# Supplementary material for: CAPRI enables comparison of evolutionarily conserved RNA interacting regions
Source: Nat Commun. 2019 Jun 18;10:2682. doi: 10.1038/s41467-019-10585-3 (PMC6581911; doi:10.1038/s41467-019-10585-3)
Supplement: Supplementary file 4 — Supplementary Data 1 [file 41467_2019_10585_MOESM4_ESM.xlsx]

## Sheet: Panhale_Supplementary_Data_1
Supplementary Data 1
Drosophila UV and FA RBPome protein groups table made by using Maxquant and t-test
Legend
gene_id	Flybase Gene ID
Majority protein IDs	Majority protein Uniprot IDs from MaxQuant
Peptides	Total number of petides associated with the protein group defined by MaxQuant
Unique peptides	Total number of petides associated with the protein group defined by MaxQuant
Intensity noUV_biorep1	Summed up eXtracted Ion Current (XIC) of all isotopic clusters in Non crosslinked Biological replicate 1
Intensity UV_biorep1	Summed up eXtracted Ion Current (XIC) of all isotopic clusters in UV crosslinked Biological replicate 1
Intensity noFA_biorep1	Summed up eXtracted Ion Current (XIC) of all isotopic clusters in Non crosslinked Biological replicate 1
Intensity FA_biorep1	Summed up eXtracted Ion Current (XIC) of all isotopic clusters in FA crosslinked Biological replicate 1
Intensity noUV_biorep2	Summed up eXtracted Ion Current (XIC) of all isotopic clusters in Non crosslinked Biological replicate 2
Intensity UV_biorep2	Summed up eXtracted Ion Current (XIC) of all isotopic clusters in UV crosslinked Biological replicate 2
Intensity noFA_biorep2	Summed up eXtracted Ion Current (XIC) of all isotopic clusters in Non crosslinked Biological replicate 2
Intensity FA_biorep2	Summed up eXtracted Ion Current (XIC) of all isotopic clusters in FA crosslinked Biological replicate 2
Intensity noUV_biorep3	Summed up eXtracted Ion Current (XIC) of all isotopic clusters in Non crosslinked Biological replicate 3
Intensity UV_biorep3	Summed up eXtracted Ion Current (XIC) of all isotopic clusters in UV crosslinked Biological replicate 3
Intensity noFA_biorep3	Summed up eXtracted Ion Current (XIC) of all isotopic clusters in Non crosslinked Biological replicate 3
Intensity FA_biorep3	Summed up eXtracted Ion Current (XIC) of all isotopic clusters in FA crosslinked Biological replicate 3
UV_logfc	Average log2 fold change in the UV samples compared to noUV samples
UV_avg_intensity	Average of all log2 intensities of UV and noUV samples
UV_p_value	P value for UV samples
UV_adj_p_val	Adjusted p value for UV samples
FA_logfc	Average log2 fold change in the FA samples compared to noFA samples
FA_avg_intensity	Average of all log2 intensities of FA and noFA samples
FA_p_value	P value for FA samples
FA_adj_p_val	Adjusted p value for FA samples
is_significant_UV	Part of UV-RBPome
is_significant_FA	Part of FA-RBPome
gene_id	Majority protein IDs	Peptides	Unique peptides	Intensity noUV_biorep1	Intensity UV_biorep1	Intensity noFA_biorep1	Intensity FA_biorep1	Intensity noUV_biorep2	Intensity UV_biorep2	Intensity noFA_biorep2	Intensity FA_biorep2	Intensity noUV_biorep3	Intensity UV_biorep3	Intensity noFA_biorep3	Intensity FA_biorep3	UV_logfc	UV_avg_intensity	UV_p_value	UV_adj_p_val	FA_logfc	FA_avg_intensity	FA_p_value	FA_adj_p_val	is_significant_UV	is_significant_FA
FBgn0032701	A0A023GQ99;Q9VJ62	5	5	0	110020000	115430	46490000	369640	201810000	0	100620000	0	164830000	0	115940000	11.2068	21.5959	0.000138337	0.000591016	10.5723	20.995	1.33695e-05	0.000107856	TRUE	TRUE
FBgn0002031	A0A023GQA5;P24156	8	8	0	47814000	0	10831000	0	82003000	0	0	0	17753000	0	0	10.5529	20.0174	1.88534e-05	0.000213285	2.7379	16.5239	0.284358	0.297302	TRUE	FALSE
FBgn0031319	Q8IPW6;A0A023GRW3	32	28	2303900	827650000	60094000	4247500000	435480	1028200000	0	5134300000	0	666660000	398090	365530000	11.4218	23.9139	0.00065849	0.00181754	11.0295	25.3809	0.00843912	0.0110739	TRUE	FALSE
FBgn0262952	A0A075E721;P18931	4	4	3964500	40021000	0	0	0	0	0	0	0	36901000	8903400	15481000	4.57725	19.4222	0.255069	0.3117	0.266023	17.9316	0.938187	0.940932	FALSE	FALSE
FBgn0039140	A0A0B4J3Z9;A0A0B4KGW0;Q8IMX7;Q8IMX7-2	3	3	505530	3912000	0	16496000	0	9462700	0	50116000	0	0	0	5207700	3.79497	18.0406	0.194368	0.242516	8.80056	19.5553	0.000105385	0.000333983	FALSE	TRUE
FBgn0003612	Q9XYM5;Q5BIG7;A0A0B4JD03;A0A0B4JCQ7;Q7KNF5;A1Z7P9;A1Z7P7;A0A0B4K6T9;A0A0B4LEH9;A0A0B4JD33;A1Z7Q1;Q8IGK3;A1Z7P8;A1Z7P5	5	5	0	0	0	57562000	0	44529000	190930	53704000	0	0	0	93742000	3.55577	16.5188	0.291426	0.332059	10.0289	20.9653	3.30137e-05	0.000168522	FALSE	TRUE
FBgn0034390	A0A0B4JCU8;Q9V8M5	14	14	0	0	1045800	549920000	314160	1194300	2017100	1172400000	0	0	0	913980000	0.642197	16.2354	0.74937	0.767935	10.9447	24.1707	0.00052334	0.00102803	FALSE	TRUE
FBgn0026620	A0A0B4JCV4;A0A0B4K6I7;Q8IPN1;Q9VN51;Q86BB5;Q95TU9;A0A0B4KFK1;A0A0B4JD97	8	8	0	20087000	0	18316000	0	31302000	0	23496000	0	15868000	0	28417000	9.61877	19.5503	8.62818e-06	0.000174533	9.30261	19.8063	4.5676e-06	7.90314e-05	TRUE	TRUE
FBgn0037643	A0A0B4JCW4;Q9VHJ8;Q95U38	23	23	312750	17795000	30741000	1373400000	11368000	162020000	10524000	1633100000	691350	73810000	31340000	1452200000	5.46723	23.0977	0.0176719	0.0276947	6.09777	27.4163	0.000152484	0.000430781	FALSE	TRUE
FBgn0261552	A0A0B4JCX5;A0A0B4KGY6;A0A0B4LGY5	36	3	1056200	52642000	0	0	0	52721000	0	3335200	0	0	0	0	5.51673	19.2558	0.164774	0.208256	2.17146	16.2407	0.291807	0.304027	FALSE	FALSE
FBgn0014141	A0A0B4JCY6;Q9VEN1;Q7KSF4;A0A0B4KHN1;A0A0B4KGT8	131	131	135320000	5027900000	196360000	10938000000	302670000	12908000000	172570000	19049000000	15373000	6378900000	33689000	11393000000	6.44222	29.5741	0.00282725	0.00569202	6.99592	30.1371	0.00026781	0.000640461	TRUE	TRUE
FBgn0263593	A0A0B4JD00;A8DY69;E5DK16;A0A0B4JD31;A0A0B4JCQ5;Q8SXP0;A0A0B4JCS1;I0E2I4;A0A0B4JD27	31	31	0	5445500	7828400	628300000	15447000	134070000	17547000	1749000000	0	19527000	0	985700000	6.74377	21.1595	0.0597672	0.0872072	9.22912	25.3212	0.00876673	0.0114745	FALSE	FALSE
FBgn0001139	A0A0B4KH09;A0A0B4K6L6;A0A0B4LHP1;A0A0B4JD02;A0A0B4JDF1;P16371-2;P16371	4	4	7792100	296210000	0	203890000	8805600	1518800000	0	1108400000	7241900	186660000	574720	570550000	5.78889	25.8116	0.0012574	0.00299277	12.4315	22.6965	0.000107657	0.000337866	TRUE	TRUE
FBgn0027561	A0A0B4JD05;A0A0B4JD58;A1Z7Q6;A1Z7Q5;C8VV76;A0A0B4K840	12	12	1173200	55852000	0	94280000	0	58461000	1040000	380560000	0	105500000	0	144490000	9.51495	21.3054	0.0014851	0.00338425	10.6008	22.0664	0.000472956	0.00095364	TRUE	TRUE
FBgn0029176	A0A0B4JD11;Q9NJH0	34	34	60053000	2898800000	82779000	19356000000	44192000	3134600000	101900000	26894000000	21689000	2577900000	52129000	21768000000	6.21151	28.3082	0.000152631	0.000631082	8.2064	30.2835	1.34784e-05	0.000107856	TRUE	TRUE
FBgn0039790	A0A0B4KHW7;Q961V3;A0A0B4KHJ3;A0A0B4KHF5;A0A0B4JD23;Q7KRU0;Q8IMI0;A0A0B4JDE3;Q9VA53	10	10	0	0	212870	120890000	0	0	0	274270000	0	0	0	216290000					11.5197	21.763	2.09676e-05	0.000133166	FALSE	TRUE
FBgn0034802	A0A0B4JD46;Q8T8R1	21	21	3149400000	74563000000	359420000	6448400000	2678300000	77425000000	1350700000	32847000000	329610000	47745000000	498350000	10179000000	5.53239	33.1553	0.0025789	0.00528956	4.37382	31.4018	0.00357188	0.00513239	TRUE	TRUE
FBgn0002783	A0A0B4JDA0;Q9VF03	9	9	521320	8648500	5670900	85618000	0	89671000	723500	104440000	0	8118700	1575600	56475000	7.98043	20.1481	0.00335888	0.0065358	5.41779	23.538	0.00123154	0.00205048	TRUE	TRUE
FBgn0260794	A0A0B4LGR2;A0A0B4JDA1;Q9VN58;A0A0B4LGQ5;A0A0B4JCW5;A0A0B4JCV6;A0A0B4LHQ4;A0A0B4JD62;A0A0B4JDB5	46	46	398070000	524390000	31803000	188930000	474990000	1287200000	196640000	519450000	218530000	286540000	27665000	304340000	0.742263	28.7361	0.412087	0.438253	2.4772	26.9703	0.0489619	0.0585229	FALSE	FALSE
FBgn0053193	A0A0B4JDB7;Q9VCR6	5	5	0	12182000	4208700	66239000	0	149980000	0	0	0	0	0	0	7.07219	18.277	0.0697438	0.0935755	1.32541	18.101	0.722924	0.730262	FALSE	FALSE
FBgn0053100	A0A0B4JDB9;Q8T3K5;C1C3I0	11	5	0	234600000	0	272150000	0	316520000	0	558550000	0	138170000	1599700	366470000	12.9541	21.218	2.00875e-06	0.000172249	11.5356	22.7409	0.000417761	0.000876133	TRUE	TRUE
FBgn0037855	A0A0B4JDC3;Q9VGU5	41	41	0	1325700000	8335900	2396700000	336210	1797900000	0	3426300000	933800	1775600000	1339400	2651800000	12.9469	24.1177	0.000134504	0.000579679	11.8792	25.4393	0.00103761	0.00178365	TRUE	TRUE
FBgn0261015	E1JIF4;A0A0B4JDD0;Q8WTI8	5	5	0	0	0	10752000	0	12137000	0	0	0	2628700	0	56301000	5.12565	17.3038	0.0705554	0.0943273	6.26494	18.2874	0.060344	0.069567	FALSE	FALSE
FBgn0261550	A0A0B4JDG2;Q9I7I8;A0A0B4JDD8;B7Z0M9;Q7KSB3;A0A0B4JCZ0;Q8IN56;Q8IN55	53	52	136440000	7362200000	252000000	19066000000	195570000	11440000000	396660000	33385000000	62134000	6902100000	79816000	23926000000	6.13986	29.8885	0.000229975	0.00083711	6.95476	31.0515	0.000165214	0.000457164	TRUE	TRUE
FBgn0262125	Q9VNF8;A0A0B4K6T4;A0A0B4K5Z8	30	30	639970	1114400000	2518100	800050000	708260	1900400000	965990	1965900000	1205000	905390000	0	922690000	10.5697	24.9256	8.0476e-06	0.000174533	11.3096	24.4216	0.000526409	0.00103109	TRUE	TRUE
FBgn0010355	E1JJ72;A0A0B4LGU9;A0A0B4K602;P51123-2;P51123-3;P51123	21	21	12014000	2284500	3162400	135080000	44631000	282310000	11682000	355220000	0	55601000	1513800	163790000	3.75135	23.0992	0.303695	0.332059	5.70018	24.7168	0.00116351	0.0019582	FALSE	TRUE
FBgn0003165	A0A0B4K612;A0A0B4KFX7;P25822-3	32	6	0	1624800000	0	19570000	6178200	3621400000	0	62663000	3527900	2508700000	0	66188000	11.5086	25.4376	0.0023347	0.00488783	10.2128	20.2614	1.0073e-05	9.55303e-05	TRUE	TRUE
FBgn0004855	A0A0B4K652;P36958	5	5	0	0	0	3922000	0	0	0	81389000	0	0	0	0					5.95718	18.1336	0.072237	0.0814216	FALSE	FALSE
FBgn0262527	Q0KI68;E1JIM0;A4V2Z1;A0A0B4K690;A0A0B4K663;E2QD16;E1JIM1;A0A0B4K6Z4;A0A0B4K6I8	11	11	3955900	63282000	5295000	172710000	1987300	474400000	1171600	238000000	0	27707000	0	77341000	7.29389	22.8399	0.0187051	0.0290759	7.91456	23.1744	0.005891	0.007999	FALSE	TRUE
FBgn0027948	A0A0B4K664;A0A0B4K700;Q9VEZ3;E1JIM4	132	131	2849000000	5124100000	2143000000	20405000000	2965200000	6895400000	2696400000	32327000000	3044800000	5843400000	2143700000	27545000000	1.0016	31.9598	0.144804	0.184553	3.50616	32.8607	0.00111907	0.00189584	FALSE	TRUE
FBgn0011474	A0A0B4K680;Q9VFK6	27	27	0	142780000	0	378040000	830200	231880000	1467300	891700000	0	178420000	0	394490000	11.0479	21.9056	0.00044795	0.00136485	11.9956	22.9293	0.000320545	0.000726052	TRUE	TRUE
FBgn0250823	Q8IHB0;Q9VEX2;Q8INB6;Q59DW8;Q86BR9;Q86NK8;Q4AB31;A0A0B4K7C4;A0A0B4K697;A0A0B4KHL4	6	6	1704000	62104000	1353800	21863000	257500	65021000	3263000	34694000	0	72253000	2374900	49268000	8.17783	21.8941	0.00239973	0.00498573	3.93284	23.0284	0.00144479	0.00233973	TRUE	TRUE
FBgn0040529	A0A0B4K6C3;Q9VHS2	4	4	0	0	0	14879000	0	0	0	29782000	0	0	674910	20757000					7.76251	20.4393	0.0010911	0.00185834	FALSE	TRUE
FBgn0266418	Q9VCW7;A0A0B4LHH4;A0A0B4K6D0;A0A0B4K6W6;X4YX01	5	5	0	4401600	0	5058300	0	0	0	65019000	0	4742900	0	2157500	4.92168	17.2018	0.0654378	0.0900364	7.93353	19.1217	0.00110668	0.00187899	FALSE	TRUE
FBgn0037728	A0A0B4K6D2;Q9VH95	10	10	312520	620120000	0	604520000	2013400	714620000	1091300	1132300000	0	503850000	0	404800000	11.1978	23.5775	0.000610765	0.00171014	12.491	23.0347	0.000180541	0.000485588	TRUE	TRUE
FBgn0053208	A0A0B4K703;A0A0B4K6D5;Q86BA1;Q86BA1-3;Q86BA1-2;A0A0B4K6N6	41	41	0	1320500000	1938100	1036000000	22224000	4322300000	23473000	5424700000	13281000	1040400000	1580000	960900000	9.81755	25.8452	0.0128693	0.0208013	8.72096	26.3479	0.000710847	0.00131322	FALSE	TRUE
FBgn0038108	A0A0B4K6G6;Q9VG05;Q8INH9	164	6	4797300000	48503000000	2453900000	45405000000	7347000000	72959000000	4737100000	93964000000	7143500000	53120000000	5681900000	75425000000	3.1814	34.1467	0.0026925	0.00549367	4.08344	33.9542	0.00110553	0.00187806	TRUE	TRUE
FBgn0037467	A0A0B4K6K7;Q9VI55;Q9VI55-2	37	37	3995900	77197000	16536000	1386500000	49698000	179620000	82502000	2867400000	9458000	97934000	2210200	1668900000	3.16595	25.1396	0.0317445	0.0475384	7.02312	27.2958	0.00246102	0.00369273	FALSE	TRUE
FBgn0039713	A0A0B4K6N1;Q8MLY8	20	20	103200000	12527000000	48562000	15330000000	1143700000	10560000000	114950000	36135000000	39915000	9589400000	439310000	14177000000	6.01288	30.3272	0.00505025	0.00918824	7.20358	30.6086	0.000420428	0.000879336	TRUE	TRUE
FBgn0038651	A0A0B4K6N7;Q9VE34	29	29	0	45154000	105360	252640000	3816300	135890000	581770	275170000	0	16714000	0	205780000	8.36505	21.2977	0.0103292	0.0170148	10.8582	22.4258	7.59765e-05	0.000271911	FALSE	TRUE
FBgn0259246	A0A0B4KF38;A0A0B4K7V8;A1Z7V1;A0A0B4K6V0;A8DY79;A0A0B4K7K9;A0A0B4K843	3	3	0	0	0	0	0	0	2060800	5533100	0	0	0	78763000					4.16697	19.1784	0.23716	0.254483	FALSE	FALSE
FBgn0003567	A0A0B4K6W1;P08970	34	34	10357000	136270000	20721000	1189100000	30444000	308550000	24880000	1686700000	16203000	363470000	25872000	884590000	3.84886	25.9623	0.00328124	0.00640758	5.67375	27.3362	9.87336e-05	0.000320962	TRUE	TRUE
FBgn0026238	A0A0B4K6X3;A1Z6E0-5;A1Z6E0-3;A1Z6E0-2;A1Z6E0-4;A1Z6E0	3	3	0	0	0	9917900	0	0	0	28922000	0	0	0	12889000					8.72733	19.5186	1.60252e-05	0.000117429	FALSE	TRUE
FBgn0033615	A0A0B4K6X7;A1Z8J0;E8NH71	18	18	774670	221530000	658310	190870000	1116200	689000000	2118000	449460000	1277400	584080000	279390	296750000	8.75543	24.3571	3.63919e-05	0.000277514	8.6539	23.8052	0.000105421	0.000333983	TRUE	TRUE
FBgn0033739	Q0E9B2;A1Z906;A1Z907;A0A0B4K6Z2;A8DYB7;A1Z904;E2QCB7	6	6	0	8377500	0	0	0	0	0	21991000	0	7541000	0	8800600	5.45418	17.468	0.0641038	0.089899	5.71654	18.0132	0.0585258	0.0681328	FALSE	FALSE
FBgn0263077	G4LU21;A1Z719;A8DY53;A1Z720;A1Z718;A0A0B4K702;A1Z722;A0A0B4K7U0;A1Z721;A0A0B4K7U2	6	3	0	26862000	0	28940000	0	102530000	0	43513000	0	4294400	0	3054300	9.70058	19.5912	0.000344883	0.00113214	8.74633	19.5281	0.000269727	0.000643548	TRUE	TRUE
FBgn0262617	A0A0B4K707;A0A0B4KGR1;Q7KSS0;A0A0B4K6D8;Q0KI87;Q9VH03;A0A0B4KFP5	13	13	0	0	0	21884000	0	1294800	1093800	218470000	0	0	0	24577000	1.85445	15.6682	0.311698	0.336738	8.75539	21.168	0.00229903	0.00347332	FALSE	TRUE
FBgn0022764	A0A0B4LF93;A1Z928;A1Z927;A0A0B4LF82;Q5U0Y0;A0A0B4K765	12	12	9637400	44255000	12619000	51297000	15005000	234990000	297880	137110000	809430	65416000	0	50044000	4.16827	24.306	0.0261626	0.039702	7.09713	22.5247	0.01669	0.0209133	FALSE	FALSE
FBgn0020510	A0A0B4KH51;Q9Y0S9;A0A0B4K774	7	7	0	55388000	0	61337000	0	31112000	0	103220000	0	10478000	0	73149000	9.90403	19.693	3.34914e-05	0.000264769	11.0503	20.6801	1.83422e-06	6.81756e-05	TRUE	TRUE
FBgn0034075	Q9GQ82;A0A0B4K7C1;A0A0B4KFS5	5	5	0	8476000	0	3699000	0	3217000	0	29789000	0	0	0	17281000	5.05012	17.266	0.0674108	0.0913761	8.40825	19.3591	0.00011544	0.000354585	FALSE	TRUE
FBgn0004395	A0A0B4K7D1	59	7	120930000	30257000000	14852000	6368200000	126630000	41847000000	147370000	8910500000	8124800	28781000000	32031000	8894300000	9.37527	30.2608	0.000404023	0.00126926	7.59311	29.0939	0.000279085	0.000657175	TRUE	TRUE
FBgn0002780	A0A0B4K7G4;P13469	40	40	1259600000	91774000000	1195400000	116680000000	1154900000	105570000000	1621000000	119600000000	754040000	120300000000	468540000	90083000000	6.67304	33.2784	5.82057e-05	0.000358694	6.80035	33.2511	9.34157e-05	0.000307236	TRUE	TRUE
FBgn0021847	A0A0B4K7H0;Q7KN74	18	18	0	68288000	0	167760000	0	0	0	296480000	0	0	0	83632000	3.7614	16.6216	0.290585	0.332059	12.1059	21.2079	3.13614e-06	7.58271e-05	FALSE	TRUE
FBgn0003435	Q7JMZ7;Q6NND8;A0A0B4K7I6;A0A0B4K7W3;A0A0B4K852;A0A0B4KF04;A0A0B4K7H8;A0A0B4K7W7;A0A0B4K7I2;A0A0C4DHD5;A0A0B4K7B0;A0A0B4K8A2;A0A0B4K8A1;A0A0B4KEV0;A1ZBN3;Q8IHH3;D5AEJ9;Q0E914	18	18	0	870570000	1179800	652460000	4703900	1048400000	0	471400000	29212000	408320000	0	182890000	8.85388	24.9957	0.0166561	0.0262687	11.6867	22.67	0.00031375	0.000715387	FALSE	TRUE
FBgn0039302	Q9VBU7;A0A0B4K7J2	68	68	9876400	1296300000	11644000	653920000	154190000	3611900000	49453000	1151400000	15201000	1494600000	258850000	475750000	6.06854	27.7987	0.00342116	0.00662865	3.74358	27.5318	0.0242421	0.0297481	TRUE	FALSE
FBgn0039417	A0A0B4K7K6;Q9VBG6	10	10	0	0	0	194260000	0	0	0	286940000	0	0	0	185950000					12.545	21.4275	8.33004e-07	6.79762e-05	FALSE	TRUE
FBgn0034728	A0A0B4K7L0;Q9W252	20	20	0	7372400	0	285500000	0	24056000	0	480320000	0	12403000	0	208930000	8.89165	19.1868	2.65938e-05	0.000240435	13.034	21.672	1.03565e-06	6.79762e-05	TRUE	TRUE
FBgn0020278	A0A0B4K7N2;Q8IN00;D5A7N8;Q9VCX2;Q9VCX1-2;Q9VCX1-4;Q9VCX1-3;Q9VCX1	6	6	0	0	0	122990000	0	3521700	0	99614000	0	0	0	106400000	2.33563	15.9088	0.301613	0.332059	11.5479	20.9289	1.12028e-06	6.79762e-05	FALSE	TRUE
FBgn0004387	A0A0B4K7N6;Q9VB25	10	10	0	5117400	0	16910000	0	21924000	0	43702000	0	442650000	0	59213000	10.3906	19.9362	0.00111433	0.00270169	9.91568	20.1128	1.06064e-05	9.79572e-05	TRUE	TRUE
FBgn0013765	A1Z9D4;A0A0B4K7N9;A1Z9D3;A0A0B4K863;P54623-3;P54623-2;P54623	10	10	0	0	0	12714000	355060	27355000	0	16719000	0	18592000	848560	2438700	5.22494	18.5857	0.132882	0.170313	6.26932	19.8029	0.00690058	0.00919977	FALSE	TRUE
FBgn0015513	Q9VCH4;A0A0B4K7Q6	26	26	0	7747100	368070	24216000	817430	149210000	1837800	884290000	0	0	0	28197000	5.21877	18.9836	0.180623	0.226609	8.18143	22.2421	0.00704251	0.00937123	FALSE	TRUE
FBgn0005632	A0A0B4K7S0;P55824;A0A0B4K6W2;P55824-3	92	92	124490000	2791000000	119960000	2404500000	435850000	4896300000	333880000	3620600000	50985000	2036800000	49171000	1888000000	4.43219	29.2809	0.00526749	0.00951074	4.34228	29.0725	0.00300275	0.00439653	TRUE	TRUE
FBgn0023172	A0A0B4K7T7;A1ZAN6;A0A0B4LFF8;A1ZAN7	102	102	1705100000	2598600000	254190000	4360800000	2629400000	6136200000	2012600000	14699000000	2692400000	3393700000	1396900000	10122000000	0.721485	31.4559	0.334214	0.359073	3.27546	31.3735	0.0200858	0.0249055	FALSE	FALSE
FBgn0020279	A0A0B4K7U5;E1JH02;Q86S05-3;Q86S05-2;A0A0B4K6T1;A0A0B4KFC5;Q86S05;D0Z768	29	29	136840000	32249000000	67124000	12100000000	230860000	46490000000	122120000	21293000000	127990000	41590000000	90598000	19852000000	7.95948	31.227	2.61004e-05	0.000240332	7.57183	30.2183	2.43462e-05	0.000144996	TRUE	TRUE
FBgn0017558	A0A0B4K7V5;P91622;A0A0B4KFG2;A8DY78	21	21	1640600	132280000	2295200	1735200000	3262800	157860000	3076700	1001500000	463240	394340000	62374	2547100000	7.22103	23.9788	0.000468426	0.00140682	11.0755	25.075	0.000528774	0.00103441	TRUE	TRUE
FBgn0263289	A0A0B4K7W1;E1JIZ2;A0A0B4K6M4;E1JIZ0;A0A0B4K7L2;E1JIZ1;Q7KRY7-10;A0A0B4K784;A0A0B4KHY2;Q7KRY7-2;Q7KRY7-9;Q7KRY7;Q7KRY7-7;A0A0B4KI37;A0A0B4K6I1;Q7KRY7-5;Q7KRY7-8;Q7KRY7-3;A0A0B4KHN3	38	38	113650	255920000	1899800	147550000	7294200000	12088000000	800240	958470000	3723700000	277360000	50490000	258700000	2.70624	28.4706	0.584123	0.608647	6.2875	25.1627	0.0113448	0.0145404	FALSE	FALSE
FBgn0033844	A0A0B4KFL2;A1Z9E0;A1Z9D9;A0A0B4K7Y4	6	6	10548000	128300000	1012400	41298000	11721000	200940000	25126000	124510000	8045900	169300000	1513500	92917000	4.03309	25.2675	0.000804529	0.00211596	4.53307	23.9537	0.0173447	0.0216984	TRUE	FALSE
FBgn0261618	A0A0B4K7Y7;Q9VAW5;A0A0B4K6K9;Q9VAW5-1	146	51	61823000000	851740000000	21437000000	411720000000	65602000000	972340000000	45683000000	800270000000	72990000000	757310000000	46646000000	507210000000	3.68299	37.7973	0.00101475	0.00251843	3.94567	37.03	0.00124456	0.00206756	TRUE	TRUE
FBgn0015754	A0A0B4K812;Q7KNS3	29	17	0	10960000	6560600	3069900000	0	0	0	4841600000	0	9559600	8556700	3683100000	5.69746	17.5897	0.0636251	0.089899	11.5459	26.0493	0.00199307	0.00308356	FALSE	TRUE
FBgn0262114	A0A0B4KFL0;A0A0B4K851;Q4Z8K6-3;Q4Z8K6-2;Q4Z8K6	3	3	0	90274000	2058900	127710000	0	176510000	0	171760000	0	59792000	0	36544000	11.8112	20.6465	4.84088e-06	0.000172249	9.37462	21.7818	0.00203038	0.00313499	TRUE	TRUE
FBgn0034046	A0A0B4K882;Q7K2Y9	8	8	0	19594000	0	44955000	2262900	42214000	4459600	149550000	1504600	110110000	1890700	180720000	6.63262	22.1069	0.014692	0.0234419	7.30442	23.0169	0.00919693	0.0119927	FALSE	FALSE
FBgn0035047	A0A0B4K883;Q9W123	4	4	0	30908000	0	32607000	0	51026000	0	52073000	0	88824000	0	8336100	10.8893	20.1856	7.17175e-06	0.000174533	9.37291	19.8414	4.07548e-05	0.000184656	TRUE	TRUE
FBgn0034181	A0A0B4K891;Q7K581	33	33	1106800000	100430000000	398150000	20671000000	1045800000	118440000000	608110000	29892000000	954350000	52687000000	242930000	17361000000	6.37128	33.1309	0.000101655	0.000478164	5.82553	31.4476	0.000145651	0.000416888	TRUE	TRUE
FBgn0034742	A0A0B4K8A7;Q9W238	26	26	8415500	211930000	1022400	231090000	16854000	421600000	57348000	882020000	27126000	557980000	4853900	482420000	4.55386	26.1784	0.00153421	0.00347296	6.13278	25.7156	0.00826721	0.0108668	TRUE	FALSE
FBgn0033015	A1Z6E6;A0A0B4KEC3;Q7K3G5	4	4	0	0	0	3469100	0	4272600	0	77468000	0	0	0	18057000	2.42858	15.9552	0.300291	0.332059	8.85812	19.584	0.000354815	0.000779784	FALSE	TRUE
FBgn0040007	A0A0B4KED0;Q9W5N2	4	4	40697000	42682000	55242000	526250000	60895000	34522000	137660000	2781400000	42089000	59294000	45689000	762490000	-0.0852198	25.4458	0.897514	0.90514	3.88311	28.0086	0.00571811	0.00778825	FALSE	TRUE
FBgn0000352	A0A0B4KED9;O16844	11	11	0	0	0	22576000	0	53150000	0	167300000	0	5535400	0	102560000	6.19398	17.8379	0.0712824	0.0950665	10.9644	20.6372	2.28895e-05	0.00013983	FALSE	TRUE
FBgn0265003	A0A0B4KEE4;A1Z6Q1	8	5	46573000	8345800	0	0	0	8838700	0	0	0	13525000	0	2383800	4.93409	20.7853	0.163376	0.20668	2.00995	16.16	0.295093	0.30714	FALSE	FALSE
FBgn0033373	A0A0B4KF27;A0A0B4KFF1;A0A0B4KEH3;Q7JW73;A0A0B4KEG0	5	5	0	0	0	103010000	0	0	0	117940000	0	0	0	13039000					10.5344	20.4222	5.33735e-05	0.000215238	FALSE	TRUE
FBgn0010549	A0A0B4KEG2;P91660	3	3	0	0	16450000	45073000	142970000	68784000	32957000	0	0	0	0	0	-0.351856	18.6817	0.943406	0.948269	-2.78831	19.9727	0.497437	0.51085	FALSE	FALSE
FBgn0001291	A0A0B4KEI6;P18289	5	5	13822000	12685000	6866500	59980000	0	107340000	9234700	138040000	33980000	73482000	89014000	106520000	4.30851	23.3141	0.191048	0.238592	2.42924	25.3004	0.0805542	0.0902031	FALSE	FALSE
FBgn0010548	A1Z6Z3;A0A0B4KEL0;A0A0B4KF99;A1Z6Z4;A0A0C4DHC8;A0A0B4KEE1;Q7JR61;A4UZ69;A0A0C4FEI5	32	32	18872000000	3171700000	4253500000	308920000	13256000000	3687600000	15699000000	1808700000	9646000000	2709300000	11575000000	1063700000	-2.08361	32.6011	0.018713	0.0290759	-3.44828	31.3713	0.0119467	0.0152674	FALSE	FALSE
FBgn0027581	A1Z9G1;A0A0B4KEN8;A0A0B4KF19	14	14	0	14087000	895050	73433000	2047800	25396000	5255200	217420000	0	0	0	61115000	4.21312	18.9224	0.243775	0.298836	7.47965	22.8238	0.00753799	0.00995919	FALSE	TRUE
FBgn0033897	A1Z9L2;A1Z9L0;A0A0B4KFX4;Q8T076;A0A0B4KEP1;A0A0B4LFC1;A0A0B4KFM5;A0A0B4KF25	8	8	0	18621000	0	132090000	0	103880000	0	145620000	0	61467000	0	93500000	10.8104	20.1461	2.33467e-05	0.000227351	11.7027	21.0063	1.23451e-06	6.79762e-05	TRUE	TRUE
FBgn0033907	A0A0B4KEP5;Q9V6Y3	11	11	6986800	1213400000	3315500	5956400000	8331100	2117300000	20016000	13503000000	1894400	704150000	14444000	2758600000	7.98924	26.1878	0.000163182	0.000662929	9.26208	27.8642	0.000113058	0.000349134	TRUE	TRUE
FBgn0033998	Q5U156;A0A0B4KER0;Q95RL2	39	38	1424500	63135000	60946000	1176700000	738700	126280000	2664400	1686400000	0	36347000	91354000	1291300000	7.75391	22.1028	0.00401523	0.00758276	5.7994	27.4502	0.00734974	0.00974385	TRUE	TRUE
FBgn0033607	A0A0B4KET0;Q1LZ08	7	7	0	5253100	0	0	0	28306000	0	82330000	0	8728100	0	20645000	8.63792	19.0599	7.45238e-05	0.000404473	6.76142	18.5357	0.0580804	0.0678114	TRUE	FALSE
FBgn0265935	Q7JVY0;A0A0B4KEU5;A0A0B4KEJ7	19	19	230390	18175000	597250	456540000	275550	75239000	180080000	924820000	0	21904000	245650000	904270000	8.01283	20.882	0.000721987	0.00195823	4.60629	27.1312	0.105288	0.116713	TRUE	FALSE
FBgn0021814	A0A0B4KF05;Q9V359	4	4	0	0	0	10923000	0	0	0	41972000	0	3184200	0	9556000	2.28719	15.8845	0.302364	0.332059	8.80895	19.5594	3.66713e-05	0.000175942	FALSE	TRUE
FBgn0051550	Q9VNC4;A0A0B4KF34	15	15	0	631790000	0	6631800	0	374310000	0	0	0	292870000	0	0	13.8725	21.6772	1.27766e-06	0.000172249	2.502	16.406	0.286876	0.299294	TRUE	FALSE
FBgn0023143	A0A0B4KF46;Q8T0L3	30	30	29018000	762020000	153690000	1227100000	60119000	1539500000	131010000	1368800000	2503700	806610000	13307000	858700000	5.90832	26.9166	0.00519095	0.00939741	4.13141	28.0078	0.0100997	0.013053	TRUE	FALSE
FBgn0037218	A0A0B4KG14;A0A0B4KF57;Q9VMY8	10	10	0	0	1151900	97535000	0	4563200	0	149830000	0	8465200	0	122560000	5.21762	17.3497	0.065521	0.0900364	10.0405	21.8354	0.000554901	0.00107665	FALSE	TRUE
FBgn0037533	Q9VHX9;A0A0B4KFA6	14	14	0	62627000	0	0	3205600	590460000	0	0	3293800	66633000	0	0	7.67428	23.172	0.0148027	0.023591					FALSE	FALSE
FBgn0034304	Q7K3G2;A0A0B4KFB5	4	4	0	0	0	18755000	0	0	0	31939000	0	0	0	11761000					9.03739	19.6737	1.0922e-05	9.88101e-05	FALSE	TRUE
FBgn0261641	A0A0B4KFB8;A0A0B4LGR1;Q9VI14	48	45	1305200	1368000000	1158500	3850500000	1425100	2232700000	37050000	5962700000	609520	1623200000	441240	3887500000	10.6753	25.3296	8.02666e-06	0.000174533	10.7113	26.7017	0.000808962	0.00145944	TRUE	TRUE
FBgn0025720	A0A0B4KFD5;O96539-4;O96539-5	13	3	0	0	0	26446000	0	0	0	87889000	1043900	20810000	1311000	99610000	1.43907	17.2113	0.662287	0.68357	8.99444	21.3746	0.0014737	0.00237357	FALSE	TRUE
FBgn0034570	Q86BG2;Q9W2N8;A0A0B4KFE1	3	3	0	0	202090	2595700	0	18987000	0	27042000	0	0	0	3397200	3.14586	16.3139	0.293606	0.332059	6.5859	19.2712	0.00196334	0.00304062	FALSE	TRUE
FBgn0086372	B7Z0U7;A0A0B4KFE2;E1JJ78;A0A0B4K603;A0A0B4K6V2;A0A0B4KF90;A0A0B4K631;A0A0B4KGC6;Q9VI75	16	16	0	226880000	8093800	437030000	2704900	520300000	30636000	1578600000	1086500	93743000	134870	235470000	9.01166	23.2256	0.00380044	0.00724019	7.40393	25.3214	0.0135352	0.0171765	TRUE	FALSE
FBgn0263120	A1Z7H3;Q8T3L1;A1Z7H2;A0A0B4KFE4	20	20	0	0	7830300	253840000	49737000	321760000	74534000	1097300000	0	3431900	2256900	433500000	3.22108	19.9604	0.50467	0.530925	5.49472	26.1333	0.00894808	0.011697	FALSE	FALSE
FBgn0013756	A0A0B4KFE9;A1Z8P9	90	90	3221400	716150000	1795700	756570000	80866000	2829100000	18075000	1013800000	598360	1159200000	46265000	999470000	7.94831	26.3338	0.00682562	0.0119067	6.32053	26.6093	0.00278364	0.00411674	FALSE	TRUE
FBgn0003165	A0A0B4KFF0;P25822	43	7	459250000	81663000000	304580000	4600400000	314190000	119460000000	405160000	10914000000	271420000	87184000000	173550000	5020600000	8.12411	32.4013	2.15047e-05	0.000223586	4.50762	30.3028	0.000802878	0.00145101	TRUE	TRUE
FBgn0002787	A0A0B4KGE6;A0A0B4KFH4;P26270	3	3	0	0	1217400	54635000	0	0	0	37788000	0	0	0	29816000					8.393	21.0383	0.00154626	0.00246522	FALSE	TRUE
FBgn0037659	A0A0B4KFJ7;Q9VHH9	16	16	10839000	12473000	2392000	178490000	3245600	34222000	767980	266450000	3903000	0	2909400	191880000	-1.18476	21.7063	0.688916	0.709178	6.90113	24.1882	0.000114153	0.00035181	FALSE	TRUE
FBgn0000723	A0A0B4KGK6;A0A0B4KFK7;P18106-1;P18106	21	21	0	0	7071900	206720000	0	0	718880	171310000	0	0	461080	171940000					7.10292	23.8927	0.00090792	0.00160512	FALSE	TRUE
FBgn0040208	A0A0B4KFL3;Q9VN89	13	13	0	2924400	399230	84694000	0	12709000	0	64078000	0	21255000	0	84648000	8.39918	18.9405	0.000146783	0.00061554	9.89575	21.2535	0.000122043	0.000367677	TRUE	TRUE
FBgn0266717	A0A0B4KH36;A0A0B4KFQ0;A0A0B4KGR9;Q9VH01;A0A0B4KG50	28	28	87813000	73514000	8910400	86344000	31430000	361220000	54447000	58315000	124930000	196920000	46941000	192370000	1.30758	26.7172	0.22287	0.275186	1.8035	25.6583	0.11746	0.129555	FALSE	FALSE
FBgn0037878	A0A0B4KFR1;Q9VGR7	18	18	0	11205000	17383000	1274000000	3104700	0	0	812580000	0	6340300	0	1510100000	3.2356	18.6338	0.3359	0.360742	11.9918	24.1163	0.00326631	0.00473301	FALSE	TRUE
FBgn0019968	A4UZI0;A0A0B4LGK5;A1ZA18;A0A0B4KFR5;A0A0B4KG24	26	26	0	24437000	0	72284000	1200600	162140000	303230	412810000	2055200000	684410000	3239300000	414410000	5.09754	24.5064	0.275508	0.332059	6.13216	24.7188	0.200334	0.215944	FALSE	FALSE
FBgn0037926	A0A0B4KFR6;Q9VGK7;A0A0B4KGU0	45	45	567910	483680000	1361400	1792900000	0	668450000	1066800	2199000000	0	266860000	585550	1315100000	12.52	22.4591	0.000155818	0.000641604	10.8351	25.2712	3.90873e-06	7.88113e-05	TRUE	TRUE
FBgn0019624	A0A0B4KFT0;Q94514	6	6	0	0	247370	253120000	0	0	16805000	729920000	0	0	0	31415000					8.39656	23.2228	0.0152199	0.0191802	FALSE	FALSE
FBgn0022987	Q7KNS5;A0A0B4KFT9	25	24	14895000	9819700000	66662000	8418300000	113000000	13180000000	30690000	12665000000	20697000	8439000000	18346000	11918000000	8.3007	29.1113	0.000200987	0.000758477	8.33761	29.1657	3.17951e-05	0.000165131	TRUE	TRUE
FBgn0029006	A0A0B4KFU5;Q9V853	42	41	683500000	1147000000	202450000	1272400000	650570000	1681900000	467930000	2885400000	829080000	1296700000	357770000	2439100000	0.92081	29.8779	0.181919	0.22792	2.68186	29.6106	0.00906701	0.0118474	FALSE	FALSE
FBgn0261456	A0A0B4KFW0;Q8T0S6	9	9	0	38031000	0	253890000	0	230450000	0	282210000	0	133500000	0	92456000	11.91	20.6959	1.58257e-05	0.000201888	12.3297	21.3198	2.65508e-06	7.2935e-05	TRUE	TRUE
FBgn0013981	A0A0B4KFZ9;P84040	13	13	247340000	948080000	235580000	16032000000	772000000	3696200000	1274300000	26328000000	668810000	1795800000	1037800000	8458000000	1.87428	29.8448	0.0777293	0.102562	4.49473	31.5839	0.00309823	0.00451916	FALSE	TRUE
FBgn0026441	Q9VF92;A0A0B4KG69	18	18	0	0	0	95231000	0	2284200	0	441510000	0	14701000	2187500	311500000	5.15026	17.3161	0.0731596	0.0972849	10.6889	22.468	0.00109809	0.0018685	FALSE	TRUE
FBgn0038576	A0A0B4KG83;Q9VEC3	9	9	0	0	0	81014000	0	0	0	48271000	0	0	0	122760000					11.0676	20.6888	3.07627e-06	7.53197e-05	FALSE	TRUE
FBgn0015949	Q9N6D7;A0A0B4KG96	25	25	9771700	1193600000	1829200	330440000	3497200	1623200000	8687000	377990000	1063500	1557300000	2117800	467670000	8.76898	26.0439	0.000155777	0.000641604	6.90905	25.077	0.000174061	0.000473369	TRUE	TRUE
FBgn0038532	Q9VEH3;A0A0B4KGC8;A0A0B4KHA8	16	16	8271600	163990000	0	86671000	6665000	276080000	5441100	415090000	1017500	46971000	0	113980000	5.0701	24.4032	0.00603187	0.0106816	9.69223	22.4079	0.0041619	0.00585474	FALSE	TRUE
FBgn0261885	Q7KSE8;A0A0B4KGD1;E1JIN6;Q8IN94;A0A0B4KHB1	10	10	0	19190000	3727400	32005000	22105000	578310000	23316000	124780000	0	67084000	353080	67497000	8.47361	22.1967	0.0335077	0.0500415	4.36691	23.7615	0.036196	0.0436531	FALSE	FALSE
FBgn0260003	A0A0B4KGH0;A0A0B4KHR4;Q9VDW6-2;Q9VDW6-1;Q9VDW6;Q9VDW6-4;Q9VDW6-3	33	33	0	62655000	0	40735000	12594000	195460000	2505100	267910000	222890	119260000	1260000	48468000	8.05987	22.7277	0.0141939	0.0227003	7.37702	22.5806	0.00668468	0.00894286	FALSE	TRUE
FBgn0038965	A0A0B4KGK3;Q95RA8	6	6	0	1624900	0	66963000	0	0	0	266870000	0	0	0	70415000	1.96366	15.7228	0.30879	0.33439	11.531	20.9205	6.9917e-06	8.41768e-05	FALSE	TRUE
FBgn0037720	A0A0B4KGM0;Q9VHA6	4	3	0	10000000	0	11598000	0	41695000	0	37936000	0	16928000	0	30480000	9.45232	19.4671	2.8814e-05	0.000247336	9.34696	19.8285	1.37588e-05	0.000108836	TRUE	TRUE
FBgn0263740	A0A0B4KGP8;Q24208;Q24208-2	27	27	438770	134910000	5055500	2121200000	1188400	335840000	10056000	3434600000	173860	191310000	3363900	3029700000	8.83689	23.1955	0.000125515	0.000549128	8.98119	26.8948	1.5995e-05	0.000117429	TRUE	TRUE
FBgn0039129	A0A0B4KGR4;Q7KS38	4	4	0	2342300	0	0	0	84255000	8385400	18621000	0	5035200	0	0	8.50952	18.9957	0.00134992	0.0031579	0.38366	17.9616	0.911995	0.916153	TRUE	FALSE
FBgn0044826	Q9VEV1;A0A0B4KGS4	15	15	0	0	0	296950000	0	110210000	0	339820000	0	73953000	0	450110000	7.7913	18.6366	0.0612512	0.0892294	13.2555	21.7827	5.75737e-07	6.79762e-05	FALSE	TRUE
FBgn0263231	A0A0B4KGU4;Q9VHP0	76	74	2519000000	416430000000	1164300000	124430000000	1414500000	407780000000	1597200000	154540000000	1007400000	351360000000	753980000	99202000000	7.99553	34.5097	3.31317e-05	0.000263702	6.79191	33.4558	4.60619e-05	0.000198897	TRUE	TRUE
FBgn0039427	Q9VBF0;A0A0B4KH14	3	3	0	0	0	0	304520	2129300	0	0	0	3123200	388080	13627000	3.21314	17.5059	0.192441	0.240222	1.71132	17.1476	0.533583	0.545609	FALSE	FALSE
FBgn0001197	A0A0B4KH25;P08985	12	10	49926000	147090000	7131600	6540600000	52898000	217620000	84892000	16062000000	25951000	210400000	170860000	2830300000	2.20621	26.3895	0.0174327	0.0273671	7.15162	29.0602	0.00239849	0.00360767	FALSE	TRUE
FBgn0037792	A0A0B4KH26;Q9VH20;A0A0B4KG32	55	55	0	21417000	344980	15227000000	0	43286000	12152000	8503500000	0	122740000	4842200	7507000000	10.7893	20.1356	2.34013e-05	0.000227351	11.8263	27.2925	0.000173661	0.000473319	TRUE	TRUE
FBgn0053094	A0A0B4KH28;Q9VDI1	16	16	2460700	85231000	0	291500000	543260	6115300	562940	388570000	0	22979000	0	316490000	6.10661	21.3943	0.0218782	0.0335925	11.8258	22.3838	7.93791e-05	0.000278444	FALSE	TRUE
FBgn0000083	A0A0B4KH34;P22464-3;P22464-2;P22464	18	18	11445000	362970000	1515900	1249600000	26587000	478100000	14150000	2225800000	2379500	265710000	21842000	1440700000	5.31954	25.758	0.00288958	0.00579483	7.67599	26.7269	0.000594266	0.00113377	TRUE	TRUE
FBgn0013759	E1JIS7;A0A0B4KH39;Q24210	7	7	0	207010000	0	20070000	0	267700000	0	215080000	0	63159000	0	124190000	12.4369	20.9594	7.50339e-06	0.000174533	11.1206	20.7153	4.02509e-05	0.000184141	TRUE	TRUE
FBgn0027083	A0A0B4KH54;Q9VFL5	34	34	13374000	17607000000	5030500	7895900000	12125000	22361000000	68241000	7846000000	5390900	15932000000	21085000	7217800000	10.9135	28.6456	7.08867e-06	0.000174533	8.62685	28.5188	0.000202419	0.00052169	TRUE	TRUE
FBgn0003227	A0A0B4KH79;Q9VF30	18	18	0	211880000	0	31022000	0	136820000	0	94679000	0	106710000	0	35415000	12.3776	20.9297	2.14986e-06	0.000172249	10.3321	20.321	7.21372e-06	8.41768e-05	TRUE	TRUE
FBgn0039602	A0A0B4KH87;Q9VAT1	14	14	0	0	82462	47219000	0	14094000	327370	569010000	0	0	0	117090000	3.00255	16.2422	0.294581	0.332059	10.5243	21.8645	0.000193873	0.000507653	FALSE	TRUE
FBgn0005596	A0A0B4KHA1;P25992	4	4	0	0	0	0	1295000	89457000	0	492890000	4848400	98836000	0	49494000	3.48654	20.8281	0.402153	0.428524	8.0425	19.1762	0.0594264	0.0687403	FALSE	FALSE
FBgn0038504	A0A0B4KHN4;A0A0B4KHA2;Q9VEK6-2;Q9VEK6	20	20	0	140380000	1142300	667430000	20578000	299030000	13930000	989560000	0	97743000	81965	609710000	9.32883	22.5899	0.0168226	0.0265007	9.40062	24.7596	0.00244187	0.00366742	FALSE	TRUE
FBgn0042693	Q5BIJ2;Q0KI58;A0A0B4KHP7;B7Z0L6;A0A0B4KHB9;Q8IN90;Q9VEC6;Q8IN89;B7Z0L7	18	17	433010	152480000	4112700	361980000	273440	134000000	0	591130000	0	94532000	0	162530000	9.71672	22.0336	0.000267922	0.000930847	10.8549	22.8547	0.00174265	0.0027401	TRUE	TRUE
FBgn0264324	B7Z0R2;A0A0B4KHD2;Q9VAS8	20	20	0	34617000	0	76951000	491120	134040000	0	100690000	0	21787000	0	83126000	9.34414	20.8013	0.000902265	0.00230419	11.2089	20.7594	1.37524e-06	6.79762e-05	TRUE	TRUE
FBgn0086365	A0A0B4KHD4;Q95R48	8	8	8056100	27049000	2007200	0	15520000	93016000	15137000	8475400	4894400	49059000	0	0	2.55203	24.2933	0.0239328	0.0365009	-2.20617	18.878	0.499547	0.512846	FALSE	FALSE
FBgn0028692	A0A0B4KHE9;A0A0B4KI10;Q9V3P6;Q9V3P6-2	8	8	0	0	0	24586000	0	25702000	907080	70966000	0	4311300	0	10401000	5.7244	17.6031	0.0697532	0.0935755	7.94712	20.6738	0.00221795	0.00336566	FALSE	TRUE
FBgn0039710	A0A0B4KHH6;Q9VAF4;A0A0B4LHU7	6	6	0	0	0	177410000	0	0	1331400	24777000	0	1781000	0	59218000	2.00777	15.7448	0.307739	0.333517	9.04336	21.4065	0.00176726	0.00277082	FALSE	TRUE
FBgn0011217	A0A0B4KHJ1;P25867	6	6	902020	336640000	776870	154840000	610370	341130000	7885500	993400000	0	63278000	0	261050000	9.61484	22.7218	0.00127192	0.00301187	9.14023	23.7811	0.0044125	0.00617069	TRUE	TRUE
FBgn0266064	A0A0B4KHJ5;Q9VFC8-2;Q9VFC8	27	27	0	203830000	0	1150200000	0	475940000	287850	3692900000	0	157850000	1940400	1511300000	13.1467	21.3143	2.94822e-06	0.000172249	12.7322	24.4254	0.000182223	0.000487985	TRUE	TRUE
FBgn0027378	A0A0B4KHJ7;Q9Y0I1	5	5	0	0	0	43068000	0	0	0	64631000	0	0	0	32654000					10.2672	20.2886	3.36261e-06	7.60174e-05	FALSE	TRUE
FBgn0283468	Q9VDE3;A0A0B4KHK1	11	11	0	81777000	1257700	214820000	0	59238000	0	380260000	0	36883000	0	158490000	11.0063	20.2441	4.70988e-06	0.000172249	10.9495	22.3322	0.000424867	0.000885341	TRUE	TRUE
FBgn0039065	A0A0B4KHP8;E1JIU3;A0A0B4KHY5;H0RNC3;Q9VCP1-2;Q9VCP1	9	9	0	0	0	133170000	0	0	0	278540000	0	0	0	75455000					11.9154	21.1127	3.69351e-06	7.88113e-05	FALSE	TRUE
FBgn0010441	A0A0B4KHQ0;Q05652	18	18	3486800	62375000	0	269970000	944090	136050000	2800400	372370000	0	50700000	0	192760000	7.39551	22.4721	0.0089588	0.0150138	10.7585	22.6216	0.00112496	0.00190374	FALSE	TRUE
FBgn0043884	A0A0B4KHR8;Q9VCA8;A0A0B4K725	145	11	1513100000	21376000000	473000000	15399000000	2820600000	40513000000	1592000000	33574000000	2305900000	28574000000	1461900000	25755000000	3.76534	32.8796	0.00159546	0.00358044	4.52074	32.2039	0.00123251	0.00205085	TRUE	TRUE
FBgn0039186	A0A0B4KHS5;Q9VC90;Q8IGI0;A0A0B4KHD9;A0A0B4KI02	7	7	4585300	2912700000	0	195530000	18078000	3388200000	32746000	218550000	179230000	2506200000	98184000	170380000	6.88896	27.9957	0.00350595	0.00676413	5.3072	24.8765	0.127226	0.139727	TRUE	FALSE
FBgn0003134	A0A0B4KHS9;P48461	18	6	9697400	611010000	3155100	3670700000	35194000	862900000	57333000	5356500000	47956000	1385300000	33703000	4992800000	5.14853	27.172	0.00139226	0.00323374	7.98025	28.113	0.000623922	0.00117941	TRUE	TRUE
FBgn0038816	A0A0B4KHT3;A0A0B4KH16;Q9VDJ9	4	4	11708000	366830000	0	10910000	442890	269340000	0	0	0	1165900000	0	38970000	9.86522	23.9255	0.00567811	0.0101382	6.09502	18.2025	0.059005	0.068484	FALSE	FALSE
FBgn0026056	A0A0B4KHU1;Q9VDG2	17	17	0	4268100	402910	364540000	0	10849000	0	1141400000	0	138480000	878210	492200000	9.40617	19.444	0.000672916	0.00184444	11.295	23.4873	0.000162815	0.000451289	TRUE	TRUE
FBgn0011666	A0A0B4KHV4;Q8IMS8;A0A0B4K6K8;A0A0B4KGY9;Q9VBQ1	25	25	39108000	4756200000	4892500	1137600000	58488000	8179200000	33054000	2318500000	47334000	5360400000	31443000	1420400000	6.95907	28.9859	5.10205e-05	0.00033322	6.49695	27.284	0.000576844	0.00110876	TRUE	TRUE
FBgn0026597	A0A0B4KHW0;B7Z0S0;Q8IMJ7;A4V3M5;Q9V407	5	5	0	0	0	0	0	4029700	0	23893000	0	0	0	4149100	2.40043	15.9412	0.300676	0.332059	5.39483	17.8524	0.0639289	0.0729636	FALSE	FALSE
FBgn0038948	A0A0B4KHW1;Q9VD28	14	14	0	27529000	600870	648170000	0	7810000	288800	391620000	1401300	188530000	1575900	871420000	8.40045	20.8336	0.00713406	0.0123344	9.86377	24.2399	2.95467e-05	0.000160896	FALSE	TRUE
FBgn0002413	A0A0B4KHX3;O76324	18	17	18148000	1997200000	20370000	3573500000	25209000	2518300000	26922000	5187900000	2278200	2304900000	28145000	4814300000	7.80233	27.1746	0.000495357	0.00146217	7.48776	28.3134	1.72572e-05	0.000121272	TRUE	TRUE
FBgn0015269	A0A0B4KHX4;Q8IMS2;Q59DT9;A0A0B4KI28;Q9VBJ2	23	23	0	0	0	4813300	1016600	36614000	125640	280390000	0	746750000	0	32643000	6.63523	19.7967	0.152347	0.193445	9.32427	20.4118	0.00113285	0.00191499	FALSE	TRUE
FBgn0019990	Q9V9X8;A0A0B4KHX7	19	19	0	50768000	0	94494000	0	218970000	41833000	465920000	0	105770000	0	246830000	11.9124	20.6971	8.34729e-06	0.000174533	9.18003	23.1327	0.0199182	0.0247168	TRUE	FALSE
FBgn0027512	A0A0B4KHY8;Q9XZ32	13	13	0	988470000	885640	237620000	0	0	2955200	341630000	0	0	0	101300000	5.04656	17.2642	0.287421	0.332059	8.78661	23.1954	0.00226849	0.00342885	FALSE	TRUE
FBgn0010328	A0A0B4KI43;Q9VB55;A0A0B4KHZ0;A8JRE3	34	34	0	19649000	513090	470760000	3139700	92960000	15039000	780890000	0	17371000	0	653480000	7.89472	20.9687	0.0109016	0.0178747	9.8895	24.2668	0.00389963	0.00552675	FALSE	TRUE
FBgn0039214	Q9VC56;Q8IMW2;A0A0B4KI06;A0A0B4LIK5;A0A0B4KHF3;Q7KS15	20	20	4895600	80514000	180260	14206000	16469000	185630000	5635400	426230000	399650	26553000	0	177490000	4.52943	23.8663	0.0326474	0.0488102	8.26314	22.4785	0.010077	0.0130291	FALSE	FALSE
FBgn0016685	A0A0B4KI24;Q27415-2;Q27415	7	7	20194000	27230000	1307100	518490000	2489800	34486000	1474400	1251900000	2770800	21327000	339510	184090000	2.38916	23.5002	0.0616381	0.0894588	9.1481	24.3016	0.000126771	0.000377133	FALSE	TRUE
FBgn0015222	H1UUD2;Q7KRU8;B8A405;A0A0B4KI27;Q8I0T0	3	3	1021600	75619000	0	0	0	0	0	0	0	30407000	0	0	5.44227	19.2026	0.16705	0.210451					FALSE	FALSE
FBgn0027598	Q9VA36;A0A0B4KI34;A0A0B4KI32;Q86PF3;A0A0B4KHJ8;A0A0B4KHG1;Q9Y154;Q9VA35	14	14	16876000	246240000	19509000	89853000	11625000	161120000	58619000	135800000	17542000	86008000	17663000	142910000	3.31784	25.5068	0.00401636	0.00758276	2.14392	25.7709	0.0289936	0.0352424	TRUE	FALSE
FBgn0039849	A0A0B4KI38;Q9V9X4	4	4	0	0	0	20750000	0	0	0	32861000	0	0	0	46973000					9.76563	20.0378	5.35447e-06	7.93482e-05	FALSE	TRUE
FBgn0013813	A0A0B4KI48;E1JJ04;Q9VAV5	4	4	263400000	54163000	346050000	54318000	0	0	0	47309000	0	0	19123000	89091000	-0.760625	18.7712	0.881179	0.890311	3.29638	24.2183	0.352902	0.365213	FALSE	FALSE
FBgn0010113	A0A0B4KI61;Q9N2M8	16	16	2793500	1716100000	3190400	1843100000	0	1919500000	829930	2449900000	0	1488600000	268170	2298000000	13.6968	23.8136	0.000574649	0.001641	11.2555	25.3947	3.84553e-05	0.000180548	TRUE	TRUE
FBgn0261988	A0A0B4KI69;P32866	10	10	0	8679500	0	15118000	0	92159000	397100	108770000	0	0	0	7413400	6.67497	18.0784	0.0701272	0.0938928	8.15302	20.3795	0.00147577	0.00237494	FALSE	TRUE
FBgn0050372	E1JH06;A0A0B4LEF8;A1Z7A6	11	11	0	38638000	0	34873000	0	0	0	328700000	0	0	0	147500000	3.48753	16.4847	0.291737	0.332059	11.673	20.9915	2.18117e-05	0.000135663	FALSE	TRUE
FBgn0033460	A0A0B4LEK8;A1Z813	27	27	4473000	562090000	11668000	996420000	3753600	1547000000	6313200	1010100000	0	1041800000	1347900	748360000	10.292	24.7038	0.00357351	0.00687503	7.6183	25.9519	0.000227872	0.000570604	TRUE	TRUE
FBgn0033005	A0A0B4LES3;Q9V9E3	41	41	3022900	621500000	777900	2063800000	1318900	655540000	13104000	1633200000	0	652640000	1774000	1634700000	10.3939	24.0634	0.00171971	0.00380147	9.39426	26.0209	0.000197777	0.000514021	TRUE	TRUE
FBgn0015929	A0A0B4LEV2;Q26454	31	31	0	8704600	2425100	1166800000	0	14007000	470460	457990000	0	6018300	0	299570000	8.3637	18.9228	2.26531e-05	0.000226848	10.6136	23.7095	0.000669651	0.00125085	TRUE	TRUE
FBgn0033317	A0A0B4LEV3;Q7JWR9	36	36	4593700	2553600000	99813000	16250000000	8795400	3152000000	48927000	21907000000	12519000	2485900000	17717000	18039000000	8.41249	27.132	2.9247e-05	0.000247336	8.7151	29.756	4.84152e-05	0.000204324	TRUE	TRUE
FBgn0033265	A0A0B4LEV8;A1Z7A8;A1Z7A9	20	20	0	8178200	0	149500000	0	111480000	1262500	656060000	0	54253000	179920	172720000	10.3886	19.9353	0.000124016	0.000546421	10.3096	22.7814	0.000428267	0.0008897	TRUE	TRUE
FBgn0033352	A0A0B4LEY4;A1Z7K9	41	41	11884000	3930600000	7614500	1687700000	5521400	4650100000	2848000	3091500000	0	3165700000	17119000	1638000000	11.6355	26.0311	0.0034046	0.00660594	8.15214	26.853	9.3846e-05	0.000307442	TRUE	TRUE
FBgn0020621	A0A0B4LEY5;A1Z7T0;A1Z7T2;A0A0B4K6U3;A0A0B4LF03;A0A0B4LEI8;E1JH15;A1Z7T1;A0A0B4LFX2;A1Z7T0-2;A0A0B4K727;A0A0B4JD60;A1Z7T3;A8DY76;A0A0B4JD07	34	22	546090	29340000	8711300	556890000	1773400	471730000	18638000	1353400000	3608700	251500000	10816000	1148900000	6.64194	23.8543	0.00323312	0.00633687	6.30383	26.6762	0.00012018	0.000364545	TRUE	TRUE
FBgn0086904	A0A0B4LEY6;Q94518	9	9	30050000	319270000	110630000	2067600000	76125000	442150000	187760000	5058400000	4872100	372300000	73856000	2297300000	4.06774	26.4468	0.013532	0.0217307	4.64498	29.1037	0.000764249	0.00139262	FALSE	TRUE
FBgn0028473	A0A0B4LEY9;Q9V411	44	44	3307200	3781300000	11351000	10452000000	9897000	5858100000	23169000	8611400000	12717000	5440500000	5459500	10308000000	9.36971	27.5169	3.35026e-05	0.000264769	9.75579	28.3053	1.51593e-05	0.000113787	TRUE	TRUE
FBgn0027619	A0A0B4LF26;Q7K550	15	15	0	54784000	34094000	1915100000	9303400	107210000	13325000	1179400000	306770	61606000	1557900	1947400000	7.38087	22.3961	0.0154945	0.0245644	7.52242	26.8485	0.000968628	0.00169112	FALSE	TRUE
FBgn0000253	A0A0B4LF57;P62152	5	5	0	0	0	4127900	0	4167100	396180	76772000	897310	15512000	3750800	46711000	3.7871	18.3126	0.22873	0.281783	6.01959	21.5396	0.0242163	0.0297283	FALSE	FALSE
FBgn0027525	A0A0B4LF59;Q7KN79	18	18	0	73073000	0	520500000	0	158440000	0	425250000	0	32143000	0	537660000	11.3591	20.4205	1.35257e-05	0.000190719	13.7187	22.0144	4.18186e-07	6.79762e-05	TRUE	TRUE
FBgn0033810	A0A0B4LF92;A1Z9A2	5	5	0	0	0	15429000	0	0	1292900	177630000	0	0	110000	67196000					8.36033	21.5816	0.00216381	0.00329661	FALSE	TRUE
FBgn0033902	A0A0B4LFB3;Q7JVI3	27	27	0	741490000	344930	1897000000	0	967830000	2461700	1925400000	0	674160000	2167900	1458100000	14.8072	22.1446	5.80423e-07	0.000172249	10.4767	25.4633	3.69893e-05	0.000176371	TRUE	TRUE
FBgn0000289	A8DYD3;A1Z9M3;B7YZE6;A0A0B4LFC7;A8DYD2;A8DYD1;A1Z9M4;A0A0B4LF29;Q7KHK4	12	12	0	14253000	0	96183000	0	74963000	0	126050000	367490	160350000	1752400	65089000	9.73729	20.8584	0.000780814	0.00207558	9.44459	21.7392	0.00131334	0.00216203	TRUE	TRUE
FBgn0001220	A0A0B4LFD2;P29845	53	52	20478000	21949000000	43357000	18426000000	10457000	22081000000	40192000	11723000000	269890000	13939000000	15124000	14201000000	8.93353	29.6712	0.000750406	0.00201412	8.93147	29.2926	1.77903e-05	0.000123378	TRUE	TRUE
FBgn0033912	A0A0B4LFD9;Q8T3U2	17	17	74363000	3910900000	47355000	6606100000	194140000	10169000000	150370000	25324000000	45313000	3327000000	432590000	6965400000	5.87529	29.309	0.000747467	0.00201043	6.17637	30.2046	0.00132193	0.00217039	TRUE	TRUE
FBgn0264962	A0A0B4LFF9;A0A0B4LF47;A0A0B4LFE6;A1Z9W4	38	29	350900000	246810000	49901000	178870000	479370000	627230000	365590000	525400000	233410000	220210000	41184000	371640000	-0.0679302	28.3065	0.931168	0.936658	1.84624	27.3611	0.136749	0.149759	FALSE	FALSE
FBgn0034068	A0A0B4LFH2;Q7JUP3	5	5	0	0	0	0	0	26817000	0	16008000	0	0	0	7290700	3.3119	16.3969	0.292627	0.332059	5.47332	17.8916	0.0586761	0.0681792	FALSE	FALSE
FBgn0013763	A0A0B4LFJ1;Q23997	9	9	0	103350000	0	0	447670	130590000	0	0	0	117230000	0	0	10.7114	21.4404	0.000218795	0.000807176					TRUE	FALSE
FBgn0034060	A0A0B4LFJ4;Q9V7H4	48	48	105720000	1360200000	24889000	1821400000	30970000	1878300000	40383000	3104500000	15215000	1067000000	4672500	3525600000	5.24661	27.7563	0.00159743	0.00358044	7.33911	27.6669	0.000336182	0.000750994	TRUE	TRUE
FBgn0034258	A0A0B4LFL2;A1ZAX1	82	82	873180000	182740000000	878030000	261650000000	688810000	182520000000	1149900000	361520000000	713920000	172940000000	1062500000	231120000000	7.89311	33.4374	1.76458e-05	0.000211609	8.09354	33.9779	1.11829e-05	0.000100067	TRUE	TRUE
FBgn0028737	A0A0B4LFL3;O96827	13	13	3998700	447970000	18347000	818920000	1421200	281460000	55663000	1551500000	603710	298990000	1151000	602530000	7.79648	24.4227	0.000186417	0.000721438	6.43764	26.5501	0.00567619	0.00773798	TRUE	TRUE
FBgn0263395	A0A0B4LFQ3;A1ZBH8;A0A0B4LGY8;A0A0B4LFV0;A1ZBH7	25	25	0	117340000	100100	847040000	0	108970000	982700	1183100000	118250	148140000	38671	1370100000	11.4382	21.1635	1.59852e-05	0.000202974	12.7976	23.651	6.60008e-05	0.000245612	TRUE	TRUE
FBgn0034277	A0A0B4LFR4;Q7K110	19	18	82644000	43213000	20997000	120560000	99413000	181210000	131470000	90214000	51418000	55528000	28581000	36272000	0.0138845	26.168	0.987195	0.98937	0.773995	25.7411	0.459706	0.473362	FALSE	FALSE
FBgn0014469	A0A0B4LFT2;Q27606	7	7	0	24479000	0	0	0	60682000	608980	10663000	0	9682200	0	0	9.79463	19.6383	4.50322e-05	0.000306552	1.37669	17.197	0.612246	0.622332	TRUE	FALSE
FBgn0262103	A0A0B4LFW1;A1ZBC4;A8DYI4;A8DYI5;Q4QQA7	15	15	0	88874000	0	10957000	0	504010000	0	0	0	147440000	0	0	12.7423	21.1121	9.84605e-06	0.000178011	2.74346	16.5267	0.284306	0.297302	TRUE	FALSE
FBgn0015477	A0A0B4LFW6;A1Z7S0	64	64	3711300	230030000	51929000	1190600000	41728000	609510000	749180000	2005400000	380590	53713000	1764100	1069900000	5.6544	24.7192	0.0294131	0.0443144	5.06128	27.8177	0.0590994	0.0685162	FALSE	FALSE
FBgn0020306	Q8MLW2;A0A0B4LFX8;Q9NDJ2-2;Q9NDJ2	8	8	606300	35194000	1107000000	768140000	2577800000	733500000	12574000	1285700000	2446900	1842100000	6350900000	1827200000	4.53402	26.1656	0.247344	0.302939	1.45048	29.456	0.55092	0.562405	FALSE	FALSE
FBgn0034455	A0A0B4LFY2;Q7JW12	6	6	12514000	22467000	3561100	6894300	270290	35477000	13088000	103660000	0	20556000	449700	18089000	5.81087	21.6928	0.0448097	0.0661356	3.08954	22.9395	0.103028	0.11429	FALSE	FALSE
FBgn0050011	A0A0B4LG06;Q8SY59;A1Z851	6	6	0	0	0	0	0	414470000	0	20327000	0	0	0	0	4.62858	17.0552	0.288171	0.332059	3.04064	16.6753	0.281922	0.296395	FALSE	FALSE
FBgn0010228	A0A0B4LG36;Q06943	5	5	0	21471000	0	2302200	0	0	4140500	583060000	30352000	144570000	0	11198000	3.95562	20.0902	0.394518	0.420716	7.12635	20.9936	0.0427402	0.0512849	FALSE	FALSE
FBgn0002715	A0A0B4LG47;Q24141	4	4	0	0	0	0	0	15189000	0	0	0	0	0	16318000	3.03853	16.2602	0.294324	0.332059	2.93499	16.6225	0.282689	0.296552	FALSE	FALSE
FBgn0034743	A0A0B4LG52;Q9W237	22	22	2080800000	41232000000	1937900000	20507000000	1817000000	62281000000	3498800000	38642000000	1052900000	38498000000	1123100000	13093000000	4.86669	32.9951	0.000430885	0.00132664	3.47068	32.609	0.00455199	0.00635712	TRUE	TRUE
FBgn0021979	A0A0B4LGC6;Q8MLS7;A0A0B4LG95;Q7K274	16	16	13277000	5056800000	1253200	418010000	10126000	6696000000	7023000	1009000000	4850100	4567700000	9907500	983980000	9.27383	27.6848	1.89543e-05	0.000213285	7.39412	25.7774	0.000355512	0.000779784	TRUE	TRUE
FBgn0265184	A0A0B4LGA2	10	10	0	500860000	3196000	1178200000	531060	446860000	0	2116500000	0	461120000	0	1277600000	12.6384	22.486	0.000116148	0.000524106	13.1487	23.8803	0.000450486	0.000924035	TRUE	TRUE
FBgn0265186	A0A0B4LGA9;Q7JR80	11	11	180840	202230000	1277000	94088000	1612100	497030000	1580200	243100000	88154	149980000	944450	80550000	9.70925	23.0255	0.000384284	0.00122558	6.62758	23.5555	0.000102881	0.000328898	TRUE	TRUE
FBgn0013272	A0A0B4LGB0;Q24007;Q8MLT4	16	16	0	146160000	0	0	79682	268190000	0	0	41174	95740000	0	0	11.7606	21.3311	9.46188e-06	0.000174533					TRUE	FALSE
FBgn0263006	A0A0B4LGB7;P22700-2;P22700	22	22	6636700	544250000	16519000	222550000	19896000	672020000	8431800	263710000	0	153540000	942850	160190000	7.9629	24.5311	0.0243454	0.0370887	5.37581	24.9651	0.00413125	0.00581693	FALSE	TRUE
FBgn0053519	A0A0B4LGC9;A0A0B4LHF2;A0A0B4LGI5;Q59E65;A8DYP0;A0A0B4LGE3	3	3	0	0	388510	12264000	0	0	0	68953000	0	16589000	2286700	167860000	3.08093	16.2814	0.294032	0.332059	7.3541	21.9595	0.00644041	0.00865721	FALSE	TRUE
FBgn0034951	Q9W1D9;A0A0B4LGH8	5	5	0	35566000	0	26276000	0	9392100	0	135740000	0	0	0	744020000	6.25504	17.8685	0.0655598	0.0900364	11.8898	21.0999	9.71389e-05	0.000317115	FALSE	TRUE
FBgn0001123	A0A0B4LGI1;P20354-2;P20354	5	4	911880	8981100	0	2883900	304870	6626600	0	32193000	0	17977000	0	38886000	5.70023	20.4359	0.00834021	0.0141421	8.71588	19.5129	0.000290861	0.000676192	FALSE	TRUE
FBgn0037332	Q9VNC3;A0A0B4LGM5;A0A0B4KF92;A0A0B4LGS6	3	3	0	0	0	0	0	4463100	0	19326000	0	0	0	0	2.44956	15.9657	0.300013	0.332059	3.01635	16.6632	0.282091	0.296395	FALSE	FALSE
FBgn0010213	A0A0B4LGQ1;Q00637	5	5	985070	68629000	175650	166970000	1163900000	287700000	2701700	407380000	3079900	106940000	1215600	332840000	3.07463	25.3975	0.31368	0.338552	8.40868	23.8713	0.000384544	0.000822689	FALSE	TRUE
FBgn0086605	A0A0B4LGQ8;Q9VN19	6	6	0	0	367870	11900000	0	0	230480	30255000	0	0	292200	40194000					6.38529	21.3459	0.000138147	0.000402209	FALSE	TRUE
FBgn0283535	A0A0B4LGS4;P54611	4	4	0	0	0	3425700	0	0	0	20721000	0	0	0	0					5.2342	17.7721	0.0650603	0.0740904	FALSE	FALSE
FBgn0003545	A0A0B4LGW1;Q9V877	26	26	0	36423000	1485300	344360000	0	135100000	0	445230000	0	133680000	0	332260000	11.6331	20.5575	1.02603e-05	0.000179381	11.5283	22.7016	0.000363122	0.000793365	TRUE	TRUE
FBgn0266916	A0A0B4LGX0;Q9VHP9	22	22	487360	58375000	0	199890000	141070	154020000	406810	718060000	0	75305000	429380	402540000	9.474	21.6509	0.000330606	0.00109666	11.0259	23.0133	0.000104935	0.000333392	TRUE	TRUE
FBgn0051352	Q9VH91;A0A0B4LGY1;E1JIH2;E1JIH3;A0A0B4LGZ0;A0A0B4LI11;Q9VH92;Q8INN6;Q8INN5;Q8INN7;E8NH01;A0A0B4LGY0	24	24	0	7277300	1131500	384230000	0	8551800	2363900	1270700000	0	23313000	5284300	1364000000	8.69153	19.0867	3.39199e-05	0.000266863	8.49658	25.4536	9.7886e-05	0.000318879	TRUE	TRUE
FBgn0004889	A0A0B4LGZ3;P36872-2;P36872	14	14	490610	444380000	8991400	1065900000	282750	865910000	1316900	1481900000	858010	272120000	0	814590000	9.90417	23.8601	2.91723e-05	0.000247336	10.4906	24.7733	0.00208914	0.00320919	TRUE	TRUE
FBgn0013325	A0A0B4LGZ5;P46222	14	14	66607000	2564600000	378270	1868500000	37942000	1672800000	54587000	4601200000	11081000	1292300000	21241000	1644000000	5.86498	27.7885	0.000814524	0.00213402	8.3139	27.0141	0.00534716	0.00733807	TRUE	TRUE
FBgn0002431	A0A0B4LGZ6;P51592	14	14	7126200	0	4028600	28968000	17341000	175160000	6670300	54959000	0	10490000	0	2051600	1.29807	21.1668	0.759069	0.777291	3.90066	21.8724	0.152359	0.165736	FALSE	FALSE
FBgn0266464	A0A0B4LH53;P54351	26	17	0	0	209550	417830000	0	4200500	4893900	632560000	0	0	0	269400000	2.4204	15.9511	0.300402	0.332059	10.2752	23.4891	0.00140118	0.00227949	FALSE	TRUE
FBgn0262127	A0A0B4LH59;Q9VFG8	24	24	9525100	147400000	0	0	7495400	741650000	47337000	153270000	0	255700000	0	35322000	7.92313	24.2155	0.0200495	0.031029	3.87137	20.5378	0.39391	0.406833	FALSE	FALSE
FBgn0038569	A0A0B4LH99;Q9VED0	5	5	0	0	733990	106190000	165340	9318500	0	0	0	7921000	0	0	4.6643	17.9378	0.11599	0.149931	2.39222	17.7946	0.511295	0.524209	FALSE	FALSE
FBgn0034914	Q9W1I7;A0A0B4LHC9	5	5	613830	42491000	1502000	74150000	0	68726000	7799000	110080000	10279000	58627000	0	94255000	6.63948	22.4069	0.0241356	0.0367897	6.92657	22.986	0.0130481	0.0165788	FALSE	FALSE
FBgn0266581	A0A0B4LHF7;Q9VD51	37	37	5749900	2995900000	14977000	9646200000	6474700	5592700000	10659000	10871000000	14029000	4903300000	0	5281900000	9.07632	27.4793	2.32465e-05	0.000227351	12.1562	26.857	0.00243315	0.00365624	TRUE	TRUE
FBgn0039141	A0A0B4LHJ5;Q8I0P1	4	4	0	0	0	0	0	0	108440	6225800	0	17738000	0	80112000	3.11313	16.2975	0.293817	0.332059	5.64794	18.5028	0.089456	0.099809	FALSE	FALSE
FBgn0016120	A0A0B4LHL7;Q24251	5	5	0	0	0	17943000	0	0	0	21803000	0	2693500	0	31349000	2.2067	15.8443	0.303716	0.332059	9.30398	19.807	5.16322e-06	7.90314e-05	FALSE	TRUE
FBgn0051064	Q8IMP1;Q8IMP2;A0A0B4LHR2;Q8IMP0;A0A0B4LHR8	5	5	0	0	0	3593200	0	0	0	34592000	0	0	0	0					5.50361	17.9068	0.0675797	0.0766765	FALSE	FALSE
FBgn0039338	A0A0B4LHR3;Q9GQN5	30	28	12031000	418430000	35200000	1401300000	142920000	719980000	58435000	1244300000	0	284060000	18522000	975720000	6.9312	25.2495	0.0741527	0.0984616	5.14885	27.5785	0.000352822	0.000779719	FALSE	TRUE
FBgn0028717	A0A0B4LIP5;A0A0B4LHS0;Q7K137;A0A0B4LHY5	4	4	0	16344000	0	5232700	0	10686000	0	52027000	0	0	0	29066000	5.9432	17.7125	0.0634777	0.089899	9.09326	19.7016	0.000107	0.000337113	FALSE	TRUE
FBgn0001297	A0A0B4LHU8;P21525-2;P21525-3;A8MPH9;P21525	7	7	3419000	162840000	8907800	169460000	1208800	93059000	359320	235460000	0	131660000	264950	157860000	8.02385	22.8957	0.00622144	0.010979	7.60814	23.6564	0.0020918	0.00321055	FALSE	TRUE
FBgn0003093	A0A0B4LI13;A0A0B4LHW0;P13678	7	7	0	0	0	2015400	0	0	0	96904000	0	0	0	3412500					7.90339	19.1067	0.00233027	0.00351428	FALSE	TRUE
FBgn0014930	A0A0B4LHX1;O76206	4	4	0	14194000	803200	40776000	0	77241000	2467000	51450000	0	0	0	15163000	6.82659	18.1542	0.0658799	0.0900817	6.24908	21.7928	0.00969525	0.0125777	FALSE	FALSE
FBgn0000150	A0A0B4LJ12;A0A0B4LHX6;P08879	7	7	3186200	128890000	4838300	225130000	26263000	194840000	17526000	807560000	7598000	134560000	8474000	229020000	4.12528	25.0983	0.00588554	0.010447	5.27413	25.7316	0.00101223	0.00175069	FALSE	TRUE
FBgn0002924	A0A0B4LI25;P20480	42	42	21704000	1229100000	55243000	4627000000	8420400	2771200000	35205000	5185800000	5269800	2066500000	3986500	3786100000	7.60038	27.0356	0.000132563	0.000574439	7.82739	28.1521	0.000468855	0.000949199	TRUE	TRUE
FBgn0262955	A0A0B4LI86;P08266	60	59	0	667390000	10412000	7157700000	8300900	1911200000	769180	2417200000	0	1347500000	10377000	1640700000	12.6689	23.8234	0.00236762	0.00493028	9.4492	26.7818	0.000355253	0.000779784	TRUE	TRUE
FBgn0038745	Q9VDS7;A0A0B4LID7	10	10	0	0	0	81450000	0	0	0	10129000	0	0	0	60822000					9.98152	20.1457	5.1533e-05	0.000211409	FALSE	TRUE
FBgn0015282	A0A0B4LIJ0;P48601	11	11	0	0	0	110710000	0	104820000	0	208140000	0	0	388260	105020000	3.96747	16.7247	0.289868	0.332059	10.7082	21.6463	8.51373e-05	0.000290203	FALSE	TRUE
FBgn0037297	Q9VN84;A0A0C4DHA5;Q8IPP2	5	5	0	0	0	47321000	0	0	0	46743000	0	0	0	39347000					10.2463	20.2782	2.23527e-06	7.2935e-05	FALSE	TRUE
FBgn0083969	A0A0C4DHB8;Q8IMK1;Q0KHZ4	18	18	0	46894000	5438000	964500000	0	21849000	0	192900000	0	15442000	104110	44802000	9.8405	19.6612	1.41568e-05	0.000194359	9.52939	22.8305	0.0048108	0.00667025	TRUE	TRUE
FBgn0034894	A0A0C4DHD1;Q7KVH9;Q7KVH9-2	3	3	0	0	0	152150000	0	0	0	445840000	0	2508700	0	173520000	2.17252	15.8272	0.304334	0.332059	12.6062	21.4581	2.11406e-06	7.2935e-05	FALSE	TRUE
FBgn0034970	A0A0C4DHD4;Q45VV3-2;Q45VV3	3	3	0	21954000	0	13742000	0	80065000	0	0	0	11562000	0	3672500	9.96091	19.7214	5.12296e-05	0.00033323	5.07016	17.6901	0.0624042	0.0714349	TRUE	FALSE
FBgn0024555	A0A0C4DHE6;Q9VFS5-2;Q9VFS5	6	6	1197200	6760300	0	12381000	0	28517000	0	91859000	0	12455000	0	0	7.11703	20.1162	0.00693378	0.0120415	6.5682	18.4391	0.0613686	0.0704586	FALSE	FALSE
FBgn0261599	A0A0C4DHE8;Q9VH69	5	5	53410000	676540000	37963000	563000000	16983000	663200000	65593000	1089100000	37614000	547980000	218570000	615030000	4.27169	27.0868	0.00127204	0.00301187	3.14549	27.8556	0.0115043	0.0147325	TRUE	FALSE
FBgn0037347	A0A0C4DHG1;Q9VNE3	3	3	0	12242000	0	1807300	0	14550000	0	11046000	0	0	0	16737000	5.95266	17.7173	0.0631899	0.089899	7.57135	18.9406	0.000283035	0.000662994	FALSE	TRUE
FBgn0010225	A0A0C4DHG2;Q07171;Q07171-3;A0A0C4DHG6;Q07171-2;Q07171-5	13	13	253160	234500000	0	0	0	168340000	0	0	0	223170000	0	0	11.8113	21.7162	5.33961e-05	0.000340643					TRUE	FALSE
FBgn0040493	Q9V3D8;A0A0C4FEI8	7	7	0	0	486730	19941000	1321900	32631000	5476600	17105000	0	36579000	0	0	5.00304	19.1069	0.188781	0.235976	2.33318	19.9775	0.475222	0.488524	FALSE	FALSE
FBgn0010590	A0AQH0	9	9	21434000	79500000	25001000	23360000	40363000	58073000	98594000	158110000	85832000	136610000	146760000	145150000	1.02879	25.8394	0.258239	0.315433	0.189166	26.181	0.872516	0.877923	FALSE	FALSE
FBgn0039563	A1A708;A1A708-2	23	23	323320000	158290000	26713000	1570900000	120530000	325020000	351520000	2187500000	492650000	173680000	88349000	1689400000	-0.367796	27.8125	0.670444	0.691203	4.25755	28.6144	0.00714204	0.00949297	FALSE	TRUE
FBgn0259978	A1Z6H4;Q7K1T1	7	7	0	18237000	776970	107790000	96427	41662000	0	130460000	0	0	0	37848000	6.04483	18.3688	0.087307	0.114206	9.64631	21.449	0.000523082	0.00102803	FALSE	TRUE
FBgn0033038	A1Z6H6	6	6	0	8729900	0	35780000	0	22974000	763320	76112000	0	38995000	0	57154000	9.50167	19.4918	3.15953e-05	0.000254939	9.06358	21.1491	0.000585271	0.00112127	TRUE	TRUE
FBgn0266580	A1Z6H7	10	10	0	0	0	0	750670	95127000	0	0	44632000	4855300	0	0	1.26169	20.521	0.760279	0.778238					FALSE	FALSE
FBgn0263855	A1Z6I7	48	48	11542000	163350000	6573800	962580000	15145000	399650000	472530000	1123700000	6246200	311910000	12873000	1610800000	4.72894	25.6602	0.000882254	0.00226794	5.13703	27.5958	0.0230825	0.028427	TRUE	FALSE
FBgn0033052	A1Z6J2	3	3	0	4082000	0	0	0	12133000	5839500	42781000	0	3215400	0	0	7.62901	18.5554	8.77042e-05	0.000440133	0.957684	18.0746	0.793314	0.799795	TRUE	FALSE
FBgn0033055	A1Z6J5	3	3	0	0	37193000	19212000	0	31265000	0	0	0	0	0	0	3.3857	16.4338	0.292237	0.332059	-0.317674	18.3273	0.935183	0.938224	FALSE	FALSE
FBgn0026761	A1Z6L9	21	21	0	0	612170	1321700000	0	0	1290600	783910000	0	0	0	1222300000					11.7849	24.1185	0.00018353	0.000488763	FALSE	TRUE
FBgn0266518	A1Z6M6	18	18	27845000	24652000	132120000	447710000	0	0	3668100	1233000000	0	0	0	1205000000	-0.0585712	18.0416	0.988766	0.99058	8.38835	25.5071	0.0282547	0.0344257	FALSE	FALSE
FBgn0265003	A1Z6Q0;A4UZ58	8	5	0	5048100	0	12734000	0	100330000	772890	54256000	0	9431500	306200	44216000	9.26457	19.3732	0.000420081	0.00129878	7.25151	21.2721	0.00166366	0.00262526	TRUE	TRUE
FBgn0022960	A1Z6S6;A1Z6S7	17	16	5574100	14400000000	5239300	5868400000	209750000	14423000000	609910000	11358000000	9277100	12304000000	41985000	5341300000	9.27059	29.0352	0.00104848	0.00258103	7.11317	29.166	0.00694045	0.00924386	TRUE	TRUE
FBgn0283450	A1Z6X6	8	8	0	10584000	0	3343800	0	0	1655100	175800000	0	64248000	624370	12452000	6.59688	18.0394	0.0669867	0.0911086	5.85559	21.283	0.0280213	0.0341682	FALSE	FALSE
FBgn0261397	A1Z6Z9;A1Z6Z8;A1Z700	26	26	0	32376000	1739600	146980000	0	15159000	9037200	500940000	0	4391300	0	89127000	8.88183	19.1819	0.000102054	0.000478164	7.81591	23.5722	0.0104088	0.0134131	TRUE	FALSE
FBgn0033194	A1Z713	3	3	174410000	348890000	96553000	42598000	122740000	164260000	359540000	180280000	0	0	0	6683600	0.473555	23.2334	0.929352	0.935441	1.78026	24.2573	0.642461	0.651971	FALSE	FALSE
FBgn0033205	A1Z729	16	13	792570	5012400	5128400	218250000	29882000	40101000	6305000	709380000	4787100	35986000	12032000	420220000	1.99849	23.2058	0.267696	0.326838	5.78381	25.6914	0.000290186	0.00067513	FALSE	TRUE
FBgn0050497	A1Z743;A1Z745;Q8SXN9	33	33	899540	4562600000	2397300	1533000000	9926200	6460300000	3306900	2961600000	1985500	2417100000	10484000	1232200000	10.6347	26.6316	0.000100915	0.000477466	8.66811	26.3913	5.31235e-05	0.000214792	TRUE	TRUE
FBgn0003082	A1Z757;Q7JY97	26	15	22741000	79667000	1700000	1874800000	131770000	292990000	20606000	925300000	67810000	1515400000	99990000	3251500000	2.48119	27.0497	0.117353	0.151549	6.87298	27.2928	0.00501291	0.0069349	FALSE	TRUE
FBgn0042173	A1Z758	18	7	0	3518800000	8272800	1029300000	82567000	4631600000	39891000	4190000000	8982500	2311700000	4955300	1518300000	10.263	26.511	0.0150932	0.023984	7.31103	27.1455	0.000494185	0.00098805	FALSE	TRUE
FBgn0023171	A1Z768;Q7JY33	9	9	0	100400000	655140	138750000	774920	49350000	0	178460000	0	83355000	0	248720000	9.80164	21.2493	0.000790226	0.00209042	10.9058	21.9967	0.000165676	0.000457985	TRUE	TRUE
FBgn0033244	A1Z782;A1Z783;Q8MQL4	15	15	0	4416100	0	114530000	0	0	0	209180000	0	1463200	0	469630000	4.35772	16.9198	0.0715334	0.0953081	12.5844	21.4472	3.23583e-06	7.60174e-05	FALSE	TRUE
FBgn0033246	A1Z784;Q7JV23;A8DY67	139	139	106870000	12217000000	157020000	20851000000	344590000	20982000000	319350000	26134000000	43231000	9648400000	79663000	21067000000	6.8557	30.2269	0.000549242	0.00158168	7.15151	30.8172	8.06856e-05	0.00028126	TRUE	TRUE
FBgn0033261	A1Z7A5	5	5	0	0	0	58553000	0	0	0	183580000	0	0	0	18648000					10.6476	20.4788	3.75561e-05	0.000178247	FALSE	TRUE
FBgn0050373	A1Z7B8	5	5	0	0	0	11383000	0	0	0	63281000	0	0	399160	38705000					8.54837	20.5797	0.000538383	0.00104922	FALSE	TRUE
FBgn0033339	A1Z7J6;A1Z7J7;A0A0B4LEY1;A0A0B4LEZ1	32	32	15245000	933700000	23375000	1198600000	19624000	1538200000	15484000	1105500000	0	736970000	3159100	901140000	8.98171	25.4338	0.0173246	0.0272129	6.6647	26.6503	0.000391482	0.000832547	FALSE	TRUE
FBgn0050349	A1Z7K2	24	24	0	63139000	0	1316100000	27381	200540000	2027600	1601200000	0	134080000	0	474900000	12.089	20.7854	4.82445e-06	0.000172249	12.8106	23.4924	0.000357347	0.000782967	TRUE	TRUE
FBgn0033349	A1Z7K6	9	9	784700	125100000	227470	533440000	0	273910000	0	515560000	0	85855000	1016800	504660000	10.7398	21.7244	0.000566588	0.00162648	11.3124	23.2915	0.00012634	0.000376578	TRUE	TRUE
FBgn0033351	A1Z7K8	7	7	0	0	1315400	73914000	0	16626000	1730200	157000000	0	0	0	53724000	3.082	16.2819	0.294024	0.332059	7.61335	22.5415	0.00355419	0.00511174	FALSE	TRUE
FBgn0033354	A1Z7L1	12	12	0	0	0	275540000	0	1291400000	1180800	1676800000	0	162980000	0	391080000	9.35484	19.4184	0.0633175	0.089899	12.2475	22.9508	0.000310347	0.000711308	FALSE	TRUE
FBgn0033377	A1Z7P1	7	7	4691900	204520000	384070	58252000	2270800	127430000	8192000	113380000	0	105910000	0	2855300	7.72454	23.2014	0.0105925	0.0173992	5.77528	21.7782	0.0511907	0.0610686	FALSE	FALSE
FBgn0033380	Q6NL95;A1Z7P3	4	4	0	24639000	0	14234000	187960	16398000	0	68866000	0	7075600	0	16364000	8.09131	19.713	0.000380054	0.00121778	9.43307	19.8715	2.99886e-05	0.000160896	TRUE	TRUE
FBgn0033391	Q95T49;A1Z7S4	3	3	0	784930	200390	4622000	5156700	11892000	3036500	25500000	9062100	67301000	4192200	106330000	2.97982	21.54	0.331755	0.356711	4.08745	22.4256	0.0508101	0.0606849	FALSE	FALSE
FBgn0033426	Q7K3S2;A1Z7V8;A1Z7V9	9	9	0	11513000	0	90812000	0	9836200	0	120240000	0	8014800	0	68315000	8.46595	18.9739	1.27638e-05	0.000186413	11.2795	20.7947	1.691e-06	6.79762e-05	TRUE	TRUE
FBgn0050005	A1Z7X7	13	13	0	20503000	1586700	148190000	0	66824000	208420	902080000	0	26249000	2146400	288900000	10.2354	19.8586	1.35529e-05	0.000190719	8.56577	24.0496	0.000435054	0.000901977	TRUE	TRUE
FBgn0033463	A1Z814;A0A0B4KEI3;E1JH23	6	6	0	20413000	305300	31382000	0	29206000	0	39450000	0	12657000	0	75487000	9.48445	19.4832	1.1252e-05	0.00018394	9.25895	20.8061	0.000137823	0.000402209	TRUE	TRUE
FBgn0050007	E1JH25;A1Z818;E1JH24;A1Z817	4	4	847030	4490400	2715500	9473900	0	0	0	721230000	24860000	3810600000	0	0	3.22214	21.2778	0.532366	0.55877	5.35788	19.9065	0.214151	0.230354	FALSE	FALSE
FBgn0033473	A1Z830	17	17	201390	189590000	5132600	504450000	1150700	392570000	3943300	507840000	249370	469220000	816320	392220000	9.72357	23.4223	7.50564e-05	0.000405751	7.512	25.0363	0.000167317	0.000460868	TRUE	TRUE
FBgn0033482	A1Z843	33	33	0	47301000	1046500	473070000	0	125430000	118710000	889460000	0	31596000	27105000	561110000	11.0294	20.2556	1.18623e-05	0.000185788	5.36583	26.5203	0.0235062	0.0289026	TRUE	FALSE
FBgn0263102	A1Z8A4;Q7K0T7;A1Z8A6;A4UZC9;Q0E9C8	4	4	0	0	0	0	0	68926000	96397000	1367700000	47188000	295480000	2357300	1325100000	4.64806	20.6486	0.36022	0.385496	4.32046	23.109	0.421261	0.434791	FALSE	FALSE
FBgn0260012	A1Z8S6	14	14	0	5576700	0	105960000	0	34330000	0	62126000	0	0	0	51858000	5.98736	17.7346	0.0689637	0.0928358	10.9036	20.6068	2.55185e-06	7.2935e-05	FALSE	TRUE
FBgn0033688	A1Z8U0	173	173	5656300000	101550000000	3088000000	111140000000	7178800000	110460000000	6800600000	119360000000	3308300000	70960000000	2630400000	82527000000	4.17756	34.3427	0.000978179	0.00244993	4.7582	34.2057	0.000448664	0.00092091	TRUE	TRUE
FBgn0266111	A1Z8X3	65	65	650460	525510000	111830000	1603900000	2365600	1489700000	9362100	2965900000	0	470130000	4618000	2363800000	11.0081	23.9126	0.00102283	0.00253157	7.04975	27.5362	0.001708	0.00268974	TRUE	TRUE
FBgn0033741	A1Z909	54	54	1133100000	2927400000	313110000	8134500000	926700000	5205000000	1707000000	7063800000	334500000	4324500000	133980000	8310900000	2.51717	30.6528	0.0187017	0.0290759	4.2344	30.7467	0.00727175	0.00965706	FALSE	TRUE
FBgn0033750	A1Z917	5	5	0	0	0	10465000	0	37394000	0	78293000	1077100	21299000	0	37689000	4.90697	18.9604	0.184216	0.230692	9.74805	20.029	4.09219e-05	0.000184846	FALSE	TRUE
FBgn0061360	A1Z933	3	3	0	0	0	1549500	0	0	0	38094000	0	0	0	0					5.14549	17.7277	0.0816059	0.0913145	FALSE	FALSE
FBgn0033761	A1Z934	10	10	0	0	761600	426570000	0	0	0	545860000	0	0	0	461980000					12.2089	22.7207	0.000105446	0.000333983	FALSE	TRUE
FBgn0010488	A1Z968;Q0E996	133	132	20046000000	75366000000	6898800000	34380000000	17879000000	92064000000	12463000000	62735000000	33986000000	89234000000	18677000000	52793000000	1.88921	35.3661	0.0267109	0.0404666	2.04929	34.4717	0.0261057	0.0319714	FALSE	FALSE
FBgn0033783	A1Z971	12	12	0	0	0	97042000	5087800	58220000	7836600	451700000	0	0	1515700	232420000	1.17213	17.8396	0.769196	0.786187	8.16224	23.6106	0.00738489	0.00978205	FALSE	TRUE
FBgn0259876	A1Z987;B3DN53	76	76	10057000	310130000	21269000	15456000000	7564300	612750000	165370000	17093000000	15180000	471170000	14096000	14999000000	5.41418	26.0298	0.00028	0.00096151	8.75071	29.5061	0.000195182	0.000509592	TRUE	TRUE
FBgn0053138	A1Z992	5	5	0	9698200	0	17904000	0	13051000	0	37003000	0	0	0	14866000	5.78835	17.6351	0.0635881	0.089899	9.1985	19.7542	9.33779e-06	9.32268e-05	FALSE	TRUE
FBgn0033816	A1Z9A8	55	55	34809000	43411000000	40553000	55421000000	24875000	47061000000	58893000	49728000000	20501000	32995000000	39710000	55562000000	10.6074	29.9405	4.81421e-06	0.000172249	10.1962	30.5407	2.73697e-06	7.2935e-05	TRUE	TRUE
FBgn0024556	A1Z9E3	29	29	0	220160000	165280000	15873000000	1554100	326780000	23809000	10577000000	0	318310000	42078000	16129000000	11.398	22.3822	0.000797938	0.00210267	7.9877	29.7045	0.00012697	0.000377362	TRUE	TRUE
FBgn0033859	A1Z9G2	31	31	1601100	689180000	194820	969720000	0	941200000	1264700	1054100000	54463000	502240000	1101000	744500000	9.0079	24.8541	0.0183615	0.0286411	10.4618	24.5351	3.12875e-05	0.000162769	FALSE	TRUE
FBgn0086356	A1Z9I5	26	26	0	277800000	226130	783950000	1867500	776220000	0	1262300000	294930	374270000	2544600	1427200000	10.7724	23.3008	0.000773761	0.002065	11.9898	24.0685	0.000298263	0.000689244	TRUE	TRUE
FBgn0033884	A1Z9I6	8	8	3600200	160300000	0	4806300	0	75547000	0	0	0	149450000	0	5971800	9.77354	21.9739	0.00397355	0.00751792	4.79876	17.5544	0.059191	0.0685967	TRUE	FALSE
FBgn0013733	A1Z9J3	547	195	10749000000	11885000000	7080300000	35360000000	3981300000	26692000000	3025600000	59338000000	1266300000	15982000000	1069200000	40209000000	2.1826	32.9086	0.0733725	0.0975203	3.94894	33.3777	0.00435504	0.00609674	FALSE	TRUE
FBgn0050481	A1Z9J6	14	14	8870100	1621800000	2041600	3551400000	227770000	2698700000	19485000	11455000000	3263800	1080300000	81022000	4606200000	6.4839	27.4025	0.00985241	0.0163111	8.59766	28.1151	0.00111696	0.00189331	FALSE	TRUE
FBgn0033889	A1Z9K0	114	114	1831600000	54802000000	955090000	82260000000	1194900000	63706000000	1295100000	111780000000	563790000	42011000000	549700000	98034000000	5.61966	32.8083	0.000348933	0.00114082	6.77945	33.1016	4.98181e-05	0.000207371	TRUE	TRUE
FBgn0020620	A1Z9K4;Q7KQC4	33	5	0	0	397300	1271900000	0	2753100	1270800	2241800000	0	0	736780	1819400000	2.21723	15.8496	0.303531	0.332059	11.233	25.0725	5.08184e-06	7.90314e-05	FALSE	TRUE
FBgn0040752	A1Z9K8;A0A0B4LFA9;A0A0B4K7Z0;A0A0B4LF25	41	41	46112000	539020000	3513300	507510000	51176000	1366100000	46688000	2040100000	10422000	660500000	640890	1314800000	4.75714	27.1721	0.00252629	0.00520904	7.87546	26.108	0.00332459	0.00480617	TRUE	TRUE
FBgn0086895	A1Z9L3	87	84	34957000	43494000000	52209000	28570000000	36572000	40553000000	25095000	40878000000	148930000	34241000000	11742000	30493000000	9.41361	30.4846	4.23739e-05	0.000298146	10.3694	29.7527	1.22515e-05	0.000104408	TRUE	TRUE
FBgn0033906	A1Z9M2	5	4	33448000	85722000	7504500	7297200	80845000	57790000	90805000	84027000	16553000	7089600	76845000	57414000	-0.116637	25.0232	0.928289	0.934795	-0.19096	25.0615	0.898274	0.903252	FALSE	FALSE
FBgn0050069	A1Z9M5	37	37	11634000	991470000	371030	162940000	3194900	213230000	178300000	436210000	256420	168480000	1126300	172790000	7.27783	24.6547	0.00497229	0.00907377	5.77686	24.8931	0.0505972	0.060454	TRUE	FALSE
FBgn0033921	A1Z9P1	10	10	0	74501000	0	53277000	0	172940000	789320	134100000	5149600	57031000	0	58669000	9.16793	21.8433	0.00734618	0.012661	9.52388	21.3953	0.000507331	0.00100586	FALSE	TRUE
FBgn0026427	A1Z9S6	5	5	0	2328600	0	3320800	0	0	1374200	52051000	0	0	0	0	2.1367	15.8093	0.305012	0.332059	3.91713	18.8586	0.233697	0.250855	FALSE	FALSE
FBgn0033948	A1Z9S8	23	23	92720000	978680000	3115300	279270000	58422000	1705300000	62487000	869830000	1426700000	3439400000	20925000	2700300000	3.17891	29.1483	0.068917	0.0928186	5.76567	26.8117	0.00684694	0.00914012	FALSE	TRUE
FBgn0261854	A1Z9X0;A1Z9X0-3;A0A0B4KFQ6;A0A0B4KEQ8;A0A0B4KEV2;A0A0B4JD78;A0A0B4KG15;A1Z9X0-5;A1Z9X0-4;A0A0B4JD26;A1Z9X0-2	26	26	0	30270000	5642900	2068900000	0	145360000	2028400	4660500000	0	26217000	659470	2923800000	10.7959	20.1389	2.94961e-05	0.000247768	10.5995	26.2034	3.91658e-05	0.000180878	TRUE	TRUE
FBgn0034029	A1ZA22	8	8	0	0	70647	44746000	0	0	0	405400000	0	0	0	65550000					11.1859	21.0657	3.85072e-05	0.000180548	FALSE	TRUE
FBgn0265991	A1ZA47-2;A1ZA47-3	41	20	1147800	468250000	2445300	652800000	4529100	872820000	40277000	2624200000	1002900	829590000	1113200	1683300000	8.65155	25.0514	8.38467e-05	0.000434698	8.21621	26.2985	0.0016068	0.00254989	TRUE	TRUE
FBgn0034073	A1ZA92	25	25	0	95716000	0	306310000	8060200	489680000	0	309100000	7677900	333880000	0	432260000	7.71289	24.0416	0.0214443	0.0330192	13.2054	21.7577	5.73267e-07	6.79762e-05	FALSE	TRUE
FBgn0001124	Q7K221;A1ZAA5	4	4	0	0	117320	4868500	528940	32836000	323520	34730000	0	11214000	0	0	4.87796	18.6039	0.158096	0.200372	4.04037	18.7864	0.171925	0.186167	FALSE	FALSE
FBgn0034081	A1ZAA9	10	10	300670	79286000	0	32723000	0	205130000	814940	130310000	0	71689000	0	32083000	10.756	21.2712	0.000156979	0.000642792	8.97006	21.1338	0.00091723	0.0016188	TRUE	TRUE
FBgn0034087	A1ZAB5;A0A0B4KEX0	69	69	220990000	5510200000	550890000	12065000000	422530000	8654700000	609120000	20475000000	137810000	5840700000	245230000	12565000000	4.8006	30.2043	0.000740587	0.00199586	5.06768	31.2301	0.000355144	0.000779784	TRUE	TRUE
FBgn0034098	A1ZAC4	11	11	153650	29032000	0	15486000	0	116530000	0	25150000	0	74741000	0	14675000	10.3438	20.7423	8.7559e-05	0.000440133	8.93681	19.6234	6.70885e-06	8.41768e-05	TRUE	TRUE
FBgn0050100	A1ZAD7	3	3	0	14297000	0	0	0	167450000	0	453180000	0	0	0	32724000	7.20216	18.342	0.0690232	0.0928701	7.80313	19.0565	0.0614922	0.0705479	FALSE	FALSE
FBgn0034113	A1ZAE2	35	35	0	283050000	1957600	686630000	0	650640000	47687000	1926100000	0	470720000	74823	1044300000	13.9804	21.7311	1.31418e-06	0.000172249	9.18631	25.4595	0.00763974	0.0100807	TRUE	FALSE
FBgn0026533	A1ZAK4;A1ZAK3;Q8T0D3;Q8IFW6	22	22	0	8549900	1211400	1103400000	0	0	0	901110000	0	9830100	85496	760070000	5.59146	17.5367	0.0638344	0.089899	12.5137	23.5058	0.000112061	0.000346749	FALSE	TRUE
FBgn0014870	A1ZAK7;A1ZAK8	54	5	284640000	132520000000	123790000	5329700000	880480000	174270000000	1371200000	11808000000	252360000	145940000000	117070000	6260900000	8.55578	32.8476	4.65698e-05	0.000313142	4.75842	30.3922	0.00643223	0.00865015	TRUE	TRUE
FBgn0034180	A1ZAN2;A4UZL2;B7YZI1;A4UZL3	7	7	0	0	0	0	0	12075000	0	59800000	0	0	0	22979000	2.92819	16.205	0.295143	0.332059	6.65917	18.4846	0.0569207	0.0669975	FALSE	FALSE
FBgn0034187	A1ZAP7	18	18	0	104060000	152660	100630000	124660	83026000	0	171660000	0	19595000	551250	36393000	10.2515	20.5956	0.00010248	0.000478241	9.20311	21.7507	0.000301755	0.000694711	TRUE	TRUE
FBgn0034223	A1ZAT5	15	15	0	27641000	4423000	108700000	0	23226000	4168900	486330000	0	16491000	0	132050000	9.6473	19.5646	7.11572e-06	0.000174533	7.76895	23.6254	0.00937592	0.0121942	TRUE	FALSE
FBgn0034230	A1ZAU6;A0A0B4LFJ8	20	20	31489000	470790000	345520	462360000	0	278780000	808740	1147400000	0	60474000	0	578780000	9.44155	22.8508	0.0220217	0.0337748	11.6033	23.5279	0.000110563	0.000344533	FALSE	TRUE
FBgn0034246	A1ZAW0;A0A0B4LFK8	115	114	635300000	16108000000	780700000	11421000000	1009800000	22365000000	1040300000	22524000000	352620000	14505000000	572720000	14791000000	4.83186	31.5985	0.000637776	0.00177485	4.33264	31.6956	0.000570168	0.00109936	TRUE	TRUE
FBgn0034255	A1ZAW9	3	3	0	3362800	0	46878000	0	3449800	0	265770000	0	0	0	147670000	4.63914	17.0605	0.0663337	0.0904518	11.7136	21.0118	9.00515e-06	9.20854e-05	FALSE	TRUE
FBgn0034299	A1ZB29	6	6	0	0	0	10366000	0	3757500	3396900	61682000	0	3755700	1771500	26633000	4.73337	17.1076	0.0660105	0.0901945	5.41437	21.9096	0.0284657	0.0346416	FALSE	FALSE
FBgn0063497	A1ZB68	14	14	0	0	0	300180000	0	0	2240500	610430000	7760500	6584500	513880	285210000	-0.0790252	17.417	0.981411	0.984295	10.0708	23.4426	0.000718743	0.0013222	FALSE	TRUE
FBgn0063494	A1ZB71	6	5	0	0	141920	49454000	0	3345600	869180	110180000	0	0	1116800	36124000	2.31096	15.8964	0.30199	0.332059	6.81545	22.386	0.000633389	0.00119338	FALSE	TRUE
FBgn0050115	A1ZBA1;B3DN64;A0A0B4KFB7	7	7	0	12604000	0	0	0	39763000	0	56032000	0	0	0	41883000	6.45014	17.966	0.064426	0.089899	6.91655	18.6133	0.0555299	0.0659137	FALSE	FALSE
FBgn0034361	A1ZBA5	8	8	536780	197830000	935790	618520000	882500	285880000	28994000	3251300000	312910	165810000	2560800	1168200000	8.63829	23.3327	3.07067e-05	0.000251609	8.337	26.1396	0.00130279	0.00214696	TRUE	TRUE
FBgn0050122	A8E6M1;A1ZBB4;E1JGL8	86	86	656200000	149710000000	734390000	49255000000	607020000	175210000000	768530000	57959000000	561320000	146230000000	467740000	58026000000	8.01071	33.1823	1.61731e-05	0.00020441	6.41974	32.4667	4.36892e-05	0.00019227	TRUE	TRUE
FBgn0034400	A1ZBE8;A0A0B4KG81	60	60	155230000	493660000	85611000	975420000	302130000	1076300000	133370000	1423400000	60368000	357930000	50066000	1015700000	2.02326	28.0875	0.0698373	0.0935979	3.75616	28.1846	0.00148653	0.00238975	FALSE	TRUE
FBgn0034401	A1ZBE9	63	63	4036900	295960000	33279000	8604600000	11086000	1019000000	18815000	11955000000	0	327440000	13845000	6899900000	8.75467	24.4067	0.0116407	0.0189713	8.76231	28.6733	1.4058e-05	0.000109531	FALSE	TRUE
FBgn0034432	A1ZBJ2	39	39	374680	26269000	2729200	14568000000	3464100	201420000	23417000	10184000000	2159700	167370000	5943900	11448000000	6.08973	23.4721	0.00374636	0.00715714	10.686	28.131	3.22748e-05	0.000166955	TRUE	TRUE
FBgn0260934	A1ZBL7	46	3	0	0	0	0	0	10304000	0	48793000	0	0	0	22715000	2.85192	16.1669	0.295763	0.332059	6.55579	18.4329	0.056617	0.0667418	FALSE	FALSE
FBgn0034451	A1ZBM2	9	9	0	2126700	0	168330000	2050000	0	662410	277420000	0	42146000	0	65483000	3.54698	18.5898	0.310317	0.335644	10.5638	21.831	0.000277698	0.000655469	FALSE	TRUE
FBgn0267791	A1ZBW1;A1ZBW0;E1JGN7;A1ZBW3	35	35	5405400000	65417000000	2380100000	35868000000	3515800000	107250000000	3716800000	47297000000	1665500000	67498000000	1351300000	33122000000	4.623	33.8703	0.00101615	0.00251961	4.0662	33.1236	0.00101239	0.00175069	TRUE	TRUE
FBgn0034528	A1ZBW6;A0A0B4LG45	16	16	0	18696000	1281300	238140000	0	0	0	174460000	0	16824000	0	50347000	6.22612	17.854	0.0627307	0.0898878	10.0639	21.8983	0.000860371	0.00153247	FALSE	TRUE
FBgn0002872	Q9W061;A2VEF9;Q95RC8	5	5	0	0	421800	169240000	0	0	0	251990000	0	0	0	171420000					11.2	21.9321	6.89775e-05	0.000253328	FALSE	TRUE
FBgn0032938	A2VEG3;M9PDX3;M9PDK6;Q9VID5;Q8SZ43;M9PDD2	13	13	0	21789000	0	167710000	0	41046000	0	357270000	0	0	0	154360000	6.72865	18.1053	0.062628	0.0898878	12.4902	21.4001	1.50133e-06	6.79762e-05	FALSE	TRUE
FBgn0014020	A4UZI6;P48148	12	12	1356700	91831000	3037200	45015000	2666900	121460000	21440000	455380000	14046000	76947000	5931600	53407000	4.68123	24.1613	0.00477784	0.00877759	3.82294	24.7075	0.0228937	0.0282057	TRUE	FALSE
FBgn0005278	A4UZW2;P40320-4;P40320-3;P40320	8	8	397710	100570000	1242200	69289000	1799400	37783000	481680	142920000	1160000	66469000	795690	27054000	6.07163	22.8779	0.000566543	0.00162648	6.36735	22.7584	0.000355096	0.000779784	TRUE	TRUE
FBgn0263598	A4V0N4;Q27331	8	8	521760	34058000	1345900	65487000	457520	57603000	2650900	12093000	0	14262000	0	0	7.34312	21.184	0.00232808	0.00487771	2.59806	20.2501	0.445246	0.458779	TRUE	FALSE
FBgn0016126	A4V110;Q7JMV3;Q0KIF7	3	3	0	0	0	16402000	0	3987700	0	60164000	0	0	0	34970000	2.3954	15.9386	0.300747	0.332059	9.80148	20.0557	1.12974e-05	0.000100074	FALSE	TRUE
FBgn0264307	A4V1P2;Q9VSR3;Q9VSR3-2	15	15	0	487420000	128990	52678000	746580	953110000	0	293600000	0	602230000	0	58671000	12.9542	22.8077	0.000175848	0.000687097	10.7664	21.1455	4.3343e-05	0.000191725	TRUE	TRUE
FBgn0011206	A4V1Q1;A4V1Q0;M9PF25;Q24207-2;Q24207;Q6NN06	9	9	18071000	13265000000	387300	1773800000	48066000	7598300000	7484200	4084300000	3338900	9246900000	2517900	1602200000	9.41988	28.4755	0.000226145	0.000826472	10.1889	25.9819	0.000179518	0.00048368	TRUE	TRUE
FBgn0053969	A4V264;Q8SX44	10	10	1453900	93099000	0	0	10075000	58450000	6617400	36432000	6533600	194710000	4246400	76115000	4.47816	24.3642	0.00525829	0.00950671	2.20825	21.0477	0.557217	0.568457	TRUE	FALSE
FBgn0264492	A4V2B8;P08181	22	22	28885000	1475600000	14311000	9476400000	92326000	2332300000	67888000	10723000000	94945000	3226100000	124480000	13646000000	5.14009	28.4849	0.000875038	0.00225576	7.81694	29.468	0.000201941	0.000521323	TRUE	TRUE
FBgn0000412	A4V2K7;P22058	10	10	0	138870000	20630000	431040000	346930	327370000	3801800	261070000	0	238770000	0	128460000	11.7601	21.8421	0.000105509	0.000489031	7.42279	24.1486	0.0203807	0.0252407	TRUE	FALSE
FBgn0015019	A4V303;P48605	28	28	3105000	87365000	115050000	1654400000	18071000	312060000	38386000	2463800000	2185500	72335000	13114000	1526500000	4.65771	24.5731	0.00720467	0.0124407	5.57104	27.991	0.0011666	0.00195974	FALSE	TRUE
FBgn0019957	A4V383;P91929	10	10	0	0	0	132350000	2032100	38165000	0	108140000	3306100	62718000	5016000	187920000	2.82563	20.5302	0.465395	0.491501	9.52853	22.287	0.00359042	0.00515184	FALSE	TRUE
FBgn0003676	A4V391;P12613	24	24	0	34014000	6102000	761960000	238400	270190000	1633600	1121600000	0	32129000	1624400	1033500000	10.2072	20.8852	0.000383919	0.00122558	8.567	25.5541	3.88173e-05	0.000180548	TRUE	TRUE
FBgn0000064	C8VV14;F3YDE2;A4V3G1;P07764;P07764-3;P07764-2	10	10	2946600	104280000	4101700	102460000	14551000	103580000	0	73292000	2185000	57189000	4953600	0	4.22895	24.2293	0.00515358	0.00933594	2.84327	21.2092	0.468314	0.481904	TRUE	FALSE
FBgn0027889	A4V3G8;Q7KRY6	36	36	0	134840000	20048000	4718200000	265740	375800000	53753000	2837000000	0	186190000	337970	2751600000	11.8209	21.7443	7.44693e-05	0.000404473	8.86387	27.1997	0.00399056	0.00563943	TRUE	TRUE
FBgn0265998	A4V3J9;P49762-2;B7Z0R6;P49762-3;Q0KI03;A0A0B4K7Z3;A8JRF7;A0A0B4K6R9;Q86B72;A0A0C4DHG9;Q86B73;P49762	38	9	1142000	285310000	0	540170000	0	286520000	51517	996180000	137960	273790000	0	943770000	10.7575	22.6914	0.000397448	0.00125728	14.2506	22.4462	5.69789e-07	6.79762e-05	TRUE	TRUE
FBgn0039714	A4V3L8;Q9VAF0	4	4	0	892770000	989890	2917300	0	24787000	0	0	0	206000000	2180800	21653000	12.564	21.0229	0.000149412	0.000622742	1.62364	19.5213	0.576743	0.587019	TRUE	FALSE
FBgn0024991	Q9W4W3;A4V3W7;Q8IRV6	3	3	0	0	0	2534900	0	7452600	0	0	0	0	0	31726000	2.69612	16.089	0.297193	0.332059	5.29424	17.8021	0.0715668	0.0807253	FALSE	FALSE
FBgn0013987	A4V402;P49071	14	14	329990	110440000	594990	487230000	0	75838000	1215500	739460000	0	38590000	2862400	724320000	10.0943	20.9851	0.000239491	0.000858018	8.96985	24.7664	3.33718e-05	0.000168736	TRUE	TRUE
FBgn0040319	A4V448;Q9W3K5	18	18	1069700	62214000	2130400	327950000	0	97124000	618640	446360000	892300	80431000	104500	213510000	8.04947	22.2037	0.00263169	0.00538578	9.25256	23.6045	0.00028511	0.000666187	TRUE	TRUE
FBgn0017566	A4V449;Q94511	26	26	0	15675000	2058400	1189400000	3630700	141980000	8529000	1234200000	4495800	235790000	1394500	1185800000	6.72103	22.9048	0.0304615	0.0457174	8.69446	25.8167	6.25627e-05	0.000236237	FALSE	TRUE
FBgn0030268	A4V4A1;Q960Z0	37	36	29814000	1087600000	26614000	2713400000	23611000	1404200000	41482000	5171600000	6845900	1316900000	6421600	2975600000	6.22362	27.1216	0.000346631	0.00113602	7.4966	27.9437	0.000186668	0.000495586	TRUE	TRUE
FBgn0020255	A4V4A5;Q9VZ23	18	18	115740	540760000	0	4517000000	2638000	546190000	2064100	9178600000	743580	247610000	15143000	3626500000	9.42102	23.9291	0.000448634	0.00136541	12.3134	26.1514	0.00149496	0.00239831	TRUE	TRUE
FBgn0000259	A4V4C1;M9NGA3;M9NDU6;M9PHA6;P08182-3;P08182	6	6	0	20177000	0	0	3695800	43456000	12680000	64563000	0	44701000	3383400	153800000	7.91791	21.0587	0.010405	0.0171154	2.6182	21.4561	0.520186	0.532853	FALSE	FALSE
FBgn0030412	A4V4D2;Q9VYK5;Q9VYK6	3	3	0	0	0	0	0	0	0	30132000	0	0	0	12330000					6.03017	18.1701	0.0578013	0.0675965	FALSE	FALSE
FBgn0001105	A4V4I0;P26308	5	5	0	0	0	0	0	16597000	0	10332000	633860	36694000	111670	10430000	5.0329	18.7683	0.159716	0.202332	4.89699	18.1414	0.0832489	0.0930855	FALSE	FALSE
FBgn0003392	A4V4I8;X2JE15;E1JJA4;M9PHQ0;P27619;A4V4J0;M9PJN9;E1JJA5;P27619-2	46	46	3760700	1695300000	6827100	1486000000	902710	854610000	63656000	6027100000	6141100	1370200000	724850	1328200000	8.83493	25.8096	0.000121891	0.000541078	8.39016	26.8931	0.00304061	0.00444985	TRUE	TRUE
FBgn0017418	A4V4Q7;Q94981	5	5	0	0	0	12215000	0	0	0	67648000	0	0	0	18095000					9.39928	19.8546	3.32165e-05	0.000168522	FALSE	TRUE
FBgn0000257	A4V4S5;M9PF72;Q9Y1I2	5	5	0	0	0	0	0	0	0	40246000	0	0	53987000	0					-0.141256	18.5947	0.973316	0.973631	FALSE	FALSE
FBgn0003654	E8NH77;X2JLF7;A4V4T4;Q24246-4;Q24246-3;Q24246-10;Q24246-2;Q24246-9;Q24246-8;Q24246-6;Q24246-5;Q24246-7;Q24246-12;Q24246;Q9W5W4;X2JCQ7;Q7KWG3;Q8IRZ3;M9NE47;X2JCR4	7	7	0	26997000	619290	223810000	0	14299000	997770	445970000	0	9746100	303620000	457030000	9.14976	19.3158	1.79311e-05	0.000211609	5.96383	25.4307	0.0514579	0.0613636	TRUE	FALSE
FBgn0003423	A4V4U5;M9NHG9;Q04499-2;Q04499-5;M9NFJ2;Q04499-3;Q04499;Q04499-4	8	8	76097000	10755000	0	61056000	0	0	0	0	27551000	26488000	0	9821800	-0.959866	21.3994	0.82112	0.834571	6.26041	18.2852	0.0612728	0.0703748	FALSE	FALSE
FBgn0033240	A8DY65;A9UNB1	5	5	0	0	0	14819000	0	0	0	40664000	0	0	0	0					6.26275	18.2863	0.0577172	0.0675965	FALSE	FALSE
FBgn0033661	A8DYB0	24	24	368040	137570000	2484100	70734000	11681000	61285000	7705700	4583200	195620	7660400	0	54827000	5.40958	22.5531	0.0348993	0.0520629	4.87848	22.1982	0.0757997	0.0851884	FALSE	FALSE
FBgn0085444	A8DYH1	3	3	4521300000	328320000	204320000	29831000	12218000000	10252000000	16006000000	3465800000	1520400000	1906600000	1311800000	476740000	-1.2367	31.4097	0.451306	0.47736	-2.14786	29.5238	0.38579	0.398581	FALSE	FALSE
FBgn0050118	A8DYI1;Q7K556;A8DYI2	5	5	0	7207400	0	0	0	6686700	0	7214400	0	0	0	32350000	5.32401	17.4029	0.064384	0.089899	5.80659	18.0583	0.0608406	0.0699826	FALSE	FALSE
FBgn0010551	Q0E924;A8DYI7;A8DYI6	6	6	9728500	33122000	6360900	42774000	4242200	65124000	15005000	50843000	0	13780000	10730000	9019600	4.89431	22.4375	0.0877268	0.1147	1.41984	23.9749	0.171893	0.186167	FALSE	FALSE
FBgn0034598	Q9W2K4;A8DYK5;A0A0B4LH25	28	28	4969200	1326600000	2460100	688530000	2984900	2655000000	6817200	1271200000	0	2104800000	3409000	869770000	11.3625	25.1795	0.00207641	0.00442712	7.88887	25.8217	3.32583e-05	0.000168522	TRUE	TRUE
FBgn0051638	A8DYW1;Q9VMC7	11	11	0	21358000	405440	82720000	0	17034000	0	30603000	0	31907000	0	166710000	9.69158	19.5867	7.77848e-06	0.000174533	9.84753	21.2368	0.000245588	0.000600823	TRUE	TRUE
FBgn0015803	C3KGL5;Q9VIN1;M9PGB1;A8DZ20;M9PBE8;A8DZ19	5	5	0	8665500	0	0	0	14900000	0	9453500	0	2665000	0	20618000	7.99951	18.7407	0.000118392	0.000531174	5.71996	18.015	0.0580958	0.0678114	TRUE	FALSE
FBgn0023213	A8DZ29	139	8	67534000000	209530000000	15825000000	258730000000	69904000000	324940000000	62200000000	535750000000	92035000000	262980000000	41343000000	395860000000	1.7883	37.0345	0.02895	0.0436649	3.46567	36.7344	0.0046565	0.00648001	FALSE	TRUE
FBgn0054039	A8E6W0	3	3	0	0	0	0	0	0	0	33398000	0	0	0	0					3.27943	16.7947	0.280446	0.296395	FALSE	FALSE
FBgn0031660	A8E702;Q9VMX0	28	28	5016300	2560300000	20324000	5516400000	59679000	1112600000	10991000	6072900000	9350200	4162800000	5513200	7973600000	7.33813	27.4176	0.000993147	0.00247833	9.23081	27.9691	1.7474e-05	0.000122239	TRUE	TRUE
FBgn0035253	A8JNI2	43	4	12956000	3785200000	17838000	6321400000	39053000	4137700000	21566000	11686000000	8878400	4361700000	5278300	11851000000	7.95274	27.9523	8.65122e-05	0.000440133	9.5612	28.3747	2.51448e-05	0.000146466	TRUE	TRUE
FBgn0004167	Q7KV70;M9PBL6;A8JNJ6;Q9VZQ3;Q7KV69	271	271	687400000	8116000000	688730000	17443000000	1545100000	19533000000	1121200000	21525000000	730580000	12507000000	548820000	17200000000	3.77308	31.6619	0.00253752	0.0052243	4.6318	31.8004	0.00033318	0.000747536	TRUE	TRUE
FBgn0004875	A8JNJ9;M9PBM2;M9PE05;Q8MSX1-2;Q8MSX1	46	3	264970000	65660000000	263660000	19392000000	232670000	105270000000	505430000	52608000000	766690000	85441000000	201810000	30236000000	7.85826	32.3588	7.19233e-05	0.00039978	6.7098	31.5134	0.000108298	0.000339186	TRUE	TRUE
FBgn0264693	M9PE93;M9PHB1;A8JNK1;Q8IRC0;M9PBN6;Q8IRB9;F2FB68;Q9VZI0;Q9I7T2;M9PEK8;Q8IRC1	17	17	615770	54829000	1978900	224950000	255200	52438000	252450	390550000	0	32015000	6315900	242020000	8.11685	21.3698	0.000946908	0.00238694	7.56135	24.2648	0.00107193	0.00183106	TRUE	TRUE
FBgn0035533	M9PBP3;M9PE52;M9NE16;M9NF07;M9NF10;M9NDH6;Q9VZD7;M9ND42;M9ND44;A8JNK4	13	13	0	0	0	146070000	0	4056300	0	197730000	0	0	10403000	148080000	2.4036	15.9427	0.300632	0.332059	9.4008	22.5739	0.00686849	0.00916492	FALSE	TRUE
FBgn0028582	M9PEM7;M9PBU6;A8JNM3;Q7KU93;M9PEF2;Q7KU90;Q9VS85	5	5	1299600	85273000	1797100	178850000	0	88324000	1798300	150480000	0	79808000	0	61886000	9.73347	21.4639	0.00141047	0.00326875	7.91729	22.8621	0.00354036	0.00509422	TRUE	TRUE
FBgn0262579	A8JNN1;M9NFP2;A8JNN3;A8JNN2;M9PHR5;M9NE45;Q6IDD9-2;Q6IDD9	6	6	0	20744000	0	310050000	0	46491000	0	13573000	0	5443400	0	11901000	9.30997	19.3959	0.000100371	0.000475717	9.9806	20.1453	0.000394423	0.000836861	TRUE	TRUE
FBgn0000116	A8JNP1;A8JNP2;P48610;P48610-4;P48610-3;P48610-2	8	8	0	0	713630	47636000	0	0	4773800	145070000	0	0	0	128070000					7.58786	22.7228	0.00621982	0.00840479	FALSE	TRUE
FBgn0000017	M9PCU1;M9PI83;M9PFX0;M9PFI5;X2JGR4;A8JNU2;M9PFI8;M9PCT8;M9PFS1;P00522	7	6	0	8848700	0	0	0	66453000	0	70346000	0	0	0	13094000	6.52699	18.0044	0.0683969	0.0924373	6.46681	18.3884	0.0599545	0.0692215	FALSE	FALSE
FBgn0037182	M9PGG0;M9PG88;M9PIL3;Q9VNS2;A8JNX0	15	15	406180	78510000	427520	76607000	690200	30494000	2796900	444610000	72075	21845000	0	192520000	7.10118	21.6058	0.000908638	0.00231182	9.05445	22.9526	0.00192601	0.00299331	TRUE	TRUE
FBgn0037737	Q9VH84;A8JQW3	27	26	35071000	5625200000	41017000	4876600000	33083000	5291100000	34713000	12259000000	47333000	4473000000	15340000	7897500000	7.06969	28.7147	3.65562e-05	0.00027799	8.12187	28.7974	3.86532e-05	0.000180548	TRUE	TRUE
FBgn0051342	A8JQY9;A8JQZ0	13	13	38802000	14557000	4732600	157650000	18358000	127060000	35207000	438140000	47413000	35643000	25489000	310540000	0.321649	25.1069	0.764599	0.781781	4.10075	25.9994	0.00649274	0.00870874	FALSE	TRUE
FBgn0086901	A8JR05	57	56	434990000	626930000	503030	58772000	695710000	1859500000	662210000	444060000	484370000	475700000	3400000	283260000	0.639874	29.2939	0.451157	0.47736	4.22408	25.4254	0.171523	0.185862	FALSE	FALSE
FBgn0261984	A8JR46	20	20	0	49393000	0	0	7767600	387820000	0	10041000	0	229030000	0	0	9.82955	22.3717	0.00846021	0.0143189	2.70147	16.5057	0.284706	0.297432	FALSE	FALSE
FBgn0051158	A8JR82;E2QD55;A8JR81;E2QD56;E1JIT7	6	6	0	0	0	11371000	0	0	0	42327000	0	0	0	44059000					9.56731	19.9386	1.94508e-05	0.000127965	FALSE	TRUE
FBgn0039358	A8JRB8;A8JRC1;Q8MT18	6	6	0	0	375120	57632000	0	0	0	36696000	0	0	0	75769000					9.41921	20.9853	0.00016198	0.000450595	FALSE	TRUE
FBgn0261260	A8JTM7	9	9	0	0	0	80286000	713250	23190000	0	0	0	22847000	0	94599000	4.90917	18.7632	0.166482	0.210122	7.48134	18.8956	0.0549637	0.0653674	FALSE	FALSE
FBgn0040068	A8JUQ9;Q9NHV9;M9PHJ6;Q9NHV9-2	49	49	721600	96739000	9921900	1638900000	22889000	220790000	23420000	4967400000	0	48679000	0	2631300000	7.04419	23.0721	0.0322829	0.0483181	10.4116	26.1652	0.00619203	0.00837385	FALSE	TRUE
FBgn0029522	A8JUS8;Q9W5G0	6	6	0	0	2201500	339130000	0	0	0	114320000	0	0	0	6359900					8.77544	21.5144	0.00785136	0.010351	FALSE	FALSE
FBgn0052654	A8JUU1;X2JJP5;X2JEY9;M9PHF1;A8JUU3;X2JEM2	33	33	7341100	122440000	1370900	1461900000	10326000	209350000	17921000	3235500000	2866600	193270000	7696100	1804400000	4.82554	24.9322	0.00100086	0.00249301	8.47596	26.6905	0.000271143	0.000645428	TRUE	TRUE
FBgn0265630	A8JUV0-3;A8JUV0-4;A8JUV0	34	32	0	3068400	3494300	626760000	0	13599000	0	569980000	0	11652000	0	835430000	8.16577	18.8238	8.70102e-05	0.000440133	11.967	23.3324	0.000796904	0.00144275	TRUE	TRUE
FBgn0030505	E1JJP5;A8JUV3;Q9GU53;Q9VYA6;E1JJP6;M9PH25	12	12	0	15218000	0	118530000	132260	37933000	219140	378600000	0	43185000	0	253420000	9.30178	20.1492	9.74474e-05	0.00047002	11.7274	21.8809	2.53693e-05	0.000147113	TRUE	TRUE
FBgn0014024	A8JUY0;Q9W4D2;Q9W4D2-2	11	11	0	22889000	0	42387000	0	64480000	0	191910000	0	64006000	97696	73333000	10.6998	20.0908	9.73934e-06	0.000177256	10.6983	20.9778	1.93009e-05	0.000127729	TRUE	TRUE
FBgn0030687	A8JUY3	50	50	217960000	614350000	55531000	1134300000	160300000	807010000	326920000	2263000000	64472000	297520000	19622000	935880000	2.01102	27.9715	0.0517785	0.0760383	4.23979	28.1989	0.0114679	0.014692	FALSE	FALSE
FBgn0085446	X2JIN0;M9MSA5;X2JDY1;A8JV00;M9PDW8;M9PGT0;M9PDW3;M9PJ79;M9PH75;X2JEC4;A8JUZ9;M9MS17;M9PH82;A8JUZ8;M9PJ82;E2QD99;A8JV02	18	18	0	113920000	0	41470000	0	71070000	433810	419980000	0	711660000	0	172890000	12.6767	21.0793	2.86456e-05	0.000247336	10.76	21.7255	0.000263108	0.000632649	TRUE	TRUE
FBgn0030738	A8JV07	8	8	0	11795000	0	65095000	0	11183000	0	162760000	0	43330000	0	164640000	9.35084	19.4164	3.53926e-05	0.000272943	11.688	20.999	2.74607e-06	7.2935e-05	TRUE	TRUE
FBgn0061200	A8JV18;Q9VXE6	9	9	4473900	24975000	0	38396000	3319600	365430000	0	18030000	0	232180000	0	19036000	7.43768	23.2177	0.0202854	0.0313763	9.33855	19.8243	7.16799e-06	8.41768e-05	FALSE	TRUE
FBgn0065032	A8JV29;Q9VX82	5	5	261050	15205000	0	32677000	297230	13884000	0	162320000	0	0	0	40912000	3.80326	18.8737	0.222742	0.275152	10.6857	20.4978	1.4492e-05	0.000111769	FALSE	TRUE
FBgn0028697	A8Y560;O17445	17	17	3905000000	12183000000	3470600000	7609200000	5336300000	15535000000	8243600000	21448000000	5788100000	10229000000	5167500000	11000000000	1.33486	32.8695	0.0770792	0.101803	1.20067	32.9003	0.153309	0.166593	FALSE	FALSE
FBgn0086378	A8Y589	8	8	0	823220000	0	28284000	0	1456700000	924280	140000000	654250	758220000	0	14388000	13.5845	23.0594	0.00011523	0.00052169	8.48826	20.9534	0.00200423	0.00309928	TRUE	TRUE
FBgn0011837	B3DN56;P47980;P47980-2	14	14	7171800	530670000	13113000	0	9290200	810440000	17909000	1170100	349510	427020000	9146700	0	7.63698	25.2639	0.00212405	0.00449858	-6.79845	20.2219	0.00418959	0.00589102	TRUE	FALSE
FBgn0264491	E1JIT0;B3DNL7;O01367;A0A0B4KHV5;O01367-2;O01367-3	25	24	68865000	3094900000	30037000	3221900000	25048000	4587500000	34312000	4207100000	382040	3647400000	3673800	3549000000	8.74257	27.4242	0.0058026	0.0103267	7.86631	27.8269	0.000291107	0.000676253	FALSE	TRUE
FBgn0030306	B4F5U4;Q9VYY2	11	11	0	47675000	0	190830000	0	27383000	768810	713570000	238350	6469000	218710	361210000	8.498	20.0305	0.000728785	0.00197004	10.9668	22.9654	0.000150329	0.000426648	TRUE	TRUE
FBgn0031814	B5RIN0;M9PB50;Q9VMD6	8	8	0	118780000	0	29485000	0	168810000	2888600	91616000	0	18149000	0	28035000	11.3484	20.4151	4.94478e-05	0.000326858	8.07714	21.2959	0.00531188	0.0072994	TRUE	TRUE
FBgn0038659	B5RIU6;Q8T390	9	9	0	43074000	853510	153480000	0	58698000	0	371850000	0	20868000	0	99136000	10.4197	19.9508	9.22019e-06	0.000174533	10.7378	22.0399	0.000334188	0.000748164	TRUE	TRUE
FBgn0038747	B5RIZ2;Q9VDS5;A0A0B4LHC1;A0A0B4LHN0	39	19	646930	374060000	20004000	1909100000	2027100	535170000	31632000	4349400000	168950	331420000	4950700	2884700000	9.38591	23.8998	0.000168218	0.000672154	7.62211	27.6137	0.000178914	0.000482472	TRUE	TRUE
FBgn0013684	B6E0R2;P18932	3	3	463020	143640000	0	0	0	78988000	0	4970800	859150	56168000	4709200	4240800	8.60068	22.0584	0.00131203	0.00308634	2.31298	18.6488	0.436997	0.450429	TRUE	FALSE
FBgn0032006	B6IDV6;E1JHB8;Q7KTI7;M9PCJ1;M9MRE1;Q7KTI8;Q9VLQ8;Q8IPG1;E1JHB6;M9PCX2;E1JHB7	25	25	345730	154740000	0	14169000	1240600	731500000	5307400	5267800	0	217910000	0	49701000	10.3226	22.9556	0.000820991	0.00214274	6.33408	20.7169	0.028306	0.0344745	TRUE	FALSE
FBgn0259718	B7YZH8	3	3	0	0	0	76703000	0	0	0	103290000	0	0	0	114350000					11.373	20.8415	1.39415e-06	6.79762e-05	FALSE	TRUE
FBgn0265487	B7YZJ0;A0A0B4K835;A0A0B4K782;A0A0B4KET3;A0A0B4KFA2;A0A0B4K7U4;I7BCJ6;B7YZI9;A0A0B4KF98;A0A0B4KG51;A0A0B4KFT8;O16011-2;O16011-3;O16011	7	7	0	272050000	0	21776000	2886600	330100000	0	23721000	0	192240000	0	0	10.9644	22.4631	0.00183643	0.00400116	6.18865	18.2493	0.0562759	0.0664668	TRUE	FALSE
FBgn0020440	E1JGM8;Q0E917;B7YZL9	5	5	0	0	0	25443000	0	10293000	0	147990000	0	0	0	29376000	2.85141	16.1666	0.295768	0.332059	10.3616	20.3358	2.52102e-05	0.000146466	FALSE	TRUE
FBgn0016687	B7YZQ7;A0A0B4K7G9;O77460	16	16	9951900	236350000	6890900	650130000	38109000	434710000	10184000	791140000	1412800	256480000	5571600	615170000	5.19527	25.5511	0.00877069	0.014762	6.54207	26.0729	4.33064e-05	0.000191725	FALSE	TRUE
FBgn0034282	B7YZR7;E1JGK5;Q9V895;Q9V895-2	8	8	0	22692000	0	291740000	0	15679000	936460	327740000	0	58452000	0	334770000	9.97198	19.7269	1.86846e-05	0.000213285	11.5266	22.4789	0.000194143	0.000507653	TRUE	TRUE
FBgn0041582	B7YZS3;Q9W1A4	10	10	0	42526000	0	95192000	0	47714000	0	163560000	0	63191000	0	65636000	10.8467	20.1643	3.3592e-06	0.000172249	11.4309	20.8704	2.48677e-06	7.2935e-05	TRUE	TRUE
FBgn0040513	B7YZS7;Q9V4L4;Q9V4L4-2	3	3	0	0	0	0	0	0	0	24143000	0	0	0	0					3.12338	16.7167	0.281373	0.296395	FALSE	FALSE
FBgn0039969	B7YZT3;B7YZT2;A1Z6G3;Q8SYX2	11	11	10267000	9325500	0	1632600	225900000	40673000	364280000	64848000	16456000	8592100	18863000	29045000	-1.18328	24.4133	0.445852	0.471957	1.20553	23.1909	0.744864	0.751932	FALSE	FALSE
FBgn0032475	M9PFS7;B7YZV6;Q9VK33;Q9VK33-2	9	9	3222300	4960800	392550	50382000	4792200	0	3085400	236460000	6529800	0	0	79985000	-4.90883	19.6958	0.0702788	0.0940496	8.12071	22.4919	0.00335386	0.00484394	FALSE	TRUE
FBgn0259735	Q9VJJ8;Q9VJJ9;M9PD19;B7YZW3	71	71	2477400000	76900000000	469460000	21100000000	1709100000	115960000000	1787400000	35759000000	2140100000	92220000000	1064500000	34561000000	5.48989	33.7022	0.000156272	0.000642504	4.94446	32.3153	0.000663293	0.00124091	TRUE	TRUE
FBgn0032717	M9PG55;Q9VJ42;B7YZX6	11	11	0	0	0	56295000	0	16306000	0	179630000	0	0	0	42240000	3.07265	16.2773	0.294088	0.332059	11.0114	20.6607	8.56772e-06	9.09534e-05	FALSE	TRUE
FBgn0263355	B7YZX9;M9PD98;Q9VIM1	5	5	0	0	0	22270000	0	25171000	122120	75915000	0	5324400	94244	48986000	5.81586	17.6489	0.0679261	0.0918921	9.1851	20.7849	3.69081e-05	0.000176256	FALSE	TRUE
FBgn0003557	B7YZY9;Q9Y0H4	35	35	183960	886050000	4133400	1265900000	9337300	866280000	987110	2140100000	436920	529730000	1175100	1362900000	9.67104	24.6291	0.00108835	0.00265049	9.84016	25.6054	2.04508e-05	0.000130894	TRUE	TRUE
FBgn0004584	B7YZZ9;P27864	57	57	0	10353000	6081000	16913000000	198540	87576000	1256000	5775900000	0	137580000	709700	4307700000	9.88077	20.634	0.000514343	0.00150177	12.0586	26.7737	3.30715e-05	0.000168522	TRUE	TRUE
FBgn0283427	Q9VQL7;B7Z001	142	137	794190000	17932000000	1399800000	36351000000	1573600000	29834000000	1859900000	46967000000	126770000	15134000000	361840000	32246000000	5.21372	31.6182	0.00399276	0.00754864	5.27823	32.5078	0.000782872	0.00142152	TRUE	TRUE
FBgn0266557	M9NEL3;Q9VPL9;M9NCY5;B7Z002;M9NDB7	65	64	14668000	209410000	19497000	512920000	78001000	686690000	41850000	1157800000	1472200	251950000	3363800	614940000	4.79757	25.903	0.0249364	0.0378834	5.67388	26.576	0.00213242	0.00326154	FALSE	TRUE
FBgn0000256	B7Z010;B7Z013;B7Z011;Q8MRP5;Q8IQ12;B7Z012;Q9VQV9;Q24120;B7Z014	5	5	0	0	193220	21546000	0	4039900	25043000	30272000	0	0	0	23562000	2.40165	15.9418	0.300659	0.332059	5.46986	21.8325	0.0636089	0.0726653	FALSE	FALSE
FBgn0265778	B7Z026;B7Z025;Q9VMF3	8	8	0	10409000	0	0	0	76067000	0	15815000	0	1778800	0	8338300	8.67725	19.0796	0.00120462	0.00288222	5.53205	17.921	0.0581269	0.0678221	TRUE	FALSE
FBgn0037135	B7Z098;Q9VNX8	44	12	14003000	7578200000	23233000	16320000000	20514000	10136000000	40326000	23097000000	3933800	7164000000	31141000	18923000000	9.61975	28.1222	4.45519e-05	0.000306051	9.28838	29.5199	5.75311e-06	8.10586e-05	TRUE	TRUE
FBgn0036302	B7Z0B0;B7Z0B1;Q960W9;B7Z0A9	23	23	0	136440000	0	433390000	60803000	485260000	0	992440000	383520	99891000	577580	489330000	7.76807	23.5999	0.037751	0.0561942	12.6647	22.8156	6.54619e-05	0.000244492	FALSE	TRUE
FBgn0035793	Q9VS83;M9PHN9;M9PBU3;B7Z0D4;M9ND57;Q9VS82;M9PEE7;B7Z0D3	4	4	0	0	0	5274900	0	15072000	0	4507100	0	5628000	0	11069000	5.59589	17.5389	0.0657629	0.0900364	7.45652	18.8832	3.07715e-05	0.000161721	FALSE	TRUE
FBgn0035842	B7Z0D7;Q9VSE1	29	28	70538	101130000	330910	538620000	360670000	316330000	0	719470000	133620	74411000	486160	353780000	6.47249	23.7563	0.111673	0.144487	11.4811	23.2012	6.20227e-05	0.00023453	FALSE	TRUE
FBgn0001248	Q7KUB0;Q8IQA7;Q9VSI6;Q7KUB1;B7Z0E0	21	21	0	38838000	7434500	799650000	2774200	43277000	77964000	838820000	0	18790000	7418800	776550000	7.952	20.9378	0.0081125	0.0137978	5.62874	26.7693	0.00219778	0.00334223	FALSE	TRUE
FBgn0263352	B7Z0E2;M9ND61;Q9VSK3	77	77	379600000	159100000000	132630000	11190000000	417860000	173330000000	159330000	15122000000	179430000	146940000000	161820000	11490000000	9.02837	32.6999	1.69574e-05	0.00020853	6.37233	30.3529	3.84744e-05	0.000180548	TRUE	TRUE
FBgn0001179	B7Z0G1;Q02870	33	33	508390	17021000	0	797830000	0	103850000	443240	1336300000	0	14288000	0	863090000	8.66053	20.4761	0.00161994	0.00362199	13.5015	23.1066	2.68099e-05	0.000152038	TRUE	TRUE
FBgn0259199	B7Z0I7	17	17	392130	579050000	891670	1259300000	0	727440000	549970	1888000000	461010	564670000	287410	2041100000	11.8279	23.2928	0.000120986	0.000539693	11.6677	24.8231	3.76072e-06	7.88113e-05	TRUE	TRUE
FBgn0250754	B7Z0I8	54	54	263580000	219560000	16653000	846330000	721820000	926070000	34117000	626800000	6455500	193470000	3465800	416010000	1.6671	27.5078	0.424897	0.451349	5.59136	26.375	0.00156446	0.00248782	FALSE	TRUE
FBgn0039705	Q86BR6;B7Z0R7;Q95TJ1;Q9VAF9	17	17	157530	60650000	0	125790000	2179300	104130000	940910	327210000	0	99796000	1676000	257770000	8.66621	22.0203	0.00245172	0.00507444	9.15278	23.1348	0.00116369	0.0019582	TRUE	TRUE
FBgn0024909	B7Z0V1;Q9VHY5	8	8	0	0	270610	169160000	0	0	0	30729000	0	0	0	41979000					9.72475	20.981	0.000169447	0.00046465	FALSE	TRUE
FBgn0037443	B7Z0W3;Q9VI21;E1JJ71	11	11	0	42407000	0	0	794010	184890000	0	126580000	47443000	283310000	14611000	407500000	7.01276	23.4529	0.047567	0.0699665	5.52072	20.7972	0.24285	0.260408	FALSE	FALSE
FBgn0029823	B7Z0X1;Q9W457	21	21	0	0	402690	508880000	0	39036000	2049900	351620000	0	2562500	0	317340000	5.67518	17.5785	0.0783792	0.10327	10.2707	23.3825	0.000534887	0.00104372	FALSE	TRUE
FBgn0278608	F2FBA6;B7Z0Z0;Q24537-3;Q24537-2;Q24537	8	8	0	127790000	12646000	610770000	0	149180000	2238500	616240000	0	19142000	0	602380000	11.3497	20.4158	4.16266e-05	0.000295973	9.2366	24.5654	0.00518614	0.0071585	TRUE	TRUE
FBgn0026575	B7Z0Z1;Q9VXG1-2;Q9VXG1	21	21	43774000	35472000	7014500	251110000	122260000	308750000	40072000	262730000	29783000	84781000	14569000	173180000	0.847448	26.116	0.468053	0.493926	3.81535	25.8391	0.00408199	0.00575546	FALSE	TRUE
FBgn0259228	B7Z132;M9PJ95;B7Z130;O77086;B7Z131;X2JIR4;B7Z129;M9PGJ9;O77086-3;O77086-2	23	23	37604000	352510000	18394000	295140000	21402000	531280000	28630000	572520000	15006000	349670000	13318000	388990000	4.13491	26.519	0.00120683	0.00288499	4.39803	26.3892	0.000612417	0.00116265	TRUE	TRUE
FBgn0031144	B7Z152	5	5	0	0	0	24330000	0	18084000	4158800	7086100	1802600	23060000	0	240350000	4.34817	18.9286	0.229847	0.283032	7.61189	21.2385	0.0170058	0.0212917	FALSE	FALSE
FBgn0042138	Q9I7R0;C0PDF4;M9PEW1	8	8	998410	113860000	0	65407000	5267700	75206000	11473000	475640000	412700	56545000	494180	74039000	5.92239	23.2654	0.00213544	0.00451918	7.80287	23.0752	0.0122993	0.0156763	TRUE	FALSE
FBgn0030357	C0PV74;Q9VYS0;H0RNK3	4	4	0	0	0	11794000	0	0	0	79487000	0	0	0	46669000					9.9156	20.1128	3.31226e-05	0.000168522	FALSE	TRUE
FBgn0029676	E2QD63;Q86DS1;C4NYP8	13	13	865100	39125000	9260100	1049100000	0	62014000	9361400	491160000	0	67246000	1308800	685990000	9.30208	21.0525	0.00114386	0.00275861	7.19034	25.8021	0.000387369	0.00082644	TRUE	TRUE
FBgn0030512	C5WLN1;Q9VYA0	7	7	114150	105870000	0	5696100	0	266310000	0	139880000	0	9842700	0	9232500	10.5315	20.6932	0.000463982	0.00139501	9.05817	19.6841	0.000492745	0.00098709	TRUE	TRUE
FBgn0013675	C6KI54;P00408	5	5	3972700	680390000	0	27511000	7685000	665360000	0	68534000	1677700	302280000	1697500	26780000	7.11643	25.3827	0.000228635	0.000833343	8.13785	21.0706	0.00287512	0.00422794	TRUE	TRUE
FBgn0010408	C6SUW3;P55935;Q95RG1	39	39	2936200000	174430000000	626950000	6850200000	439240000	170460000000	1133700000	34424000000	606270000	114510000000	1436500000	7687300000	7.35135	33.4547	0.00030959	0.00104215	3.59798	31.7064	0.00693052	0.00923571	TRUE	TRUE
FBgn0000556	C6TP87;P08736	41	18	796270000	20282000000	1065000000	102210000000	1607100000	36317000000	3721900000	95619000000	994860000	22344000000	929780000	87630000000	4.55272	32.2898	0.000657964	0.00181754	5.94204	33.4957	0.000275821	0.000652537	TRUE	TRUE
FBgn0266599	C7LA75;P11147	48	36	234190000	7864100000	132900000	17768000000	486690000	13120000000	612900000	25352000000	353650000	11624000000	174110000	20587000000	4.9536	30.8299	0.000402841	0.001267	6.43956	31.0705	0.000221937	0.000559834	TRUE	TRUE
FBgn0261548	Q8IRW9;Q9W557;Q8T023;C7LAE5	7	7	1089100	33779000	0	0	3258000	57842000	0	73039000	4209300	16515000	292460	58333000	3.69237	23.078	0.00685548	0.0119312	6.20237	19.2571	0.0958483	0.106671	FALSE	FALSE
FBgn0001942	C9QP42;Q02748	41	38	1052300000	115130000000	427410000	37251000000	787470000	127670000000	882650000	47276000000	603140000	107150000000	703050000	37119000000	7.19583	33.1617	3.75633e-05	0.000280185	5.97034	32.2443	8.47555e-05	0.00028945	TRUE	TRUE
FBgn0052626	Q961Q7;Q9VY76;Q76NR0;D0IQK3;X2JFA0;M9MS55;X2JEY5;Q76NQ9	13	13	3288700	195870000	16529000	263440000	2106800	375400000	1810700	151360000	0	106710000	411550	42335000	8.43388	23.3492	0.00640066	0.0112589	5.68811	23.9832	0.010377	0.0133778	FALSE	FALSE
FBgn0005666	L0MPZ1;X2JD89;Q7KQP6;L0MN91;D1YSG0	5	5	0	0	0	78490000	0	1389300000	60839000	2565900	0	52499000	0	106730000	8.84521	19.1635	0.069189	0.0930015	6.00599	21.7258	0.120682	0.133014	FALSE	FALSE
FBgn0035422	D1Z3A1;Q9VZS5	14	13	39802000	71753000	40489000	294010000	122760000	157690000	158370000	1490500000	73194000	52255000	106220000	307450000	0.241764	26.2018	0.77591	0.791863	2.54266	27.6621	0.0410676	0.0493932	FALSE	FALSE
FBgn0015393	D2NUK9;Q9U3Z7	6	6	1146000	26979000	1683200	924490000	780850	144070000	25043000	3017800000	0	59745000	0	597820000	7.72535	22.0106	0.0041664	0.00783352	10.0048	25.141	0.00603023	0.00816649	TRUE	TRUE
FBgn0044323	M9PF42;Q9VLT9;M9NEC0;D3DML3	10	10	528610	47361000	3478500	179420000	1996600	113930000	0	87233000	0	122320000	0	70817000	8.14832	22.3015	0.00349988	0.00675719	9.27825	21.9858	0.00305869	0.00446995	TRUE	TRUE
FBgn0041789	Q9VIX3;Q8INW7;D3DMM0;Q9VIX2;Q2PDT4	20	20	0	121600000	0	888230000	0	461190000	5387200	1221400000	0	199120000	0	797300000	12.9949	21.2384	4.28395e-06	0.000172249	12.2706	23.6923	0.00107862	0.00184045	TRUE	TRUE
FBgn0003714	D3DMP8;P10735	5	5	10622000	1030800000	2899500	840150000	126650000	6120100000	20173000	2942700000	8002700	1201000000	3468400	677460000	6.47491	27.6337	0.00423932	0.00795967	7.659	26.3159	0.00041723	0.000876133	TRUE	TRUE
FBgn0036623	Q9VV51;D5AEK7	13	13	88780000	121350000	72742000	197710000	152860000	363260000	248710000	733280000	101690000	263040000	183830000	520470000	1.02359	27.2421	0.214312	0.265701	1.50129	27.904	0.130203	0.142895	FALSE	FALSE
FBgn0038951	D5SHN0;Q9VD25	3	3	0	0	0	26092000	0	0	0	13311000	0	0	0	0					5.99776	18.1539	0.0572894	0.0673544	FALSE	FALSE
FBgn0032974	D5SHV2;Q9V9N9	6	6	0	0	0	0	0	59285000	0	6655900	0	10215000	0	0	6.54116	18.0115	0.0668984	0.0910432	2.50374	16.4068	0.286855	0.299294	FALSE	FALSE
FBgn0003520	E1JGK6;P25159;P25159-2	40	40	250850000	3722900000	131710000	2346500000	315570000	4931200000	291600000	3530300000	499030000	3925900000	155840000	2797700000	3.61109	30.1489	0.00165752	0.00369391	3.97297	29.4224	0.00092741	0.00163489	TRUE	TRUE
FBgn0022238	E1JGK7;Q7KRI2	7	7	0	2229700	0	15666000	0	0	0	75852000	0	0	0	39018000	2.11583	15.7989	0.305422	0.332059	9.94351	20.1267	1.67973e-05	0.000120369	FALSE	TRUE
FBgn0000615	E1JGN9;P28750	49	49	2426700000	44139000000	1974100000	90143000000	2420100000	57259000000	3430300000	137780000000	873450000	28745000000	829810000	70605000000	4.5966	32.9819	0.00113339	0.00274305	5.75056	33.6028	0.000354831	0.000779784	TRUE	TRUE
FBgn0259937	E1JGV6;O44081	47	47	11419000	5015100000	47396000	29705000000	13023000	7100800000	14988000	27506000000	19046000	5136900000	14497000	23694000000	8.64825	28.0783	1.49231e-05	0.000197768	10.2693	29.5096	9.62544e-06	9.39717e-05	TRUE	TRUE
FBgn0260798	E1JGX2;P32865	6	6	0	0	6299900	22828000	0	24664000	0	71846000	0	0	2078600	9059800	3.27165	16.3768	0.292851	0.332059	4.9749	22.0638	0.0538479	0.0641393	FALSE	FALSE
FBgn0026401	E1JGX3;Q7PLI2;A0A0B4KF23	25	25	0	739030000	0	255630000	334930	112770000	742830	237840000	0	22383000	0	95633000	10.9301	21.4102	0.000857206	0.00221607	10.8178	22.0131	0.000242184	0.000593909	TRUE	TRUE
FBgn0050382	E1JGZ9;Q9XZJ4	14	14	4644700	614650000	638810	948140000	27371000	366020000	15350000	1464800000	9071500	394760000	52885000	783220000	5.41091	26.0275	0.00107634	0.00263299	7.0001	26.4378	0.00608103	0.00823168	TRUE	TRUE
FBgn0033716	Q7JUX2;E1JH43	3	3	0	0	0	0	0	0	0	24217000	0	0	278900	14473000					5.024	18.6451	0.10946	0.121077	FALSE	FALSE
FBgn0033845	E1JH57;Q7K3L1	11	11	0	2089400	0	64469000	0	10072000	0	32167000	0	135520000	191070	40466000	9.01654	19.2492	0.00161339	0.00361029	9.43256	20.6675	4.93991e-05	0.000206499	TRUE	TRUE
FBgn0004838	E1JHA4;P48809	33	32	3132700000	386690000000	954180000	201600000000	2424600000	497030000000	2981400000	304010000000	2035000000	422160000000	2221000000	248050000000	7.44123	34.9347	2.89396e-05	0.000247336	7.06609	34.3169	6.61777e-05	0.000245974	TRUE	TRUE
FBgn0264953	M9PB69;M9MSG8;M9MRE5;Q9VLS3;E1JHB4;Q8IPG4;M9PCC7;M9PF50;Q0E8L0;M9PCW8	10	10	15549000	132520000	11539000	28793000	16397000	109150000	7282100	83796000	2778200	45559000	947250	39441000	3.28721	24.7313	0.0183888	0.0286538	3.40782	23.7404	0.0246827	0.0302527	FALSE	FALSE
FBgn0052982	Q8SZR2;Q9VLE4;M9PB79;M9MRF4;Q0E8S1;E1JHC2;M9PCG4	3	3	0	0	0	0	0	2201600000	0	25912000	0	3374800	0	2266000	7.7468	18.6143	0.105764	0.137232	5.14296	17.7265	0.0717138	0.0808615	FALSE	FALSE
FBgn0000229	E1JHD6;P92208	10	9	0	5026700	377070	44730000	0	37195000	0	167180000	0	80534000	0	85778000	9.81669	19.6493	0.000210997	0.000783704	10.0837	21.32	0.00015119	0.000428695	TRUE	TRUE
FBgn0032243	E1JHE1;Q9VKW4	13	13	0	0	0	235730000	0	3042900	901170	237210000	0	0	0	249370000	2.26536	15.8736	0.302717	0.332059	11.1455	22.2699	0.000220313	0.000556646	FALSE	TRUE
FBgn0032445	E1JHG8;Q9VK68	9	9	0	11576000	0	14488000	0	0	0	131780000	0	0	0	30816000	2.9079	16.1949	0.295303	0.332059	10.0581	20.184	4.83203e-05	0.000204203	FALSE	TRUE
FBgn0020503	E1JHJ9;Q9VJE5-2;Q9VJE5;E1JHK0;Q7KT48;Q9VJE5-3;M9PG37;B7YZW8	45	45	0	35827000	92190	292500000	463800	590870000	1328300	621030000	2111900	79587000	0	371920000	8.63488	22.5088	0.00507247	0.0092196	11.272	22.9655	0.000236186	0.000584777	TRUE	TRUE
FBgn0011274	E1JHK1;P98149;E1JHK2	5	5	12719000	67489000	0	40177000	0	83365000	0	171530000	0	0	0	76878000	4.65989	20.0241	0.302397	0.332059	11.115	20.7125	7.0806e-06	8.41768e-05	FALSE	TRUE
FBgn0051687	E1JHM5;Q9I7L8	3	3	0	186180000	0	20026000	1423000	35807000	2698500	26140000	2864900	54889000	247880	64450000	7.21479	22.4846	0.0113369	0.0184995	6.7996	21.5458	0.0062501	0.00843093	FALSE	TRUE
FBgn0000541	E1JHV7;M9PBG5;M9PE12;E1JHV6;M9PDH1;Q9W0T1-4;Q9W0T1-3;Q9W0T1-2;Q9W0T1	47	47	2377400	94163000	16006000	682490000	10728000	267520000	19910000	765460000	284780	60676000	311160	330950000	5.89434	23.8323	0.00890835	0.0149406	6.91121	25.5977	0.00744368	0.00984723	FALSE	TRUE
FBgn0000414	M9NDT7;M9NG14;M9PI84;M9PCU3;M9NEC1;M9PFS5;E1JI13;P98081-2;P98081	23	23	0	0	0	40229000	2871700	99980000	987290	222820000	5316800	19852000	6980600	172550000	2.34077	20.6826	0.552652	0.578283	7.51749	23.0264	0.00994668	0.012866	FALSE	FALSE
FBgn0262519	M9PIA6;E1JI46;Q59E34;O97159	68	64	245750000	245940000	102490000	4074700000	318250000	1017900000	183050000	6029000000	62792000	353900000	39666000	3802100000	1.39106	28.0363	0.213268	0.264646	5.64583	29.2562	0.000417697	0.000876133	FALSE	TRUE
FBgn0266084	E1JI78;M9NFP9;Q9VSQ0;M9MRS9;Q9VSQ1;M9MSK7;M9ND66;M9NE63	5	5	104560000	65816000	94760000	64926000	2765600000	2579700000	0	11876000	491130000	2076500000	1389300000	1209700000	0.437256	29.1774	0.829433	0.842079	2.53379	25.2751	0.562301	0.573454	FALSE	FALSE
FBgn0035978	E1JI91;Q9VSW1;A5XCL5;Q9VSW2	6	6	0	0	1771000	40479000	1719700	57782000	13777000	89717000	0	19890000	0	46140000	4.85833	19.161	0.207499	0.257604	5.84073	22.796	0.0362391	0.0436881	FALSE	FALSE
FBgn0035388	E1JIB4;Q9VZW2;Q8MRH9	29	29	0	582250000	6740300	1312600000	1857100	1207100000	5439700	3077100000	0	795030000	3984400	1314100000	12.8486	23.1931	0.000544079	0.00157035	8.37157	26.5143	2.03378e-05	0.000130713	TRUE	TRUE
FBgn0037746	Q961C3;Q9VH75;E1JIH4	25	25	0	20499000	2056600	785790000	0	123560000	0	1705000000	0	138700000	0	1478200000	11.3314	20.4066	3.35569e-05	0.000264769	13.132	23.6599	0.000285025	0.000666187	TRUE	TRUE
FBgn0005671	E1JIJ5;P31409	8	8	0	50442000	5038400	118530000	584390	93920000	4696500	128440000	0	97133000	687910	35310000	9.98935	21.2075	0.000499567	0.00146805	5.00374	23.7751	0.00373425	0.00532601	TRUE	TRUE
FBgn0004237	E1JIK0;P48810;P48810-2	41	37	4808700000	169730000000	593250000	66900000000	11356000000	186310000000	3404800000	88806000000	693950000	184200000000	1199200000	81532000000	5.74328	34.517	0.00312343	0.00618659	5.86982	33.2577	0.000439893	0.000908346	TRUE	TRUE
FBgn0038608	E1JIP3;Q9VE86;E8NH59	15	15	0	28002000	5456300	594870000	337290	52011000	786200	285230000	0	26836000	0	403880000	9.06783	20.4824	0.000380507	0.0012178	9.56863	23.824	0.00212579	0.00325624	TRUE	TRUE
FBgn0038890	Q59DV6;Q9VD98;E1JIS1;Q0KI33;E1JIS2	9	9	0	42860000	0	25967000	0	10113000	0	103260000	0	26447000	0	28355000	9.68554	19.5837	2.63309e-05	0.000240435	10.1814	20.2457	1.37357e-05	0.000108836	TRUE	TRUE
FBgn0039136	E1JIV0;Q9VCF0	7	7	0	105410000	359580	303280000	1747900	56987000	700940	504620000	0	61790000	0	391790000	9.35912	21.4193	0.00244269	0.00505959	10.8674	23.1103	0.000121548	0.000367337	TRUE	TRUE
FBgn0039466	E1JIZ3;Q9VB98;Q9VB98-2	23	23	1721100	62447000	2167500	133680000	2067300	219170000	0	517580000	0	84725000	0	193000000	7.83491	22.7292	0.0066508	0.0116464	10.7026	22.4705	0.00101845	0.00176018	FALSE	TRUE
FBgn0029155	Q9VB69;E1JIZ5;E1JIZ4	3	3	0	0	0	22475000	0	0	0	13636000	0	0	0	3005000					8.05891	19.1844	0.000130569	0.000386199	FALSE	TRUE
FBgn0259990	E1JIZ7	6	6	0	0	1237300	67156000	0	2723900	0	84508000	0	0	0	34854000	2.2121	15.847	0.303621	0.332059	8.94657	21.3229	0.00121024	0.00202034	FALSE	TRUE
FBgn0003261	E1JJ68;P19109-3;C7LAE4;P19109-4;A0A0B4K624;A0A0B4K6A3;A0A0B4K6K1;A0A0B4K6T7	74	3	0	370900000	0	318370000	0	320840000	0	390680000	254850	294050000	0	143840000	12.4713	22.0494	3.93984e-05	0.000285299	12.8075	21.5587	1.59118e-06	6.79762e-05	TRUE	TRUE
FBgn0026566	E1JJ73;O97067	8	8	0	22346000	0	23955000	0	56723000	2762900	381310000	0	19950000	0	34790000	10.066	19.7739	1.27002e-05	0.000186413	8.78823	21.63	0.00573611	0.00780616	TRUE	TRUE
FBgn0037581	E1JJ90;Q9VHR7	3	3	0	34710000	0	0	0	0	0	24724000	0	0	0	25406000	3.43597	16.4589	0.291985	0.332059	6.28271	18.2963	0.0561403	0.0663957	FALSE	FALSE
FBgn0267911	M9NGL3;Q8IRV9;M9NE61;M9NFS1;E1JJC0;M9NDL5;M9NES6;Q9W4Y3;Q9W4Y4;X2JCE8;X2JE09;A0A023GRW4;M9NE56;Q8MPN3;Q8IRV7	179	5	235980000	161690000000	6678000	751170000	99896000	11795000000	0	5258800	79497	963990000	0	0	9.95656	28.5338	0.0354861	0.0528805	4.66164	19.9911	0.291467	0.303776	FALSE	FALSE
FBgn0262738	X2JCI4;E1JJD5;P13217-2;P13217	12	12	0	58555000	0	127450000	0	0	0	178540000	0	0	0	127850000	3.68745	16.5847	0.290872	0.332059	11.934	21.122	1.03008e-06	6.79762e-05	FALSE	TRUE
FBgn0015024	E1JJI5;P54367	23	22	1129300	1883300000	8514600	4435500000	8949600	1514200000	12556000	7957400000	14228000	1668200000	13776000	5550900000	8.32652	26.4841	0.000401451	0.00126409	8.99571	27.9375	8.14233e-06	8.90748e-05	TRUE	TRUE
FBgn0004656	M9PE02;E1JJJ8;M9PGM8;M9PJC7;P13709-2;P13709	14	14	0	0	2982900	328210000	6856300	160940000	1684000	282660000	0	16924000	0	55091000	4.60819	19.7011	0.287123	0.332059	8.24438	23.2378	0.00467201	0.00649826	FALSE	TRUE
FBgn0003218	E1JJK8;E1JJK9;E1JJK7;E1JJK6;M9PJM8;X2JF93;M9PEJ5;P43125-2;P43125	9	9	0	227190000	7054100	143210000	7061300	111630000	0	179260000	0	0	0	109170000	5.66701	20.2446	0.231244	0.284495	9.38435	22.3788	0.00514106	0.00709945	FALSE	TRUE
FBgn0283712	E1JJM7;Q8IR79-2;Q8IR79;E1JJM8;Q8IR79-3	54	54	19456000	1312900000	5816400	3135800000	16616000	1833000000	15338000	6242200000	18362000	1650600000	14109000	5770600000	6.45067	27.3353	5.66835e-05	0.000352245	8.80642	27.7673	2.10835e-05	0.000133284	TRUE	TRUE
FBgn0000173	E1JJN1;P35128	8	8	0	39773000	2654600	61642000	0	35686000	2644100	498550000	0	11543000	0	75102000	9.85728	19.6696	2.03241e-05	0.000219307	7.70118	23.1271	0.00793907	0.0104622	TRUE	FALSE
FBgn0030486	E1JJN9;Q9VYD1	20	20	86341	17551000	175170	53464000	12229000	102400000	7550700	208830000	0	22001000	83052	107670000	6.79441	21.6247	0.0343558	0.0512801	7.79451	22.7667	0.00531955	0.00730668	FALSE	TRUE
FBgn0026430	E1JJQ4;E1JJQ3;Q8IQW7;X2JG40;Q9XYP7-2;Q9XYP7	14	14	0	64057000	69174000	83764000	808300	248240000	2429700	130010000	0	80746000	0	92041000	10.3268	21.5322	0.000783758	0.00208109	5.77287	23.6901	0.0739027	0.0831472	TRUE	FALSE
FBgn0020261	Q9VWI1;E1JJR3	82	81	31799000	13426000000	29686000	6061800000	183890000	21325000000	43559000	9910700000	14525000	11573000000	20988000	8223600000	8.4058	29.5925	0.000366452	0.00118533	8.03925	28.8606	1.79168e-05	0.000123378	TRUE	TRUE
FBgn0033021	E2QC56;Q7K4Q5	6	6	0	0	117410	16851000	0	27450000	0	60108000	0	0	0	13706000	3.32312	16.4025	0.292566	0.332059	8.80151	20.1178	7.9824e-05	0.00027952	FALSE	TRUE
FBgn0263144	E2QC61;Q7K480	11	11	1208600	151750000	797650	147030000	443710	526510000	0	0	2026400	114650000	1863000	15358000	7.669	23.8061	0.000313042	0.00105118	3.52314	20.2914	0.329916	0.34223	TRUE	FALSE
FBgn0005648	E2QC83;Q7KNF2	20	20	1248000000	51920000000	682360000	18398000000	4041900000	47345000000	988960000	35177000000	726780000	40820000000	1620400000	22324000000	4.91344	32.9788	0.0014828	0.00338183	4.56321	32.2219	0.000563797	0.00108996	TRUE	TRUE
FBgn0029092	E2QC90;Q7JUY7;A0A0B4K730;E0R983	19	19	10962000	543060000	53975000	4672600000	6247500	629650000	23414000	6479800000	0	363530000	3762200	4093900000	8.66074	24.5643	0.0126815	0.0205341	8.21197	28.1093	0.000330648	0.000744018	FALSE	TRUE
FBgn0034237	E2QCG7;Q0E940	54	54	913610000	21536000000	1466800000	106900000000	633680000	23274000000	829540000	115450000000	239620000	17782000000	461590000	70264000000	5.32379	31.6093	0.000575399	0.0016411	6.85274	33.0463	8.14086e-05	0.000282503	TRUE	TRUE
FBgn0014857	E2QCP0;P84249	12	3	0	0	22256000	6009200000	0	0	0	788270000	0	0	0	126560000					11.4121	23.9453	0.00820363	0.0107878	FALSE	FALSE
FBgn0031390	Q9VQ76;E2QCS8;M9PE28	75	75	20599000	4557200000	32175000	3744300000	52821000	6959500000	32322000	8095400000	6177200	4582900000	1039000	5803300000	8.12208	28.2308	0.000219899	0.000810155	9.09284	27.8372	0.000967039	0.00168931	TRUE	TRUE
FBgn0016081	M9PC07;M9NFQ5;M9PF44;E2QCY4;M9NE70;M9PEP1;M9ND72;Q9VT28;Q9VT28-2	17	17	2899700	127150000	0	15024000	3208800	27569000	2457900	179660000	0	0	0	42170000	2.85247	20.7002	0.476322	0.501876	8.35074	21.355	0.00550929	0.0075371	FALSE	TRUE
FBgn0037374	E2QD00;Q7K1V5	3	3	0	0	2243600	0	4959200	11632000	3870000	8153600	3552000	2065200	0	0	0.14919	19.6555	0.962699	0.966594	-1.62243	18.5675	0.58684	0.597098	FALSE	FALSE
FBgn0266570	E2QD64;Q7K4H4	18	18	0	57962000	0	344660000	267560	99048000	9450300	524170000	0	92817000	0	260970000	10.4356	21.0549	0.000120674	0.000539181	10.6012	23.1279	0.0037148	0.00530562	TRUE	TRUE
FBgn0010412	E2QD65;P39018	22	22	375700000	27433000000	89284000	3367600000	1379200000	46522000000	168390000	13688000000	131080000	15960000000	424220000	4384100000	6.06469	31.6364	0.00168784	0.00375229	4.98384	29.9584	0.00185489	0.00289153	TRUE	TRUE
FBgn0022942	E2QD75;Q7K4N3	46	45	591030	5871100000	2129600	7138300000	3557700	7567800000	5814000	10954000000	12923000	3988100000	3030700	6116800000	10.8675	26.9533	0.000185152	0.000717988	11.1898	27.2697	4.29754e-06	7.90314e-05	TRUE	TRUE
FBgn0042134	E4NKG1;Q9I7D3	43	43	320190000	42890000000	188820000	8907700000	449140000	56602000000	567400000	18977000000	171760000	46637000000	259310000	10791000000	7.37602	31.8056	5.67668e-05	0.000352245	5.33424	30.8412	0.000381781	0.000820501	TRUE	TRUE
FBgn0030151	E6PBV6;Q8SWU7;Q8SWU7-2	19	19	0	420780000	2594500	753910000	5242400	441810000	1186900	636400000	4375400	285740000	0	211710000	8.77792	24.0969	0.00791734	0.0134837	9.91731	23.8389	0.00127583	0.00210929	FALSE	TRUE
FBgn0011836	E8NHB1;Q24325	8	8	0	0	0	33693000	0	0	0	71355000	0	0	0	40023000					10.2946	20.3023	3.77165e-06	7.88113e-05	FALSE	TRUE
FBgn0010300	E8NHB3;Q8MQJ9;M9MSJ1	42	42	20428000	11210000000	6743700	1066700000	51672000	13169000000	3455800	2520500000	18180000	10257000000	7189700	1728000000	8.74454	29.0465	2.85446e-05	0.000247336	8.24161	26.5152	2.48137e-05	0.000146088	TRUE	TRUE
FBgn0020513	F0JAN1;Q9I7S8	17	13	580890	46747000	3464400	628410000	6996600	94278000	12225000	578930000	3736900	58888000	0	572570000	4.68691	23.5833	0.0063669	0.0112067	9.00211	24.6419	0.00631085	0.00850174	FALSE	TRUE
FBgn0036318	M9PFH0;M9PF27;Q95SE8;F0JAQ9;Q9VU19	3	3	0	121520000	0	148940000	0	247980000	1675500	139280000	0	149830000	0	74272000	12.5594	21.0206	2.07835e-06	0.000172249	9.78792	21.8893	0.00105584	0.00180558	TRUE	TRUE
FBgn0041781	Q9VKM2;M9PCP4;M9NCT2;H5V8D0;X2J5L4;F2FB81	9	9	5724200	47530000	387740	615410000	0	191370000	0	901030000	0	59193000	0	706950000	8.96751	21.7939	0.0091541	0.0152942	13.1554	22.8693	2.37203e-05	0.000142646	FALSE	TRUE
FBgn0001218	F3YDH0;P29844	25	21	5413100	625090000	1882000	229800000	4765200	924020000	2840100	70102000	1538700	585240000	0	14267000	7.67396	25.5388	9.27012e-05	0.000452998	6.72287	22.5069	0.0152744	0.0192332	TRUE	FALSE
FBgn0030433	F3YDM8;Q9VYI3	10	10	404310	164640000	0	144050000	3862900	450400000	3942700	469930000	1339300	104190000	1706800	139570000	7.2722	23.9226	0.000805786	0.00211625	8.39923	23.4558	0.00428089	0.0060057	TRUE	TRUE
FBgn0003514	F6J1D0;P40423	9	9	0	11445000	0	280580000	0	111050000	0	1209900000	0	25729000	0	304710000	10.1896	19.8358	7.64422e-05	0.000408617	13.6513	21.9806	3.00123e-06	7.53197e-05	TRUE	TRUE
FBgn0002622	G3M3A2;Q06559	61	61	3377600000	174760000000	19089000000	425050000000	4590000000	157900000000	8985800000	817770000000	3184900000	142180000000	12731000000	388680000000	5.42598	34.4856	0.000150508	0.0006254	5.30563	36.2477	0.000256569	0.000619339	TRUE	TRUE
FBgn0000317	G7H829;Q9V3Z6	88	87	37625000	996870000	42647000	2450000000	51473000	2441100000	24404000	5382000000	5941600	1329200000	12322000	3353300000	6.03357	27.4451	0.00154732	0.00349395	7.23909	28.1	8.37818e-05	0.000287578	TRUE	TRUE
FBgn0034722	H0RNK7;Q9W261	12	12	0	30401000	307580	446880000	0	47264000	0	122830000	0	34653000	0	165390000	10.3918	19.9369	4.42008e-06	0.000172249	11.456	21.9082	5.61383e-05	0.000222605	TRUE	TRUE
FBgn0032050	H0RNN8;Q9VLK2	56	56	9072800	5712200000	35340000	17156000000	11261000	10584000000	38885000	25314000000	12167000	8331200000	6468800	13100000000	9.53134	28.1238	9.09868e-06	0.000174533	9.75116	29.1798	4.72071e-05	0.000202169	TRUE	TRUE
FBgn0000711	H5V895;Q8T0U6;P48462	18	11	0	40707000	6128100	709830000	1720800	92276000	0	1220500000	0	135090000	996840	698720000	9.51701	21.4907	0.00244069	0.00505928	10.4463	24.4328	0.00153614	0.00245289	TRUE	TRUE
FBgn0260439	M9NDI6;H5V8B8;M9MQH9;P36179	24	24	232890	498450000	361730	1729300000	1601300	585200000	1961600	1203700000	0	165390000	247580	955370000	10.7125	23.0833	0.000743477	0.00200167	11.1327	24.6616	2.90241e-05	0.000160178	TRUE	TRUE
FBgn0033883	H8F4T6;Q9V6U9	22	22	0	146840000	2755300	867640000	0	0	0	1710500000	550810	264310000	0	1272000000	7.0984	19.7336	0.118213	0.152587	12.9683	23.7187	0.000415253	0.000872845	FALSE	TRUE
FBgn0025740	H9XVL5;Q9V4A7	5	5	0	0	0	61225000	0	23487000	2540500	285810000	1276600	1160200000	0	250900000	6.52409	19.8506	0.169061	0.212886	10.0913	22.2412	0.00175746	0.00276057	FALSE	TRUE
FBgn0039897	Q8IMB8;Q1RKY9;L0MLJ3;H9XVM8;Q9V4C1;H9XVM9;Q8IMB9	9	9	0	0	0	47012000	0	0	0	20841000	0	0	0	50399000					9.9738	20.1419	6.02731e-06	8.14786e-05	FALSE	TRUE
FBgn0025741	H9XVP3;Q9V491;Q0KIF1	5	5	0	0	0	0	0	98458000	0	0	0	0	0	0	3.93735	16.7096	0.289966	0.332059					FALSE	FALSE
FBgn0016930	M9PDF9;I0B8L2;Q9V3D5	21	21	0	383090000	377390	248260000	336770	643900000	704580	513190000	277350	145460000	0	376320000	11.2359	22.6792	0.000157145	0.000642792	10.7342	23.0694	0.00014202	0.000409086	TRUE	TRUE
FBgn0250843	I0DHK3;P12881	12	12	0	44516000	1132600	130990000	10224000	32119000	2358200	373570000	0	21543000	2033400	213890000	7.31271	21.2455	0.0279078	0.0422095	6.95935	24.225	7.85393e-05	0.000276591	FALSE	TRUE
FBgn0052016	L0MLQ9;Q8IH18	72	72	299800000	47967000000	126890000	9546700000	406260000	76587000000	169580000	20132000000	364560000	62684000000	301630000	19281000000	7.43542	32.1173	3.07313e-05	0.000251609	6.37433	30.662	0.000110868	0.000344924	TRUE	TRUE
FBgn0013749	L0MNA8;P40945	10	7	0	0	0	41155000	638610	11281000	1255700	140530000	0	3427100	1617800	23718000	3.70348	18.1072	0.213894	0.265303	6.9399	22.1502	0.00640008	0.00861066	FALSE	TRUE
FBgn0010217	X2JH42;L0MQ04;Q05825	31	31	17912000	523450000	151810000	37400000000	155950000	1094600000	57690000	21995000000	18160000	639160000	53022000	28157000000	4.27255	27.278	0.00867969	0.0146359	8.52398	30.4685	2.41903e-05	0.000144905	FALSE	TRUE
FBgn0261606	M9MRC9;P41092	10	10	68205000	2575200000	163310000	584000000	276360000	4736700000	198950000	1536600000	199680000	2091200000	241740000	513190000	4.24216	29.3339	0.0026923	0.00549367	1.95789	28.5455	0.0338025	0.0408464	TRUE	FALSE
FBgn0010288	M9MRD0;P35122;M9PE40	11	11	0	18065000	137520	510260000	0	15515000	4710600	666230000	0	9252000	1237500	510180000	8.97079	19.2263	1.28372e-05	0.000186413	9.22959	24.4401	0.000524371	0.00102859	TRUE	TRUE
FBgn0261836	M9MRD1;M9PC84;M9PCM8;M9MRF5	308	4	207680000	447900000	30419000	227130000	449170000	186470000	132790000	940320000	157320000	230900000	46506000	739750000	0.131354	27.9329	0.869938	0.879278	3.23868	27.3907	0.0133959	0.0170067	FALSE	FALSE
FBgn0261608	M9MRF2;Q9VMU4	6	6	8223800	76856000	12453000	81008000	38503000	317540000	66504000	662260000	36517000	82436000	86310000	106540000	2.48096	25.6711	0.0531405	0.0779546	2.10708	26.3602	0.131927	0.144581	FALSE	FALSE
FBgn0040964	M9MRG1;Q9VLF6	4	4	0	30730000	0	0	0	16972000	0	106760000	0	6630400	0	11771000	9.10921	19.2955	4.16314e-05	0.000295973	6.61619	18.4631	0.062396	0.0714349	TRUE	FALSE
FBgn0032256	M9MRH0;Q9VKU8	12	9	0	216380000	0	7854800	0	279540000	0	7308400	0	266540000	0	6426300	13.1715	21.3267	1.04475e-06	0.000172249	7.61897	18.9645	1.23325e-05	0.000104671	TRUE	TRUE
FBgn0085370	M9MRK1;M9MSJ0;X2J8Z1;X2J6P6;Q9VJ79-3;Q9VJ79;Q9VJ79-2	12	12	0	70840000	0	2358500	122030	125980000	0	19698000	0	15570000	0	3953000	10.1667	20.543	0.000152801	0.000631082	7.28352	18.7967	0.00027492	0.000651405	TRUE	TRUE
FBgn0283500	M9MRM4;Q9W0I6	6	6	0	103160000	0	59183000	708150	628330000	0	3289600	0	0	0	0	7.22421	19.9173	0.126274	0.162224	5.7194	18.0147	0.0723962	0.0815714	FALSE	FALSE
FBgn0035772	M9MRR7;M9MSK4;M9MRQ6;Q9NFP5	4	4	0	0	0	9072100	0	0	0	101470000	0	0	0	14514000					9.34517	19.8276	0.000120171	0.000364545	FALSE	TRUE
FBgn0004888	M9MRQ9;Q94522	16	16	0	10077000	19649000	2512400000	0	180270000	8001600	4919500000	0	145660000	2512900	2960100000	11.1951	20.3385	0.000168756	0.000672154	8.82152	27.2177	9.04246e-05	0.000302052	TRUE	TRUE
FBgn0086347	M9MRS7;Q23978	55	55	18653000	782340000	32956000	3374400000	0	969060000	6575400	4955200000	7475400	930880000	8565700	4664100000	9.1539	25.1528	0.0128526	0.0207865	8.44147	27.7717	5.92984e-05	0.000228956	FALSE	TRUE
FBgn0004636	M9MRT6;P08645	7	7	0	28736000	0	130270000	1015000	63082000	7700200	577530000	0	10898000	1070600	128300000	8.2099	20.5833	0.00341116	0.00661398	8.31192	23.5098	0.00664317	0.00889119	TRUE	TRUE
FBgn0036518	M9MRW2;Q8IQM3;Q9VUR5;Q9VUR6;B7Z058;M9PFR0;M9PFL1	24	24	18331000	1262900000	981540	1199600000	3653000	2124900000	1105800	1649900000	0	1111700000	1978500	1705700000	10.1999	25.3231	0.00697261	0.0120705	10.1833	25.3908	4.35954e-06	7.90314e-05	FALSE	TRUE
FBgn0261788	M9MRX4;X2JCM1;A8JNM4;X2JGD3;Q7KU92;A8JNM7;A8JNM6;M9MRR4;M9MS19;X2JC49;A8JNM5;M9MRX1;M9MSK6;M9PEN3;M9MRS5;Q7KU95	10	7	0	0	1886400000	131330000	0	0	93405000	254300000	0	0	415760	108800000					1.87743	26.2572	0.554599	0.565973	FALSE	FALSE
FBgn0030018	M9MS26;M9MSN2;Q95UN8	6	6	0	0	0	0	4273900	41856000	2722700	45788000	0	54473000	0	58627000	4.74997	19.5447	0.249833	0.305849	4.90731	19.6825	0.199146	0.214738	FALSE	FALSE
FBgn0261617	M9PH39;Q9W321;M9MS40	3	3	0	0	1327000	25457000	1898300	18878000	0	10091000	0	0	0	3630400	1.10464	17.3317	0.743456	0.762161	6.33671	20.0516	0.00936535	0.0121856	FALSE	FALSE
FBgn0028341	M9MS42;Q8IRM7;Q9W324;Q9W323;Q59E68;Q8IRM6	9	9	0	111920000	0	129430000	0	154250000	392280	295420000	0	53655000	178890	160620000	11.7977	20.6398	4.79781e-06	0.000172249	10.3865	22.255	6.73967e-05	0.000248707	TRUE	TRUE
FBgn0030479	Q9VYD8;M9MS48	15	3	24157000	1285800000	6587600	69715000	2455300	3149300000	16963000	1135000000	908230	1264200000	13075000	383210000	8.83396	26.2657	0.000842871	0.00218938	4.78035	25.826	0.00663939	0.00888998	TRUE	TRUE
FBgn0053180	M9MSN9;M9MS57;X2JFC3;M9MSD3;Q9GQN0;M9MSB0	21	21	0	61815000	0	517540000	0	24105000	0	527760000	0	41038000	0	327650000	10.4906	19.9863	7.47394e-06	0.000174533	13.5817	21.9458	5.57702e-07	6.79762e-05	TRUE	TRUE
FBgn0261931	M9MS90;Q9W326;D5SHR3;Q9W325	9	8	0	14004000	41489	4247800	0	61746000	0	36704000	0	14970000	0	23094000	9.74398	19.6129	3.57004e-05	0.000274541	8.65277	19.5432	0.000117807	0.000360193	TRUE	TRUE
FBgn0030530	M9MSC9;M9MSA2;Q9VY77	15	15	1011000	125940000	0	111640000	0	247680000	6582000	333580000	0	238510000	211180	231280000	11.0641	22.0085	0.000592219	0.0016805	9.1132	23.0543	0.00347343	0.00500959	TRUE	TRUE
FBgn0283659	M9MSI6;Q9V3N8	6	6	0	0	0	91299000	0	0	261020	91323000	0	0	0	34915000					9.88072	21.0416	8.39788e-05	0.000287578	FALSE	TRUE
FBgn0026418	Q9VUC1;M9MSL3	35	35	1112900	333180000	7366200	1791400000	17679000	183510000	23752000	2399200000	542210	304370000	705450	1459800000	6.91145	24.5257	0.00352062	0.00678284	8.53308	26.5139	0.000826274	0.00148126	TRUE	TRUE
FBgn0016977	M9NCM6;M9PDR5;Q8SX83-4;Q8SX83-2;Q8SX83-3;Q8SX83;M9PBZ3;M9PBJ8	93	92	3206500	2575700000	322080	7202500	34208000	4914600000	13696000	107950000	11325000	3468900000	370390	38751000	8.35839	27.537	0.00027497	0.000951368	4.72353	22.5294	0.0419065	0.0503432	TRUE	FALSE
FBgn0001114	M9NCS8;P33438	15	15	15380000	1761400000	23690000	1357200000	11968000	1528300000	9175300	0	172800	357000000	0	951710000	8.28291	25.7368	0.00646471	0.0113513	4.17894	23.0168	0.416649	0.430175	FALSE	FALSE
FBgn0024689	M9NCV1;Q9VJD3	11	11	0	31091000	0	19930000	497260	60456000	0	713240000	0	0	0	23782000	5.6916	18.981	0.135886	0.173919	10.8989	20.6044	0.000367722	0.000799817	FALSE	TRUE
FBgn0002121	M9NCX1;P08111;P08111-3;P08111-4;M9PBJ2;P08111-2	34	34	2679900	177650000	0	930620000	0	432170000	1432000	2119900000	4811300	115170000	0	1578500000	8.19266	23.5272	0.00952924	0.0158241	13.5238	23.6817	0.000156854	0.000439504	FALSE	TRUE
FBgn0011202	M9PDV1;M9NCZ5;P48608	51	51	1059600000	215870000	613970000	2446100000	0	327170000	6726100	4244400000	3742100	122240000	3975000	3278800000	5.42632	24.8989	0.203784	0.253569	6.9946	28.0965	0.013035	0.0165689	FALSE	FALSE
FBgn0250786	M9PEB2;M9ND16;Q7KU24	62	61	91600000	702550000	76970000	2452300000	82314000	827240000	112490000	3137500000	70222000	682190000	18225000	2500000000	3.18282	27.861	0.00212214	0.00449858	5.63177	28.5034	0.000704923	0.0013069	TRUE	TRUE
FBgn0035147	M9ND19;Q9W0P5	31	31	26771000	608200000	29121000	4683300000	98778000	611550000	49623000	4346800000	14753000	363960000	25765000	4166200000	3.92024	26.9756	0.00620066	0.0109565	7.03977	28.5129	3.00513e-05	0.000160952	FALSE	TRUE
FBgn0015546	M9ND86;P43248	15	15	0	0	0	125500000	0	4220500	0	71487000	0	0	0	40821000	2.42268	15.9523	0.300371	0.332059	10.9374	20.6237	4.43101e-06	7.90314e-05	FALSE	TRUE
FBgn0086690	M9PFP4;M9PFA3;M9PCK2;M9PFA8;M9PFP0;M9ND93;M9NFV3;M9PFJ2;M9PI63;M9PCJ5;Q400N2;Q400N1	6	6	0	0	0	0	225680	90642000	2895800000	40030000	0	0	0	5505700	2.88325	17.1969	0.436885	0.463003	0.353594	20.7572	0.947438	0.949593	FALSE	FALSE
FBgn0063485	M9NDA6;Q8I7C3;Q8I7C3-2;M9NFH3	21	21	143510	762540000	5728200	924500000	1396700	1287800000	2190000	3345900000	856560	1198500000	1049900	1563900000	10.8915	24.5299	6.80071e-05	0.000385185	9.48412	25.9134	5.6426e-05	0.000222886	TRUE	TRUE
FBgn0262743	M9NDC3;O18388	33	33	31108000	2201000000	38873000	2108500000	20667000	2757800000	40462000	2499500000	7569500	1455000000	6897400	1723300000	6.93046	27.4797	0.000193866	0.00073815	6.55838	27.6792	0.000376026	0.000813369	TRUE	TRUE
FBgn0011760	M9NDP1;M9NDC7;Q24117;O96860	3	3	280380	56008000	0	47695000	793000	61643000	170210	156840000	0	17697000	5651600	128280000	7.75288	21.3547	0.00199901	0.00429502	8.23487	22.4382	0.0052647	0.00724748	TRUE	TRUE
FBgn0011205	Q8I0S6;Q9VPG5;Q9VPG4;M9NDE0;Q9NHN2;D8FT20	7	7	0	0	0	61265000	1271700	90269000	0	112160000	0	213730000	0	22130000	6.35989	19.7667	0.152998	0.194181	10.5147	20.4123	1.34683e-05	0.000107856	FALSE	TRUE
FBgn0031571	Q9VQV1;M9NDE3	5	5	4653000	274170000	0	0	0	131190000	0	0	0	5632300	0	39416000	8.59709	21.5091	0.0180011	0.0281946	3.3591	16.8345	0.280021	0.296395	FALSE	FALSE
FBgn0035534	M9NDH8;Q9VZD5	18	18	50045000	5198200000	10911000	871830000	46166000	9987500000	22035000	3701700000	10927000	4319400000	13099000	1124600000	7.69419	28.6532	0.000189434	0.000727361	6.71208	27.1612	0.000188166	0.000497849	TRUE	TRUE
FBgn0032341	M9NDL7;Q8MQS4	3	3	0	131860000	0	218830000	0	120680000	0	275650000	0	18917000	0	168270000	11.2571	20.3695	3.75567e-05	0.000280185	12.5349	21.4224	8.50088e-07	6.79762e-05	TRUE	TRUE
FBgn0040066	M9NDM4;Q9V3J8	7	7	0	0	566750	52352000	0	0	0	111090000	0	0	0	55088000					9.55394	21.2511	0.000295691	0.00068484	FALSE	TRUE
FBgn0005536	M9NDS8;Q8MV37;M9PCQ3;Q8IQN4;M9NDA1;M9NFF6;M9NEB2;A8JNT5;Q9VUX6;A8JNT4	15	14	250660	76648000	1648800	144850000	1377200	119020000	1764700	428490000	1929000	94922000	1476800	279340000	6.77017	23.1211	0.000588345	0.00167137	7.3147	24.29	4.31047e-05	0.000191407	TRUE	TRUE
FBgn0041004	Q5LJR0;M9NFF0;M9NDV5;Q8SYF7;Q5LJR2	4	4	0	0	0	4502600	0	23213000	0	108100000	0	27390000	0	35248000	6.56457	18.0232	0.0623001	0.0897771	9.46541	19.8877	0.000289875	0.000674916	FALSE	TRUE
FBgn0024806	M9NDW1;M9PGJ0;M9PDH5;M9PBG6;Q9W0S9	44	43	324570	145080000	270090	822580000	1127900	539810000	1443600	2366900000	0	168370000	3142400	1216800000	10.0976	22.7669	0.000773808	0.002065	10.2829	25.1707	9.08528e-05	0.000302052	TRUE	TRUE
FBgn0004924	M9NDX3;Q494M1;P30189;Q8IR39	70	12	4138300	1747100000	60901000	24728000000	51466000	1554800000	1963300000	19750000000	10153000	2055000000	186290000	15738000000	7.09992	27.1743	0.000751052	0.00201412	6.13217	31.1339	0.00410549	0.00578595	TRUE	TRUE
FBgn0011826	M9NE01;Q27889;M9NEL1;Q9VXF1	8	7	0	58823000	1237300	42272000	204350	81157000	0	129610000	0	0	0	44002000	6.56749	18.9913	0.0995101	0.129302	9.04172	21.3704	0.00126237	0.00209159	FALSE	TRUE
FBgn0025866	M9NE73;Q9VT65	3	3	0	4008700	2083900	0	0	9968700	0	57514000	0	0	0	0	5.23393	17.3579	0.06652	0.0905734	1.59552	17.898	0.65348	0.662718	FALSE	FALSE
FBgn0002525	M9NE89;P08928	21	21	0	39113000	82000	222900000	223140	199750000	29017000	128390000	198180	34423000	0	48589000	9.24221	21.3228	0.000379665	0.00121778	7.97773	22.7451	0.0231125	0.0284526	TRUE	FALSE
FBgn0036460	Q9VUI8;M9NE98	6	6	0	0	0	67766000	0	9112400	0	25913000	0	0	0	32195000	2.79282	16.1374	0.296278	0.332059	10.0389	20.1744	6.04817e-06	8.14786e-05	FALSE	TRUE
FBgn0036510	M9NEA3;M9PI67;M9NDR9;Q9VUQ8	9	9	0	0	1025800	250500000	0	29409000	6613600	470880000	0	4043800	0	266800000	5.75838	17.6201	0.0710644	0.0949148	8.97397	23.7471	0.00348323	0.00501904	FALSE	TRUE
FBgn0026147	M9NEE5;M9NCT3;Q8IPB2;Q9VKL9	31	31	0	22424000	10220000	773160000	0	22106000	19288000	3154200000	101050	34103000	3274400	1483900000	9.24442	19.9911	4.10039e-05	0.000293845	7.47289	26.7794	0.000266432	0.000638651	TRUE	TRUE
FBgn0002873	M9NGE4;M9NEG4;M9PEK6;Q8IR55;M9PJN0;Q8IR54;Q9VY43	36	35	541950	70892000	1941300	70192000	4625900	295720000	2228900	543080000	0	87275000	269930	254280000	8.2226	22.7546	0.00684886	0.0119312	7.6615	23.837	0.000799702	0.00144638	FALSE	TRUE
FBgn0030747	M9NEK4;M9NGI1;Q9VXG6	10	10	40036000	64065000	2080400	35261000	78373000	108120000	52649000	85365000	16592000	77537000	231050	78774000	1.12228	25.7154	0.223301	0.275593	4.39791	23.6844	0.0694891	0.078727	FALSE	FALSE
FBgn0261593	M9NEQ9;Q9VWG3	25	23	554950000	36721000000	332170000	42406000000	588180000	44861000000	381100000	108490000000	284780000	22870000000	837270000	39613000000	6.20954	31.8597	0.00015267	0.000631082	6.90451	32.2703	0.00011463	0.000352928	TRUE	TRUE
FBgn0000308	M9NEU5;P25843	8	8	802110	646440000	0	2554100000	8749300	1001200000	11917000	7725400000	7885800	432810000	12274000	4147500000	7.42373	25.5735	0.000851245	0.00220275	11.2787	26.3762	0.00347536	0.00501003	TRUE	TRUE
FBgn0031759	M9NEV0;Q9VMJ7	27	27	0	0	981120	399180000	0	33363000	352390	423890000	0	13811000	0	302990000	6.40973	17.9458	0.0636636	0.089899	10.6401	23.1487	0.000190317	0.000501391	FALSE	TRUE
FBgn0004687	M9NEW1;P54357	8	8	0	0	0	4110400	0	0	401100	188320000	0	0	0	0					5.23029	18.923	0.147673	0.160923	FALSE	FALSE
FBgn0263392	M9NEY8-2;M9NEY8;M9NEY8-3;M9NEY8-4;M9NEY8-5	5	5	0	16568000	0	8311900	479460	57580000	0	30127000	0	62582000	0	26192000	9.10242	20.6689	0.000816449	0.00213701	9.003	19.6565	2.20547e-05	0.000136151	TRUE	TRUE
FBgn0261983	M9NEZ0;Q9VKJ9	9	9	0	5995700	1473100	172990000	0	39939000	848450	350490000	0	0	181680	222510000	6.09497	17.7884	0.0690905	0.0929149	8.60809	23.5227	0.000123034	0.000369943	FALSE	TRUE
FBgn0030320	M9NF18;Q9VYW5;M9NED4	38	38	5801600	1258900000	1648900	4209900000	3789300	2041200000	5639700	9935900000	36881	1383400000	106730000	6839600000	10.6766	25.169	0.00250509	0.00517315	9.36759	27.9337	0.00117802	0.00197189	TRUE	TRUE
FBgn0028507	Q9V3K7;M9NF32	12	12	0	0	0	49466000	0	0	0	232950000	0	0	0	104790000					11.5111	20.9105	6.83661e-06	8.41768e-05	FALSE	TRUE
FBgn0035872	M9NF33;Q9VSH4	20	20	20280000	17901000000	15732000	7864400000	30658000	32850000000	26382000	15968000000	3092400	12971000000	4349800	7034700000	10.6285	28.8821	9.81602e-05	0.000470962	9.62208	28.3486	4.56146e-05	0.000197882	TRUE	TRUE
FBgn0030809	M9NFA7;Q9VX91	42	42	587190	73209000	5431100	848780000	0	112130000	2725300	1342800000	774100	65390000	1268900	911310000	8.45404	22.0492	0.00136299	0.00317759	8.57361	25.6288	3.59413e-05	0.000174117	TRUE	TRUE
FBgn0010341	M9NFF8;P40793	6	5	0	3414700	0	11191000	4390800	29937000	0	25802000	0	0	0	0	3.24392	18.8046	0.366378	0.391933	5.90895	18.1095	0.0578679	0.0675965	FALSE	FALSE
FBgn0031118	M9NFH4;X2JEI9;E1JJS2	49	3	46951000	1043400000	2745000	653870000	75496000	2908500000	50981000	2660200000	15407000	839290000	14034000	1636500000	5.16975	27.7621	0.00187503	0.00407226	6.82234	26.9893	0.00168299	0.00265169	TRUE	TRUE
FBgn0260400	M9NFP7;P16914-2;P16914	24	22	222750000	56293000000	166790000	6678400000	261410000	82869000000	150770000	8619700000	40234000	47006000000	36790000	5218800000	8.82666	31.3982	0.000130804	0.000568622	6.10296	29.5895	0.000345942	0.00076724	TRUE	TRUE
FBgn0026086	M9NFQ8;X2JHZ2;Q9NII1-5;Q9NII1-7;Q9NII1-4;Q9NII1;M9NGI0;M9NFQ6;M9NEQ7;Q9NII1-6;Q9NII1-3;Q9NII1-2	10	10	0	74719000	0	0	0	164370000	0	41421000	0	41087000	0	0	11.5056	20.4937	8.9963e-06	0.000174533	3.38296	16.8465	0.279899	0.296395	TRUE	FALSE
FBgn0000404	M9NFR3;P14785	7	7	0	0	0	100760000	0	0	0	25976000	0	0	0	72993000					10.6244	20.4672	8.59745e-06	9.09534e-05	FALSE	TRUE
FBgn0262534	M9NGE9	22	22	58698000	2180100000	14594000	2009000000	366650000	2685100000	131640000	3262700000	248320000	4689400000	131440000	7666800000	4.10886	29.4358	0.00537972	0.00970055	5.8675	28.8473	0.00221494	0.0033644	TRUE	TRUE
FBgn0026428	M9NGF7;Q86NK9;Q8IR38;Q8IR37;M9PJN5;M9NEH6;Q9XYX1	32	32	0	38652000	7129900	1341500000	0	37489000	1861300	1431200000	0	0	19252000	1077300000	6.96071	18.2213	0.0618128	0.0895385	7.64957	26.4221	0.000266405	0.000638651	FALSE	TRUE
FBgn0086855	M9PAY6;M9PDS0;Q9VPM7	16	16	0	0	0	467070000	0	0	0	324470000	0	0	0	83377000					12.6403	21.4751	6.35435e-06	8.23663e-05	FALSE	TRUE
FBgn0031374	M9PB01;Q0E8U7;M9NE65;Q0E8U6;Q9VQ54;A8DYT1;M9PBP2	33	33	171880000	71657000	66954000	349590000	326710000	595630000	529270000	606710000	361820000	138290000	260510000	398960000	-0.594464	27.7264	0.575113	0.599945	1.06544	28.177	0.299499	0.311201	FALSE	FALSE
FBgn0025681	M9PB19;Q9VQK0-2;Q9VQK0;Q9VQK0-3	4	4	0	0	174710	23369000	0	2116600	0	49465000	0	0	0	49107000	2.09079	15.7863	0.305929	0.332098	9.28762	20.552	5.07768e-05	0.00020942	FALSE	TRUE
FBgn0083962	M9PC65;Q8IPL3;M9PC10;M9PB37;M9PEM2	8	8	0	0	0	34830000	0	67154000	0	29707000	0	0	0	69970000	3.75334	16.6176	0.290616	0.332059	10.1578	20.2339	4.87365e-06	7.90314e-05	FALSE	TRUE
FBgn0025777	O96607;Q9VM94;M9PB54;M9PEX1;Q0E8S7	7	7	0	0	0	3054100	177700	22095000	0	0	0	21111000	2193900	37891000	5.51623	18.3984	0.106161	0.137681	3.49921	18.8746	0.282971	0.296624	FALSE	FALSE
FBgn0011737	M9PB57;P54350	8	8	0	5089800	0	31261000	0	9043400	0	31561000	0	2685900	0	37584000	7.50726	18.4946	6.96131e-05	0.000389705	9.83606	20.073	2.83416e-06	7.34739e-05	TRUE	TRUE
FBgn0260486	M9PF31;M9PCU9;Q9VM04;M9PB64;M9PB65;M9PF26;M9PCA8;M9PCG7;M9PCG3	27	27	0	0	0	74236000	1077300	57034000	326220	489130000	0	0	0	151110000	1.90878	17.4613	0.605178	0.628427	11.1856	21.8013	0.000107159	0.000337113	FALSE	TRUE
FBgn0011230	M9PB68;Q9VLT5;Q9VLT5-2	107	107	41937000	473790000	72309000	1324800000	141210000	1210000000	79451000	1860400000	3765300	341750000	14920000	1210100000	4.36703	26.93	0.0285844	0.0431613	5.02886	27.9084	0.0012549	0.00208138	FALSE	TRUE
FBgn0004867	M9PB84;P31009	46	46	13244000000	591590000000	3100600000	143560000000	25999000000	458020000000	5809800000	260660000000	3502600000	340770000000	8133300000	132070000000	5.4081	36.0134	0.00152655	0.00346136	5.01394	34.8026	0.000419051	0.000877376	TRUE	TRUE
FBgn0027568	M9PB90;Q9VKY2	41	41	0	280030000	2409100000	1456900000	2288500000	696850000	0	1209100000	203250	134310000	268380	1221000000	6.99089	24.6506	0.160639	0.203406	8.81407	25.8586	0.0759258	0.085299	FALSE	FALSE
FBgn0032298	M9PB96;Q9VKQ3	4	4	0	0	0	12170000	0	0	0	1094500000	0	0	0	78042000					11.4391	20.8745	0.000483744	0.00097032	FALSE	TRUE
FBgn0259896	M9PBB4	3	3	0	0	0	0	0	5965700	0	0	0	4997200	0	2063000	5.09302	17.2875	0.0650217	0.0900204	1.94045	16.1252	0.29675	0.308552	FALSE	FALSE
FBgn0045852	M9PDM9;M9PBD2;Q8I7Z8;M9PD45	9	9	0	55065000	265880	50727000	0	55480000	0	112240000	0	29322000	0	47406000	10.6743	20.0781	5.11068e-06	0.000172249	9.83548	21.0279	8.05653e-05	0.000281158	TRUE	TRUE
FBgn0003346	M9PD65;M9PBD9;Q9VIW3	18	18	8450600	404080000	35207000	532070000	15795000	822630000	37509000	528470000	546190	417750000	8224900	398990000	6.95372	25.4711	0.00318741	0.00626919	4.4448	26.623	0.00176758	0.00277082	TRUE	TRUE
FBgn0032796	Q9VIV0;M9PBE1	7	7	0	0	214140	19843000	302440	14520000	0	112600000	0	0	0	10659000	1.86175	16.8269	0.530422	0.556944	8.77206	20.3921	0.000414884	0.000872845	FALSE	TRUE
FBgn0263873	M9PDS6;M9PDS2;M9PBE4;M9PD86;M9PGA0;Q9VIQ9-3;Q9VIQ9;M9PBE5	25	8	17746000	244530000	629930	37636000	19980000	385740000	4955600	254270000	12037000	228170000	1339200	458270000	4.1	26.0013	0.000900837	0.0023027	6.66687	23.9529	0.00210154	0.00322229	TRUE	TRUE
FBgn0023388	M9PDC7;Q8INU2;M9PBF6;Q1WWC9;Q9VIF7;M9ND00	11	11	0	3809400	0	124230000	0	0	2614500	161710000	0	0	236400	39082000	2.3734	15.9276	0.301058	0.332059	8.35111	22.2835	0.00248644	0.00371874	FALSE	TRUE
FBgn0010333	M9PBH7;P40792;M9PBU2;P48554	5	4	0	6190500	0	17355000	1869000	55788000	2255000	54366000	0	7855100	2672900	0	6.96152	20.2527	0.0145142	0.0231854	2.43013	20.4183	0.479688	0.49295	FALSE	FALSE
FBgn0035213	M9PBH8;Q8IRH5-2;Q8IRH5	59	59	13453000	170070000	286270000	60517000000	7529900	513090000	177910000	64578000000	31753000	940230000	41994000	37127000000	4.87954	26.2551	0.00306944	0.00609425	8.67188	31.277	8.59568e-05	0.000291142	TRUE	TRUE
FBgn0043458	M9PBH9;Q9W0E8	3	3	0	7430200	0	3314400	0	0	0	10906000	0	0	0	0	2.69468	16.0883	0.297207	0.332059	4.90966	17.6098	0.0622903	0.0713575	FALSE	FALSE
FBgn0250789	M9PBI5;P13395;M9PDQ0;M9PGV6	154	154	98847000	3648600000	140220000	4588500000	237760000	9115000000	424850000	7100600000	16857000	3129500000	22892000	3441800000	6.00104	29.1307	0.00276057	0.00559076	5.44245	29.4458	0.00390008	0.00552675	TRUE	TRUE
FBgn0052311	M9PE03;M9PBJ1;M9PGZ6;Q0E8J5;Q0E8J3;Q9W053;Q0E8J4	7	4	1588200	18606000	1971200	480280000	0	22940000	4928600	513250000	1312100	49254000	0	320570000	6.16367	21.6363	0.0138629	0.022223	9.24403	24.0548	0.0028391	0.00418672	FALSE	TRUE
FBgn0002593	M9PBK5;P08570	3	3	0	50678000	1895400	27040000	1475900	137710000	0	78561000	0	7558500	0	13702000	8.50218	20.9094	0.00631076	0.0111151	7.81992	20.9646	0.004678	0.00650367	FALSE	TRUE
FBgn0001233	M9PBL3;P02828	63	63	71183000	6452400000	106300000	62612000000	105800000	8622400000	242760000	104390000000	57738000	7151500000	75536000	64359000000	6.60114	29.4755	6.66139e-05	0.00038146	9.22838	31.5106	1.66551e-05	0.000120369	TRUE	TRUE
FBgn0020545	M9PBM0;O18391	5	5	0	71918000	2207800	147980000	0	646120000	2644900	51683000	0	0	0	151100000	8.6284	19.0551	0.0646748	0.089899	7.457	22.9165	0.00638802	0.00859819	FALSE	TRUE
FBgn0017457	M9PBM1;Q94535	19	19	56196000	11609000000	3237000	2534000000	98951000	11827000000	34774000	4275300000	3303300	12531000000	24596000	3970300000	8.82701	29.0667	0.00097341	0.00244472	7.96303	27.7247	0.000319012	0.000724173	TRUE	TRUE
FBgn0267972	M9PBP5;Q9VQ57	3	3	0	14115000	0	13300000	18538000	43510000	2260100	0	0	0	0	0	3.41355	19.5821	0.415753	0.44198	0.852322	17.5655	0.77945	0.786589	FALSE	FALSE
FBgn0261797	M9PE73;M9PBQ0;M9PHG8;P37276-2;M9PEC8;M9PEN4;M9PBQ3;P37276	198	196	86120000	1402300000	122330000	7000500000	317550000	3760900000	279520000	10148000000	8411000	935070000	39751000	6282300000	4.79599	28.2667	0.0206131	0.031811	6.10829	29.7772	0.000522102	0.00102788	FALSE	TRUE
FBgn0053523	Q8I934;Q9VRR4;Q8I0D5;Q8I935;M9PBR6	4	4	594520	44879000	0	0	786120	47427000	775030	92728000	0	11404000	0	22254000	6.95169	21.3114	0.00475043	0.00874489	5.38506	19.3171	0.140335	0.153468	TRUE	FALSE
FBgn0259173	Q9VS25;M9PBT2;M9PHM1;Q8IQ73	8	8	0	20340000	0	187690000	0	130030000	0	49783000	0	72118000	0	58994000	11.0377	20.2598	2.59546e-05	0.00024019	11.134	20.722	6.89346e-06	8.41768e-05	TRUE	TRUE
FBgn0031457	M9PBU4;Q9VQG1	6	6	0	0	0	8197400	0	0	0	65361000	0	0	0	6636000					8.70854	19.5092	0.000168868	0.00046465	FALSE	TRUE
FBgn0024947	O76268;Q9VQI8;M9PBV2;Q8IPZ6	16	16	393820	45075000	0	500250000	974280	69466000	6265200	612490000	4842500	52345000	0	528720000	5.47623	22.9676	0.00272274	0.00552961	11.3924	23.3258	0.00179148	0.00280326	TRUE	TRUE
FBgn0035853	M9PBW0;Q9VSF3	10	10	3006700	372100000	3942100	385650000	3002100	330930000	16855000	1747700000	1941500	235340000	2790900	553360000	6.88574	24.7515	5.37597e-05	0.000341312	6.97989	25.9331	0.000517387	0.0010199	TRUE	TRUE
FBgn0260442	M9PBW9;Q9VSL8;M9PEJ8;M9NDM3	106	106	4569800	565480000	10043000	1826300000	70377000	2937600000	58232000	3994500000	765780	674750000	26296000	3039300000	7.3726	26.2659	0.00763437	0.0130752	6.8198	27.9777	0.000249565	0.000607494	FALSE	TRUE
FBgn0011648	M9PBX0;P42003	7	6	0	0	0	63468000	0	43694000	0	68040000	0	0	0	57727000	3.54666	16.5143	0.291466	0.332059	10.7524	20.5312	1.66234e-06	6.79762e-05	FALSE	TRUE
FBgn0004583	M9PC08;Q07436	22	22	0	128800000	0	104730000	1312300	330250000	0	528050000	114670	97153000	270680	373160000	9.96718	22.2742	0.000888088	0.00228062	11.9124	22.0749	4.95943e-05	0.000207035	TRUE	TRUE
FBgn0031281	M9PC25;Q9VPT4	3	3	0	0	0	13684000	0	0	0	22978000	0	0	0	14438000					8.82606	19.568	7.02534e-06	8.41768e-05	FALSE	TRUE
FBgn0031589	M9PC31;M9PEF6;Q9VQX4;Q9VQX4-2	8	8	0	21161000	0	296850000	855000	61082000	0	66985000	0	1506600	0	29672000	7.17819	19.9849	0.0134023	0.0215733	11.1667	20.7383	3.10507e-05	0.00016181	FALSE	TRUE
FBgn0036134	Q0E8F8;M9PI07;M9PC64;Q8IQE9;M9PF47	8	8	0	16527000	617050	172060000	1122300	97463000	109830	149170000	0	37029000	0	65238000	8.69297	20.8731	0.00289105	0.00579483	9.77833	21.9341	0.000188123	0.000497849	TRUE	TRUE
FBgn0046704	M9PC73;Q9VM93;M9PCR7;M9PCD4	14	14	0	18697000	507500	32961000	296080	65968000	0	102050000	0	0	0	48303000	5.73833	18.755	0.121174	0.156261	9.28052	21.0613	0.000333787	0.000748164	FALSE	TRUE
FBgn0028554	M9PC85;Q9V3V0	20	20	450070000	18340000000	51095000	7100400000	1637800000	20202000000	670910000	21452000000	40054000	16576000000	191700000	11753000000	5.88877	31.1478	0.00754633	0.0129488	6.01849	30.4901	0.00176753	0.00277082	FALSE	TRUE
FBgn0016978	M9PC89;P17133	42	42	17155000	6469800000	54558000	5811700000	58339000	8936000000	91773000	7433800000	140540000	6677600000	299580000	7086600000	7.12942	29.1969	0.000394568	0.00125107	5.87966	29.7102	0.000424023	0.000885209	TRUE	TRUE
FBgn0036257	M9PC96;Q9VTU3;F0JAN9;M9PEY9	10	10	0	2499900	14941000	55155000	0	0	0	30883000	316300000	0	0	34864000	-2.32776	18.0757	0.605153	0.628427	7.16994	21.6325	0.0272997	0.0333279	FALSE	FALSE
FBgn0262126	Q9VQ94;M9PC99	34	34	59995000	1793400000	80355000	1151200000	56783000	2979000000	51249000	1442600000	5453800	2067800000	16697000	1137600000	6.39385	27.8556	0.00169244	0.00375639	4.91529	27.7456	0.000894042	0.00158513	TRUE	TRUE
FBgn0020618	M9PCC1;O18640	30	28	202270000	35091000000	67084000	15979000000	815440000	39640000000	123270000	18598000000	91769000	28598000000	140900000	17244000000	7.10853	31.4363	0.000461368	0.00139175	7.35615	30.327	2.66375e-05	0.000151807	TRUE	TRUE
FBgn0031848	M9PCC6;Q9VMA0	4	4	0	0	0	6437600	0	0	0	130900000	0	0	0	29746000					9.64775	19.9789	0.000195616	0.000510123	FALSE	TRUE
FBgn0250906	M9PCE0;Q01604	22	22	0	7781900	6429400	498180000	0	1288900	6766700	1062500000	0	0	688600	810130000	4.56917	17.0255	0.0765061	0.101291	7.92363	25.5283	0.000375551	0.000813369	FALSE	TRUE
FBgn0029167	M9PCE5;Q9VU94	8	8	0	0	0	0	20656000	74560000	0	0	0	0	0	0	0.61728	18.236	0.888938	0.897818					FALSE	FALSE
FBgn0026376	Q9U4U5;M9PCE9;Q86BI2	13	13	0	215770000	0	0	2205000	338610000	0	49586000	0	41896000	0	106350000	10.262	21.9824	0.00277449	0.00561063	7.30591	18.8079	0.0557245	0.0660684	TRUE	FALSE
FBgn0267795	M9PCF8;Q9VUC6-2;Q9VUC6-3;Q9VUC6	16	16	0	90658000	4694000	97683000	122620	189980000	1155600	131200000	0	57594000	2151500	86393000	11.1096	21.0167	3.5344e-05	0.000272943	5.51123	23.8688	0.000370496	0.000804349	TRUE	TRUE
FBgn0031977	M9PCH8;Q9VLU0	5	5	0	11777000	0	164390000	0	44500000	0	490360000	0	46471000	0	218450000	10.0479	19.7649	2.49885e-05	0.000236051	12.7999	21.5549	1.81412e-06	6.81756e-05	TRUE	TRUE
FBgn0263256	M9PCI1	4	4	0	32513000	0	0	0	0	0	0	0	0	0	34558000	3.40452	16.4432	0.292141	0.332059	3.29585	16.8029	0.280356	0.296395	FALSE	FALSE
FBgn0029148	M9PCI2;Q9V3U2	13	13	1811600	58431000	9087600	1195600000	4100000	115100000	24486000	2704200000	1628200	7328800	8785000	454500000	3.99761	23.1291	0.0183702	0.0286411	6.5066	26.8291	0.000443556	0.000914686	FALSE	TRUE
FBgn0032054	M9PCK7;Q9VLJ8	5	5	0	0	0	55285000	0	0	0	38506000	0	0	0	40004000					10.2359	20.2729	2.53318e-06	7.2935e-05	FALSE	TRUE
FBgn0032236	M9PCL5;Q9VKX4	21	21	7601800	5961200000	1659100	599780000	124280000	3222200000	33593000	2079100000	5485400	3010900000	8334300	998690000	7.80394	27.9467	0.0015421	0.00348504	7.11812	26.4438	0.00136259	0.0022253	TRUE	TRUE
FBgn0004915	M9PCM4;P29052	4	4	0	0	0	53257000	0	0	0	75737000	0	0	0	25013000					10.3174	20.3137	6.29696e-06	8.20215e-05	FALSE	TRUE
FBgn0015623	M9PCQ1;Q27597;Q8IPJ7	23	23	6647400	745240000	47754000	326190000	7435500	397370000	69664000	927730000	343330	1003800000	1593600	410070000	8.02075	25.3036	0.00151364	0.0034378	4.83822	26.4747	0.0227293	0.0280144	TRUE	FALSE
FBgn0024248	M9PCQ8;Q9XTN2	33	33	975970	105270000	150780	609770000	261870	258470000	771350	1502700000	0	129300000	314970	1119800000	9.63506	22.3628	0.000694097	0.00189413	11.5684	24.1255	1.17284e-05	0.000102553	TRUE	TRUE
FBgn0036740	M9PCV9;Q9VVI9	7	7	965790	398400000	1463300	98606000	944660	5850400	4859700	281200000	607310	578980000	1276200	315450000	7.07194	23.1836	0.0109001	0.0178747	6.62612	24.3053	0.000301465	0.000694562	FALSE	TRUE
FBgn0032101	Q8SYU0;M9PD03	3	3	0	0	0	27145000	0	0	0	95957000	0	0	0	11326000					9.72609	20.018	4.98766e-05	0.000207371	FALSE	TRUE
FBgn0005198	M9PD17;Q9VW83	3	3	0	0	0	5844300	0	7609600	2005100	14178000	0	0	0	0	2.70615	16.094	0.297093	0.332059	3.38184	18.7727	0.269832	0.288338	FALSE	FALSE
FBgn0036974	M9PD27;Q9VPH7;M9PFR9	25	25	1267500	848720000	12017000	3817600000	2720300	1228700000	20708000	5391200000	5936000	885240000	1418100	4621300000	8.47558	25.6211	6.66507e-05	0.00038146	9.33528	27.4202	0.00018748	0.000496887	TRUE	TRUE
FBgn0028919	M9PD43;Q9V412	6	6	0	7035000	0	20533000	0	2749800	312060	17803000	0	21937000	0	0	8.10035	18.7911	0.000183772	0.000714668	4.9902	18.6822	0.113122	0.124993	TRUE	FALSE
FBgn0001978	M9PDG3;M9PD57;P40798-2;P40798	74	74	12651000	23824000000	39809000	15920000000	29629000	17793000000	24197000	29892000000	15017000	14877000000	45403000	18192000000	10.0204	29.0947	1.07096e-05	0.000181598	9.18685	29.6638	9.0603e-06	9.20906e-05	TRUE	TRUE
FBgn0041180	M9PD73;M9PDF6;Q9VIT9;M9PDR0	19	19	0	805680000	1366600	652990000	7474600	637380000	41382000	309300000	0	138820000	0	396620000	11.1888	23.0329	0.00443372	0.00823966	8.40349	24.4816	0.0154333	0.0194255	TRUE	FALSE
FBgn0004363	M9PD75;Q94920	6	6	0	0	0	77119000	0	11780000	2317700	19222000	0	0	0	17215000	2.9163	16.1991	0.295236	0.332059	7.65993	20.9814	0.00602602	0.00816437	FALSE	TRUE
FBgn0040232	M9PFL9;M9PD87;M9PCX3;Q9VKI0	21	19	0	46781000	0	190370000	6585200	207570000	1979900	139290000	4455400	34586000	0	209320000	6.22442	22.9385	0.0391417	0.0580743	10.324	22.2376	0.000927994	0.00163499	FALSE	TRUE
FBgn0032363	M9PD90;Q9VKG8;M9PCQ6	101	101	491520000	10905000000	23266000	1696400000	961470000	26965000000	731110000	3822100000	429210000	11327000000	39203000	4388800000	4.66775	31.464	0.0010061	0.00250377	5.12701	28.9441	0.0122281	0.0156011	TRUE	FALSE
FBgn0000250	M9PD95;Q03017-2;Q03017	3	3	0	0	407770	13672000	0	74229000	0	40058000	0	4761500	0	0	6.28219	17.882	0.0748604	0.0993046	5.05598	18.8438	0.123571	0.136003	FALSE	FALSE
FBgn0032873	M9PDA6;Q9VIK9	35	35	0	9727800	1810800	1224400000	0	159530000	142820	2465200000	0	53870000	0	2392700000	10.641	20.0615	0.000129734	0.000564871	13.1592	24.2686	0.000132793	0.000390904	TRUE	TRUE
FBgn0250785	Q2PDR9;M9PDB2;Q9VIJ4;Q7KT16	8	8	0	40728000	0	17821000	578340	101240000	0	57238000	0	9777000	0	53675000	8.82341	20.6195	0.00183583	0.00400116	10.0235	20.1667	1.00416e-05	9.55303e-05	TRUE	TRUE
FBgn0000183	M9PDL9;M9PDB8;P16568;M9NDR2	56	56	1068200	6767400000	3307000	966370000	4461200	3394000000	0	1487900000	0	2707300000	708190	877540000	12.9313	25.4179	0.000765573	0.00204703	11.2606	24.3789	0.000579343	0.00111218	TRUE	TRUE
FBgn0032694	Q7KJV2;Q9VJ70;M9PDC4	8	8	0	55564000	0	164130000	0	152840000	0	399760000	0	41563000	373500	182850000	11.3337	20.4078	9.40412e-06	0.000174533	11.4967	22.0219	5.90388e-05	0.000228956	TRUE	TRUE
FBgn0027779	M9PDK5;Q9V3J1-3;Q9V3J1;Q9V3J1-2	4	4	0	29318000	0	4574700	0	25762000	0	12306000	0	25752000	0	6003100	9.9398	19.7108	4.73515e-06	0.000172249	7.57682	18.9434	3.09253e-05	0.00016181	TRUE	TRUE
FBgn0267350	Q9W4X4;M9PDM4	4	4	0	199330000	0	11575000	0	8387400	0	85495000	0	337400000	0	0	11.5591	20.5205	0.000365497	0.00118364	6.5013	18.4056	0.0615371	0.0705732	TRUE	FALSE
FBgn0284220	M9PDQ1;P15348	125	124	676490000	6081200000	818600000	111710000000	539020000	8295500000	1050000000	80137000000	540580000	8918700000	2740400000	59265000000	3.7188	30.9758	0.00109289	0.00265839	5.92704	33.2729	0.000232564	0.000580468	TRUE	TRUE
FBgn0035142	M9PDR2;Q9W0Q1	32	32	1408300	441320000	1594500	193690000	3512700	1216000000	2375600	202730000	15412000	867970000	36164000	247100000	7.5142	25.7728	0.000608293	0.00170889	5.3707	24.9829	0.0063431	0.00854146	TRUE	TRUE
FBgn0283724	Q8SX64;M9PEG0;M9PE55;M9PDY5;Q9VZT7	16	16	0	10644000	1099000	15836000	1013800	117410000	0	39327000	76702000	4529400000	0	0	7.11405	23.852	0.0962859	0.125411	4.64099	19.1131	0.172196	0.186395	FALSE	FALSE
FBgn0035335	M9PE14;Q9W021	13	13	21099000	9335400000	1487000	1210300000	43942000	13462000000	27668000	1792200000	454700	8599200000	1024200	1436000000	10.4185	28.0474	0.0015707	0.00353505	8.71315	26.0872	0.000754833	0.00137791	TRUE	TRUE
FBgn0035227	M9PE64;Q9W0E3;Q8IRG9;Q8IRG8;M9PDV3	4	4	0	0	0	4529100	0	18444000	0	26246000	0	0	0	0	3.1319	16.3069	0.293696	0.332059	5.48214	17.896	0.063595	0.0726653	FALSE	FALSE
FBgn0015521	M9PEA6;O76927-2;O76927	4	4	0	157260000	0	8885100	0	119390000	0	75852000	0	33223000	0	7197700	11.6075	20.5447	1.33481e-05	0.000190719	8.85794	19.5839	0.000173159	0.000472739	TRUE	TRUE
FBgn0035688	M9PEB1;Q9VRV1;M9PEH8	13	13	2722600	103910000	2637500	68797000	4219600	109700000	1758400	112120000	0	29922000	3039000	59561000	6.68276	22.7168	0.0211418	0.0325717	4.99748	23.7027	0.00025212	0.00061051	FALSE	TRUE
FBgn0051957	M9PEE8;Q8IQ13	3	3	0	0	0	0	0	0	0	57616000	0	0	0	6149200					6.00733	18.1586	0.0648601	0.0738897	FALSE	FALSE
FBgn0010303	X2JJV1;M9PEF9;Q23977;M9PH06;Q23977-3	10	10	0	0	1060200	120400000	0	69226000	4639000	214560000	0	0	0	55687000	3.76796	16.6249	0.290561	0.332059	7.64488	22.9279	0.0064431	0.00865721	FALSE	TRUE
FBgn0004574	M9PEL1;Q07327	32	32	2104100	494270000	2042200	1848900000	4089800	608950000	3996100	2265500000	1052300	347390000	622280	1532800000	7.82032	24.9013	8.39431e-05	0.000434698	10.0786	25.7523	2.79518e-05	0.000156216	TRUE	TRUE
FBgn0035989	M9PEN1;Q9VSY4-2;Q9VSY4	4	4	0	30588000	0	24527000	0	40321000	0	46942000	0	14765000	0	18688000	9.90812	19.695	1.17379e-05	0.000185788	9.57431	19.9421	7.22489e-06	8.41768e-05	TRUE	TRUE
FBgn0036030	Q9VT32;M9PEY1;M9PEP5;M9PHW7;M9PF46;Q9VT33	3	3	0	0	0	21603000	0	0	0	30801000	0	0	0	67356000					9.92719	20.1186	8.27972e-06	8.95241e-05	FALSE	TRUE
FBgn0035995	M9PF36;M9PEX2;Q9VSZ1	3	3	0	7090600	0	72647000	1345900	56461000	0	12006000	0	0	0	0	4.46905	18.8485	0.220516	0.272896	6.44057	18.3753	0.0606192	0.0697799	FALSE	FALSE
FBgn0030812	R9PY73;Q9VX88;M9PEY4;M9PHX3;M9PHE3	13	13	0	272650000	0	140010000	54739	366580000	0	334910000	0	289020000	194200	145640000	13.1188	21.6335	1.92349e-06	0.000172249	11.5403	21.7292	1.95229e-05	0.00012798	TRUE	TRUE
FBgn0031868	M9PEY6;Q9VM71	71	69	31669000	33060000000	16051000	16569000000	22830000	41525000000	32072000	20802000000	17433000	37810000000	201560000	16533000000	10.6465	29.7953	4.65345e-06	0.000172249	8.57027	29.771	0.000214581	0.000545021	TRUE	TRUE
FBgn0010235	M9PF24;P46824;M9PFG7	18	18	0	78914000	1143100	529570000	0	80974000	1033700	885520000	0	34134000	526360	546320000	11.1022	20.292	5.7807e-06	0.000173477	9.53925	24.4728	8.28489e-06	8.95241e-05	TRUE	TRUE
FBgn0261553	Q9VTH2;X2J8Y9;M9PF53;M9MRS6;X2JGK1	23	23	0	16669000	0	323220000	184460	52685000	0	644700000	0	45867000	2392000	564520000	9.37256	20.3446	0.000169226	0.00067247	11.7016	23.0174	0.000618167	0.00117068	TRUE	TRUE
FBgn0004390	M9PF62;P48423	38	38	5742500	1416600000	1241700	805950000	2153400	1307100000	2303800	1019900000	7425600	1013800000	4628700	1096200000	8.09504	26.1527	5.76016e-05	0.000355774	8.67337	25.5106	2.47142e-05	0.00014603	TRUE	TRUE
FBgn0031069	M9PF96;Q9VWC8	8	8	0	0	500660	22087000	760100	37738000	2111500	41445000	0	10244000	0	208540000	4.72701	18.7027	0.178889	0.224537	7.41295	22.0726	0.00519133	0.00716246	FALSE	TRUE
FBgn0036365	M9PFE5;M9PFI2;Q9VU76;Q961X4	8	8	0	5020600	0	0	557070	55554000	0	0	1623700	68340000	0	0	6.51792	21.4121	0.0152897	0.0242539					FALSE	FALSE
FBgn0011272	M9PFF0;P41126	16	16	210790000	2193600000	274510000	4031300000	576730000	2228100000	763310000	5795600000	54372000	1847600000	240170000	3712900000	3.47197	29.2196	0.015853	0.0251182	3.58378	30.2517	0.00283247	0.00417957	FALSE	TRUE
FBgn0020655	M9PFF1;Q9VTX5	7	6	0	55207000	0	27910000	0	87967000	0	56565000	0	0	0	86008000	7.54231	18.5121	0.06152	0.0894037	10.4602	20.3851	5.86984e-06	8.11716e-05	FALSE	TRUE
FBgn0263605	Q9VUZ6;M9PFG1	27	27	0	321690000	63244	1265100000	0	298360000	613360	1375300000	0	185990000	179900	856610000	13.2205	21.3512	1.33022e-06	0.000172249	12.5453	23.8166	1.58524e-05	0.000116997	TRUE	TRUE
FBgn0000212	M9PFM5;M9PFS6;P25439-2;P25439	29	29	4745900	22640000	8611800	418380000	0	146130000	2584300	443190000	0	100300000	844350	286830000	8.82489	21.6325	0.00933438	0.0155573	7.14417	24.9143	0.000389268	0.000829346	FALSE	TRUE
FBgn0040075	M9PFN1;Q9V3K3	7	7	0	0	0	59029000	0	0	0	14777000	0	0	0	51562000					9.92888	20.1194	1.5355e-05	0.000114421	FALSE	TRUE
FBgn0043841	Q8SXD5;M9PFQ2;Q0E8R1	3	3	0	69167000	0	0	0	104560000	0	0	0	34854000	0	0	11.1718	20.3268	6.7578e-06	0.000174533					TRUE	FALSE
FBgn0261556	M9PFQ9;M9PG56;B7Z086;B7Z087;B7Z088;Q9VW85	16	16	228760	26618000	411880	176190000	0	104700000	0	346330000	0	28345000	0	234830000	9.59294	20.5583	0.000249875	0.000886087	11.5351	22.0882	5.99982e-05	0.000229833	TRUE	TRUE
FBgn0262732	Q9XZ03;M9PFR6	14	14	13287000	1141600000	13820000	730370000	161520000	599700000	69669000	2849700000	4111600	564150000	39678000	1266900000	5.13922	26.8702	0.0141576	0.0226555	5.35826	27.6845	0.00123946	0.00206131	FALSE	TRUE
FBgn0042177	Q9VV82;M9PFR8;M9PFW8;Q9I7R5	39	39	753160	171290000	4975300	6313600000	167260	256820000	2953000	6274500000	0	70562000	1248500	5045900000	9.91505	22.1626	0.000496389	0.00146217	11.1144	26.8878	6.66921e-06	8.41768e-05	TRUE	TRUE
FBgn0021796	M9PFS0;Q9VK45	11	11	0	13277000	0	31591000	1749200	140630000	1213500	56861000	311840000	2838700	0	7861000	2.82371	22.6437	0.466073	0.492026	7.68651	20.6835	0.00367088	0.00525019	FALSE	TRUE
FBgn0010422	M9PFV9;P20232	11	10	0	0	5877900	261970000	0	0	1150600	227440000	0	0	593570	293010000					7.35074	24.2753	0.000335573	0.00075042	FALSE	TRUE
FBgn0261565	M9PFX9;Q8IQQ3;Q9VVB5;Q7KUQ5;Q9VVB7	11	5	0	5103700	0	129280000	0	14500000	417930	146890000	0	12461000	0	98702000	8.47359	18.9777	3.16572e-05	0.000254939	10.5499	21.6026	9.3877e-05	0.000307442	TRUE	TRUE
FBgn0010348	M9PG22;P61209	12	9	0	196170000	0	989870000	11691000	568780000	19727000	2756300000	351410	66481000	8913300	961940000	8.65821	23.21	0.0113102	0.0184781	9.53598	25.5934	0.00839308	0.0110185	FALSE	FALSE
FBgn0058045	M9PG40;Q8SYG3;M9PDD4	9	9	565300	29559000	108300	92855000	11069000	70816000	1662800	395880000	0	15637000	493190	104680000	5.84784	22.0071	0.0432903	0.0639862	8.45624	22.9953	0.000497709	0.000992522	FALSE	TRUE
FBgn0261597	M9PG47;P13008	10	10	1127500000	36762000000	278530000	9380200000	977510000	55174000000	278060000	39967000000	207030000	21505000000	1016200000	16150000000	5.84815	32.1108	0.00102257	0.00253157	5.41042	31.3801	0.0011011	0.00187156	TRUE	TRUE
FBgn0037093	M9PG50;Q9VP22	44	43	1201500	1430300000	194160	2665200000	2372200	1074300000	5412100	5930200000	26655000	1250100000	4303800	4483900000	8.19724	26.1127	0.000907997	0.00231182	11.2891	26.3018	0.000232497	0.000580468	TRUE	TRUE
FBgn0261396	M9PG62;P25161	21	21	8027500	203560000	43457000	456130000	26958000	87090000	9553900	311690000	1265100	111040000	2775100	109600000	4.27061	24.7658	0.0165729	0.0261677	4.57441	25.6088	0.00956319	0.0124263	FALSE	FALSE
FBgn0000100	M9PG76;P19889	18	18	10026000	1740600000	90263000	7761300000	41628000	1919400000	144980000	12004000000	11740000	2248300000	47969000	8200000000	6.8493	27.4424	0.000202818	0.000762662	6.7383	29.7207	8.02286e-05	0.000280618	TRUE	TRUE
FBgn0029664	M9PGD7;Q9W4R9	7	7	0	0	0	75985000	0	0	0	129860000	0	0	0	33119000					10.8826	20.5963	6.99581e-06	8.41768e-05	FALSE	TRUE
FBgn0004449	M9PGF7;O61307;O61307-2	3	3	0	216220000	2116000	234890000	0	333700000	0	57786000	0	704010000	0	564990000	13.7234	21.6026	2.4703e-06	0.000172249	10.4475	22.3314	0.00151916	0.00243081	TRUE	TRUE
FBgn0000117	M9PGG4;P18824-2;P18824	4	4	6071900	0	0	52142000	0	23234000	0	0	0	5508100	0	0	3.19607	18.9366	0.381997	0.408002	3.49366	16.9018	0.279366	0.296395	FALSE	FALSE
FBgn0040010	M9PGG8	11	11	0	28219000	0	103280000	1167300	84532000	0	753570000	0	0	184480	219710000	5.39582	19.2435	0.173951	0.21864	12.0064	21.9375	3.90774e-05	0.000180878	FALSE	TRUE
FBgn0029798	M9PGH6;Q9W484	28	28	0	1745400	0	188230000	0	65036000	14802000	1577800000	0	12527000	0	180150000	8.68186	19.0819	0.00103228	0.00254804	10.4462	23.2662	0.0071069	0.00945034	TRUE	TRUE
FBgn0000382	M9PGI1;P29349-3;P29349-2;P29349;P29349-4	7	7	0	263290000	0	413350000	0	0	6439400	244650000	0	7191000	2938400	77321000	7.08932	18.2856	0.0781873	0.103117	7.81107	23.6589	0.00976374	0.0126559	FALSE	FALSE
FBgn0003139	M9PGI3;Q27884	3	3	0	0	0	0	0	12715000	3767700	20603000	5089400	27573000	0	40346000	3.76559	19.1364	0.319796	0.344366	4.18735	19.4787	0.249285	0.266937	FALSE	FALSE
FBgn0001316	Q9W0Q4;M9PGK7;Q7YU15;A8JNH2	12	12	128510	24411000	0	0	7279900	113640000	1562300	85932000	408160	30617000	0	54705000	5.92098	22.4291	0.0137546	0.0220623	5.44388	19.6837	0.160121	0.173628	FALSE	FALSE
FBgn0024362	M9PGL2;Q95RC0;Q95RC0-2;Q95RC0-3	4	4	0	0	255730	14722000	0	30744000	1394800	81453000	0	0	0	77496000	3.37762	16.4298	0.292278	0.332059	7.58923	21.6382	0.00265586	0.00394479	FALSE	TRUE
FBgn0004856	M9PGQ6;P39736	31	31	0	249980000	159300	3416300000	2875600	848490000	13872000	2874100000	5228100	409180000	1231600	2770300000	9.21716	24.1133	0.00593777	0.0105329	11.0728	25.9495	0.000549341	0.0010677	FALSE	TRUE
FBgn0003964	M9PGS2;P20153	21	21	0	47182000	562160	266770000	0	33953000	983080	893430000	0	0	0	378890000	7.00896	18.2454	0.0619023	0.0895385	10.6868	23.3976	0.000288921	0.00067351	FALSE	TRUE
FBgn0035298	M9PGX7;Q8IRG3;Q9W058	18	18	0	9563700	408980	1213700000	0	44577000	0	1537700000	0	6494600	338600	1255100000	9.00231	19.2421	9.81575e-05	0.000470962	12.9181	23.8477	2.41578e-05	0.000144905	TRUE	TRUE
FBgn0000346	M9PH10;P46461	12	3	0	151010000	233550	409500000	127840	1294100000	0	1081500000	0	8742600	4246200	932870000	11.351	21.1575	0.0014427	0.00332369	11.1369	23.9038	0.000818981	0.00147321	TRUE	TRUE
FBgn0026206	Q9W378;M9PH32	27	26	17571000	1209200000	0	36848000	49392000	1611300000	4020300	717160000	1462700	5071800000	12679000	598640000	7.63072	27.1836	0.00268436	0.00548526	7.67338	24.0666	0.0217648	0.0269009	TRUE	FALSE
FBgn0030616	M9PH59;Q9VXX8	5	5	73299000	1448800000	5584700	42262000	13823000	3830600000	52779000	537510000	2013200	721900000	15335000	38176000	6.96848	27.0805	0.00429827	0.00803717	2.52797	25.2429	0.122811	0.135263	TRUE	FALSE
FBgn0027498	M9PH85;Q9Y0Y7	7	7	0	0	0	69897000	0	0	753620	248890000	2595700	39596000	1674900	152100000	1.31039	17.5851	0.724014	0.743626	8.592	22.7474	0.00159029	0.00252498	FALSE	TRUE
FBgn0264270	M9PHB3;P19339-12;P19339-9;P19339-5;M9PGK6;P19339-10;P19339-13;P19339-8;P19339-7;P19339-2;P19339;P19339-14;P19339-6;P19339-4	8	6	0	16981000	0	0	1482700	28052000	0	0	0	149170000	0	0	8.64324	20.9822	0.00454651	0.00841489					TRUE	FALSE
FBgn0026375	M9PHG0;M9PHY4;M9PHV3;Q9VX32-2;Q9VX32	71	4	3313000000	3296900000	1399300000	7736100000	3723000000	3349000000	2478000000	10523000000	4066900000	2345900000	2010100000	9157700000	-0.31785	31.6213	0.618395	0.640933	2.24697	31.9546	0.010446	0.0134555	FALSE	FALSE
FBgn0259927	Q9VWP8;M9PHI8	3	3	0	0	0	0	39034000	6129900	1498400000	483840000	0	26937000	0	0	2.42378	19.4453	0.562308	0.587486	-0.543607	19.9918	0.926829	0.930146	FALSE	FALSE
FBgn0035753	M9PHM6;Q9VS34	10	10	159650000	3052800000	197780000	1787500000	337500000	4863100000	672430000	8596400000	236710000	2442200000	276840000	2274500000	3.82435	29.7119	0.00173533	0.00383289	3.29689	29.958	0.0118744	0.0151877	TRUE	FALSE
FBgn0036063	M9PHY9;Q9VT74	4	4	0	0	0	9243000	0	0	524150	112570000	0	0	0	8691800					7.87594	20.3745	0.00247548	0.00371263	FALSE	TRUE
FBgn0031054	M9PHZ3;Q9VWE4	3	3	0	12787000	0	9691700	0	0	0	71723000	0	8018700	0	17747000	5.68708	17.5845	0.0640372	0.089899	9.3068	19.8084	5.45436e-05	0.000218591	FALSE	TRUE
FBgn0020412	M9PI05;Q9V3I5	3	3	0	0	0	51348000	0	0	0	0	0	0	0	0					3.48628	16.8981	0.2794	0.296395	FALSE	FALSE
FBgn0086254	Q9VTK9;M9PI17;Q8IQF8;M9PF61	12	12	0	19382000	0	147000000	1142500	28465000	0	322950000	0	47072000	0	105670000	8.28454	20.6775	0.00290356	0.00581563	12.196	21.253	2.457e-06	7.2935e-05	TRUE	TRUE
FBgn0002466	Q9VTY8;M9PI41	41	41	0	17400000	1916500	157330000	1607900	198820000	0	321300000	0	63380000	5591100	415870000	9.14612	21.2726	0.00397376	0.00751792	8.56013	23.76	0.00465678	0.00648001	TRUE	TRUE
FBgn0036369	Q9VU80;M9PI51;Q8IQK1;Q8IQK0	4	4	0	0	128610	9773300	0	16637000	0	103780000	0	24612000	0	52062000	6.35296	17.9174	0.0627761	0.0898878	9.40016	20.461	0.000174464	0.000473369	FALSE	TRUE
FBgn0263601	M9PI73;Q9VUX2	18	18	0	4239700	0	158110000	4215700	119300000	0	330490000	0	0	0	108030000	4.03242	19.1793	0.3138	0.338552	12.2528	21.2814	2.34883e-06	7.2935e-05	FALSE	TRUE
FBgn0017572	M9PI82;P91891	19	19	1703000	499080000	7356800	935940000	5711300	429980000	7638700	2186500000	3231100	182160000	1012100	1214000000	6.7488	24.9639	0.000235765	0.000848008	8.46016	26.1049	0.000181219	0.000486564	TRUE	TRUE
FBgn0037025	Q9VPB2;M9PIC9	7	7	0	0	0	0	2395500	24015000	0	76124000	0	0	0	59244000	1.10851	17.4455	0.752267	0.770615	7.23069	18.7703	0.0552096	0.0656223	FALSE	FALSE
FBgn0024733	M9PIM0;O61231	19	19	63200000	2555600000	40484000	1385300000	79547000	3337900000	179260000	3606300000	149490000	2517300000	71685000	2115000000	4.93411	28.9051	0.000432704	0.00132878	4.76998	28.6462	0.00130115	0.00214541	TRUE	TRUE
FBgn0004654	M9PIS3;P41572	10	10	0	0	1738400	188710000	0	0	4075800	336200000	0	7964800	0	93803000	2.72809	16.105	0.29688	0.332059	8.15217	23.3571	0.0049404	0.00684073	FALSE	TRUE
FBgn0283657	M9PIZ6;B7Z120;Q8IRT7;Q1RL19;Q9W4Q4;Q8IRT8;B7Z126;M9PDQ2	6	6	1699600	70466000	0	0	0	373800000	0	308810000	0	0	0	0	6.37014	19.9113	0.164552	0.208072	4.34906	17.3295	0.276504	0.294957	FALSE	FALSE
FBgn0011586	M9PJE8;Q24337	7	7	183040	767480000	0	585440000	246920	839230000	0	2442600000	469520	715490000	0	1494000000	11.446	23.8018	4.83355e-06	0.000172249	15.1074	22.7087	1.19151e-06	6.79762e-05	TRUE	TRUE
FBgn0001092	M9PJN8;P07487	17	5	17006000	15768000	16884000	1056500000	26217000	11205000	28704000	1658300000	17804000	19174000	10414000	1324300000	-0.409485	24.045	0.544356	0.570476	6.27012	27.167	0.00010263	0.000328438	FALSE	TRUE
FBgn0030724	M9PJP0;Q9VXK0	4	4	0	0	0	33177000	0	0	0	35258000	0	0	0	27312000					9.76441	20.0372	3.04528e-06	7.53197e-05	FALSE	TRUE
FBgn0003575	X2JDA8;M9W963;P22293	19	19	0	546540000	0	0	0	773650000	0	18351000	496980	674720000	0	0	13.1593	22.7145	8.66679e-05	0.000440133	2.99146	16.6507	0.282269	0.296395	TRUE	FALSE
FBgn0028982	N0D8I3;Q9W420	90	90	29424000	7488700000	16475000	1013600000	35846000	15493000000	19067000	685740000	15353000	10313000000	6838900	721310000	8.71296	28.9491	2.804e-05	0.000247123	5.9441	26.5933	0.000155967	0.000437815	TRUE	TRUE
FBgn0019972	O01382	10	10	0	84458000	981920	164700000	0	283970000	4894800	349400000	0	70901000	10469000	113010000	12.0898	20.7858	8.3532e-06	0.000174533	5.65992	24.6459	0.00202627	0.00313022	TRUE	TRUE
FBgn0020235	O01666	27	27	336940000	13583000000	269680000	40377000000	610740000	17919000000	342320000	47587000000	612450000	25359000000	621450000	47889000000	5.19324	31.4979	0.000324743	0.00108027	6.87104	31.9584	4.3583e-05	0.000192076	TRUE	TRUE
FBgn0015834	O02195	19	19	2478800	150280000	1114400	1634200000	0	129730000	459300	1580700000	2801000	193080000	2749800	1554400000	8.07966	23.1731	0.00692104	0.0120347	10.4699	25.3309	1.78993e-05	0.000123378	FALSE	TRUE
FBgn0261445	O02373	12	12	380710	64062000	1287000	248090000	0	46831000	106750000	227570000	0	46886000	2612100	77387000	9.62545	20.8195	0.000305262	0.00103139	4.52386	25.0226	0.0447019	0.0535555	TRUE	FALSE
FBgn0015245	O02649	38	30	564200	66828000	3589100	3379000000	2117900	180710000	58017000	3160400000	1165300	125630000	2481900	2864400000	6.68511	23.4333	0.000262367	0.000918285	8.60627	27.2392	0.000645259	0.00121011	TRUE	TRUE
FBgn0015789	O15971	4	3	0	41559000	271590	11272000	0	40211000	0	106470000	1358300	38885000	611930	49175000	8.6424	20.9396	0.00263173	0.00538578	7.73816	21.3454	0.00149429	0.00239831	TRUE	TRUE
FBgn0022893	O16043	6	6	0	104910000	1258200	69181000	657740	266410000	5631800	169270000	0	123630000	0	11753000	10.902	21.7207	0.000397961	0.00125745	6.34069	22.4514	0.0232135	0.0285655	TRUE	FALSE
FBgn0023395	O16102	28	24	3851600	23901000	314950	517390000	0	21241000	28088000	468920000	0	30409000	1214800	457030000	7.45	20.8446	0.0133037	0.0214272	7.76622	24.9566	0.00376932	0.00536129	FALSE	TRUE
FBgn0275436	O16129	16	16	0	19765000	400600	460910000	0	27350000	0	216580000	0	50722000	1702700	359750000	10.1049	19.7934	9.3618e-06	0.000174533	10.1422	23.2265	0.000495806	0.000990008	TRUE	TRUE
FBgn0020910	O16797;O16797-4	33	33	471450000	6355900000	245800000	4046500000	690120000	12103000000	853890000	2610200000	370860000	9539000000	392720000	4792200000	4.19006	30.9754	0.000940866	0.00237503	3.08742	30.2408	0.00619391	0.00837385	TRUE	TRUE
FBgn0022772	O16810	16	16	0	0	0	157870000	0	4226400	0	150210000	0	0	0	142370000	2.42335	15.9526	0.300362	0.332059	12.0056	21.1578	8.59937e-07	6.79762e-05	FALSE	TRUE
FBgn0016700	O18332	12	10	0	134490000	750570	40691000	6365400	310670000	21018000	254120000	1820600	78992000	10050000	39043000	7.77006	23.2646	0.0123383	0.020014	3.77142	24.2535	0.0480872	0.0574996	FALSE	FALSE
FBgn0014009	O18333	8	8	173930	72960000	0	11722000	441050	64141000	0	11421000	0	47479000	0	12319000	8.88548	21.4093	0.000355535	0.00115963	8.33912	19.3245	7.07239e-06	8.41768e-05	TRUE	TRUE
FBgn0015797	X2J5T3;O18334	3	3	512940	76689000	0	3532700	3193000	134340000	96899	56279000	0	12289000	0	15609000	7.14295	22.0101	0.0128213	0.0207482	8.17338	19.7114	0.000466064	0.000945925	FALSE	TRUE
FBgn0015790	O18335	8	8	0	86968000	0	37000000	74064	111150000	584510	100450000	0	77517000	0	12797000	11.2172	20.8281	7.68686e-06	0.000174533	8.6218	20.7998	0.000981029	0.00170891	TRUE	TRUE
FBgn0015791	O18336;Q86BK8	6	6	0	21505000	0	0	0	23635000	0	0	0	9306300	0	0	9.25985	19.3709	1.67161e-05	0.000208378					TRUE	FALSE
FBgn0261270	O18373	13	13	1501900	151680000	5024100	779490000	2022500	389140000	3817900	960900000	0	191100000	0	646020000	9.00497	23.2382	0.00308779	0.0061262	9.78834	24.6541	0.00277063	0.00409947	TRUE	TRUE
FBgn0021765	O18404	18	18	0	171990000	3173300	3732400000	0	177000000	359680	8780800000	769980	221650000	752380	4283500000	11.1481	21.9195	0.000379351	0.00121778	12.4168	26.0667	1.87738e-05	0.000126733	TRUE	TRUE
FBgn0019925	O18405	3	3	3622300	0	3279400	5669200	6858700	13372000	6600000	2117400	9059900	0	12144000	0	-4.81815	20.1273	0.116415	0.150408	-3.07641	21.0727	0.170696	0.18503	FALSE	FALSE
FBgn0020369	O18413	11	5	0	22150000	1328300	94061000	5266700	39049000	0	47072000	0	40000000	0	44436000	7.68758	21.1139	0.0149832	0.023823	8.90986	21.3386	0.00132022	0.00216909	FALSE	TRUE
FBgn0002905	O18475	29	29	52216000	676310000	1523800	116440000	52821000	1239800000	8726900	181920000	6112100	693260000	873180	245030000	5.02452	27.1242	0.00406138	0.00765715	6.25664	24.2391	0.000973597	0.00169788	TRUE	TRUE
FBgn0023506	O44424	5	5	0	3631600	0	32156000	0	0	0	40410000	0	106780000	0	19773000	6.32679	17.9043	0.0808584	0.106382	9.65963	19.9848	5.05595e-06	7.90314e-05	FALSE	TRUE
FBgn0022984	O44434	37	35	65653000	9397500000	199610000	14056000000	538130000	9939700000	186200000	19901000000	34930000	10039000000	63299000	21597000000	6.51179	29.9325	0.00171004	0.00378934	7.09738	30.5355	7.80063e-05	0.000275974	TRUE	TRUE
FBgn0023167	O44437	5	5	11116000	890300000	12899000	1425400000	45146000	2812100000	59658000	7991600000	10605000	550360000	62448000	1380200000	5.99402	27.0545	0.00128664	0.00304116	6.10656	28.169	0.00141817	0.00230266	TRUE	TRUE
FBgn0020224	O46034;Q9VSK2	10	10	0	12468000	0	100140000	0	23481000	0	127000000	0	0	0	112720000	6.19161	17.8367	0.0634285	0.089899	11.5936	20.9518	1.10636e-06	6.79762e-05	FALSE	TRUE
FBgn0004397	X2JAB9;O46037	46	46	238830	52037000	2671300	752570000	267030	70278000	24640000	1300900000	0	35655000	2704500	704140000	8.718	21.2367	0.000294512	0.000999563	7.29495	26.071	0.000524462	0.00102859	TRUE	TRUE
FBgn0023216	O46043	22	22	0	149990000	183150	201410000	0	298730000	0	510830000	0	233600000	0	221950000	12.9637	21.2228	1.67006e-06	0.000172249	12.149	22.0054	1.35667e-05	0.000107869	TRUE	TRUE
FBgn0023542	O46050	17	17	0	38953000	184070	509970000	0	102090000	1894600	527710000	0	14397000	0	347920000	10.459	19.9704	3.85435e-05	0.000283799	10.9256	23.2956	0.000348707	0.000772263	TRUE	TRUE
FBgn0023529	O46067	9	9	0	87102000	0	12983000	0	141090000	0	0	0	9752200	0	0	10.8142	20.1481	0.000123707	0.000546421	2.82505	16.5675	0.283579	0.296858	TRUE	FALSE
FBgn0001330	X2JCE0;O46072	25	24	0	17439000	395700	477210000	1971800	25911000	0	260870000	0	0	0	143390000	4.34362	18.9695	0.234631	0.288143	11.6601	22.1314	6.76092e-05	0.000249193	FALSE	TRUE
FBgn0023521	O46079	3	3	0	0	0	11733000	0	7765900	0	31831000	0	11556000	0	21081000	5.62299	17.5524	0.0640506	0.089899	9.09084	19.7004	1.0613e-05	9.79572e-05	FALSE	TRUE
FBgn0023520	O46080	26	26	3578800	1759500000	2741700	699270000	556990	3840300000	2508000	1355600000	3285200	1860200000	1083300	882000000	10.2793	25.975	6.96615e-05	0.000389705	8.914	25.3543	1.69912e-05	0.000120369	TRUE	TRUE
FBgn0023513	X2JA69;O46089	5	5	31492000	39784000	0	20703000	0	78890000	0	7586500	0	21063000	0	17126000	7.13896	21.6996	0.0548245	0.0802095	8.57437	19.4422	1.63911e-05	0.00011926	FALSE	TRUE
FBgn0024360	O46102	25	25	20708000	1116900000	7458800	1639300000	7516300	1752100000	11453000	1672800000	10494000	643480000	5896400	1337700000	6.51876	26.7488	0.000210269	0.000782062	7.59867	26.723	1.97149e-05	0.000128313	TRUE	TRUE
FBgn0014366	O46106	30	30	600540	5046800000	1439700	2741800000	752630	6953500000	5420200	3390500000	2452100	3918100000	643290	2646900000	12.2841	26.1231	9.1133e-06	0.000174533	10.7302	26.0726	2.96065e-05	0.000160896	TRUE	TRUE
FBgn0024364	O46307	36	36	8627800	49514000	17444000	2142300000	0	35681000	176650	1326700000	6498400	38946000	4233300	1038300000	5.1506	22.713	0.0742973	0.0986055	9.25105	25.7922	0.00184192	0.00287276	FALSE	TRUE
FBgn0024804	O61305;Q5LK13;L7EEU0;Q5LK12;L7EFC0	13	9	0	53577000	0	715030000	0	85799000	0	2448700	0	35079000	0	15704000	10.957	20.2194	5.48125e-06	0.000173477	9.69224	20.0011	0.00350797	0.00505232	TRUE	TRUE
FBgn0015527	O61345	53	53	52087000	25530000000	91233000	18553000000	57001000	30537000000	140840000	18051000000	616560000	37077000000	23166000	11526000000	7.97085	30.8516	0.000592793	0.0016805	7.87614	29.9308	0.000118354	0.000360857	TRUE	TRUE
FBgn0020309	O61360;O61361;M9PCY3;Q8MRK4;O61362	40	3	23440000	1744500000	42321000	4241300000	22548000	2014400000	58216000	11403000000	17894000	2223100000	99961000	5602100000	6.55195	27.61	5.22399e-05	0.000336356	6.68974	29.2464	0.000103828	0.000330966	TRUE	TRUE
FBgn0024846	O61443	7	4	0	0	0	70237000	0	0	0	91621000	0	0	140220	91093000					10.5161	21.0605	1.21984e-05	0.000104244	FALSE	TRUE
FBgn0024326	O61444	13	13	333700	336970000	8511100	390580000	3873200	821960000	3027200	183260000	4623100	290710000	479670	354820000	7.89461	24.7385	0.000940668	0.00237503	6.99024	24.6358	0.00111146	0.00188501	TRUE	TRUE
FBgn0020392	O61613	22	22	713940	58911000	4581300	638100000	1106900	124860000	6050800	856300000	0	43121000	443770	617180000	7.93506	22.0557	0.00290609	0.00581645	8.23613	25.2566	0.00038987	0.000830054	TRUE	TRUE
FBgn0261278	O61661;Q59DY7	5	5	0	6484400	0	21933000	1317800	109120000	0	83934000	0	21839000	0	63664000	7.96623	20.587	0.00738962	0.0127198	10.3895	20.3497	9.79237e-06	9.48953e-05	FALSE	TRUE
FBgn0024734	O61722	11	11	0	30669000	3242400	264350000	2744500	26679000	5081200	1369300000	0	6430300	3291900	405710000	7.09531	20.5043	0.014898	0.0237014	7.12289	25.4134	0.000153522	0.00043213	FALSE	TRUE
FBgn0263351	O62530	33	33	0	8550700	14672000	13954000000	2946500	58801000	29004000	24385000000	6326500	211610000	7787200	18000000000	5.88976	22.553	0.0544231	0.0797504	10.2612	28.9602	1.07324e-05	9.79572e-05	FALSE	TRUE
FBgn0024833	O62531	20	20	0	0	0	978720000	0	0	0	1150900000	0	0	352500	1054700000					13.7345	23.113	1.51309e-05	0.000113787	FALSE	TRUE
FBgn0261524	O62602	24	23	0	99143000	5028500	5966400000	206370	215450000	833040	2429700000	0	167830000	1775200	1703100000	11.4771	21.4508	5.13535e-05	0.00033323	10.5429	26.1679	3.56033e-05	0.000173759	TRUE	TRUE
FBgn0011655	O62609;Q8IMG6	4	4	0	5093900	0	0	0	27349000	299110	63371000	0	0	0	5669500	5.83448	17.6582	0.0686374	0.0925338	5.00227	18.6679	0.125082	0.137617	FALSE	FALSE
FBgn0267385	O62619-2;O62619	18	18	0	0	454120	322020000	2185800	8292800	21467000	418110000	0	0	3120900	412510000	0.641232	17.1678	0.837067	0.848883	6.93329	25.0406	0.00312426	0.00455283	FALSE	TRUE
FBgn0025724	O62621	27	27	0	73528000	0	723090000	0	185150000	1804700	992390000	0	146710000	63931	596950000	12.1672	20.8245	3.3712e-06	0.000172249	12.1888	23.3953	0.000256399	0.000619339	TRUE	TRUE
FBgn0024841	O76454	4	4	0	0	0	43310000	0	7767200	0	291880000	0	0	0	92933000	2.71601	16.0989	0.296997	0.332059	11.4979	20.9039	1.31178e-05	0.000107288	FALSE	TRUE
FBgn0024945	O76464	11	11	0	4629000	0	250820000	0	0	0	86940000	0	12022000	3724600	214310000	5.39319	17.4375	0.0662127	0.0903803	9.93737	22.3482	0.0023957	0.00360523	FALSE	TRUE
FBgn0024920	Q541C9;O76511	10	10	661770	189930000	10729000	274410000	770210	196330000	3095800	357130000	0	58683000	1905800	239130000	9.07474	22.4146	0.00126897	0.00301187	6.166	25.0093	0.000364257	0.000795281	TRUE	TRUE
FBgn0024889	O76521	13	13	0	240910000	1991200	420320000	0	374670000	0	576920000	0	211510000	559550	241580000	13.2528	21.3673	1.3199e-06	0.000172249	10.1415	23.4621	0.000637246	0.00119945	TRUE	TRUE
FBgn0015795	O76742	7	7	2267400	146720000	1724900	142360000	4092900	286150000	19416000	110100000	3712800	95540000	610330	35287000	5.60964	24.4386	0.000356904	0.00116271	4.90793	23.8366	0.0145905	0.0184571	TRUE	FALSE
FBgn0267330	O76767	7	7	362970000	319570000	408710000	387530000	963040000	981590000	807530000	843870000	210090000	244990000	669390000	838460000	0.0218406	28.6525	0.982429	0.984954	0.103877	29.2232	0.884769	0.889962	FALSE	FALSE
FBgn0024998	O76861	17	17	0	15051000	0	864120000	0	10010000	9845700	1491200000	0	6651400	0	678750000	8.51357	18.9977	1.97483e-05	0.000214793	11.9859	23.84	0.00212872	0.00325795	TRUE	TRUE
FBgn0024996	O76863	13	13	0	0	0	283630000	0	0	0	544390000	0	0	0	341840000					13.3278	21.8189	7.24489e-07	6.79762e-05	FALSE	TRUE
FBgn0024986	O76877	3	3	0	0	0	7472900	0	10413000	0	54981000	0	0	0	34825000	2.85698	16.1694	0.295721	0.332059	9.37812	19.844	5.56809e-05	0.000221112	FALSE	TRUE
FBgn0025381	O76902	19	19	8727900	332080000	35118000	3487200000	21437000	768310000	27137000	11771000000	12241000	346860000	18177000	3884800000	5.07928	26.1916	0.000628028	0.00175439	7.71135	28.4807	6.15517e-05	0.000233563	TRUE	TRUE
FBgn0024973	O76912	19	19	596870	303060000	717800	636910000	0	749910000	3218400	1653800000	536920	496280000	625230	938090000	11.1938	23.251	0.000278266	0.000957966	9.78321	25	4.13311e-05	0.000186141	TRUE	TRUE
FBgn0000146	O76922;O76922-2	67	66	2638000	6066800000	16968000	8555300000	12904000	5798200000	19976000	15365000000	11005000	3062500000	2447500	5055100000	9.36644	27.4645	6.45133e-05	0.000378756	9.85908	28.0932	9.29937e-05	0.000306502	TRUE	TRUE
FBgn0000330	O76928	12	12	0	0	0	131210000	286140	4318800	1021200	322030000	0	3270800	0	189770000	3.60537	17.6721	0.169569	0.213427	10.8193	22.1669	0.000348372	0.000772074	FALSE	TRUE
FBgn0025366	O76994	17	17	1927200	199270000	13710000	666670000	18532000	409700000	5672100	1026800000	210040	562430000	5410800	1293100000	7.51511	24.6582	0.00548293	0.0098671	7.0015	26.3379	6.88402e-05	0.000253125	TRUE	TRUE
FBgn0024371	X2J9B3;O77051	3	3	0	0	0	19295000	0	0	0	0	0	0	0	34524000					6.31096	18.3105	0.0566098	0.0667418	FALSE	FALSE
FBgn0025629	O77263	16	16	0	46774000	377080	885360000	0	65505000	0	1858600000	0	22551000	3070400	1253400000	10.5494	20.0156	8.99492e-06	0.000174533	11.8357	24.3277	0.000392639	0.000834222	TRUE	TRUE
FBgn0025630	X2JI07;O77264	4	4	0	0	0	0	0	24880000	0	0	0	7419600	0	0	5.96984	17.7259	0.0657276	0.0900364					FALSE	FALSE
FBgn0025628	O77266;Q960D4	15	15	1307600	105900000	8320200	255940000	0	175310000	3878100	158600000	917190	54268000	1323300	162350000	8.29026	22.4339	0.00298738	0.0059573	5.74525	24.6096	0.000619426	0.00117235	TRUE	TRUE
FBgn0000542	O77283;Q1W9Q0;Q1W9P9	3	3	1212600000	0	3455800000	556670000	0	111240000	26848000	355980000	0	0	0	0	-1.14879	19.3114	0.842609	0.854186	0.364928	24.0224	0.948926	0.950775	FALSE	FALSE
FBgn0025582	O77410	38	38	30495000	11082000000	51106000	48452000000	1484400000	11641000000	86947000	81204000000	42488000	8121600000	48358000	54423000000	6.35175	30.0658	0.0090242	0.0151142	9.9641	30.818	4.94156e-06	7.90314e-05	FALSE	TRUE
FBgn0025637	O77430	8	8	0	0	0	8231900	0	4809600	269880	183940000	0	0	0	23009000	2.48552	15.9837	0.299551	0.332059	8.84374	20.5392	0.000974659	0.00169877	FALSE	TRUE
FBgn0011236	O77459	10	10	37465000	3739300	0	0	14652000	12888000	35088000	0	8640600	0	0	0	-3.93718	22.0335	0.157704	0.199968	-3.30317	16.8066	0.280316	0.296395	FALSE	FALSE
FBgn0025336	O77477	24	24	12953000	2487600000	32876000	2877600000	22514000	3049200000	12836000	2616800000	2589000	3764000000	2389500	4027700000	8.39081	27.3138	0.000209082	0.00078052	8.28073	27.3979	0.000285262	0.000666187	TRUE	TRUE
FBgn0025720	O96539-2;O96539	14	4	0	0	0	76929000	3458800	19571000	18181000	464610000	16520000	300950000	7529400	481920000	2.2292	21.2614	0.610741	0.633963	7.23923	24.3246	0.0272657	0.0333127	FALSE	FALSE
FBgn0026015	X2JEB4;O96651	74	74	44285000000	61836000000	11358000000	39415000000	42390000000	73691000000	40296000000	75683000000	34423000000	58308000000	13791000000	48090000000	0.679905	35.5639	0.30007	0.332059	1.50213	34.8564	0.0992533	0.110301	FALSE	FALSE
FBgn0025800	O96660	9	8	0	0	0	97063000	0	0	0	0	0	11431000	0	63031000	2.90184	16.1919	0.295352	0.332059	7.37734	18.8436	0.0552206	0.0656223	FALSE	FALSE
FBgn0015829	O96881;E1JIC9	8	8	0	0	136140	132060000	0	0	0	72906000	0	0	0	48293000					10.4189	20.9977	1.95807e-05	0.00012798	FALSE	TRUE
FBgn0262801	O97066	3	3	0	7547300	1895700	1000200	4120000	11679000	4524200	9889300	1373800	9117600	6894700	5398300	4.11342	21.0917	0.0821443	0.107763	-0.0490728	21.869	0.965557	0.967022	FALSE	FALSE
FBgn0264922	O97102	6	6	2898600000	16569000000	3306400000	22980000000	5927700000	23006000000	4826700000	25698000000	11223000000	19445000000	12272000000	24811000000	1.75482	33.3052	0.0633606	0.089899	2.07507	33.4728	0.0302539	0.0367164	FALSE	FALSE
FBgn0026192	O97111	10	10	0	9311400	351880	104750000	284780	11750000	663340	264690000	0	2013800	542240	938440000	6.65895	19.1966	0.0026471	0.00541318	9.20503	23.5401	8.61629e-05	0.000291142	TRUE	TRUE
FBgn0001230	O97125	7	3	0	0	0	0	0	0	0	35253000	0	0	1106100	9680700					4.34863	18.97	0.185713	0.200604	FALSE	FALSE
FBgn0001961	O97182	17	17	0	73668000	17176000	791050000	4960000	27843000	0	1224500000	0	26765000	3687400	950600000	7.93847	21.2105	0.0131652	0.0212291	9.52332	25.096	0.00599779	0.00812969	FALSE	TRUE
FBgn0026373	O97183	3	3	0	0	0	84383000	0	0	0	33908000	0	0	0	8985000					9.65991	19.9849	6.14686e-05	0.000233535	FALSE	TRUE
FBgn0001491	O97454	10	10	1823400	148550000	354660	246920000	0	292590000	3470200	2215700000	1495400	91850000	1207600	398290000	8.5574	22.9624	0.00383245	0.00728592	9.04248	24.6434	0.000381925	0.000820501	TRUE	TRUE
FBgn0025885	O97477	33	33	340940000	10274000000	171040000	5252200000	466240000	16563000000	851800000	10213000000	183350000	10208000000	541910000	5189800000	5.28768	30.841	0.000374946	0.00120806	3.92794	30.6404	0.00365252	0.00522878	TRUE	TRUE
FBgn0000053	X2J516;P00967	15	15	0	1940200	0	114920000	0	0	10869000	227770000	0	5612700	0	152210000	4.60872	17.0453	0.0698384	0.0935979	9.34563	22.5674	0.00741531	0.00981812	FALSE	TRUE
FBgn0053855	Q4AB54;P02255;Q4ABD8;Q4AB94;Q4ABE3	15	15	3999200	1725900000	55610000	4351900000	2794300	2712900000	38986000	2020100000	1459600	2103800000	9153900	2392600000	9.72325	26.1358	1.46913e-05	0.000196604	6.67182	28.0263	0.000354257	0.000779784	TRUE	TRUE
FBgn0001198	P02283	23	23	3587700000	182300000	1055600000	24307000000	278890000	588140000	281480000	30309000000	114970000	704590000	509040000	8747000000	-0.202228	28.7563	0.895817	0.904096	5.12625	31.5521	0.00103781	0.00178365	FALSE	TRUE
FBgn0001199	P02299	13	4	21580000	171130000	132740000	17907000000	9734500	639590000	61544000	14558000000	35418000	563000000	231580000	5016600000	4.3386	26.3879	0.00349517	0.00675719	6.46629	30.1152	0.000320077	0.000725524	TRUE	TRUE
FBgn0001223	P02515	4	4	0	0	0	0	0	9116300	0	52746000	0	0	0	0	2.79303	16.1375	0.296276	0.332059	3.49919	16.9046	0.27934	0.296395	FALSE	FALSE
FBgn0001225	X2JGG6;P02517	6	6	0	0	0	31400000	0	62961000	494810	52691000	0	3762800	0	13422000	6.08982	17.7858	0.0766154	0.101386	8.33565	20.5766	0.000641805	0.00120436	FALSE	TRUE
FBgn0001226	X2JC82;P02518	3	3	0	17325000	0	22112000	0	12760000	0	46322000	0	10846000	0	24350000	8.93311	19.2075	1.03813e-05	0.000179381	9.64534	19.9776	5.63154e-06	8.0432e-05	TRUE	TRUE
FBgn0003277	P04052	95	94	1121600000	5742500000	206140000	8007700000	778540000	9204000000	827500000	6618700000	694780000	6442400000	171260000	4476200000	3.04417	31.1791	0.00351805	0.00678268	4.32914	30.3629	0.0022518	0.00340863	TRUE	TRUE
FBgn0002914	Q53YG3;P04197	4	4	0	0	0	8614600	0	0	0	21388000	0	0	0	5463200					8.10168	19.2058	3.85623e-05	0.000180548	FALSE	TRUE
FBgn0002626	P04359	13	13	193420000	941240000	251950000	889500000	695100000	2386500000	894010000	3003400000	687550000	580840000	634570000	742330000	1.27304	29.3887	0.222106	0.274739	1.26479	29.5942	0.206164	0.221841	FALSE	FALSE
FBgn0003607	P05205	15	15	0	147120000	4950100	3478700000	0	139860000	0	1854600000	0	186580000	2679900	2066800000	12.4814	20.9816	1.4383e-06	0.000172249	11.5605	25.3628	0.00105178	0.00179964	TRUE	TRUE
FBgn0003274	P05389	3	3	0	118760000	2715700	71114000	1356800	80306000	13601000	214180000	0	0	67875000	40594000	5.98992	19.6128	0.162157	0.205234	2.64872	25.0199	0.102141	0.113429	FALSE	FALSE
FBgn0003189	X2JFG0;P05990;P05990-2	34	34	3390900	430930000	11045000	236410000	16413000	444860000	2860900	458270000	1109900	125580000	0	215230000	6.1907	25.0099	0.00280077	0.00565122	8.08991	24.0449	0.00956646	0.0124263	TRUE	FALSE
FBgn0003885	P06605;P06603	25	9	34741000	2901500000	13615000	4500300000	81935000	5614600000	108060000	4388600000	40043000	2570200000	50014000	3506200000	6.16225	28.6122	0.000209282	0.00078052	6.61466	28.6279	0.000393689	0.000835877	TRUE	TRUE
FBgn0000299	P08120	42	42	38270000	15188000000	35346000	75772000	45800000	2580200000	29761000	14688000	0	368880000	0	0	9.38871	26.4875	0.0315743	0.0473354	0.027111	21.6992	0.994676	0.994676	FALSE	FALSE
FBgn0003502	P08630;M9PCX8;M9PCD8;P08630-2	26	25	0	179690000	0	467580000	539510	312250000	374170	1000400000	0	137230000	262180	786220000	11.3826	21.8657	0.000233634	0.000843999	12.1935	23.3196	2.98767e-05	0.000160896	TRUE	TRUE
FBgn0003205	P08646	6	6	4358200	41325000	0	57238000	0	52214000	0	145890000	0	32397000	0	18382000	8.11687	21.2375	0.0102831	0.0169625	10.5192	20.4146	2.83123e-05	0.000157659	FALSE	TRUE
FBgn0003279	P09180	37	37	320580000	24117000000	341370000	7440300000	777150000	23425000000	640560000	9892600000	201350000	28366000000	300070000	9995900000	6.09508	31.5058	0.000275653	0.000951368	4.48429	30.8296	0.000455231	0.000928849	TRUE	TRUE
FBgn0261800	P11046	26	26	10894000	277080000	0	0	16895000	434130000	8764700	19083000	3601500	523960000	170070	126010000	5.51229	25.8119	0.000776303	0.00206963	3.5519	20.3073	0.357137	0.369473	TRUE	FALSE
FBgn0003079	P11346	9	9	1970500	24147000	0	0	8376300	71305000	8686100	19788000	0	0	0	0	2.23494	20.6671	0.569173	0.594431	0.395948	17.9847	0.909917	0.914363	FALSE	FALSE
FBgn0003638	P12297;M9MS02;P12297-3	8	8	0	0	0	8523900	0	11164000	0	51498000	0	14625000	0	41393000	5.9108	17.6963	0.0633394	0.089899	9.49302	19.9015	4.19383e-05	0.000188052	FALSE	TRUE
FBgn0000109	X2J8L3;P12426	5	5	0	0	0	13670000	0	0	0	64262000	0	0	0	0					6.44401	18.377	0.0593877	0.0687403	FALSE	FALSE
FBgn0004057	X2JEF0;P12646-2;P12646	6	6	0	0	0	0	0	13097000	0	10537000	0	0	0	22463000	2.96726	16.2246	0.294842	0.332059	5.81335	18.0617	0.0578405	0.0675965	FALSE	FALSE
FBgn0004103	P12982;Q05547	18	6	5990200	69285000	855210	436130000	17846000	127890000	0	1188200000	21561000	191230000	7584200	800350000	3.17397	25.242	0.0103133	0.017002	10.2356	24.3563	0.00206589	0.00317711	FALSE	TRUE
FBgn0000559	P13060	78	78	452010000	93133000000	755190000	158330000000	621380000	96355000000	745800000	190750000000	278020000	70718000000	462620000	139850000000	7.65143	32.4968	3.83595e-05	0.000283799	7.98346	33.2423	1.353e-05	0.000107856	TRUE	TRUE
FBgn0000810	P13468	19	19	952790	1491800000	3671600	899250000	54204000	3377400000	179100	1092100000	398700	1999000000	4939700	1167800000	9.62189	26.1972	0.00316279	0.00624325	9.46512	25.2307	0.000517359	0.0010199	TRUE	TRUE
FBgn0001108	P13496	17	17	0	15365000	16971000	173500000	2673300	168480000	14320000	207710000	0	4005600	23939000	125620000	7.43422	20.6611	0.0215597	0.0331781	3.2013	25.701	0.0021631	0.00329661	FALSE	TRUE
FBgn0002921	P13607-4;P13607-5;P13607;E1JIR4;A0A0B4KGG8;P13607-3;P13607-7;P13607-6;P13607-2	17	17	2199600	66884000	1448400	5700000	31087000	351870000	0	3143100	307380	129840000	0	29355000	5.7165	24.2543	0.0221083	0.0338886	6.01914	19.9349	0.0143414	0.0181697	FALSE	FALSE
FBgn0004404	X2JCX8;P14130	17	17	501820000	31335000000	229600000	26367000000	1393100000	47629000000	214140000	90973000000	266690000	22941000000	1115200000	26967000000	5.82885	32.004	0.00068133	0.00186376	6.72334	31.8627	0.000516809	0.0010199	TRUE	TRUE
FBgn0003231	P14199	12	12	4209800	16243000	3023800	4289800	54281000	99530000	83600000	45045000	0	0	0	0	0.940893	21.2838	0.826833	0.839752	-0.129196	20.9354	0.973217	0.973631	FALSE	FALSE
FBgn0000579	P15007;E1JHR5;P15007-2	13	13	2713600	241060000	8224200	523400000	9307300	269470000	27319000	700520000	7130200	177800000	4525700	759610000	5.32294	25.0905	0.000538337	0.0015585	6.02111	26.2721	0.000444403	0.00091582	TRUE	TRUE
FBgn0267348	X2JAW6;P15215	4	4	0	4205800	0	0	342370	32073000	0	0	0	16519000	0	0	7.68312	19.7973	0.00179282	0.0039344					TRUE	FALSE
FBgn0003942	P15357	17	6	4487100000	17474000000	4307800000	30893000000	10615000000	23711000000	8740100000	36976000000	5151400000	15829000000	5193800000	25405000000	1.58011	33.3337	0.0627897	0.0898878	2.40446	33.6367	0.00918464	0.0119859	FALSE	FALSE
FBgn0005642	P15619	4	4	0	0	734530	28547000	0	16439000	0	39450000	0	7522100	7302100	34138000	5.77715	17.6295	0.0646082	0.089899	5.8613	22.0778	0.0225868	0.0278686	FALSE	FALSE
FBgn0001308	P17210	68	68	3636000	1781900000	6930800	5173600000	21675000	1677700000	20636000	6093400000	2889200	1228000000	5781900	4713600000	7.98086	26.5323	0.000254884	0.000898308	9.14031	27.7323	1.98119e-05	0.000128518	TRUE	TRUE
FBgn0000261	P17336	6	6	0	2011000	0	0	1506300	18387000	6446500	48743000	0	9230200	0	0	6.06838	19.7023	0.0205402	0.0317524	0.972869	18.1298	0.793801	0.800024	FALSE	FALSE
FBgn0005533	P17704	16	16	91775000	10501000000	41013000	8077100000	156830000	20554000000	5122000000	34851000000	56673000	6673400000	215290000	7913200000	6.9173	29.9361	0.000175185	0.000686162	5.19598	31.0064	0.0325864	0.0394231	TRUE	FALSE
FBgn0004087	P17719	7	7	0	0	0	115160000	0	0	0	260120000	0	0	0	65677000					11.7459	21.0279	4.56112e-06	7.90314e-05	FALSE	TRUE
FBgn0000377	P17886	42	42	241690	398370000	488690	5565200000	319890	543460000	6807700000	9971500000	0	485630000	1132900	4974500000	11.8438	22.8922	6.23898e-05	0.000373085	8.70873	28.2459	0.0564451	0.0665901	TRUE	FALSE
FBgn0005655	P17917	3	3	0	4241400	833040	68668000	2471500	9502300	0	48015000	0	0	0	66314000	3.07269	18.4426	0.338519	0.363412	9.18498	21.2518	0.00057305	0.00110251	FALSE	TRUE
FBgn0261394	P18053	5	5	0	13074000	0	58906000	0	0	425430	18952000	0	0	0	99946000	2.96642	16.2241	0.294849	0.332059	9.18463	20.9285	0.000379965	0.00081857	FALSE	TRUE
FBgn0000667	P18091-2;M9MS06;F0JAG6;M9PGA7;P18091-5;P18091-4;P18091-3;P18091	11	11	4900600	88386000	1222100	69476000	4242000	523210000	706180	128670000	0	27918000	0	63135000	7.03768	23.1794	0.0279308	0.042221	8.03182	22.2844	0.00148871	0.00239077	FALSE	TRUE
FBgn0013679	Q9MGN3;P18929	3	3	49873000	341690000	42543000	219370000	151830000	632660000	178070000	291850000	94693000	494240000	158080000	296040000	2.4064	27.6187	0.0186181	0.028978	1.3281	27.3262	0.146031	0.159302	FALSE	FALSE
FBgn0013678	Q9ME01;P18935	3	3	36704000	202350000	0	0	50772000	209930000	71217000	101400000	1476900	28603000	97333	22453000	2.92872	25.2047	0.137742	0.176129	2.7865	20.6637	0.520777	0.533222	FALSE	FALSE
FBgn0003742	P19018;P19018-2;P19018-3;P19018-4	14	14	8909100	1230400000	837670	186420000	11886000	1377100000	17802000	860680000	1056700	910330000	1409700	371040000	7.90551	26.153	0.000504225	0.00147697	7.14445	24.9684	0.00203512	0.00314074	TRUE	TRUE
FBgn0003261	P19109	81	10	5177800000	380920000000	1592700000	249500000000	2028600000	481720000000	4832200000	257100000000	2189300000	377980000000	1654400000	227650000000	7.17476	34.9925	7.20483e-05	0.00039978	6.70976	34.4757	9.04891e-05	0.000302052	TRUE	TRUE
FBgn0003067	P20007;P20007-2	8	7	0	5749000	0	4040200	0	142430000	0	111690000	0	0	0	0	6.68623	18.0841	0.0768602	0.101563	6.12366	18.2168	0.074096	0.0833344	FALSE	FALSE
FBgn0003278	P20028	100	99	0	295040000	15580000	53897000000	2284300	599940000	155610000	32173000000	1732700	662460000	10706000	25926000000	10.0037	23.8648	0.00209235	0.0044487	10.2299	29.9345	0.000138165	0.000402209	TRUE	TRUE
FBgn0003598	P20193;E1JIJ9	25	24	16433000	4823400	43403000	743410000	35270000	28362000	11598000	371080000	0	62017000	7965600	103700000	3.02075	22.7714	0.350709	0.376203	4.26685	26.0548	0.00774175	0.0102109	FALSE	FALSE
FBgn0266420	P20240	20	20	6417100	245000000	3188600	517680000	957690	326420000	428690	462330000	1382100	376250000	284960	972780000	7.25212	24.5864	0.000320978	0.00106993	9.7183	24.3373	0.000120732	0.000365513	TRUE	TRUE
FBgn0001280	P20348-2;P20348	8	8	0	0	0	127070000	0	0	0	912450000	0	3368000	0	170940000	2.31417	15.898	0.30194	0.332059	12.8567	21.5833	9.81251e-06	9.48953e-05	FALSE	TRUE
FBgn0001149	P20432	13	11	4834700	1024300000	6606600	408120000	15857000	1152700000	22467000	1261800000	2837100	532880000	2088600	384670000	7.15467	26.0972	0.000287469	0.0009831	6.42847	25.9045	0.00114046	0.00192469	TRUE	TRUE
FBgn0000405	P20439;P20439-3;P20439-2	18	18	0	17640000	0	343770000	0	66781000	3449000	827030000	0	69531000	0	656190000	10.6312	20.0565	1.83704e-05	0.000211609	11.7474	23.2162	0.000916344	0.00161816	TRUE	TRUE
FBgn0001145	X2JJG8;X2JDA5;P20478-3;P20478;P20478-2	4	4	0	0	0	28997000	0	0	0	64898000	0	0	0	30135000					10.0404	20.1752	5.19267e-06	7.90314e-05	FALSE	TRUE
FBgn0003862	P20659-2;P20659	3	3	0	14442000	0	0	0	0	0	80414000	0	0	0	32087000	3.01428	16.2481	0.294496	0.332059	6.96216	18.6361	0.0564185	0.0665842	FALSE	FALSE
FBgn0265297	P21187	94	94	10267000000	959640000000	16880000000	1020300000000	9698100000	1020200000000	17844000000	1371800000000	8975200000	888660000000	15667000000	1028200000000	6.63096	36.4807	4.41942e-05	0.000306051	6.07276	37.0018	4.90458e-05	0.0002053	TRUE	TRUE
FBgn0014028	P21914	4	4	0	0	471390	24246000	0	0	0	18367000	0	0	0	34470000					8.18139	20.4762	0.000482857	0.00096917	FALSE	TRUE
FBgn0000084	P22465-2;P22465	8	8	0	52719000	0	53351000	0	68323000	6226300	56246000	0	8975200	0	5361900	10.1841	19.833	6.62714e-05	0.00038146	6.96289	21.1081	0.0239029	0.0293552	TRUE	FALSE
FBgn0004066	P22769	14	14	4013300	200240000	0	802340000	29060000	354990000	23765000	1597100000	4882100	371370000	22534000	1378000000	5.16689	25.5661	0.002433	0.00504717	8.80982	25.7659	0.0158443	0.0199021	TRUE	FALSE
FBgn0001247	P22817	13	13	0	23251000	14686000	37152000	2710400	128940000	5929900	31545000	0	41472000	771050	30577000	8.6222	21.2618	0.00646567	0.0113513	3.01994	23.4646	0.0438662	0.0526156	FALSE	FALSE
FBgn0004419	P23128;P23128-2	49	49	376550000	56919000000	294790000	43366000000	214190000	84933000000	462910000	47415000000	181170000	48343000000	202070000	47118000000	7.97701	31.8536	3.43327e-05	0.000268565	7.24816	31.7946	3.02108e-05	0.000161303	TRUE	TRUE
FBgn0002645	Q8IMF5;P23226;P23226-3	63	10	184430000	11039000000	262120000	26428000000	202790000	15388000000	220770000	57004000000	125770000	16460000000	118940000	43718000000	6.3937	30.5169	7.73828e-05	0.000411002	7.72997	31.3681	3.32674e-05	0.000168522	TRUE	TRUE
FBgn0260639	P23257	13	13	0	30660000	0	51788000	0	91212000	0	144870000	0	0	1517400	78737000	7.2769	18.3794	0.0629332	0.089899	9.37457	21.635	0.00124258	0.00206539	FALSE	TRUE
FBgn0004106	P23572	11	11	574260	9440900	0	79996000	690980	50961000	2963100	212490000	605620	18013000	0	122960000	5.04608	21.7689	0.0011901	0.00285498	9.66041	22.0997	0.00215091	0.00328167	TRUE	TRUE
FBgn0001079	P23647	5	5	0	24858000	0	0	258130	16162000	0	64676000	0	0	0	0	5.26488	18.4523	0.121509	0.156546	3.59725	16.9536	0.27891	0.296395	FALSE	FALSE
FBgn0002774	P24785;P24785-3	88	88	1414800000	58490000000	1603000000	15359000000	1170100000	83290000000	1264200000	15481000000	974090000	58914000000	611000000	15470000000	5.81379	33.034	0.000114526	0.00051976	3.84553	31.9229	0.00121212	0.00202239	TRUE	TRUE
FBgn0004432	P25007	19	14	29525000	3515100000	29139000	6046900000	410600000	5875000000	873100000	32282000000	24859000	2871100000	98846000	6199700000	5.86199	28.9296	0.00435948	0.00812936	6.29214	30.165	0.00535476	0.00734524	TRUE	TRUE
FBgn0000115	P25160	5	5	0	3148200	0	25090000	0	0	471480	33833000	391940	7758100	957960	12354000	3.71738	17.8794	0.184538	0.23099	6.42653	21.1704	0.00333934	0.00482522	FALSE	TRUE
FBgn0004463	P25167	40	40	0	275180000	1741300	921550000	658750	337260000	4423700	1367700000	0	136330000	461440	708770000	11.5255	22.0331	0.000294743	0.000999563	9.30166	25.1923	9.11358e-05	0.000302273	TRUE	TRUE
FBgn0002638	P25171	30	30	0	10620000	5949900	6192100000	0	6439800	4070400	1580800000	0	11626000	0	1054200000	8.4023	18.9421	1.70567e-05	0.00020881	11.1477	25.4459	0.0020374	0.00314269	TRUE	TRUE
FBgn0004611	P25455-6;P25455-2;P25455-5;P25455-4;P25455-1;P25455	4	4	0	5242200000	0	2602900000	0	8786900000	274810	3503800000	1528000	3640000000	0	136260000	15.6855	24.5178	0.00015891	0.000648468	13.8758	23.0639	0.000130406	0.000386087	TRUE	TRUE
FBgn0003891	P25823;A0A0B4LG05	135	135	1027600000	13083000000	449640000	22119000000	3286100000	10645000000	1924200000	32917000000	1412700000	21664000000	1206100000	20795000000	3.10161	32.1995	0.00759359	0.0130135	4.60823	32.222	0.00111044	0.00188434	FALSE	TRUE
FBgn0003559	P25991-4;P25991	26	26	3732600	784320000	0	403380000	172910	1472100000	383810	757330000	0	612360000	0	474480000	11.7398	23.8607	0.000962976	0.00242297	12.6819	22.6276	3.09736e-05	0.00016181	TRUE	TRUE
FBgn0259113	P26019	39	39	2262900	141430000	7930000	1440700000	0	72877000	238200	992380000	0	155480000	8238300	1089700000	9.93833	21.833	0.00241114	0.00500564	8.85903	25.6811	0.00116413	0.0019582	TRUE	TRUE
FBgn0001965	P26675	9	9	0	0	0	35701000	0	35303000	0	96374000	0	11432000	0	101340000	6.34599	17.9139	0.0645552	0.089899	10.9138	20.6119	4.9015e-06	7.90314e-05	FALSE	TRUE
FBgn0004587	P26686-3;A0A0C4DHG5;P26686-2;P26686-5;P26686;P26686-4;P26686-6;P26686-9	35	21	1427500000	153270000000	313120000	106760000000	362680000	185860000000	1327200000	106800000000	856520000	126980000000	793510000	85348000000	7.65321	33.3329	8.9089e-05	0.000443011	7.16426	32.946	9.06069e-05	0.000302052	TRUE	TRUE
FBgn0004556	P26802	31	31	1301100	94527000	1952700	1234900000	431850	170160000	10900000	1246100000	0	36963000	168630	595470000	8.40123	22.1248	0.00238979	0.00497267	9.3092	25.2007	0.00110064	0.00187156	TRUE	TRUE
FBgn0004837	X2JAI1;P28159	8	8	0	10290000	0	78344000	0	0	0	100920000	0	0	0	28108000	2.85127	16.1666	0.295769	0.332059	10.6972	20.5036	7.42175e-06	8.41768e-05	FALSE	TRUE
FBgn0004606	P28166-2;P28166	10	10	0	144660000	639820	102430000	226320	53345000	0	219350000	0	38001000	1333300	165160000	10.2289	20.8711	0.000157028	0.000642792	8.94305	22.7345	0.000880131	0.00156316	TRUE	TRUE
FBgn0004832	P28518	3	3	0	0	0	24156000	0	0	0	47198000	0	0	0	36750000					9.8948	20.1024	4.11301e-06	7.88113e-05	FALSE	TRUE
FBgn0005674	P28668;P28668-2	109	109	2148500000	1769000000	2502700000	13936000000	3517400000	4058900000	3661300000	16179000000	1997500000	1979000000	1962800000	9214900000	-0.0290801	31.1882	0.968158	0.971718	2.284	32.4289	0.0118912	0.0152028	FALSE	FALSE
FBgn0261592	P29327;Q95TP9	23	23	108920000	7556500000	267110000	13179000000	548390000	10410000000	597830000	36755000000	130150000	7014700000	344530000	16927000000	5.37171	30.2475	0.00102727	0.00253971	5.72843	31.3669	0.000247781	0.000605394	TRUE	TRUE
FBgn0005585	Q53YH3;P29413	9	9	482110	208850000	0	21154000	464770	361600000	0	0	0	298690000	0	0	10.5919	22.778	0.000264595	0.000922534	3.05982	16.6849	0.281791	0.296395	TRUE	FALSE
FBgn0086355	P29613;P29613-1	10	10	1211400	77073000	707880	115050000	653090	38851000	7203400	358720000	4314400	16967000	1016600	82813000	4.6205	22.8322	0.00507705	0.00922179	6.44354	23.9447	0.00148618	0.00238975	TRUE	TRUE
FBgn0000319	X2JC31;P29742	101	101	49863000	4834500000	86868000	20087000000	91850000	9659600000	92278000	29885000000	15863000	5313900000	40389000	23739000000	7.23458	28.9318	0.000265617	0.000924917	8.46384	30.265	1.59986e-05	0.000117429	TRUE	TRUE
FBgn0001624	P31007;M9PJI4;E1JJH6;M9NGZ2;E8NH13;M9PHK8;P31007-9;P31007-6;P31007-8;P31007-1;P31007-3;P31007-5;E1JJH5	29	29	527290	215320000	4751200	528280000	0	530860000	8492200	896290000	0	295160000	478850	865120000	12.1042	22.2155	0.000167643	0.00067205	8.11255	25.4119	0.000559983	0.00108514	TRUE	TRUE
FBgn0005593	X2J5G6;P32100	20	20	98579000	12468000000	75589000	2542600000	446390000	8166700000	178410000	3307600000	70005000	8494800000	134470000	2976500000	6.03303	30.133	0.000778848	0.00207237	4.58425	29.1538	0.000425281	0.000885341	TRUE	TRUE
FBgn0010339	P32234	25	23	15449000	3116300000	71015000	9424500000	144030000	3261300000	44098000	14925000000	1268800	3557600000	5955400	8756900000	7.87014	27.6877	0.00498416	0.00908045	8.65899	28.99	0.000223242	0.000561497	TRUE	TRUE
FBgn0262716	P32392	13	13	0	49057000	165940	168530000	0	62242000	0	386560000	0	0	1441100	213500000	7.31915	18.4005	0.0615346	0.0894037	10.1901	22.7464	0.000398848	0.000845086	FALSE	TRUE
FBgn0002542	P34739	52	52	14796000	1241400000	41010000	5011900000	81374000	1266000000	32449000	8710800000	3170100	1031900000	15493000	7320800000	6.23225	27.0137	0.00337781	0.00656797	7.96199	28.6897	2.91682e-05	0.000160686	TRUE	TRUE
FBgn0010215	P35220	41	41	641210	151990000	6315200	1185900000	808760	145550000	0	1930800000	208240	160430000	282830	774980000	8.32334	23.0229	5.84193e-05	0.0003592	11.5548	24.3957	0.000945261	0.00165501	TRUE	TRUE
FBgn0011211	P35381	34	34	6213100	295220000	22914000	7043300000	11479000	527650000	26375000	6348400000	286860	347650000	19391000	5558600000	7.11197	24.9391	0.00402783	0.00759915	8.11272	28.4935	9.62562e-06	9.39717e-05	TRUE	TRUE
FBgn0004913	P35600	50	50	4423900	227260000	6595300	3095900000	4627100	650390000	232990	3044400000	0	480410000	1900500	2186600000	8.97223	24.1393	0.0072491	0.0125095	10.9055	25.8997	0.000169278	0.00046465	FALSE	TRUE
FBgn0010247	P35875;P35875-2	9	9	0	22930000	0	140530000	0	0	0	27474000	0	9350000	0	26677000	6.0418	17.7618	0.0643967	0.089899	10.3273	20.3186	2.34488e-05	0.000142144	FALSE	TRUE
FBgn0002607	P36241	16	16	185740000	3173000000	110140000	2412500000	450720000	2401500000	733330000	7315600000	149130000	1740500000	257690000	2143200000	3.35099	29.465	0.00477234	0.00877339	3.60921	29.8398	0.0106046	0.0136507	TRUE	FALSE
FBgn0003517	X2JC80;P38979-2;P38979	23	23	535810000	53597000000	350530000	27631000000	286830000	57907000000	437840000	34162000000	72589000	46435000000	328300000	22815000000	7.87431	31.6725	0.000206095	0.000771795	6.23509	31.578	4.7652e-05	0.000203048	TRUE	TRUE
FBgn0086134	P40301	5	5	0	4123800	0	81440000	318400	21029000	1443800	135050000	0	0	1090300	62028000	4.42666	18.1341	0.154481	0.195973	7.83395	22.4745	0.00235814	0.00355392	FALSE	TRUE
FBgn0002284	P40304	5	5	0	0	0	0	0	0	0	3431600	0	0	751110	20391000					3.77275	18.4959	0.19798	0.21363	FALSE	FALSE
FBgn0003256	P40417-2;P40417;P40417-1	10	10	0	0	0	42745000	0	42386000	138850	163630000	0	37911000	0	62119000	7.01044	18.2462	0.0617767	0.0895385	10.3768	20.9861	3.05531e-05	0.000161398	FALSE	TRUE
FBgn0011638	P40796	46	46	157010000	26710000000	615580000	31653000000	382770000	29218000000	421160000	23004000000	48681000	18509000000	114990000	28769000000	7.41176	30.7976	0.00031372	0.00105216	6.47416	31.4451	0.00026262	0.000631967	TRUE	TRUE
FBgn0013726	P40797	18	18	0	15699000	3725300	1251400000	74188	61683000	1854400	729000000	0	47563000	19965000	396880000	9.87503	20.1578	4.44014e-05	0.000306051	7.10798	25.8548	0.000650327	0.00121813	TRUE	TRUE
FBgn0013750	P40946	5	5	0	0	0	21586000	0	22034000	102360	122900000	0	0	0	53570000	3.21743	16.3497	0.293166	0.332059	9.98606	20.6441	4.02289e-05	0.000184141	FALSE	TRUE
FBgn0011284	X2JGM9;P41042	27	27	217890000	44615000000	187820000	15997000000	957920000	43921000000	232620000	38568000000	594520000	41063000000	345720000	15906000000	6.43554	32.1116	0.00025284	0.000892955	6.43647	31.0993	0.000101189	0.000325378	TRUE	TRUE
FBgn0004401	P41073;M9NG39;P41073-3	72	72	656860000	188440000000	485050000	103680000000	1154800000	222300000000	730070000	154630000000	440190000	220600000000	1075600000	108320000000	8.24071	33.4902	2.9843e-05	0.000249148	7.37346	33.1199	3.04307e-05	0.000161303	TRUE	TRUE
FBgn0010409	P41093	21	21	188140000	11129000000	115900000	3373700000	470330000	8996200000	448330000	7675600000	184150000	5717900000	207980000	1964000000	5.03349	30.4343	0.000618241	0.0017293	4.06677	29.7534	0.00358371	0.0051446	TRUE	TRUE
FBgn0010411	P41094	33	33	990400000	59683000000	252100000	1589800000	1288100000	75506000000	306120000	7063600000	173310000	31563000000	412730000	1037300000	6.43173	32.3875	0.000918719	0.00233312	2.83819	29.659	0.0209744	0.0259551	TRUE	FALSE
FBgn0261609	X2JFR6;P41374	22	22	10267000	4285100000	62032000	5798900000	76375000	4531900000	31871000	8774300000	8056800	4436200000	14407000	6773800000	7.90031	28.0901	0.000376382	0.00121028	7.84286	28.7856	5.78259e-05	0.000226387	TRUE	TRUE
FBgn0004926	P41375	25	25	14830000	824870000	182660000	7866900000	44774000	580690000	79638000	11478000000	6597500	567080000	17045000	11121000000	5.3067	26.6172	0.00135608	0.0031669	7.31649	29.563	0.000382625	0.000821433	TRUE	TRUE
FBgn0010421	P41900	4	4	0	0	0	2809300	0	0	0	53628000	0	0	0	34958000					8.89748	19.6037	0.000385296	0.000823522	FALSE	TRUE
FBgn0011710	P42207	6	6	0	0	1133000	67936000	0	0	2044300	127050000	0	2979200	0	50609000	2.25518	15.8685	0.302885	0.332059	7.43384	22.4602	0.00399631	0.00564497	FALSE	TRUE
FBgn0003449	P43332	11	11	0	44662000	550730	691610000	15880000	105930000	2135800	3072500000	713720	74497000	21225000	1068300000	6.70504	22.7214	0.0302763	0.0455145	8.81274	25.8852	0.00108355	0.00184683	FALSE	TRUE
FBgn0008635	P45437	36	36	972260	111020000	18380000	841420000	14566000	486070000	6060900	1640400000	6307000	59841000	1209000	677030000	5.04729	24.6155	0.0113001	0.0184727	7.57539	26.0771	0.000605225	0.00115112	FALSE	TRUE
FBgn0011726	P45594	17	17	4291300	1859900000	9718100	4160600000	82965000	4341200000	63749000	19054000000	1315800	1340000000	20326000	4520100000	8.15371	26.9657	0.00324637	0.00635434	8.25409	28.5987	0.000235368	0.000584777	TRUE	TRUE
FBgn0011742	P45888-2;P45888	10	10	0	0	0	100010000	0	0	532210	334680000	0	2395700	902390	162420000	2.15036	15.8161	0.304749	0.332059	9.40297	22.6882	0.000515404	0.00101862	FALSE	TRUE
FBgn0011741	P45890	4	4	0	0	386970	2834000	8381300	0	0	47258000	0	0	0	62592000	-2.7526	16.1172	0.296647	0.332059	7.98537	20.2833	0.00263911	0.0039218	FALSE	TRUE
FBgn0011661	P46150-2;M9NG50;P46150;M9PHG2;C7LAH9;P46150-3;P46150-4;P46150-5	88	88	270880000	49032000000	622960000	227260000000	419840000	55811000000	556640000	230420000000	263170000	27803000000	266160000	241820000000	7.09253	31.7562	6.01772e-05	0.000365581	9.01057	33.2568	9.93348e-06	9.54842e-05	TRUE	TRUE
FBgn0014026	X2JCS6;P46223	26	26	3553500000	20201000000	2883000000	16867000000	4559300000	27136000000	8431900000	20479000000	2340300000	22858000000	2517000000	13928000000	2.78946	33.0403	0.00543947	0.00979535	2.099	32.9252	0.0298003	0.0361802	FALSE	FALSE
FBgn0004378	P46863	61	61	18419000	3354500000	31683000	7453400000	2145900	3247200000	35802000	6775300000	2788600	4477400000	6359600	9647800000	9.57369	26.9798	0.000118553	0.000531174	8.66973	28.5386	6.98509e-05	0.000256231	TRUE	TRUE
FBgn0010078	P48159	8	8	3659400	171480000	2647500	91697000	25073000	941530000	32749000	1356700000	1083100	272000000	4760100	79489000	6.25113	25.2687	0.00498593	0.00908045	4.84946	25.2526	0.0197463	0.0245238	TRUE	FALSE
FBgn0013954	P48375	8	8	0	508270000	2198500	359290000	563730	710010000	2730500	1791800000	3060500	671710000	4240900	618140000	10.7522	23.8397	0.0011831	0.00284319	7.96598	25.4712	8.05369e-05	0.000281158	TRUE	TRUE
FBgn0086472	P48588	6	6	14375000	393290000	6339800	659600000	80147000	618780000	4586400	4280100000	4684000	240500000	35367000	863530000	4.46827	26.2983	0.0113362	0.0184995	7.05895	26.7964	0.00099831	0.00173314	FALSE	TRUE
FBgn0011703	P48591	29	29	12852000	377380000	18698000	2171000000	28229000	888170000	16853000	2856900000	3568000	662490000	11386000	2502500000	5.79606	26.2756	0.00134235	0.00314303	7.3482	27.542	2.05388e-05	0.000131185	TRUE	TRUE
FBgn0011704	P48592	13	13	171980	172220000	8326300	464210000	0	72500000	128600000	212530000	0	89109000	0	509570000	11.0022	21.1257	5.07685e-05	0.000333109	6.76515	25.0768	0.0609173	0.0700447	TRUE	FALSE
FBgn0014877	P48604	13	13	0	0	789020	240720000	0	0	257620	475740000	0	0	0	253240000					10.6216	22.884	0.000150003	0.000426468	FALSE	TRUE
FBgn0013762	P48609	11	10	0	51886000	0	76309000	0	0	984590	287260000	0	31496000	0	139000000	7.01854	18.2502	0.0620741	0.0895669	10.3715	21.9255	0.00047806	0.000962673	FALSE	TRUE
FBgn0011207	P48612	21	20	0	47400000	625400	999870000	0	89505000	191590	2601000000	0	90765000	0	1505300000	11.3756	20.4287	3.63953e-06	0.000172249	13.2346	23.9363	3.34983e-05	0.000168736	TRUE	TRUE
FBgn0002736	P49028	17	17	875960	862270000	736220	1507700000	3247200	1567300000	3738300	7723300000	1283300	410030000	74636000	1914500000	9.05922	25.0838	7.65345e-05	0.000408617	8.89783	26.9413	0.00279362	0.00412952	TRUE	TRUE
FBgn0002579	X2JC35;P49630	9	9	113970000	1514900000	55334000	96170000	300630000	7348800000	392840000	1656800000	172810000	1602700000	128670000	154040000	3.8524	29.3569	0.00674177	0.0117969	1.04448	27.5923	0.474455	0.487898	FALSE	FALSE
FBgn0259168	P49657-2;P49657-3;P49657;X2JFM3;Q9VX06	20	20	446460	245260000	7699100	606620000	1233800	246310000	2345500	861820000	3318100	549540000	576350	768640000	8.03817	24.2407	0.000234032	0.000843999	8.40082	25.2585	0.000236109	0.000584777	TRUE	TRUE
FBgn0014861	P49735	4	4	0	0	0	63031000	0	2288800	0	12819000	0	0	0	0	2.12841	15.8051	0.305173	0.332059	6.4038	18.3569	0.0596871	0.0689901	FALSE	FALSE
FBgn0004914	P49866-3;X2J9X1;P49866;P49866-2	8	8	0	0	0	26429000	0	0	0	88075000	0	0	0	30984000					10.156	20.233	9.24924e-06	9.26426e-05	FALSE	TRUE
FBgn0015298	P49963	10	10	0	47913000	429450	102110000	0	67675000	1222300	753410000	980360	8009100	2249200	272500000	8.35814	20.6407	0.00374151	0.00715289	8.02727	24.0251	0.000296905	0.000687135	TRUE	TRUE
FBgn0005617	X2J6S0;P50535	14	14	0	104570000	0	26185000	0	114560000	0	136440000	1497300	137150000	0	51500000	10.1489	21.7397	0.00135148	0.00315886	10.6064	20.4582	1.32501e-05	0.000107288	TRUE	TRUE
FBgn0002775	P50536	5	5	0	0	0	124890000	0	8047500	0	8381800	0	0	0	44010000	2.73306	16.1075	0.296832	0.332059	9.94044	20.1252	0.000109401	0.000341946	FALSE	TRUE
FBgn0015756	X2JDU0;P50882	11	11	23125000	246630000	2960900	2844300000	24538000	297490000	38722000	7383600000	19262000	127700000	25692000	2621200000	3.24783	26.0275	0.00332609	0.00648125	8.05187	27.799	0.000505692	0.0010039	TRUE	TRUE
FBgn0015288	P50887	27	27	110170000	19826000000	359920000	13664000000	115540000	33331000000	263220000	43124000000	231450000	24317000000	282960000	27809000000	7.45966	30.8249	5.08815e-05	0.000333109	6.40715	31.3605	0.000105914	0.000334436	TRUE	TRUE
FBgn0003118	P51023-2;P51023;A0A0B4KH96;P51022	4	4	0	13489000	0	0	0	64530000	848400	46157000	0	4485200	0	43936000	9.16756	19.3247	0.000233976	0.000843999	5.33319	19.3347	0.140682	0.153793	TRUE	FALSE
FBgn0000499	P51140	17	17	0	99356000	736280	684130000	0	79901000	1387000	1058100000	0	80402000	415430	890790000	11.6186	20.5502	2.07298e-06	0.000172249	10.1671	24.6028	8.82076e-06	9.20854e-05	TRUE	TRUE
FBgn0010292	P51406	30	30	8440200000	973770000	10900000	2808800000	112570000	1568300000	8543500	2147700000	18427000	837690000	1441800000	8777800000	2.06374	28.9839	0.40599	0.431938	6.19641	28.708	0.0274241	0.0334666	FALSE	FALSE
FBgn0003074	P52029	7	7	0	86956000	380780	98435000	0	78044000	1659100	87698000	0	0	0	25961000	7.70323	18.5926	0.0611633	0.0891964	7.73767	21.9873	0.00239004	0.00359847	FALSE	TRUE
FBgn0003117	Q9VEZ8;P52168;A0A0B4KH81	6	5	0	13774000	0	0	0	19001000	0	61000000	0	73577000	1349600	149150000	9.93498	19.7084	3.79876e-05	0.000282578	5.83181	19.8073	0.146629	0.159897	TRUE	FALSE
FBgn0003507	P52172-2;A0A0B4K6J1;P52172;E2QCY6;P52172-3;A0A0B4KHL1	7	6	0	3433800	0	110700000	1128700	116720000	0	121760000	0	25565000	0	184410000	7.84314	20.4509	0.00961851	0.0159529	11.8583	21.0841	1.2339e-06	6.79762e-05	FALSE	TRUE
FBgn0267727	P52295	29	29	3722900	1902800000	24200000	5619900000	6981600	3110900000	56827000	6491300000	3972800	1900400000	19950000	4881100000	8.89966	26.6114	1.72207e-05	0.000209877	7.54328	28.6178	3.87923e-05	0.000180548	TRUE	TRUE
FBgn0003124	P52304	47	47	35283000	1542000000	16730000	14226000000	14963000	2028900000	41736000	23398000000	1204800	934980000	7073800	15548000000	7.37761	26.7247	0.00222986	0.00469717	9.98824	29.0157	2.6067e-05	0.000149752	TRUE	TRUE
FBgn0015321	X2JAX3;P52486	6	6	0	0	0	43433000	0	3055200	0	91102000	0	0	346060	23752000	2.2673	15.8746	0.302685	0.332059	9.2014	20.8376	0.000224416	0.000562864	FALSE	TRUE
FBgn0260985	P53034	15	15	0	0	1106000	349410000	0	0	4908800	527370000	0	3025500	188360	415500000	2.2626	15.8722	0.302762	0.332059	8.71929	24.302	0.000491688	0.000985612	FALSE	TRUE
FBgn0000536	P54352-2;P54352	14	14	1223400	220200000	24564000	162060000	0	20680000	937610	48824000	0	61894000	1026600	165440000	9.39831	21.2673	0.00270415	0.00551271	5.25222	24.0788	0.0123022	0.0156763	TRUE	FALSE
FBgn0015379	P54353	10	10	318390	129190000	213320	700620000	2668800	266380000	0	2367600000	0	57961000	505530	618100000	8.78442	22.5153	0.00325477	0.00636044	12.641	23.5889	4.67598e-05	0.000200631	TRUE	TRUE
FBgn0263600	P54358	7	7	0	0	0	27157000	0	9318700	0	175940000	0	0	0	7949600	2.80359	16.1427	0.296182	0.332059	9.84762	20.0788	0.000202686	0.000521941	FALSE	TRUE
FBgn0014029	P54359;A0A0B4KGJ1	14	14	497990	128680000	0	358760000	0	187630000	13528000	396790000	0	18985000	620130	325540000	10.0644	21.1681	0.000878569	0.00226273	9.05796	23.8912	0.00533015	0.00731799	TRUE	TRUE
FBgn0001087	P54362;M9PHJ5;M9PJM7	48	48	2540100	1764300000	8089400	12005000000	7354400	2804900000	20981000	27209000000	1421800	1945800000	15614000	22060000000	9.47785	26.2476	4.58389e-05	0.000309765	10.4468	28.9456	7.68086e-06	8.64798e-05	TRUE	TRUE
FBgn0013269	P54397	21	21	79450000	1432400000	64597000	8473200000	25036000	2902000000	100070000	11253000000	45354000	2755400000	54185000	9223600000	5.65134	28.2443	0.000414778	0.00129154	7.08658	29.6142	2.85402e-05	0.000158642	TRUE	TRUE
FBgn0014002	X2JGP4;P54399	30	30	1978700	933480000	518860	160300000	6694000	2351200000	0	0	668970	1039500000	0	0	9.3133	25.6374	0.000170061	0.000674808	2.75707	17.8102	0.465123	0.478781	TRUE	FALSE
FBgn0010438	P54622	13	13	216880000	12026000000	136060000	9314400000	508960000	35032000000	622600000	43732000000	260490000	13063000000	362260000	12064000000	5.84874	31.115	0.00040098	0.00126406	5.76298	31.1034	0.00102721	0.00177135	TRUE	TRUE
FBgn0011771	P55162	63	63	3103800	507500000	16348000	5586000000	1928900	816360000	29434000	10434000000	98039	265330000	7957100	7712100000	9.16021	24.2555	0.00108831	0.00265049	8.93561	28.3669	2.45915e-05	0.00014603	TRUE	TRUE
FBgn0019936	P55828	16	16	146120000	4470900000	80807000	3566900000	236900000	17667000000	91781000	18127000000	28204000	4337300000	80407000	4264500000	6.14024	29.634	0.00195921	0.00422809	6.2729	29.4633	0.000311417	0.000712701	TRUE	TRUE
FBgn0017545	P55830;P55830-2	32	32	427110000	33118000000	862590000	82982000000	15712000000	38707000000	1536100000	142520000000	348360000	29161000000	917190000	69767000000	4.65497	32.6332	0.030239	0.0454835	6.45764	33.2199	7.1164e-05	0.00026012	FALSE	TRUE
FBgn0017579	P55841	19	19	541300000	34531000000	136330000	2323500000	2210400000	41734000000	232710000	10416000000	199790000	23535000000	536410000	2490800000	5.70478	32.0615	0.00197523	0.00425601	3.93015	29.9035	0.00599746	0.00812969	TRUE	TRUE
FBgn0010350	X2JC55;P56079	3	3	9902500	0	4476200	0	50485000	6513800	20146000	28977000	20770000	0	54717000	37571000	-7.00659	20.8756	0.0272242	0.0412213	-2.31894	22.8616	0.453353	0.466976	FALSE	FALSE
FBgn0020909	P56175	20	20	0	6784300	931360	422860000	185430	11245000	1266600	631850000	0	0	0	347080000	4.62503	17.9733	0.121481	0.156546	10.3349	23.5863	0.000458887	0.000935051	FALSE	TRUE
FBgn0003462	P61851;M9PF91	7	7	0	0	0	0	0	32407000	0	175600000	0	0	0	0	3.40295	16.4424	0.292149	0.332059	4.07758	17.1938	0.277224	0.29552	FALSE	FALSE
FBgn0260441	P80455	28	28	1584000000	53502000000	325020000	935710000	1300400000	150710000000	1335700000	15496000000	393410000	46270000000	458710000	821580000	6.27084	32.9317	0.00059928	0.00169313	1.96753	30.1051	0.201254	0.216762	TRUE	FALSE
FBgn0034918	P82804	12	12	443640	268010000	1589700	133210000	20231000	200550000	21260000	603420000	224520	212470000	1931800	253570000	7.47806	24.0076	0.00695568	0.0120598	6.08402	24.9832	0.00298663	0.004375	FALSE	TRUE
FBgn0040077	P82890;P82890-2	6	6	0	2521700	0	49073000	1648300	12159000	3190400	532710000	0	0	0	72456000	3.136	18.2795	0.313873	0.338552	9.57751	22.0938	0.00363897	0.0052118	FALSE	TRUE
FBgn0045073	P83094;Q7KUZ1	7	7	0	43016000	0	30938000	435130	167170000	0	18297000	0	8228100	0	50100000	9.14476	20.6434	0.0017967	0.00393975	9.70712	20.0085	7.33129e-06	8.41768e-05	TRUE	TRUE
FBgn0267339	P83100	10	10	0	49658000	0	17776000	0	48278000	0	59200000	1532400	106840000	0	50336000	9.24401	21.2984	0.002346	0.00490021	10.0076	20.1588	1.00278e-05	9.55303e-05	TRUE	TRUE
FBgn0027101	P83102	15	15	0	150060000	0	70051000	0	182060000	0	232540000	0	82598000	97177	107630000	12.2259	20.8539	2.71271e-06	0.000172249	11.2193	21.2358	9.61898e-06	9.39717e-05	TRUE	TRUE
FBgn0053853	Q4AB57;P84051	8	6	0	0	19984000	1078000000	0	35253000	0	1207800000	0	0	2055300	63726000	3.44343	16.4627	0.291948	0.332059	8.5742	24.4132	0.015243	0.0192016	FALSE	FALSE
FBgn0015279	P91634	18	18	0	3848200	0	175350000	0	15011000	0	506140000	0	0	0	160210000	5.41113	17.4465	0.0682162	0.0922389	12.697	21.5035	2.42701e-06	7.2935e-05	FALSE	TRUE
FBgn0016983	P91638;Q9VS62;Q7KU82;M9PEE1	25	25	0	9265400	486420	490630000	0	163220000	854810	238690000	523720	29786000	355280	454850000	8.92449	20.6224	0.00216649	0.0045778	9.47525	23.7495	1.13212e-05	0.000100074	TRUE	TRUE
FBgn0019938	P91875	133	132	78137000	886840000	184210000	192800000000	18282000	1276000000	104180000	143930000000	19663000	4333800000	65495000	98716000000	5.80455	27.7597	0.0014729	0.0033705	10.3404	31.8556	7.36535e-06	8.41768e-05	TRUE	TRUE
FBgn0264855	P91926;P91926-2	54	54	2382300	359770000	25962000	24168000000	9679600	1097600000	64841000	47476000000	596460	604640000	12648000	27462000000	8.0164	25.2004	0.000724855	0.00196315	10.1543	29.8014	2.12461e-05	0.000133764	TRUE	TRUE
FBgn0019886	P91927	10	10	0	0	957460	94703000	0	0	0	31880000	0	31180000	0	128710000	3.38439	16.4331	0.292244	0.332059	9.3946	21.4236	0.000822024	0.00147696	FALSE	TRUE
FBgn0020653	P91938-4;P91938-2;P91938-3;P91938	20	20	844810	30140000	9738100	916980000	3252000	74283000	28664000	697640000	0	0	4618000	441740000	3.22351	20.2991	0.400605	0.427041	5.91402	26.3326	0.000579007	0.00111218	FALSE	TRUE
FBgn0085432	P91943-6;P91943-4;P91943;Q8IMA8;H9XVM0;P91943-5	6	6	0	0	0	13020000	0	23327000	0	92276000	0	0	1953700	14645000	3.24485	16.3634	0.293005	0.332059	7.56328	20.8509	0.00647775	0.00869757	FALSE	TRUE
FBgn0020238	P92177-4;P92177-1;P92177-2;P92177	22	20	5275200	324740000	7880400	2777000000	9810900	478640000	37148000	4150500000	18778000	424220000	35521000	3417800000	5.35001	25.9148	0.000496496	0.00146217	7.28438	28.0218	0.000142424	0.000409486	TRUE	TRUE
FBgn0002526	Q00174	41	41	1233500	316330000	0	0	15561000	666040000	0	0	399800	297150000	0	0	7.65327	24.7382	0.00247059	0.00510964					TRUE	FALSE
FBgn0250788	Q00963;M9PF16;M9PHG4	114	114	11665000	1274700000	43211000	2751200000	116780000	3090700000	101340000	5988900000	2688800	1124600000	12172000	2728600000	6.73538	27.2455	0.0049682	0.00907237	6.56199	28.4465	0.00056388	0.00108996	TRUE	TRUE
FBgn0263995	Q01617-5;A0A0B4KGD8;A0A0B4KGV8;A0A0B4KHB6;A0A0B4KHP4;Q01617-1;Q01617;Q01617-3	7	7	863650	281240000	373060	345520000	13718000	400130000	1203100	1130000000	0	306470000	1619600	357780000	8.8879	23.8341	0.00887647	0.0149033	9.17259	24.3645	5.95068e-05	0.000229187	FALSE	TRUE
FBgn0260944	Q02427-2;Q02427-1;Q02427	15	3	428650000	14786000000	42111000	3653100000	46956000	42620000000	151010000	26033000000	28647000	15566000000	54342000	7637700000	8.0067	30.314	0.000846894	0.00219365	7.00109	29.565	0.00045419	0.000927932	TRUE	TRUE
FBgn0010265	X2J950;Q03334	13	13	35585000	2355600000	21851000	2851600000	34852000	6194800000	79159000	14176000000	2024300	1544600000	95300000	2580900000	7.69932	27.5458	0.00180416	0.00394977	6.42389	28.9204	0.000824188	0.00147999	TRUE	TRUE
FBgn0004227	X2JFR1;Q04047;Q8IR16;Q04047-2	66	59	195440000	68368000000	157650000	10045000000	65283000	105040000000	3105900000	17569000000	2017800000	93738000000	45259000	11430000000	8.21339	32.2442	0.00122737	0.00292384	5.49132	30.8111	0.0145922	0.0184571	TRUE	FALSE
FBgn0010222	Q04448;A0A0B4KFE5;Q04448-2	9	9	0	0	170310	19575000	0	38718000	1993300	169460000	0	0	0	26086000	3.48852	16.4852	0.291733	0.332059	7.57871	21.6092	0.00445773	0.00623113	FALSE	TRUE
FBgn0010278	Q05344	36	36	319570	56085000	927450	2202600000	2188100	163960000	10197000	1919000000	3350200	435460000	1113900	891460000	6.90167	23.7918	0.00203542	0.00436505	9.47137	25.7996	0.000169618	0.00046465	TRUE	TRUE
FBgn0262601	Q05856	13	13	43717000	4893100000	20867000	7571700000	138740000	5921100000	110980000	22598000000	10083000	4267100000	69748000	7774400000	6.98234	28.7228	0.000909681	0.00231232	7.65781	29.5276	0.000182707	0.000488454	TRUE	TRUE
FBgn0010282	Q05913	5	5	0	0	0	21153000	0	0	0	12912000	0	0	0	11336000					8.64202	19.476	8.77225e-06	9.20854e-05	FALSE	TRUE
FBgn0004908	Q06849	4	4	0	0	0	14417000	17845000	5912700	0	22919000	0	5970100	0	12654000	2.05825	18.8861	0.575597	0.600222	8.78649	19.5482	7.66217e-06	8.64798e-05	FALSE	TRUE
FBgn0010220	Q07886	31	31	0	103980000	3895400	2252000000	468070	178910000	2301900	1431000000	0	108800000	753140	1420200000	10.8084	21.5103	0.000236407	0.000849199	9.7787	25.7394	2.50422e-05	0.000146466	TRUE	TRUE
FBgn0004638	Q08012	6	6	0	12643000	0	0	0	17393000	2320300	140580000	0	4666500	0	27335000	8.52498	19.0034	4.49748e-05	0.000306552	5.15674	19.7303	0.18843	0.203467	TRUE	FALSE
FBgn0014075	Q09332	4	4	0	0	3724100	1095400	30478000	17925000	0	22746000	0	0	0	0	-0.255265	17.9867	0.950305	0.9545	2.50623	18.6326	0.425066	0.438572	FALSE	FALSE
FBgn0026409	Q0E8E8	9	9	3749700	120780000	3878200	115050000	8050800	64777000	3862700	106050000	2706400	58630000	0	42252000	4.15164	24.1248	0.00186312	0.00405283	6.61575	22.9489	0.0156702	0.0197075	TRUE	FALSE
FBgn0035987	Q0E8G6;Q9VSY2	19	19	8868200	4809300000	2630800	2779400000	9428800	5423400000	0	4647800000	13675000	3775200000	7255700	2435700000	8.78658	27.7113	1.27851e-05	0.000186413	11.7983	25.6567	0.00118953	0.00199008	TRUE	TRUE
FBgn0035357	Q0E8J0	11	11	0	25172000	0	142290000	0	41398000	0	180280000	0	19238000	753610	228820000	9.95434	19.7181	7.95702e-06	0.000174533	10.8154	22.0188	0.000208596	0.000534485	TRUE	TRUE
FBgn0035107	X2J8G3;Q0E8K5	3	3	0	0	0	0	0	2249200	0	81207000	0	0	0	0	2.12001	15.8009	0.305338	0.332059	3.70671	17.0083	0.278468	0.296395	FALSE	FALSE
FBgn0083976	Q0E8K6	9	9	1533600	119090000	1884100	60079000	4269400	149800000	4473300	188530000	2443700	120180000	2137900	165620000	5.67728	24.1035	0.000243322	0.000869461	5.55592	24.1	0.000413041	0.000869783	TRUE	TRUE
FBgn0016054	Q0E8P0	7	7	0	0	0	13306000	0	0	0	82755000	0	0	0	60626000					10.1188	20.2144	2.88591e-05	0.000159552	FALSE	TRUE
FBgn0031489	Q0E8U4	8	8	0	0	0	115450000	0	0	0	153980000	0	0	0	82689000					11.6057	20.9578	1.52782e-06	6.79762e-05	FALSE	TRUE
FBgn0250838	Q0E8X7	3	3	0	0	2521000	8738200	13291000	0	15739000	31313000	0	0	0	0	-2.97434	16.2281	0.294789	0.332059	0.928586	20.5738	0.788534	0.795236	FALSE	FALSE
FBgn0040660	Q0E8X8	6	6	768970	32161000	7158200	120140000	2559000	118900000	13924000	263950000	0	103580000	0	35023000	7.60316	22.3285	0.00675568	0.0118073	6.07347	23.5891	0.0459062	0.054977	FALSE	FALSE
FBgn0050147	Q0E908	20	20	0	66272000	91936	235870000	0	80281000	0	474330000	0	26590000	0	126630000	10.894	20.1879	8.67268e-06	0.000174533	12.2508	21.7248	6.19516e-06	8.20215e-05	TRUE	TRUE
FBgn0027529	Q0E910;D5AEP3;E1JGN5;Q7KN83	64	64	2247100000	2199700000	1169800000	3359700000	2281900000	2878100000	1539800000	5044200000	2848900000	2650100000	2267900000	4213100000	0.0665885	31.2202	0.915109	0.921862	1.37583	31.2621	0.0707012	0.0799242	FALSE	FALSE
FBgn0027836	Q0E931	30	30	43895000	4301600000	76178000	12387000000	36530000	9851100000	107510000	27783000000	11754000	3038700000	35597000	11145000000	7.56796	28.4496	0.000189406	0.000727361	7.88308	29.9242	5.51313e-05	0.000220311	TRUE	TRUE
FBgn0083983	Q0E959	4	4	5780800	226850000	1817200	87867000	3527600	132370000	953420	241080000	641400	38262000	770480	95437000	5.4742	23.9051	0.00428382	0.00801565	6.84345	23.4922	0.000106897	0.000337113	TRUE	TRUE
FBgn0026370	Q0E965;A0A0B4KF69;A1ZA05	42	42	135580000	11718000000	135170000	37715000000	350550000	16121000000	507530000	68026000000	234120000	11221000000	287400000	47881000000	5.84647	30.6573	0.000201083	0.000758477	7.52364	31.771	6.52158e-05	0.000244412	TRUE	TRUE
FBgn0033915	Q0E981	18	18	0	7075200	0	116580000	0	26386000	929270	451890000	0	8679800	0	95181000	8.74467	19.1133	4.20646e-05	0.000296735	10.6389	22.0313	0.0004537	0.000927932	TRUE	TRUE
FBgn0027079	Q0E993;A0A0B4KF06	60	59	3245100	27260000	26639000	9014900000	2157800	166290000	15570000	13236000000	0	61300000	4568000	8033900000	6.8223	22.5484	0.0174443	0.0273696	9.63814	28.3799	3.35303e-05	0.000168736	FALSE	TRUE
FBgn0033699	Q0E9B6;A1Z8U9	24	24	3970300000	97716000000	554410000	5245300000	11693000000	81031000000	705730000	18636000000	501450000	66645000000	1060900000	4917500000	4.82278	33.8224	0.0102613	0.0169367	3.39249	31.1708	0.00556134	0.0075982	FALSE	TRUE
FBgn0027580	Q7KN97;Q0E9E2	18	18	0	0	4390900	394610000	0	0	0	214840000	0	0	0	156410000					10.3598	22.6386	0.00220262	0.00334733	FALSE	TRUE
FBgn0033224	Q0E9G3	20	20	0	25737000	0	189920000	0	70661000	426860	641980000	0	50440000	0	258980000	10.6857	20.0838	7.63475e-06	0.000174533	11.8979	22.2867	7.0164e-05	0.000257074	TRUE	TRUE
FBgn0033188	Q0E9G4;Q961L4	6	6	0	15544000	2072700	120220000	0	141560000	2650200	135650000	0	19275000	0	47370000	10.3147	19.8983	8.76092e-05	0.000440133	7.29272	22.8049	0.00678662	0.00907136	TRUE	TRUE
FBgn0033092	Q0E9N4	7	7	0	15562000	0	131510000	1495800	9893500	0	361680000	0	7911900	0	70537000	6.6836	20.0066	0.00969246	0.0160658	12.0026	21.1563	6.40272e-06	8.2646e-05	FALSE	TRUE
FBgn0263829	Q0IGP7	33	33	40184000	17735000000	6190900	4569400000	80927000	14922000000	53303000	10230000000	24731000	11166000000	19781000	5538600000	8.37698	29.5518	4.2687e-05	0.000299577	8.41376	28.3626	0.000146235	0.000418104	TRUE	TRUE
FBgn0064117	Q0KHQ1	14	14	132090000	40719000000	59680000	4774500000	61768000	37453000000	68341000	11646000000	24635000	24901000000	78414000	7348600000	9.16444	30.3861	5.72851e-05	0.000354622	6.76168	29.408	5.13775e-05	0.000211052	TRUE	TRUE
FBgn0031030	Q0KHQ5;M9PHK2;Q8IQW6;Q8T093	42	42	0	400400000	3983700	2603300000	1591600	958640000	4508500	6770700000	1507100	536760000	511060	4829500000	10.5156	23.8799	0.00126322	0.00300344	11.0368	26.5161	5.28832e-05	0.000214582	TRUE	TRUE
FBgn0002709	Q0KHR4	51	51	33850000	4004900000	7786000	1013600000	69260000	8909900000	23457000	5439900000	37894000	4245000000	13154000	2599100000	6.90045	28.8614	0.000103424	0.000481002	7.50272	27.4264	0.000169417	0.00046465	TRUE	TRUE
FBgn0030808	Q0KHR5;Q9VX92	22	22	1742100	34203000	2217900	67910000	308810	214550000	4482500	447880000	0	2081900	0	106120000	6.66138	21.2339	0.0284287	0.0429499	7.69506	23.2914	0.00856953	0.0112307	FALSE	FALSE
FBgn0040207	X2JKM9;Q0KHS0	19	19	0	4135600	0	282410000	0	28813000	0	687060000	0	0	0	465590000	5.75933	17.6206	0.0707347	0.0945206	13.5862	21.9481	8.75209e-07	6.79762e-05	FALSE	TRUE
FBgn0039697	Q0KHZ6	18	18	0	56031000	5808200	3169300000	2721600	101510000	7395200	6483600000	0	104060000	6055500	4819500000	9.37057	21.6379	0.00372352	0.00712848	9.50142	27.3566	5.8175e-06	8.11716e-05	TRUE	TRUE
FBgn0015622	Q0KHZ9;Q9VAL7	11	8	1086400	33853000	24773000	134080000	15780000	61519000	103710000	318330000	0	26814000	2291800	140460000	5.62004	22.3779	0.0556158	0.0812801	3.33059	25.7714	0.0655511	0.0745943	FALSE	FALSE
FBgn0026059	Q9VEZ0;Q0KI67;Q8INC3;Q0KI66	25	24	0	0	0	53970000	117510	25660000	2862100	248260000	0	58084000	43979000	279480000	6.27376	18.5783	0.090095	0.117628	6.54572	23.9375	0.0459647	0.0550257	FALSE	FALSE
FBgn0083953	Q0KI97	3	3	0	0	0	39994000	397410	36080000	427660	69775000	0	24925000	962360	66005000	5.44486	18.7498	0.132514	0.170002	7.84942	21.8371	0.00105983	0.0018114	FALSE	TRUE
FBgn0010803	Q0KI98	25	25	0	24816000	1785700	660630000	1463500000	32487000000	3222100000	16991000000	0	7824600000	0	785590000	10.8069	25.3797	0.0857032	0.11227	8.44138	26.7235	0.0922524	0.102817	FALSE	FALSE
FBgn0037440	Q0KIA8;Q9VI16	12	12	0	0	158410	108570000	0	0	0	78327000	0	0	745700	63533000					8.96718	21.7958	0.000313602	0.000715387	FALSE	TRUE
FBgn0037376	Q0KIB3	9	9	0	0	0	111480000	0	0	0	260470000	0	9628000	0	92549000	2.81929	16.1506	0.296044	0.332059	11.8958	21.1029	2.63792e-06	7.2935e-05	FALSE	TRUE
FBgn0011747	Q0KIE7	52	49	3207900	506310000	24272000	1699000000	524580	1203500000	27415000	3266600000	855990	392210000	6767700	1918100000	9.10195	24.6581	0.000121394	0.000540571	7.05758	27.5059	0.000140706	0.000406444	TRUE	TRUE
FBgn0045761	Q107I8	8	8	0	1261100000	599320	1240200000	7870600	2450300000	1728800	1544600000	3412300	1547200000	2375200	1395700000	10.866	25.2168	0.00338116	0.00656979	10.0056	25.3675	1.30531e-05	0.000107288	TRUE	TRUE
FBgn0261625	Q7JQK6;Q961I1;Q1RL13;A1Z942;A1Z943;E1JH47;A0A0B4LGA3;Q0E9A1;A0A0B4LF95;A1Z944	29	29	777220	144880000	1804200	3157900000	3063700	508830000	10230000	2536900000	746560	195530000	2073800	2851000000	7.65033	24.0334	0.000246505	0.000878537	9.71749	26.5431	3.53859e-05	0.000173759	TRUE	TRUE
FBgn0033653	Q1WWB7	3	3	0	0	0	3126700	0	0	0	22507000	0	0	0	14597000					8.11144	19.2107	0.000121811	0.000367337	FALSE	TRUE
FBgn0016070	Q23972-2;Q23972	18	18	39802000	1163800000	3641200	10368000	59433000	1765400000	0	230590000	30717000	1006200000	1275900	63173000	4.93206	27.7806	0.000399822	0.00126187	6.58838	22.3722	0.0187442	0.0233169	TRUE	FALSE
FBgn0011774	Q23976	3	3	0	0	0	10668000	0	0	156860	35764000	0	0	0	26933000					8.51753	20.1151	9.78145e-05	0.000318879	FALSE	TRUE
FBgn0010246	Q23979-3;Q23979-2;Q23979	40	40	15558000	245370000	39666000	1451400000	1134800	588340000	37569000	1906500000	0	181260000	8725200	1810300000	8.56328	23.8637	0.0121427	0.0197202	6.18515	27.5796	0.000311122	0.000712556	FALSE	TRUE
FBgn0250791	Q23983	19	19	0	0	0	444770000	0	12556000	0	563240000	0	0	451830	530930000	2.94698	16.2144	0.294997	0.332059	12.5621	22.6462	3.91413e-05	0.000180878	FALSE	TRUE
FBgn0000524	Q23985	20	20	1475300	422510000	224840	176550000	4422700	834270000	1479200	722840000	102600	588230000	0	260820000	9.40213	24.4397	0.00097504	0.00244651	10.4511	23.0355	0.000432675	0.000898251	TRUE	TRUE
FBgn0000709	Q24020	13	13	255070000	9966100	4934500	109350000	141680000	48531000	262660000	186600000	0	1088400000	0	109790000	3.01841	24.7576	0.481731	0.507379	5.17728	24.3747	0.148131	0.161365	FALSE	FALSE
FBgn0001086	Q24044	13	13	0	0	0	392710000	0	74861000	0	282010000	0	5621200	655270	411470000	6.36609	17.924	0.0730922	0.0972426	11.8682	22.478	0.000100347	0.000323817	FALSE	TRUE
FBgn0015520	Q24113	41	34	2114200	3120300000	901850	122080000	2514400	4370900000	3656400	484880000	438840	2437000000	0	137460000	11.2433	25.9606	2.8288e-05	0.000247336	8.67041	23.2484	0.00305368	0.00446685	TRUE	TRUE
FBgn0263106	Q53ZT0;Q24133	18	18	1166400	4820600	21795000	1326800000	24488000	47492000	43298000	1892200000	0	14952000	3387000	1494100000	4.03188	21.8293	0.173683	0.218404	6.72083	27.1727	0.000826338	0.00148126	FALSE	TRUE
FBgn0015240	Q24143	4	4	0	0	2450000	5739300	0	11219000	0	13142000	0	0	1864400	14716000	2.89283	16.1874	0.295424	0.332059	4.2338	21.1868	0.0523749	0.0624089	FALSE	FALSE
FBgn0015295	Q24145	22	22	0	3966100	829100	405600000	0	45715000	0	800530000	0	0	567220	434940000	5.96119	17.7215	0.0738804	0.0981477	10.9795	23.4663	0.000182796	0.000488454	FALSE	TRUE
FBgn0010314	Q24152	3	3	0	42534000	0	0	0	3014500	0	5063800	0	62890000	0	67480000	9.51637	19.4991	0.000443207	0.00135645	5.98993	18.1499	0.0678033	0.0768736	TRUE	FALSE
FBgn0015270	Q24168	13	13	0	14049000	0	60237000	0	27217000	0	188540000	0	14079000	0	113940000	9.32206	19.402	1.11998e-05	0.00018394	11.5444	20.9272	3.35342e-06	7.60174e-05	TRUE	TRUE
FBgn0015271	Q24169	14	14	0	0	0	99576000	0	8289600	0	164480000	0	0	0	139890000	2.74731	16.1146	0.296697	0.332059	11.8191	21.0645	1.21913e-06	6.79762e-05	FALSE	TRUE
FBgn0264978	Q24179	5	5	0	6102000	0	17158000	0	13534000	0	31945000	0	4351100	0	9665000	8.02035	18.7511	4.51406e-05	0.000306552	8.90029	19.6051	1.63264e-05	0.000119071	TRUE	TRUE
FBgn0001202	Q24185	14	14	0	0	0	145500000	0	3654800	741550	251690000	0	0	34697000	231620000	2.35347	15.9177	0.301348	0.332059	7.70241	23.7524	0.0199256	0.0247168	FALSE	FALSE
FBgn0002590	X2JKU5;Q24186	21	21	1286300000	75414000000	191980000	6616700000	208820000	117330000000	196580000	13459000000	153200000	33456000000	249780000	4435200000	7.59278	32.1594	0.000578146	0.0016441	5.11822	30.2134	0.00033829	0.000754064	TRUE	TRUE
FBgn0263237	Q24216	5	5	0	0	0	0	0	0	10963000	369310000	0	0	0	0					1.69137	18.7444	0.71003	0.717472	FALSE	FALSE
FBgn0016762	Q24239	9	9	770260	75718000	1708400	238400000	1240400	76543000	0	336590000	0	32224000	423580	302310000	7.58908	21.974	0.00388393	0.00736328	9.92507	23.1464	0.000526959	0.00103152	TRUE	TRUE
FBgn0010380	Q24253	56	56	413990	188780000	18899000	5601400000	6446500	440260000	21518000	13499000000	0	109680000	4314100	6259000000	8.96479	23.1558	0.00565	0.0101012	9.33569	28.1917	5.1248e-05	0.000211052	FALSE	TRUE
FBgn0011573	Q24276	18	18	0	218670000	1747200	574820000	65336	255770000	580280	513860000	0	160130000	1910600	476070000	12.4705	21.3944	3.6898e-06	0.000172249	8.70444	24.6018	2.36309e-05	0.000142473	TRUE	TRUE
FBgn0000426	Q24297	8	8	337140	37335000	0	434640000	0	233300000	1509100	1386100000	264330	121430000	0	408170000	9.56376	21.8205	0.000447937	0.00136485	12.2777	23.0839	0.000328114	0.000739395	TRUE	TRUE
FBgn0015247	Q24307	3	3	0	0	0	19195000	0	0	0	36506000	0	0	0	24940000					9.4743	19.8921	5.0938e-06	7.90314e-05	FALSE	TRUE
FBgn0015509	Q24311	37	37	0	188870000	4401900	935930000	0	155460000	5470100	1789600000	0	199830000	417870	670680000	12.6854	21.0836	1.28193e-06	0.000172249	8.91145	25.4976	0.000305498	0.000702281	TRUE	TRUE
FBgn0000482	Q24314	17	17	0	41490000	0	120170000	0	107110000	9785200	314030000	0	4276500	0	114470000	9.92865	19.7053	0.000358007	0.00116491	9.43503	22.5616	0.00684446	0.00914012	TRUE	TRUE
FBgn0011762	Q24317	4	4	0	0	148440	31405000	0	0	0	21464000	0	0	0	20068000					8.67627	20.168	4.38208e-05	0.000192298	FALSE	TRUE
FBgn0011763	Q24318;Q24318-2;A0A0B4KEQ0	6	6	0	0	0	15841000	0	0	391260000	6452400000	0	0	0	24079000					7.39071	23.3132	0.143004	0.15611	FALSE	FALSE
FBgn0014868	Q24319	7	7	0	0	0	32359000	0	4562700	0	34619000	0	12475000	0	30926000	5.40404	17.443	0.0664009	0.0904564	9.80337	20.0567	2.79861e-06	7.3167e-05	FALSE	TRUE
FBgn0000588	Q24338	5	5	0	0	0	46397000	0	0	0	90253000	0	0	0	83414000					10.9146	20.6123	2.48428e-06	7.2935e-05	FALSE	TRUE
FBgn0011604	Q24368	38	38	2802700	68553000	5927400	1290900000	78313	187310000	1916700	857450000	0	114200000	1999600	607440000	9.28742	22.1158	0.00278949	0.00563263	8.27298	25.57	4.03499e-05	0.000184141	TRUE	TRUE
FBgn0016691	Q24439	21	21	0	44748000	1987500	3056900000	4160200	37315000	10034000	5046800000	476500	15225000	7132100	2193200000	6.27908	21.67	0.0181996	0.0284565	9.27524	26.9532	4.31208e-05	0.000191407	FALSE	TRUE
FBgn0015799	Q24472	4	4	0	0	0	17830000	0	0	0	19669000	0	0	0	30568000					9.23927	19.7746	5.42147e-06	7.93482e-05	FALSE	TRUE
FBgn0000283	Q24478	5	5	0	0	0	61451000	1187100	4070100	0	0	0	3392300	0	0	2.91017	18.0087	0.304817	0.332059	3.57265	16.9413	0.279015	0.296395	FALSE	FALSE
FBgn0010173	Q24492	33	33	2427600	3157400000	8850200	5066200000	7215700	5438600000	21161000	4406200000	0	2671700000	5010900	3176100000	12.159	25.6578	0.00171284	0.00378934	8.72364	27.5848	3.21393e-05	0.000166638	TRUE	TRUE
FBgn0015553	Q24558	4	4	0	0	0	12793000	0	0	0	18425000	0	0	0	27933000					9.00485	19.6574	8.11115e-06	8.90748e-05	FALSE	TRUE
FBgn0003887	Q24560;A1ZBL0;P61857	25	14	52525000	2855600000	20104000	4885800000	87699000	5870600000	87476000	5006000000	38817000	2704800000	48795000	4319000000	5.98405	28.7396	0.000225877	0.000826472	6.74381	28.7664	0.000127311	0.000378011	TRUE	TRUE
FBgn0086384	X2JFU0;Q24564	14	14	0	0	0	89856000	0	25432000	7672300	188370000	0	4339900	0	75468000	5.7225	17.6022	0.0696415	0.0935177	8.9661	22.2101	0.00704437	0.00937123	FALSE	TRUE
FBgn0263979	Q24572;E1JIL4	5	5	0	7398700	0	19372000	0	13259000	0	8159500	0	0	0	5168600	5.66581	17.5738	0.0643246	0.089899	8.00131	19.1556	3.81782e-05	0.000180548	FALSE	TRUE
FBgn0016756	Q24574-2;Q24574	7	7	0	0	256900	100590000	0	0	9469500	411820000	0	0	0	197590000					8.81953	23.1767	0.00557813	0.00761777	FALSE	TRUE
FBgn0262512	Q24583	4	4	0	12746000	0	0	0	0	0	97486000	0	0	0	25054000	2.9542	16.218	0.294942	0.332059	6.93576	18.6229	0.0576963	0.0675965	FALSE	FALSE
FBgn0004698	Q24595;Q24595-3	14	14	3236500	36238000	1133800	148450000	183070	80273000	7883400	288710000	2218700	88755000	226670	164710000	5.86114	22.9937	0.00457825	0.0084679	7.24415	23.8932	0.00192944	0.00299715	TRUE	TRUE
FBgn0003360	X2JB48;Q26365-2;Q26365	20	20	99585000	134710000	75796000	2331000000	732180000	408760000	229790000	2445400000	154070000	396410000	147810000	2007300000	0.31944	27.8984	0.769491	0.786194	4.03927	29.0498	0.00113431	0.00191641	FALSE	TRUE
FBgn0014189	Q27268;M9PC90	41	41	326260000	8615800000	324680000	65932000000	86443000	10802000000	308780000	75462000000	69186000	7730700000	92255000	62659000000	6.16407	29.9789	0.000431159	0.00132664	8.33551	31.8129	3.56202e-05	0.000173759	TRUE	TRUE
FBgn0011571	Q27294	17	3	249650000	15519000000	44169000	5042800000	188580000	16102000000	297210000	8182800000	52121000	10864000000	97001000	8673400000	6.69246	30.3533	0.000287802	0.0009831	6.03351	29.7084	0.000544233	0.00105956	TRUE	TRUE
FBgn0003479	Q27297;Q27297-2	4	4	0	0	0	21881000	0	0	0	16458000	2273200	44911000	0	16482000	1.43476	17.5834	0.700598	0.72066	8.95497	19.6325	5.21499e-06	7.90314e-05	FALSE	TRUE
FBgn0011297	Q27333	9	9	0	0	2644500	22315000	38461000	46206000	24980000	147790000	28243000	22054000	29632000	87505000	-0.030723	21.5477	0.994294	0.994659	2.40129	24.7771	0.109357	0.121006	FALSE	FALSE
FBgn0014022	Q27411	20	20	0	0	0	665190000	0	17823000	176410	732730000	0	0	0	174570000	3.11543	16.2987	0.293802	0.332059	12.7995	22.3126	1.651e-05	0.000119844	FALSE	TRUE
FBgn0014455	X2JF40;Q27580;M9PHN8	5	5	0	5411700	0	53350000	0	0	0	0	0	0	0	37851000	2.54224	16.0121	0.29886	0.332059	6.84429	18.5771	0.0556458	0.0660005	FALSE	FALSE
FBgn0004406	Q27607	32	32	5090700	172750000	6783300	796600000	488940	654490000	5597900	516710000	0	437300000	0	1137100000	9.81143	23.5456	0.00313311	0.00619362	9.44393	24.8103	0.0045748	0.00637743	TRUE	TRUE
FBgn0033060	Q29QN4	17	17	2261700	2394600000	5068200	363660000	1241500000	2456300000	54341000	773240000	176350	2476200000	296560	847850000	8.26998	27.0505	0.0466807	0.0686999	7.15901	25.6284	0.00971628	0.0125997	FALSE	FALSE
FBgn0038244	Q29R10	7	7	0	0	0	0	0	0	463370	8059400	10787000	19179000	25857000	53377000	0.276745	17.7533	0.942083	0.947288	1.72203	20.3946	0.639997	0.649684	FALSE	FALSE
FBgn0265082	Q2M1E6;A0A0C4DHA1;A8JQT5	70	70	978310000	5754500000	122280000	14930000000	1705200000	11696000000	1396300000	32016000000	493790000	4292800000	119590000	22380000000	2.81809	31.2132	0.0147835	0.0235742	6.33299	31.1925	0.00160928	0.00255215	FALSE	TRUE
FBgn0052529	Q2MGL2;M9NES5;Q9VWC2;Q9VWC0	11	11	1418500	2313100	0	0	219110	30999000	0	0	0	41996000	0	22023000	6.14423	20.7115	0.0185542	0.028895	3.07918	16.6946	0.281661	0.296395	FALSE	FALSE
FBgn0066304	X2JLB5;Q2MGL3	6	6	510550	64735000	1508800	412960000	1550300	199100000	7201700	765210000	0	56579000	219220	94297000	8.33466	22.2562	0.00280537	0.00565633	7.85884	24.2784	0.00217534	0.00331239	TRUE	TRUE
FBgn0034946	Q8MLQ3;Q2MGN0	3	3	0	0	0	9730800	0	0	0	29429000	0	0	0	36698000					9.22971	19.7698	1.9454e-05	0.000127965	FALSE	TRUE
FBgn0039544	Q2PDP6	5	5	0	0	0	17176000	0	10839000	0	23725000	0	8111000	64723000	31498000	5.6131	17.5475	0.0639217	0.089899	5.72827	21.6167	0.107934	0.119517	FALSE	FALSE
FBgn0031191	Q2PDW6;Q9VR58;M9PI43	15	15	0	57208000	0	15003000	0	87044000	3036500	127490000	0	5199300	0	97081000	10.0773	19.7796	0.000233771	0.000843999	8.48444	21.5235	0.00573633	0.00780616	TRUE	TRUE
FBgn0035021	Q2PE14	24	24	627440	997870000	0	21162000	7303000	1971800000	0	160670000	275100	952870000	986970	28585000	10.1567	25.1213	0.000405492	0.00127094	8.71355	21.0976	0.00173749	0.00273338	TRUE	TRUE
FBgn0002719	Q2QBM1;Q9VG32;Q9VG31	11	11	0	4323900	796750	114600000	0	28458000	0	219840000	382840	4685900	1636300	106350000	6.97929	19.4991	0.00330107	0.00643708	8.58247	22.7582	0.00141499	0.00229871	TRUE	TRUE
FBgn0086908	Q32KD2	28	28	0	21044000	812960	467730000	0	135690000	0	654470000	0	25611000	467250	604560000	10.5767	20.0293	4.18666e-05	0.000296424	11.2122	23.48	0.000131987	0.000389274	TRUE	TRUE
FBgn0037541	Q32KD3;Q7KSW1;Q494I1;A0A0B4KGS8;Q9VHW9;A0A0B4KGF6	16	16	0	0	0	98800000	0	204400000	0	289420000	0	0	617920	135540000	4.28863	16.8853	0.288947	0.332059	10.7112	21.8713	0.000198575	0.000515226	FALSE	TRUE
FBgn0262739	Q32KD4;Q7KY08	82	82	148840000	57439000000	257780000	82429000000	185670000	78193000000	284170000	123090000000	1336100000	46966000000	154950000	77220000000	7.48193	32.0519	0.000499089	0.00146805	8.68021	32.0838	1.06214e-05	9.79572e-05	TRUE	TRUE
FBgn0033663	Q3YMU0	32	32	94559000	3910100000	11197000	433850000	89504000	6211700000	150590000	269210000	18877000	3413500000	5483500	42660000	6.32841	28.8576	0.000531329	0.00154476	3.02461	25.8354	0.102756	0.11403	TRUE	FALSE
FBgn0033890	Q494K2	5	5	0	0	0	3385100	0	4672300	12931000	12506000	0	0	0	0	2.47159	15.9767	0.299728	0.332059	2.16253	19.0594	0.522969	0.535289	FALSE	FALSE
FBgn0033993	Q4V3F5	5	5	0	63037000	0	0	317770	68083000	184250	18170000	0	129240000	0	0	10.3722	21.1059	0.000174951	0.000686162	2.20791	17.0377	0.429717	0.443222	TRUE	FALSE
FBgn0034495	Q4V3Z5	6	6	0	0	0	2383300	0	0	0	37874000	0	0	0	18646000					8.34889	19.3294	0.000352832	0.000779719	FALSE	TRUE
FBgn0053460	Q4V532	4	4	0	0	0	0	0	0	0	0	1957700	55627000	0	22479000	1.60952	17.599	0.670572	0.691203	3.08903	16.6995	0.281596	0.296395	FALSE	FALSE
FBgn0034062	Q4V5A5	5	5	0	6943400	0	22956000	0	0	702170	491370000	0	18993000	0	13775000	5.8081	17.645	0.0652992	0.0900364	9.10291	21.1286	0.00285043	0.00419741	FALSE	TRUE
FBgn0033089	Q4V5H1	9	8	0	0	0	61261000	0	0	7169000	312690000	0	0	0	63749000					8.97708	22.183	0.00760531	0.0100395	FALSE	FALSE
FBgn0033712	Q4V619	10	10	0	25075000	0	439770000	0	3856900	652730	1444700000	0	12657000	815370	546160000	8.60979	19.0458	9.91931e-05	0.000473422	11.3523	23.7122	0.000196061	0.00051085	TRUE	TRUE
FBgn0033934	Q4V6X9	9	9	0	0	0	101110000	0	0	0	151230000	0	0	0	141870000					11.7929	21.0514	1.14624e-06	6.79762e-05	FALSE	TRUE
FBgn0032957	Q59DT1;Q9V9R1;Q7KRS5;Q8IMF2	19	19	0	128830000	0	0	0	307100000	0	101680000	0	49992000	0	46404000	12.1625	20.8222	1.33866e-05	0.000190719	7.25242	18.7812	0.0558164	0.066152	TRUE	FALSE
FBgn0037234	Q59E01;Q8IPM6;Q86BB1;Q95RI8	16	16	21249000	287390000	0	1673700	0	550230000	0	44664000	4693700	232260000	0	57932000	7.89364	24.3615	0.0227181	0.0347758	8.80338	19.5567	0.00103434	0.00178165	FALSE	TRUE
FBgn0012034	Q59E09;Q9VP61;Q9VP61-2	16	16	0	17378000	12556000	274230000	0	28997000	1498500	316170000	0	41883000	777770	202840000	9.97907	19.7305	9.03815e-06	0.000174533	6.73225	24.5881	0.0012057	0.00201385	TRUE	TRUE
FBgn0261872	Q59E33	23	23	0	367900000	0	24181000	6893800	1088000000	6696900	86740000	0	609010000	0	169860000	11.819	23.3091	0.00285766	0.00574902	8.41744	21.8704	0.00985836	0.0127679	TRUE	FALSE
FBgn0265434	Q59E58;A0A0B4JD57;Q59E59;A0A0B4K7Q4;A0A0B4JD95	166	3	659790000	9176700000	970280000	19082000000	2248900000	13576000000	2877400000	30386000000	316660000	9084000000	616410000	18276000000	3.74466	31.4065	0.00757894	0.0129965	4.19605	32.2564	0.00212902	0.00325795	FALSE	TRUE
FBgn0025388	Q5BI31	5	5	0	0	220800	40819000	0	4192700	0	0	0	8428100	0	59438000	5.17478	17.3283	0.0658949	0.0900817	6.06675	19.0542	0.090469	0.100903	FALSE	FALSE
FBgn0033260	Q5BI50	37	37	0	43667000	1274900	596810000	4588700	181980000	2389200	1864600000	0	24217000	555230	408290000	8.57908	21.4934	0.0104994	0.0172567	9.33372	24.8511	6.34992e-05	0.00023948	FALSE	TRUE
FBgn0025185	Q5BIC3	7	7	0	26740000	208790	66737000	793180	41196000	1055700	56939000	0	12541000	0	29329000	8.15649	20.438	0.00226592	0.00476944	7.90809	21.5662	0.00103725	0.00178365	TRUE	TRUE
FBgn0038427	Q5BIH5;Q9VEV4;A0A0B4KH88	3	3	0	0	0	0	0	5985300	0	5878700	0	0	0	0	2.59068	16.0363	0.298304	0.332059	2.44403	16.377	0.287605	0.299851	FALSE	FALSE
FBgn0001313	Q5LJP0	6	5	0	337130000	834040000	96728000	9295500	946710000	1068100000	787930000	0	741260000	0	0	11.6608	23.3737	0.00381339	0.00725981	-1.18234	24.3365	0.835211	0.841209	TRUE	FALSE
FBgn0040056	Q5LJP5;Q5LJP6;A4V2C3;M9PGA6	4	4	0	0	0	1628900	0	0	0	55370000	0	13130000	0	5832000	2.96847	16.2252	0.294833	0.332059	7.78957	19.0498	0.00125423	0.00208138	FALSE	TRUE
FBgn0032997	Q5LJP9	13	13	0	127610000	119240	230620000	15984000	156760000	14277000	351500000	8554100	242810000	1211900	587970000	6.76905	23.9509	0.0399446	0.0592013	8.15384	24.3568	0.00379697	0.00539551	FALSE	TRUE
FBgn0033000	Q5LJQ3	6	6	0	50904000	0	4503000	0	27364000	0	87762000	917840	42672000	0	61893000	8.78802	20.8239	0.00163849	0.00365747	9.63596	19.973	0.000271092	0.000645428	TRUE	TRUE
FBgn0040022	Q5LJZ2	17	17	0	61288000	0	0	282870	212090000	1235200	44528000	112050	84727000	1521300	717250000	10.0803	21.5817	0.000142002	0.00060384	4.68431	20.9849	0.267374	0.28581	TRUE	FALSE
FBgn0034691	Q5U0V7	30	29	656960	230930000	3173600	650500000	86882	380070000	1630900	876700000	11263000	190320000	7476400	874870000	8.21037	23.8243	0.00487771	0.00892503	7.87338	25.6263	6.10051e-05	0.000232634	TRUE	TRUE
FBgn0033557	Q5U0X8	35	35	509160	896070000	533780	814360000	7469100	1557600000	1064500	1484400000	53184	649770000	0	268150000	10.6874	24.5067	0.00150994	0.00343226	11.2881	23.7116	0.000281192	0.000660181	TRUE	TRUE
FBgn0086712	Q5U117	15	15	0	0	0	139700000	0	0	0	25335000	0	0	2933700	81488000					8.71274	21.6211	0.00415501	0.00584773	FALSE	TRUE
FBgn0052068	Q6AWN0	6	6	0	13550000	0	7551600	175520	20724000	0	111270000	0	5332900	0	23689000	7.8133	19.541	0.000450766	0.00136732	9.53688	19.9234	0.00013272	0.000390904	TRUE	TRUE
FBgn0033961	Q6IDF5	3	3	0	0	0	7055100	20876000	0	97475000	14277000	0	0	0	3316000	-3.19147	16.3367	0.293323	0.332059	3.77665	20.8378	0.28552	0.298182	FALSE	FALSE
FBgn0259832	Q6IGM9	5	5	0	0	0	15529000	0	0	0	55291000	0	0	0	57710000					9.97546	20.1427	1.40597e-05	0.000109531	FALSE	TRUE
FBgn0085229	Q6IGW6	3	3	18086000	33678000	0	54169000	0	6796300	0	15526000	5715900	8750300	19940000	94364000	3.15555	22.0097	0.269121	0.328431	7.17059	21.7717	0.0353521	0.0426521	FALSE	FALSE
FBgn0085203	Q6IHY4	4	4	0	0	0	21978000	0	0	0	87063000	0	0	0	28821000					10.0269	20.1684	1.28892e-05	0.000106849	FALSE	TRUE
FBgn0041164	Q6J5K9;M9NDG7	92	92	122830000	27147000000	178190000	10639000000	148970000	30787000000	157500000	10540000000	40429000	21526000000	50845000	8494200000	8.17854	30.5197	6.41422e-05	0.000377388	6.44947	29.9711	0.000141735	0.000408646	TRUE	TRUE
FBgn0031782	Q9VMH1;Q6NL34	17	17	0	1314200000	0	11735000	2004400	1795400000	0	11387000	0	519050000	0	0	13.1893	23.4002	0.000571298	0.00163485	5.53842	17.9242	0.0573156	0.0673595	TRUE	FALSE
FBgn0064126	Q6NL44	3	3	0	48986000	0	0	0	39633000	0	3691900	0	7761100	0	6236600	9.81702	19.6495	5.95425e-05	0.000363649	4.69277	17.5014	0.0601397	0.0693658	TRUE	FALSE
FBgn0028671	Q8IML4;Q6NLA3;Q8IML5;Q8IML3;Q9XZ10	3	3	0	0	0	0	0	443470000	0	0	29474000	0	0	0	1.30377	18.7502	0.798847	0.813144					FALSE	FALSE
FBgn0033174	Q6NMT8	6	6	0	0	0	108180000	0	0	0	43177000	0	0	0	197080000					11.3806	20.8453	7.04529e-06	8.41768e-05	FALSE	TRUE
FBgn0033457	Q6NN40	9	9	0	0	0	187450000	0	0	293140	531230000	0	0	0	263220000					11.9891	22.1516	3.31173e-05	0.000168522	FALSE	TRUE
FBgn0033376	Q6NNB2	14	14	0	8720700	0	20761000	0	6219300	0	93258000	0	131160000	0	24292000	9.45609	19.469	0.000479503	0.00143065	9.95038	20.1302	1.88167e-05	0.000126745	TRUE	TRUE
FBgn0250732	Q6NP69	14	13	0	75514000	0	328100000	0	17793000	0	144610000	0	10563000	791970	15663000	9.78825	19.6351	6.26287e-05	0.000373311	9.79766	21.5338	0.00136057	0.00222317	TRUE	TRUE
FBgn0034496	Q6NQY9	23	23	0	133260000	3947600	822690000	414540	215950000	0	692660000	0	320310000	3225300	587510000	11.5959	21.8456	0.000148268	0.000619864	9.80829	24.467	0.00224195	0.00339706	TRUE	TRUE
FBgn0086532	Q6NR46	3	3	0	0	0	0	0	0	1230700	12960000	0	0	0	12651000					3.94476	18.8194	0.204647	0.220285	FALSE	FALSE
FBgn0037719	Q709R6;Q9VHA7	8	8	0	44039000	0	51255000	1191400	108660000	2572800	71746000	23881000	53638000	603630	87246000	6.10992	22.8665	0.0512972	0.0753721	7.47766	22.2899	0.00357354	0.00513239	FALSE	TRUE
FBgn0263968	X2JDZ8;Q70PP2;Q70PP2-2	143	143	90036000	15307000000	74073000	3846400000	219550000	20430000000	124430000	6359600000	39098000	11483000000	17466000	4970000000	7.38255	30.1428	0.000199233	0.000755425	6.50883	28.9515	0.000418637	0.000877375	TRUE	TRUE
FBgn0030362	Q9VYR1;Q76NR6	20	20	3415500	306160000	4277000	1623500000	100490000	182640000	42328000	2402000000	0	217540000	6147700	1812000000	6.76792	24.393	0.065248	0.0900364	7.5327	27.0713	0.000354803	0.000779784	FALSE	TRUE
FBgn0021995	Q7JQN4	43	43	3767900	2111200000	35394000	6351100000	51356000	4210800000	4920000	8030500000	3695600	3684100000	6876300	5564900000	8.48293	27.3337	0.000628568	0.00175439	9.27349	27.9769	6.47386e-05	0.000243263	TRUE	TRUE
FBgn0033454	Q7JQT9	30	30	0	11862000	2549900	531260000	756570	72931000	5944500	658680000	4351400	24026000	559390	128820000	5.93829	21.7435	0.0273006	0.0413142	7.44733	24.6832	0.000750323	0.00137211	FALSE	TRUE
FBgn0029158	Q7JQW6	5	5	0	0	0	25918000	0	0	0	24843000	0	0	0	29744000					9.51832	19.9141	3.40045e-06	7.60174e-05	FALSE	TRUE
FBgn0264357	Q7JQX9;Q9VDD2;A1A703;Q8SXT8;Q0KI34	12	3	0	0	0	0	0	0	0	75791000	0	0	0	10876000					6.41341	18.3617	0.061465	0.070543	FALSE	FALSE
FBgn0026160	Q7JR52;Q9VTB8;Q7KUE4	8	8	0	304680000	0	0	0	374280000	0	0	668740	293670000	0	0	11.9863	22.2708	0.000214881	0.00079381					TRUE	FALSE
FBgn0033879	Q7JR58	18	18	2664600	210220000	7416300	5749600000	31346000	673540000	21617000	12489000000	6390400	398800000	3170600	6603800000	5.56362	25.7334	0.0031757	0.00625517	9.93238	27.8943	4.04837e-05	0.000184216	TRUE	TRUE
FBgn0050094	Q7JR99	8	8	0	0	0	94557000	0	4918200	174990	571340000	0	0	337590	64419000	2.49625	15.9891	0.299417	0.332059	10.1962	22.077	0.000204101	0.00052471	FALSE	TRUE
FBgn0034313	Q7JRH5	53	53	1052900000	73366000000	711340000	29487000000	1094900000	98741000000	3312000000	44621000000	764160000	56605000000	565090000	25818000000	6.27612	32.9745	8.74463e-05	0.000440133	4.8797	32.4748	0.00163307	0.00258493	TRUE	TRUE
FBgn0033117	Q7JUN9	9	9	0	32131000	0	22531000	0	6203800	1599300	95198000	0	0	0	89006000	6.00677	17.7443	0.0678333	0.091812	8.80609	21.376	0.00213799	0.00326843	FALSE	TRUE
FBgn0034351	Q7JUX9	32	32	34145000	14663000000	32308000	19911000000	22411000	7759800000	50481000	6605800000	12182000	9718200000	18670000	15384000000	8.94058	28.7973	2.72804e-05	0.000243669	8.66193	29.2272	3.32646e-05	0.000168522	TRUE	TRUE
FBgn0034091	Q7JUZ6;A8DYF7;A8WHG9	11	11	0	101420000	0	87775000	0	271860000	8125200	417480000	0	196480000	1186900	211210000	12.647	21.0644	2.90363e-06	0.000172249	8.13027	23.4944	0.00742928	0.00983241	TRUE	TRUE
FBgn0028983	Q7JV69	7	7	691630	60635000	6443900	157330000	0	72577000	11783000	202840000	0	92143000	0	176810000	9.8475	21.2176	0.000633323	0.00176426	6.98598	23.9145	0.0215945	0.026701	TRUE	FALSE
FBgn0033928	Q7JV70	8	8	0	6496000	0	20881000	0	8062200	0	119620000	0	0	0	23594000	5.36399	17.4229	0.064383	0.089899	10.0589	20.1844	2.95028e-05	0.000160896	FALSE	TRUE
FBgn0266708	Q7JVA5	3	3	0	272500000	0	217090000	0	24103000	12243000	10821000	0	263730000	0	221600000	12.0987	20.7903	6.17274e-05	0.000370364	8.30967	22.1066	0.0208218	0.0257765	TRUE	FALSE
FBgn0036111	Q7JVG2	4	4	0	0	0	14086000	0	0	0	84247000	0	0	0	19944000					9.62013	19.965	3.47591e-05	0.000171571	FALSE	TRUE
FBgn0034084	Q7JVH0	6	6	0	3505100	0	6729000	0	5400900	0	70603000	0	7379800	0	52798000	7.56604	18.524	3.44314e-05	0.000268565	9.64808	19.979	0.0001011	0.000325378	TRUE	TRUE
FBgn0033101	Q7JVH6	18	18	1019900	231600000	0	297210000	1972000	112680000	2091200	928740000	465150	275070000	14214000	582130000	7.62379	23.7114	0.000145442	0.000612743	9.04756	24.4943	0.00651608	0.00873625	TRUE	TRUE
FBgn0026741	Q7JVK1	16	16	25062000	4781500000	3256400	1103300000	284300000	4461400000	2217200	3458500000	3853600	2300500000	15626000	1117800000	6.92312	28.3081	0.00654594	0.0114701	8.3907	26.3995	0.000183623	0.000488763	FALSE	TRUE
FBgn0033528	Q7JVK6	22	22	44499000	12062000000	8381900	15818000000	2739600	7228600000	27163000	39507000000	8484100	5391100000	109200000	25267000000	9.58654	28.063	0.000258396	0.000906712	9.74746	29.6725	0.000122626	0.000369074	TRUE	TRUE
FBgn0050342	Q7JVL3	16	16	0	708460000	0	406740000	0	792320000	29242000	794290000	738250	485480000	0	869540000	12.9469	22.7987	0.000168472	0.000672154	10.9163	23.8286	0.00731868	0.00971102	TRUE	TRUE
FBgn0031047	Q7JVP2;M9PF85	14	12	513740	810850000	1428900	338750000	2217800	1735400000	823600	787950000	2741000	1085900000	1552300	640430000	9.62202	25.2902	6.24541e-05	0.000373085	8.82653	24.6346	1.5066e-05	0.000113787	TRUE	TRUE
FBgn0034186	Q7JVW5	8	8	0	0	0	10454000	0	0	0	50561000	0	0	0	37992000					9.54111	19.9255	2.50886e-05	0.000146466	FALSE	TRUE
FBgn0033569	Q7JW60	5	5	0	24168000	0	0	0	37790000	0	0	0	23996000	0	0	9.99719	19.7395	5.81637e-06	0.000173477					TRUE	FALSE
FBgn0033916	Q7JW61	19	19	45044000	532250000	36746000	151630000	38944000	248030000	27358000	169220000	4373000	254710000	5509700	303840000	4.03261	26.2496	0.0131023	0.0211402	3.48632	25.8199	0.0101057	0.0130553	FALSE	FALSE
FBgn0033475	Q7JW66	24	23	853300	293010000	7857000	2581900000	2815800	181030000	3333400	5553600000	1043700	289160000	1770900	3549500000	7.51474	24.1311	9.13903e-05	0.000451167	10.0105	26.7819	1.91666e-05	0.000127729	TRUE	TRUE
FBgn0033191	Q7JWD3	6	6	0	0	0	11881000	0	0	0	156230000	0	0	0	118850000					10.6936	20.5018	8.52266e-05	0.000290203	FALSE	TRUE
FBgn0266711	Q7JWD6	4	4	0	0	0	2933700	0	0	0	106610000	0	0	0	9890000					8.64156	19.4758	0.000810325	0.00145957	FALSE	TRUE
FBgn0033208	Q7JWG9	4	4	0	4282800	0	39201000	0	8136500	0	106900000	0	0	0	67288000	5.16807	17.325	0.065734	0.0900364	10.8117	20.5608	3.91606e-06	7.88113e-05	FALSE	TRUE
FBgn0034709	Q7JWQ7	22	22	3171100	5210000000	0	0	1296800	90203000	0	0	0	0	0	0	5.60074	21.6817	0.284158	0.332059					FALSE	FALSE
FBgn0033781	Q7JWR4	4	4	0	0	0	5625300	599710	13205000	0	75284000	0	0	0	2608200	1.48689	16.9687	0.623074	0.645538	8.14634	19.2281	0.000941457	0.00165022	FALSE	TRUE
FBgn0033375	Q7JWW5	8	8	0	0	214750	101000000	0	0	0	215930000	0	0	0	70196000					10.7728	21.3938	3.86988e-05	0.000180548	FALSE	TRUE
FBgn0010504	Q7JX82	14	14	11322000	1038100000	6524500	371880000	41774000	854450000	32381000	519930000	370730	598360000	1315900	442740000	7.17647	26.0045	0.00866122	0.0146228	6.0774	25.6766	0.00285668	0.00420461	FALSE	TRUE
FBgn0033169	Q7JX95	34	34	881150	1388800000	414490	3724200000	1991200	2700100000	4033200	6235500000	375220	1517100000	2525000	2822700000	11.0029	25.232	2.32744e-05	0.000227351	11.2847	26.2665	4.01455e-05	0.000184141	TRUE	TRUE
FBgn0034259	Q7JXC4	9	9	80139	161500000	670900	1062300000	1635500	165500000	4638200	2129700000	280520	120350000	2359500	1345700000	8.7942	22.7402	0.000481241	0.00143427	9.54244	25.6615	5.00571e-05	0.000207562	TRUE	TRUE
FBgn0034243	Q7JXU4	55	55	10030000	6386500000	14054000	8240400000	11210000	9270600000	18255000	8962700000	74559000	11625000000	7061300	8472000000	8.76364	28.6578	0.00017908	0.000698413	9.45455	28.2665	8.23822e-06	8.95241e-05	TRUE	TRUE
FBgn0000566	Q7JXZ2	6	6	0	685290000	0	633650000	0	15798000	0	348500000	0	7088900	0	111500000	10.5999	20.0409	0.00137854	0.00320836	12.9611	21.6355	5.03179e-06	7.90314e-05	TRUE	TRUE
FBgn0034527	Q7JYQ4	10	10	0	15844000	0	42923000	0	39927000	1065700	35758000	0	38570000	0	24688000	10.0488	19.7653	1.10243e-05	0.00018394	8.22366	20.8896	0.00144405	0.00233973	TRUE	TRUE
FBgn0033754	Q7JYV7	4	4	0	0	0	25109000	0	0	0	72311000	0	0	0	11092000					9.5425	19.9262	3.53666e-05	0.000173759	FALSE	TRUE
FBgn0033204	Q7JYX2	6	3	0	0	1139000	2518500	0	0	1269500	51549000	0	0	0	14397000					5.03757	21.0355	0.0332522	0.0402129	FALSE	FALSE
FBgn0034399	Q7JYX3	3	3	13542000	1249600	16895000	21727000	36594000	13112000	86434000	56890000	38873000	0	28631000	47990000	-5.12998	22.1111	0.070381	0.0941402	0.168208	25.1329	0.854395	0.85997	FALSE	FALSE
FBgn0033471	Q7JZ37;Q7JRI4	5	5	0	46025000	419710	30322000	173350	89256000	0	12131000	0	4149000	0	0	8.98883	20.1228	0.00114221	0.00275706	4.85068	18.755	0.128107	0.140644	TRUE	FALSE
FBgn0034232	Q7JZ53	12	12	0	39908000	0	233490000	0	85024000	5107500	978270000	0	9526400	635120	180700000	10.1841	19.833	6.77395e-05	0.000384467	9.45921	23.6349	0.00263183	0.00391287	TRUE	TRUE
FBgn0033571	Q7JZF5	10	10	0	0	0	156120000	0	0	7177800	464580000	0	0	207860	143310000					9.16955	23.1166	0.00377115	0.00536129	FALSE	TRUE
FBgn0033570	Q7JZK1	5	5	0	0	0	13378000	0	0	0	31856000	0	0	0	19438000					9.11529	19.7126	8.56506e-06	9.09534e-05	FALSE	TRUE
FBgn0034001	Q7JZM8	11	11	0	232640000	473120	1251800000	12362000	228610000	148350	1604500000	1057500	169440000	17633000	1454000000	8.19515	23.5351	0.0119053	0.0193461	10.3786	25.2234	0.00127443	0.0021081	FALSE	TRUE
FBgn0010638	Q7JZN0	3	3	0	40123000	0	3593800	0	111420000	11475000	82975000	757130	66244000	0	15890000	9.65286	21.1638	0.000888857	0.00228062	6.08097	20.9611	0.0574897	0.067487	TRUE	FALSE
FBgn0034177	Q7JZR5	11	11	0	0	0	299150000	1192100	6749900	1479500	134060000	0	13594000	0	211010000	3.81896	18.4651	0.238388	0.292494	10.6669	22.269	0.00058553	0.00112127	FALSE	TRUE
FBgn0034138	Q7JZW2;A1ZAH8	11	11	814880000	34763000000	72883000	4094800000	5011100000	73027000000	253270000	12976000000	217030000	17398000000	330310000	2237700000	5.20165	32.4401	0.00950583	0.0157948	4.75041	29.82	0.0033185	0.00479961	FALSE	TRUE
FBgn0033480	Q7K0A0	6	6	425280	1927500000	0	41017000	1217700	1362000000	0	496480000	0	74357000	0	60430000	11.2268	23.4983	0.0015027	0.00342149	11.5202	20.9151	4.50442e-05	0.00019613	TRUE	TRUE
FBgn0050000	Q7K0B6	20	20	292230	56142000	1556600	2246200000	1904100	207590000	3846400	9266300000	2358200	104370000	15084000	3252600000	6.6074	23.3659	0.0011913	0.00285535	9.82719	27.0108	0.000115513	0.000354585	TRUE	TRUE
FBgn0033507	Q7K0D3	15	15	2645500	115230000	29330000	2352500000	66208000	80084000	24110000	2350900000	6406700	135390000	7997700	1442900000	3.37358	24.9957	0.0456247	0.0672183	6.80943	27.4914	0.000125014	0.000373349	FALSE	TRUE
FBgn0033264	Q7K0D8	11	11	0	14610000	210530	17689000	0	97357000	0	31731000	0	6027800	0	0	9.54587	19.5139	0.000237593	0.000852338	5.3857	18.6907	0.0963413	0.107181	TRUE	FALSE
FBgn0002069	Q7K0E6	38	38	4687900	62156000	7961700	4341700000	4064000	183060000	205830	5573800000	12919000	113650000	2550100	2986900000	4.11973	24.6392	0.00295824	0.00590802	11.3366	26.2876	0.000224074	0.000562765	TRUE	TRUE
FBgn0034402	Q7K0F0	14	14	0	32638000	1260500	182380000	0	10308000	388030	481660000	0	0	0	281520000	6.25848	17.8702	0.0648273	0.0899281	10.1227	23.0568	0.000386474	0.000825102	FALSE	TRUE
FBgn0034500	Q7K0F7	11	11	0	0	0	76648000	0	0	0	253020000	0	0	0	234980000					12.1498	21.2299	3.46612e-06	7.63785e-05	FALSE	TRUE
FBgn0034372	Q7K0S5	12	12	0	0	626900	167920000	0	0	568790	174120000	0	0	1379700	62779000					7.27705	23.229	8.65952e-05	0.000291644	FALSE	TRUE
FBgn0035205	Q7K0X3	23	23	0	0	5771500	379690000	110800000	4555200000	18054000	257160000	0	23077000	6137400	264360000	5.02683	21.2485	0.393456	0.419748	5.10025	25.5886	0.000466912	0.000946402	FALSE	TRUE
FBgn0028744	Q7K0Y1;Q7K0Y1-2	45	45	7849700	1007000000	9118300	2476500000	2084100	1913800000	3768400	1914200000	6520500	1794100000	18228000	3134100000	8.31669	26.3356	7.43455e-05	0.000404473	8.16655	27.1118	5.79856e-05	0.000226724	TRUE	TRUE
FBgn0033402	Q7K105	5	5	0	77203000	0	19465000	0	75893000	345180	61154000	0	0	0	7214100	7.63258	18.5572	0.0612057	0.0892107	8.05192	20.2616	0.000820602	0.00147527	FALSE	TRUE
FBgn0011725	Q9VCB6;Q7K112;Q8IMX1;Q8IMX0	25	25	5240600	961950000	601550	1061200000	954950	1558200000	1695800	2144100000	0	652520000	638150	1210900000	10.9109	24.4312	0.00192063	0.00415807	10.6596	25.0549	7.97202e-06	8.81494e-05	TRUE	TRUE
FBgn0033029	Q7K126	31	31	3504500	1812700000	3027600	707980000	9381200	2744000000	6127900	2099600000	6083500	2612700000	7626400	1541100000	8.65114	26.8051	2.65137e-05	0.000240435	7.98288	26.3045	4.87714e-05	0.000204707	TRUE	TRUE
FBgn0033206	Q7K130	3	3	0	0	535620	30206000	0	0	0	0	0	0	0	0					1.93916	17.4165	0.532001	0.544172	FALSE	FALSE
FBgn0029134	Q7K148	3	3	683430	9317900	0	0	0	2754200	0	7417800	0	8817300	799670	3064500	6.25079	19.4135	0.00696197	0.0120598	3.20192	18.2406	0.226865	0.243606	FALSE	FALSE
FBgn0034430	Q7K159	10	10	0	0	1006900	126830000	0	0	1577200	134920000	0	0	2910900	373570000					6.79973	24.0677	0.000150128	0.000426468	FALSE	TRUE
FBgn0034176	Q7K172	3	3	4949500	10553000	0	5923500	7218900	3309400	3731700	0	5492300	0	5051300	4121100	-2.56032	21.1902	0.310306	0.335644	0.124331	19.8137	0.965768	0.967022	FALSE	FALSE
FBgn0034191	Q7K1C3	6	6	0	0	0	121760000	0	0	0	309970000	0	15910000	0	151340000	3.06083	16.2714	0.294169	0.332059	12.2584	21.2842	1.81547e-06	6.81756e-05	FALSE	TRUE
FBgn0052066	Q7K1H0	17	17	4655100	390510000	2236200	325290000	12916000	468910000	1744400	727900000	967540	244510000	2079300	378070000	6.51795	25.1446	0.00136614	0.00318222	7.7986	24.8375	2.16379e-05	0.000135127	TRUE	TRUE
FBgn0034000	Q7K1H5	6	6	0	0	0	136140000	0	0	0	177170000	0	0	0	191330000					12.1559	21.2329	9.04041e-07	6.79762e-05	FALSE	TRUE
FBgn0033434	Q7K1M4	7	7	0	9208400	0	53100000	0	13877000	364300	191100000	760590	34905000	0	21286000	7.633	20.156	0.0031207	0.00618659	9.57688	21.05	0.000366425	0.000798321	TRUE	TRUE
FBgn0033485	Q7K1Q7	13	13	874230	271250000	2713200	1540300000	7946900	470240000	6278000	2797500000	313400	468310000	4929500	2096400000	8.2365	24.424	0.000993034	0.00247833	8.89362	26.509	1.29477e-05	0.000106849	TRUE	TRUE
FBgn0034312	Q7K1R6	3	3	0	0	0	0	0	0	0	109060000	0	0	2177600	7710700					4.45656	19.3497	0.224159	0.240867	FALSE	FALSE
FBgn0033926	Q7K1U0	19	19	26450000	3213900000	4813000	2483400000	69158000	1924000000	5433500	5306200000	5789300	2105600000	22213000	3451500000	6.7432	27.76	0.00096043	0.0024188	8.74081	27.3627	5.63712e-05	0.000222886	TRUE	TRUE
FBgn0034086	Q7K1V1	5	5	0	0	1645000	17524000	0	0	1298600	12496000	0	0	0	40982000					5.60437	21.5066	0.0140334	0.0177941	FALSE	FALSE
FBgn0034027	Q7K1W5	15	15	357690	2315600	1776200	327030000	0	8532100	0	451130000	0	6034300	2207300	457960000	6.25398	19.1037	0.00334584	0.00651508	9.60509	23.7989	0.00134694	0.00220675	TRUE	TRUE
FBgn0034061	Q7K1Z5	3	3	0	0	0	14830000	0	1904300	8932700	122490000	0	0	0	18935000	2.03996	15.7609	0.307013	0.332861	7.15468	21.3775	0.0246118	0.0301778	FALSE	FALSE
FBgn0034109	Q7K231	16	16	0	5984900	0	261010000	0	42062000	14277000	393070000	0	19008000	0	652700000	9.2654	19.3736	7.44298e-05	0.000404473	10.5715	23.3115	0.00524121	0.00722158	TRUE	TRUE
FBgn0033752	Q7K264	7	7	0	0	0	57845000	0	0	0	81447000	0	0	0	24586000					10.3838	20.3469	7.18472e-06	8.41768e-05	FALSE	TRUE
FBgn0033842	Q7K284	7	7	0	35204000	0	8025200	0	16634000	0	46852000	0	37851000	0	19902000	10.0026	19.7423	9.2608e-06	0.000174533	9.0664	19.6882	3.87926e-05	0.000180548	TRUE	TRUE
FBgn0034422	Q7K2B0	15	15	0	170110000	8919200	1290900000	829970	132260000	53276000	1894000000	0	64248000	0	1095500000	10.3711	21.5671	0.000688542	0.0018816	9.06767	25.8373	0.0150525	0.0190082	TRUE	FALSE
FBgn0033717	Q7K2E1	16	15	1374100	11036000	1214500	68432000	93613000	583090000	78754000	194850000	0	10769000	260800	30222000	4.75468	22.9144	0.206919	0.257001	4.65989	23.8084	0.0793358	0.0889034	FALSE	FALSE
FBgn0005654	Q7K2L1	18	18	187180000	6239900	1008200	113470000	14100000	10157000	595860	789430000	0	4201200	0	53955000	0.62715	22.3036	0.854049	0.864498	9.23876	22.7137	0.00146532	0.00236429	FALSE	TRUE
FBgn0033529	Q7K2L7	6	6	0	986560000	1998100	174350000	2832500	879850000	4112600	444750000	0	625810000	1548000	85549000	12.632	23.2879	0.000889749	0.00228076	6.33076	24.32	0.000378237	0.000816558	TRUE	TRUE
FBgn0033247	Q7K2X8	6	6	0	0	0	15074000	0	0	0	32144000	0	0	0	33932000					9.44494	19.8774	7.36881e-06	8.41768e-05	FALSE	TRUE
FBgn0016131	Q7K306	5	5	0	0	0	9797200	0	0	0	38343000	0	0	0	34178000					9.32601	19.818	2.14434e-05	0.000134731	FALSE	TRUE
FBgn0034368	Q7K3D4	8	8	1930700	162000000	670570	134010000	3553900	254270000	4905200	141700000	233520000	147390000	0	22435000	3.96254	25.4615	0.0896201	0.117064	7.25313	22.5385	0.00958144	0.0124405	FALSE	FALSE
FBgn0034537	Q7K3D8	20	20	0	27481000	6773200	353500000	0	58562000	9867700	399020000	0	144140000	6269200	523820000	11.1318	20.3069	1.67974e-05	0.00020844	5.80933	25.7398	8.09262e-05	0.000281463	TRUE	TRUE
FBgn0015278	Q7K3H0	44	44	0	23638000	3257500	1198300000	486850000	651580000	3226500000	2154900000	6455800	162250000	0	482680000	4.94187	24.5449	0.23146	0.284633	7.21072	26.3979	0.123213	0.135658	FALSE	FALSE
FBgn0033342	Q7K3J0	21	21	863690	87649000	2550300	358510000	1641900	70613000	4064200	543910000	0	35223000	0	280290000	7.47355	22.1061	0.00515335	0.00933594	9.03561	23.9817	0.00315941	0.00459104	TRUE	TRUE
FBgn0033160	Q7K3M5	54	53	8161400	7580000000	31684000	28901000000	10305000	14731000000	43549000	51024000000	17254000	9278200000	39617000	25980000000	9.80374	28.3344	1.22069e-05	0.000186223	9.79485	30.0751	5.09553e-06	7.90314e-05	TRUE	TRUE
FBgn0033900	Q7K3P0	10	10	0	0	524890	137690000	0	0	0	8737200	0	10732000	0	164940000	2.87149	16.1767	0.295599	0.332059	9.36045	21.1174	0.00135867	0.00222125	FALSE	TRUE
FBgn0033184	Q7K3V6	18	18	0	0	0	303310000	0	3593200	0	415470000	0	14255000	0	820970000	5.35331	17.4176	0.0685378	0.0925235	13.6514	21.9807	1.03377e-06	6.79762e-05	FALSE	TRUE
FBgn0033235	Q7K3W2	20	20	0	154220000	961380	769770000	0	239600000	223350	753950000	1907200	67644000	0	847630000	10.2343	21.8988	0.00192492	0.00416076	11.9566	23.5779	8.64341e-05	0.000291451	TRUE	TRUE
FBgn0033179	Q7K3Z3	9	9	0	20655000	2582300	178850000	0	95724000	1298600	105520000	1066700	72341000	0	194010000	9.13802	21.0712	0.00206196	0.00441155	8.27831	23.0604	0.00279816	0.00413426	TRUE	TRUE
FBgn0034315	Q7K486	12	12	0	36820000	4030400	99007000	0	9078500	0	52001000	0	14251000	131150	181410000	9.26325	19.3726	3.14027e-05	0.000254939	8.5098	22.2877	0.00351456	0.00505946	TRUE	TRUE
FBgn0033059	Q7K4B2	14	14	0	93864000	1280700	1020000000	0	368740000	10651000	762970000	0	172890000	3738900	616870000	12.6949	21.0884	5.06042e-06	0.000172249	7.72206	25.6834	0.00018869	0.000498502	TRUE	TRUE
FBgn0033540	Q7K4B3	5	5	0	0	0	165100000	0	0	0	17459000	0	0	0	7504700					9.57689	19.9434	0.000261736	0.000630333	FALSE	TRUE
FBgn0033740	Q7K4B4	4	4	0	0	0	8367200	0	2300200	0	28164000	0	0	0	11514000	2.1308	15.8063	0.305126	0.332059	8.57854	19.4442	2.23456e-05	0.000137597	FALSE	TRUE
FBgn0041342	Q7K4C7;Q9W0D9	6	6	0	23336000	0	98427000	0	17553000	0	43825000	0	0	0	127010000	6.35313	17.9175	0.0626619	0.0898878	11.1311	20.7205	3.92591e-06	7.88113e-05	FALSE	TRUE
FBgn0040294	Q7K4D1	18	18	0	72678000	0	49622000	4768200	3189100000	667190000	208410000	987150000	879800000	253090000	158410000	6.86449	25.7005	0.137687	0.176129	2.68495	25.4703	0.505726	0.518844	FALSE	FALSE
FBgn0033581	Q7K4G8	16	16	0	0	127040	137390000	0	0	607540	572920000	0	0	161590	193600000					10.0621	22.8543	4.86659e-05	0.000204578	FALSE	TRUE
FBgn0037549	Q7K4L8	78	76	1474500000	174220000000	302140000	79949000000	399100000	205880000000	1059400000	88000000000	229470000	141120000000	253260000	81284000000	8.38659	33.1278	0.000124194	0.000546421	7.58337	32.4808	7.51707e-05	0.000269653	TRUE	TRUE
FBgn0086687	Q7K4Y0	8	8	4636400	90149000	6269700	84075000	5516600	42232000	0	55829000	0	116270000	906710	150000000	6.42323	22.9719	0.0300387	0.0452071	7.23162	22.7909	0.00925168	0.012053	FALSE	FALSE
FBgn0013983	Q7K4Z4	6	6	2034600	38872000	2145600	32821000	0	82513000	2321700	81575000	0	0	0	46481000	5.27103	19.4482	0.198019	0.246621	6.46173	22.3424	0.0106064	0.0136507	FALSE	FALSE
FBgn0023507	Q7K511	12	12	0	0	0	135700000	0	0	0	74722000	0	0	0	120690000					11.5176	20.9138	1.61586e-06	6.79762e-05	FALSE	TRUE
FBgn0022160	Q7K569	4	4	253220	17631000	0	23311000	108130000	250950000	0	0	0	98538000	0	0	6.38315	22.9846	0.0970385	0.12621	3.10651	16.7082	0.281481	0.296395	FALSE	FALSE
FBgn0033273	Q7K5K0	4	3	0	0	0	0	0	2156900	0	21886000	0	0	0	0	2.09986	15.7909	0.305743	0.332098	3.07618	16.6931	0.281681	0.296395	FALSE	FALSE
FBgn0039635	Q7K5K3	14	11	0	0	1147000	870620000	1197400	5938100	1815100	624540000	0	9155100	61040	723360000	3.5651	18.3403	0.253574	0.310151	10.5091	24.1941	0.000300498	0.000693371	FALSE	TRUE
FBgn0033951	Q7K5M2;A0A0B4LFE1	3	3	0	0	481370	82518000	0	0	0	83544000	0	0	0	103110000					10.0157	21.4034	0.000154179	0.000433189	FALSE	TRUE
FBgn0262166	Q7K5N4	3	3	0	0	0	5073700	0	33325000	0	14061000	0	16226000	0	31182000	6.48668	17.9843	0.0631412	0.089899	8.48303	19.3965	6.20345e-05	0.00023453	FALSE	TRUE
FBgn0040375	Q7K6T9;Q9W4Y0	5	5	0	0	0	5034700	0	0	0	46560000	715250	3119000	0	24183000	0.708188	16.6641	0.778866	0.793971	8.93287	19.6214	0.000100452	0.000323817	FALSE	TRUE
FBgn0026316	Q7K738	8	8	0	0	0	9492000	0	0	98102	374740000	0	0	0	28692000					9.84726	20.5543	0.000568864	0.00109817	FALSE	TRUE
FBgn0025832	Q7K7A9	17	17	0	88349000	6283800	1490200000	1873500	129540000	1217000	1656700000	625810	128200000	0	1903300000	8.48191	22.5188	0.00261641	0.00536246	11.3238	24.9796	0.001046	0.00179372	TRUE	TRUE
FBgn0028969	Q7K7G0;Q9W555	27	27	2963500	239840000	6859400	1732300000	56249000	410820000	20814000	3415000000	839720	171990000	6390200	2030500000	5.62848	25.1222	0.0159214	0.0252119	7.88345	27.1511	5.45074e-05	0.000218591	FALSE	TRUE
FBgn0063491	Q7K8X7	9	9	482870	9150700	895130	178420000	613740	16244000	6992000	465620000	247790	24767000	1055100	245470000	5.20449	21.278	0.000609065	0.00170889	7.1861	24.4324	0.000448371	0.00092091	TRUE	TRUE
FBgn0026369	Q7K9H6	4	4	0	0	0	39018000	0	0	0	121330000	0	0	0	29714000					10.4772	20.3936	1.06253e-05	9.79572e-05	FALSE	TRUE
FBgn0250903	Q7KA43	3	3	0	10783000	257320	3268700	246340	57541000	546640	30087000	1464600	133350000	3786300	118340000	7.66589	21.544	0.00562157	0.0100579	4.80516	22.0312	0.0283619	0.034529	FALSE	FALSE
FBgn0011224	Q7KES3;E1JJ45	30	4	0	34612000	0	9399400	0	98929000	0	46618000	0	61257000	0	0	11.0834	20.2826	6.46102e-06	0.000174533	6.10952	18.2097	0.0604892	0.0696823	TRUE	FALSE
FBgn0033051	Q7KHK9	26	26	0	59278000	314840	962600000	0	121450000	14535000	1028900000	0	41110000	0	1084200000	11.249	20.3654	6.42922e-06	0.000174533	10.8608	24.5012	0.00249279	0.0037259	TRUE	TRUE
FBgn0261403	Q7KJA9	15	15	0	0	599760	62287000	472790	65685000	533740	149970000	0	0	0	137790000	2.37274	17.2973	0.514414	0.540967	8.90521	22.2442	0.000452108	0.00092613	FALSE	TRUE
FBgn0028497	Q7KK51;Q9W1Q6;Q8MLR7	23	23	0	70610000	5343300	566920000	0	169070000	311730	800660000	0	35524000	671240	714470000	11.422	20.4519	1.24534e-05	0.000186413	9.37059	24.6705	0.000213442	0.000543467	TRUE	TRUE
FBgn0027783	Q7KK96	71	70	2686100	962560000	6770900	5319400000	8725900	711740000	9886200	6916400000	1063800	855550000	10086000	6350100000	8.1622	25.5594	0.000191199	0.00073208	9.45546	27.7923	4.49404e-06	7.90314e-05	TRUE	TRUE
FBgn0033379	Q7KKH3	36	35	7591100	3543000000	15342000	5762700000	8354400	4412700000	24292000	6398900000	4679000	4557700000	2329900	4640000000	9.27975	27.3091	1.03817e-05	0.000179381	9.18465	27.7779	0.000121695	0.000367337	TRUE	TRUE
FBgn0010621	Q7KKI0;A1Z8U4	22	22	0	21329000	310940	1024400000	1102600	239420000	3135900	787110000	0	4661800	0	676660000	8.25979	20.648	0.00927141	0.0154807	11.2788	23.9666	0.000496473	0.000990698	FALSE	TRUE
FBgn0263864	Q7KLI1	3	3	0	0	0	19552000	0	0	0	43113000	0	0	0	704410					7.84785	19.0789	0.00284484	0.00419319	FALSE	TRUE
FBgn0028689	Q7KLV9-2;A0A0B4K7Z5;Q7KLV9	8	8	0	0	5888900	53230000	0	7912400	0	86894000	4983700	8535200	1191500	23637000	2.98365	18.7354	0.387388	0.413436	6.23471	22.3937	0.0181637	0.022613	FALSE	FALSE
FBgn0261119	Q7KLW9	15	15	0	137750000	289240	798610000	164120	321140000	9385900	885780000	0	169110000	2191400	727300000	11.9411	21.5726	2.97497e-05	0.000249131	8.78862	25.1834	0.000615167	0.00116643	TRUE	TRUE
FBgn0000181	Q7KM15	17	15	8410100	1043300000	64075000	1530900000	28403000	895480000	179590000	4036900000	4120100	890710000	60167000	1295800000	6.56316	26.5274	0.000458679	0.0013867	4.49922	28.6482	0.0016329	0.00258493	TRUE	TRUE
FBgn0028434	Q7KMG7	3	3	299340	92939000	0	0	0	0	0	27347000	0	0	0	0	2.75945	17.2708	0.460673	0.48689	3.1833	16.7466	0.281001	0.296395	FALSE	FALSE
FBgn0027495	Q7KMH5	13	13	0	7136200	0	363240000	0	27918000	1955700	119900000	0	0	0	49184000	6.00651	17.7442	0.0663383	0.0904518	9.87203	22.0057	0.00168032	0.00264885	FALSE	TRUE
FBgn0027504	Q7KMI3	8	8	0	0	0	149500000	0	0	0	16145000	0	0	0	6201900					9.39983	19.8549	0.000318042	0.000722503	FALSE	TRUE
FBgn0027548	Q7KMJ6	81	81	941040000	384070000000	274780000	30519000000	960740000	442410000000	600350000	55549000000	523140000	393080000000	520060000	38752000000	9.02444	34.0495	1.25011e-05	0.000186413	6.51552	31.9741	7.2932e-05	0.0002647	TRUE	TRUE
FBgn0027588	Q7KMM4	4	4	0	33541000	0	0	0	123410000	0	0	0	18180000	0	0	10.5904	20.0362	3.58589e-05	0.000274985					TRUE	FALSE
FBgn0028687	Q7KMQ0	11	11	0	0	0	106210000	0	151960000	1063200	20381000	0	0	0	62138000	4.14606	16.814	0.28933	0.332059	8.83403	21.1937	0.00139134	0.00226745	FALSE	TRUE
FBgn0025373	Q7KN61	9	9	0	0	295450	207220000	4559100000	2732400000	0	183890000	1480900000	4265100000	0	680880000	0.262508	25.8949	0.970061	0.973269	11.9804	22.151	4.40888e-05	0.000192928	FALSE	TRUE
FBgn0261014	Q7KN62;A0A0B4LFZ4;Q7KN62-3;Q7KN62-2	24	23	6552600	105220000	27347000	545010000	13689000	265360000	10147000	521680000	911890	97512000	3988200	260780000	5.00754	24.5533	0.00696114	0.0120598	5.34394	25.9742	0.00117782	0.00197189	FALSE	TRUE
FBgn0027835	Q7KN75	149	148	2084500000	489750000000	3156500000	273660000000	3882800000	454880000000	4394900000	374010000000	1333100000	472520000000	1858400000	275360000000	7.7393	34.9109	4.78553e-05	0.000319425	6.68671	34.8034	5.52081e-05	0.000220332	TRUE	TRUE
FBgn0020236	Q7KN85;E2QCF1;A0A0B4LFH8	43	43	4133000	155580000	30066000	2865600000	1643000	440490000	17064000	1486700000	196300	143640000	4956800	2005400000	7.60538	23.8725	0.00147787	0.00337622	7.22661	27.3157	0.000189792	0.000500436	TRUE	TRUE
FBgn0027091	Q7KN90	32	32	565950	50124000	607390	600000000	0	63992000	3369500	1226100000	0	0	0	433850000	5.88638	19.1406	0.135791	0.173919	10.6644	24.016	0.000832351	0.00149031	FALSE	TRUE
FBgn0010516	Q7KN94	15	15	0	0	2803400	648610000	0	29807000	1186800	842730000	0	0	2593400	785880000	3.36274	16.4223	0.292356	0.332059	8.52307	25.2295	1.50189e-05	0.000113787	FALSE	TRUE
FBgn0026722	Q7KNF1	28	28	1077500	514640000	1452900	99537000	395980	561760000	0	522120000	434020	294980000	0	228910000	9.59289	23.917	2.13603e-05	0.000223424	10.8394	22.3465	0.000673333	0.00125588	TRUE	TRUE
FBgn0010602	Q7KNM2	9	9	0	7935100	0	122430000	0	47903000	0	523510000	0	0	0	43815000	6.31718	17.8995	0.0677525	0.0917481	11.917	21.1135	2.76216e-05	0.000155214	FALSE	TRUE
FBgn0021818	Q7KNQ9	13	13	1245900	65082000	0	0	580880	229980000	1054000	99130000	0	83548000	0	86723000	8.63707	22.3644	0.0020728	0.00442434	5.92344	19.7342	0.135559	0.148508	TRUE	FALSE
FBgn0039936	Q7KQM6;Q7KQM6-2	91	91	16464000	12671000000	32537000	9532800000	36631000	19040000000	47695000	22583000000	30874000	11410000000	38882000	16293000000	9.04648	29.183	1.83058e-05	0.000211609	8.5976	29.524	1.34989e-05	0.000107856	TRUE	TRUE
FBgn0033050	Q7KRR5;Q7KRR5-2	24	24	0	6697400	182010	659550000	0	0	448150	1066100000	0	0	482500	819910000	2.64474	16.0633	0.297718	0.332059	11.2567	24.0042	4.17227e-06	7.90314e-05	FALSE	TRUE
FBgn0039863	Q7KRS9;Q8IMG3	10	10	0	0	286660	33682000	0	1195400	0	46375000	0	722490000	0	12002000	6.71186	18.0969	0.119804	0.154568	8.51672	20.4047	0.000272565	0.000647815	FALSE	TRUE
FBgn0039600	Q7KRW8-3;Q7KRW8-2;Q7KRW8	26	26	151780	1113800000	0	321650000	10165000	1549500000	0	233500000	0	1094100000	0	299870000	11.7931	24.3065	0.00221548	0.00467046	12.9182	21.6141	6.25049e-07	6.79762e-05	TRUE	TRUE
FBgn0045862	Q9VB04;Q7KRX5;A0A0B4KH64	32	32	154580000	13841000000	62729000	8298500000	85645000	13696000000	81744000	19303000000	76335000	11191000000	62974000	10537000000	7.00047	30.0807	5.55825e-05	0.000348028	7.43919	29.7514	2.94719e-05	0.000160896	TRUE	TRUE
FBgn0266668	Q9VBI4;Q7KRZ3	11	11	0	17341000	0	163340000	0	53834000	1240500	297380000	0	12947000	0	147170000	9.711	19.5964	2.74909e-05	0.000243669	10.6705	22.1861	0.000465901	0.000945925	TRUE	TRUE
FBgn0266758	Q9VC62;Q7KS16;A0A0B4KGU9;A0A0B4K6F9	27	27	6106700	96980000	29935000	456900000	23678000	428350000	24076000	694040000	0	156600000	2426700	311950000	6.88265	24.0346	0.0424669	0.0628032	5.2625	26.1536	0.0038484	0.00546608	FALSE	TRUE
FBgn0014006	Q7KSB7;Q9VDS9	5	5	0	16806000	0	10074000	0	0	0	28288000	0	0	0	103090000	3.08718	16.2845	0.29399	0.332059	9.72407	20.017	6.71595e-05	0.000248426	FALSE	TRUE
FBgn0023083	Q7KSD3	7	7	0	0	2316800	109900000	0	5405600	24555000	259650000	0	0	2434900	174220000	2.54169	16.0118	0.298866	0.332059	5.04377	24.8248	0.00434091	0.00608438	FALSE	TRUE
FBgn0051368	Q7KSN8;Q9VGG9	101	101	2200100	21449000000	9312000	15770000000	22724000	25400000000	34448000	22467000000	531260	19229000000	19692000	15901000000	12.8403	27.9288	0.0001689	0.000672154	9.91076	29.0953	1.19041e-05	0.000103158	TRUE	TRUE
FBgn0025802	Q7KSP6;Q9VGH9	12	12	991700	3375600	0	30949000	361190	40194000	0	193450000	0	11325000	0	145650000	5.75244	20.5838	0.0151877	0.0241061	11.3546	20.8323	1.54148e-05	0.00011459	FALSE	TRUE
FBgn0262081	Q7KSQ2;Q9VGK8;Q8INJ8	8	8	0	13590000	0	31331000	0	82288000	194990	157280000	0	13592000	0	68601000	9.82122	19.6515	6.56821e-05	0.00038146	10.0929	21.0074	7.35465e-05	0.00026537	TRUE	TRUE
FBgn0037638	Q9VHK5;Q7KSU3	9	9	0	48189000	0	100160000	0	69640000	0	120500000	0	34781000	0	41953000	10.8015	20.1417	4.57464e-06	0.000172249	11.0932	20.7016	4.10835e-06	7.88113e-05	TRUE	TRUE
FBgn0037556	Q7KSV7;Q95T08	3	3	0	24393000	0	39386000	0	34649000	0	64594000	0	22568000	0	34101000	9.93041	19.7061	5.69895e-06	0.000173477	10.2448	20.2774	3.33569e-06	7.60174e-05	TRUE	TRUE
FBgn0004797	Q960U8;Q7KT52	11	11	367510	7481200	0	240250000	0	3299700	2187600	309050000	713640	8227300	927950	417730000	4.92917	20.0223	0.0134629	0.0216581	9.54721	23.4535	0.00104864	0.00179626	FALSE	TRUE
FBgn0032482	Q7KTB3;Q8IP79;Q8IP80;Q9VK25	3	3	0	0	0	9664300	0	0	0	285490000	0	0	0	31833000					10.2507	20.2803	0.000247848	0.000605394	FALSE	TRUE
FBgn0032456	Q9I7N0;Q7KTD0;Q7KTC9;Q7KTC8;Q7KTC7;Q7KTC6;Q7KTC5;Q7KTC4;Q7KTC3;Q7KTC2;Q7KTC1;Q7KTB9;Q7KTB8;Q7KTB7;Q9VK56;Q7KTC0	21	21	22507000	407410000	34325000	85302000	945170	325870000	0	0	0	183360000	0	0	8.4389	23.8911	0.0151267	0.0240231	0.437773	18.6665	0.919253	0.923143	FALSE	FALSE
FBgn0032166	Q7KTG0	36	36	10458000	9212800000	44335000	22012000000	8259500	10782000000	25306000	21346000000	222850000	9217100000	65455000	19897000000	8.50111	28.9263	0.00122386	0.00292058	8.97458	29.8069	1.07127e-05	9.79572e-05	TRUE	TRUE
FBgn0032136	Q7KTG2	3	3	0	29008000	0	0	0	0	0	0	0	90780000	0	0	7.24798	18.3649	0.063108	0.089899					FALSE	FALSE
FBgn0283658	Q7KTK9;Q9VM14;M9PCU4;M9PCG1;M9PCA2	11	11	0	0	1301100	110400000	0	0	435160	84594000	0	0	0	115880000					8.5476	22.3396	0.000881375	0.00156447	FALSE	TRUE
FBgn0031878	Q9VM57;Q7KTL4;Q7KTL5	20	20	0	178620000	332360	227000000	154640	128740000	3154400	402190000	0	164370000	0	370430000	11.6414	21.3942	2.40484e-05	0.00023117	9.90658	23.3154	0.00100958	0.00174778	TRUE	TRUE
FBgn0010772	Q9VNG4;Q7KTT0;A0A0B4KFM9	29	29	1472900	2876900000	71422	1169700000	1502500	3039700000	1508200	1675800000	580920	3157600000	718970	1627000000	11.4407	25.7727	5.74894e-06	0.000173477	11.7537	24.5782	8.59832e-05	0.000291142	TRUE	TRUE
FBgn0037137	Q7KTV5;M9MSM4	27	3	0	51249000	0	161380000	0	23750000	0	62832000	0	0	147890	50966000	6.87685	18.1794	0.0626958	0.0898878	10.4299	21.043	2.755e-05	0.000155131	FALSE	TRUE
FBgn0053288	Q7KTW3	5	5	2803600	99530000	0	6119700	91873000	75249000	0	0	0	819090000	0	131670000	6.57677	24.1594	0.0782384	0.103134	6.40248	18.3562	0.0698291	0.0789673	FALSE	FALSE
FBgn0270926	Q7KTW9	11	11	0	0	0	33710000	0	0	318930	210830000	0	0	0	107010000					10.2462	21.3207	0.000162177	0.000450613	FALSE	TRUE
FBgn0053526	Q7KU01;Q9VPU9	17	17	0	89830000	1213700	260120000	3158900	209670000	0	717980000	0	333040000	2207200	505580000	10.4342	22.2414	0.00280962	0.0056607	9.9492	23.7878	0.00103693	0.00178365	TRUE	TRUE
FBgn0029113	Q7KUA4	7	7	0	0	1895800	104690000	2694600	91306000	4365800	72570000	0	56058000	0	45340000	5.36068	19.6282	0.20533	0.255143	6.70718	22.7093	0.0117696	0.0150661	FALSE	FALSE
FBgn0036892	Q7KUT2-2;Q7KUT2	36	36	6424400	57982000	20680000	2263500000	39955000	129240000	20171000	1580700000	0	19596000	2539100	1096200000	4.78356	23.2611	0.142389	0.181731	7.27343	26.9178	0.000439376	0.000907887	FALSE	TRUE
FBgn0030478	Q7KV27;Q9VYD9	15	15	0	5204200	0	286180000	3890500	39136000	8686200	205010000	0	17663000	114040	137370000	6.74469	20.4968	0.0244338	0.0371819	9.24417	22.9569	0.00450421	0.00629325	FALSE	TRUE
FBgn0053230	Q7KVB0	6	6	421980	12061000	0	0	555550	68638000	0	0	443840	35899000	0	0	6.04124	21.864	0.000533257	0.00154872					TRUE	FALSE
FBgn0024277	Q7KVD1	96	74	132970000	1931700000	53256000	1903200000	359160000	2229300000	270830000	4547200000	82452000	1563700000	89522000	2678500000	3.57995	29.0245	0.00480587	0.0088113	4.71063	29.0536	0.00161071	0.00255215	TRUE	TRUE
FBgn0034708	Q7KVL7;Q9W277	16	16	590910	42994000	4961400	159340000	505790	131860000	267430	484160000	231800	25058000	1840500	164340000	6.98918	22.1424	0.000335315	0.00110959	7.43592	24.0789	0.0010474	0.00179512	TRUE	TRUE
FBgn0261850	Q7KVP9	24	23	0	77794000	0	132680000	673390	68904000	957310	1010300000	0	22377000	0	221900000	9.2746	20.9183	0.00106052	0.00260597	11.4808	22.4666	0.000384129	0.000822584	TRUE	TRUE
FBgn0011824	Q7KVQ0	18	17	103980000	8043000000	60685000	25493000000	744220000	6128200000	208270000	32751000000	20440000	5701400000	289450000	16138000000	5.81293	29.7024	0.00685716	0.0119312	7.27083	30.8346	0.000140676	0.000406444	FALSE	TRUE
FBgn0030089	Q9W388;Q7KVR7;Q86B59;Q7KVR8	16	16	4040800	203710000	10539000	230130000	4816000	338980000	12474000	250370000	1206200	127230000	715080	173890000	6.17126	24.5348	0.000490326	0.00145026	5.56719	24.9001	0.00440391	0.00616148	TRUE	TRUE
FBgn0030049	Q7KVS9;A8JV36	30	30	1817300000	5574100000	960030000	4527900000	1913800000	5973400000	1997400000	9354700000	1623200000	3677200000	1180400000	4156400000	1.47961	31.4695	0.0551644	0.0806636	2.09377	31.3371	0.0238063	0.0292599	FALSE	FALSE
FBgn0263987	Q9W4C4;Q7KVW1	44	44	398730000	40737000000	511480000	71926000000	218510000	51100000000	644520000	100950000000	208630000	29629000000	134130000	64282000000	7.23139	31.5858	5.41427e-05	0.000342859	7.77718	32.2862	9.08603e-05	0.000302052	TRUE	TRUE
FBgn0026702	Q7KVW2	21	21	0	5716400	1781100	140420000	0	3937100	1457300	432330000	284600	18101000	0	118560000	6.95483	19.3442	0.00174032	0.0038377	8.72653	23.1613	0.00211277	0.0032379	TRUE	TRUE
FBgn0028325	Q9W4H6;Q7KVX1;Q7YU05	14	14	0	0	709350	299560000	106000000	13325000	246480	530850000	0	20328000	407380	560710000	2.18139	19.8045	0.629693	0.651901	10.0738	23.698	9.01452e-06	9.20854e-05	FALSE	TRUE
FBgn0029687	Q7KVX5;Q9W4N8	16	16	10416000	380680000	6398800	757060000	32316000	1461600000	27334000	3180800000	11746000	526270000	14381000	2071600000	5.39214	26.6106	0.00109354	0.00265839	6.97315	27.1836	0.000277429	0.000655469	TRUE	TRUE
FBgn0023515	Q7KW09;Q9W554	7	7	0	0	574770	68988000	0	0	0	0	0	0	0	97687000					6.09797	19.5298	0.114856	0.126818	FALSE	FALSE
FBgn0023537	Q7KW39-2;Q7KW39	16	16	0	0	1055400	841680000	0	42374000	244350	641840000	0	13200000	758690	724080000	6.50294	17.9924	0.064386	0.089899	10.2989	24.2965	1.31536e-05	0.000107288	FALSE	TRUE
FBgn0002566	Q7PL76;Q8MT46	20	20	0	63200000	0	140260000	323560	11919000000	3731500	550970000	0	29440000	0	159660000	12.1372	21.9971	0.0038645	0.00734174	10.4034	22.5821	0.00205732	0.0031655	TRUE	TRUE
FBgn0086683	Q7PL83;Q7PL82;Q7PL81	4	4	0	34881000	0	26526000	0	167020000	0	95873000	0	12522000	0	45745000	10.5755	20.0287	9.91083e-05	0.000473422	10.3859	20.3479	7.88711e-06	8.75242e-05	TRUE	TRUE
FBgn0039993	Q7PLE6	10	10	17640000	52017000	7459800	24760000	72107000	499310000	49264000	52172000	51823000	529010000	44531000	328700000	2.56783	26.5516	0.081575	0.107119	1.56581	25.3806	0.273774	0.292356	FALSE	FALSE
FBgn0260799	Q7PLI0	15	15	0	267520000	226700	195820000	89599	379710000	1241600	491040000	0	156630000	0	55079000	12.595	21.6085	8.16849e-06	0.000174533	9.64735	22.5534	0.000805781	0.00145456	TRUE	TRUE
FBgn0261387	Q7PLI7;Q7PLI7-2	40	40	17671000	1075500000	39325000	3836900000	28374000	1843600000	43526000	7690800000	3897300	1547900000	73981000	4730600000	6.86097	27.0061	0.000483166	0.0014358	6.69073	28.927	5.89014e-05	0.000228956	TRUE	TRUE
FBgn0020660	Q7PLL3;Q7PLL1;Q8SYL3;L7EEF1	47	47	188120000	29752000000	140540000	5834200000	464090000	32029000000	192690000	7694300000	102730000	28490000000	153630000	6432600000	7.17649	31.2186	0.000144099	0.000608961	5.36093	29.9415	0.000103849	0.000330966	TRUE	TRUE
FBgn0039959	Q7PLL6	149	148	65045000	11069000000	64526000	11245000000	157440000	19718000000	97529000	20745000000	12754000	8641800000	22108000	14545000000	7.92789	29.5605	0.000502698	0.00147408	8.17988	29.7169	5.70211e-05	0.000224375	TRUE	TRUE
FBgn0039958	Q7PLS1;A8Y4U4;D2A6J3;D2A6J2;Q8SZ06	4	4	0	6050800	462350	38966000	0	0	0	41269000	0	0	0	0	2.59592	16.0389	0.298246	0.332059	5.51355	19.133	0.117067	0.129168	FALSE	FALSE
FBgn0262117	Q7PLS8;Q7PLS8-2	15	15	0	28537000	0	193030000	0	66002000	239090	459740000	0	0	0	177710000	7.08682	18.2843	0.0625749	0.0898878	11.8428	21.9804	2.51876e-05	0.000146466	FALSE	TRUE
FBgn0029870	Q7YU24	23	23	0	414550000	884360	268560000	0	711270000	126420	483570000	868880	278620000	0	149190000	12.2919	22.5495	0.000297792	0.0010074	10.7151	22.6433	0.000191407	0.000503403	TRUE	TRUE
FBgn0024277	Q7YZA0	25	3	194720	44755000	121090	17479000	0	30932000	213350	51810000	0	32652000	0	4973200	9.40196	20.3853	0.000116989	0.000526253	7.396	20.2792	0.000756158	0.00137951	TRUE	TRUE
FBgn0030091	Q7YZA2	58	58	502080000	6042700000	118370000	1467500000	615030000	11969000000	864700000	2314700000	326000000	7406100000	57506000	1664600000	4.12583	30.8562	0.00108675	0.00265049	3.30262	29.0792	0.0269293	0.0329409	TRUE	FALSE
FBgn0052495	Q86B44;Q8IQZ1;Q1RL06	14	14	0	20859000	165170	401250000	780450	42406000	0	549970000	0	0	0	269840000	5.11235	18.9081	0.165313	0.208744	12.6596	22.211	7.08695e-06	8.41768e-05	FALSE	TRUE
FBgn0027602	Q86B47;Q86B47-2;X2JKW3	47	47	46334000	875140000	113820000	2753100000	4591600	1389800000	38463000	2565900000	24971000	1563400000	15234000	2294100000	6.14977	27.1315	0.00134241	0.00314303	5.96352	28.2551	0.000592884	0.00113184	TRUE	TRUE
FBgn0053172	Q86B53	11	11	0	0	0	118710000	0	0	6438200	463310000	0	0	0	195590000					10.0751	22.6803	0.00376117	0.0053591	FALSE	TRUE
FBgn0051211	Q9VGG3;Q86B99	8	8	0	12435000	0	5573800	0	67881000	0	0	0	19336000	0	15103000	9.85546	19.6687	3.85813e-05	0.000283799	5.3162	17.8131	0.0598716	0.0691775	TRUE	FALSE
FBgn0053056	Q86BG8;Q961L8	7	7	170420	35750000	0	19176000	0	23089000	705670	127370000	0	48074000	0	45820000	9.40342	20.3219	0.00010603	0.000490612	8.94271	21.0509	0.000911369	0.00161029	TRUE	TRUE
FBgn0053057	Q86BH3	12	12	0	57556000	0	123770000	0	79886000	2516200	795220000	2507600	11910000	0	180680000	8.26527	21.0459	0.00786736	0.0134153	10.7687	22.5752	0.00135746	0.00222045	FALSE	TRUE
FBgn0263603	Q86BI3;F0JAG2;Q9VUY6	65	65	432090000	74545000000	621450000	39110000000	514370000	94796000000	794530000	72114000000	514870000	77261000000	762250000	41295000000	7.3953	32.5525	2.6146e-05	0.000240332	6.07978	32.4673	7.03797e-05	0.000257558	TRUE	TRUE
FBgn0027932	Q86BM5;Q9VLL3	22	6	1428000	215540000	28473000	797130000	3854900	316560000	12497000	1551000000	181180	398440000	1606500	733600000	8.23339	24.047	0.000794788	0.00210046	6.86585	26.4175	0.00129179	0.00213339	TRUE	TRUE
FBgn0053002	Q86BM8	9	9	12784000	2418300000	4229500	6881200000	11360000	3676200000	7476900	25583000000	31802000	1969600000	46668000	8123100000	7.28475	27.6317	9.25829e-05	0.000452998	9.95062	28.416	0.000138269	0.000402209	TRUE	TRUE
FBgn0031628	Q86BN2;Q9VR26	3	3	0	0	0	0	0	17865000	0	0	0	29367000	0	0	6.47215	17.977	0.0627516	0.0898878					FALSE	FALSE
FBgn0038326	Q960K8;Q86BP1	20	20	0	45978000	19679000	3576400000	1587900	200200000	27334000	4167600000	0	85531000	1049200	3458500000	9.76689	21.577	0.00211732	0.00449477	8.81491	27.3859	0.000679731	0.00126552	TRUE	TRUE
FBgn0036574	Q9VUZ2;Q86BP6	13	13	0	0	0	134190000	0	29692000	347690	256110000	31860000	0	867370	133920000	-0.0338907	18.1188	0.993645	0.994373	9.54666	22.5362	0.000325058	0.000734117	FALSE	TRUE
FBgn0031459	Q86BQ4;Q8STA5	6	6	0	0	0	16483000	481880	10161000	787640	284110000	0	0	0	2724500	1.46607	16.8531	0.611743	0.634521	7.84559	20.5552	0.00987029	0.0127726	FALSE	FALSE
FBgn0027518	Q86BR7;Q9XZ25	16	16	0	18792000	0	91772000	0	15327000	173840	316050000	0	19959000	0	65612000	9.35363	19.4178	6.98903e-06	0.000174533	10.9791	21.3953	4.09237e-05	0.000184846	TRUE	TRUE
FBgn0037391	Q86BS2;Q960F7	8	8	0	2851700	0	0	0	195130000	0	61496000	0	48010000	0	3626600	10.0924	19.7872	0.00101193	0.00251599	5.78474	18.0473	0.0713203	0.0805651	TRUE	FALSE
FBgn0044324	Q86BS3	8	8	0	0	830060	17086000	0	113960000	0	40324000	482860	14043000	0	0	5.62837	18.9352	0.143459	0.18301	4.82454	19.0699	0.154535	0.167748	FALSE	FALSE
FBgn0035247	Q86BS6-3;Q86BS6-2;Q86BS6	16	15	36008000	1367800000	5387100	306960000	9744400	1289700000	11936000	418280000	6630300	880480000	19501000	224430000	6.44957	26.8843	0.000414902	0.00129154	4.82937	25.777	0.000713812	0.00131685	TRUE	TRUE
FBgn0250850	Q86BY9	72	72	84791000	28677000000	117060000	19689000000	110390000	44469000000	129840000	49872000000	57235000	29435000000	55125000	40856000000	8.68741	30.619	1.78571e-05	0.000211609	8.50432	30.7425	2.75565e-05	0.000155131	TRUE	TRUE
FBgn0052640	Q8I079	4	4	0	0	0	0	9230900	8406100	30094000	51042000	0	0	0	8679300	-0.0450116	17.5175	0.989782	0.991234	2.88546	19.827	0.472059	0.485596	FALSE	FALSE
FBgn0264357	Q8I0A1	13	4	0	0	17980000	87818000	0	10694000	2035900	478820000	0	7202400	657820	44956000	5.54949	17.5157	0.0642031	0.089899	5.42016	24.1716	0.012658	0.0161097	FALSE	FALSE
FBgn0044511	Q8I0J3	13	13	1902900	1346400000	6302700	1052400000	18501000	2001600000	13111000	2976400000	20105000	1127800000	27827000	2107100000	7.34464	26.7596	0.00079753	0.00210267	7.15092	27.2294	0.000161339	0.00044962	TRUE	TRUE
FBgn0052115	Q8I0T1	11	11	0	13237000	0	245250000	1170100	82141000	0	137250000	0	15299000	0	79159000	8.05884	20.5761	0.00467301	0.00862564	11.8917	21.1008	2.76609e-06	7.2935e-05	TRUE	TRUE
FBgn0037370	Q8I725	7	7	0	0	1613400	69202000	0	0	1598800	96036000	0	0	0	191250000					7.89569	22.7429	0.00311681	0.00454412	FALSE	TRUE
FBgn0052409	Q8I937	17	17	605740	411860000	23492000	2797900000	791670	843020000	1088000	2276500000	3456300	900420000	1546800	4036300000	9.16364	24.7564	9.33844e-05	0.000455249	9.75883	26.5793	0.000314493	0.000716023	TRUE	TRUE
FBgn0052485	Q8I941	8	8	0	0	800280	58729000	0	0	0	310400000	0	0	186980	61059000					9.20106	22.0264	0.00056357	0.00108996	FALSE	TRUE
FBgn0003721	Q8IG84;Q95TA3	17	4	4536600	22866000	851720	311850000	1484200000	245890000	12238000	514680000	98727000	21901000	0	229160000	-0.810843	25.9736	0.74043	0.75963	8.84243	23.8878	0.00578053	0.00786285	FALSE	TRUE
FBgn0261286	Q8IH00	67	67	38772000	2757500000	41063000	11920000000	8532100	4058200000	9038300	12176000000	11231000	3346200000	3957500	9206500000	7.75494	27.7621	0.000118687	0.000531174	9.92029	28.3985	6.63798e-05	0.000246132	TRUE	TRUE
FBgn0024987	Q8IH14;O76876	24	22	135430000	34746000000	27699000	3687200000	281640000	49986000000	113950000	5486100000	110820000	37790000000	161270000	4031000000	7.96278	31.25	3.96257e-05	0.000286186	5.76315	29.1323	0.000597614	0.00113946	TRUE	TRUE
FBgn0022349	Q8IMG1;Q9V9U3;Q8I0J1	7	7	0	62792000	531070	151150000	0	102440000	567190	111910000	0	2940400	0	29000000	9.92635	19.7041	0.000677833	0.00185605	8.47057	21.9976	0.000833305	0.00149115	TRUE	TRUE
FBgn0039757	Q8IMI7;Q9VA91	23	23	178600000	28338000000	116030000	12857000000	3608400000	28060000000	369490000	41079000000	116230000	18697000000	255860000	10365000000	5.86621	31.5842	0.00768037	0.0131292	6.30962	30.882	0.0003592	0.000785352	FALSE	TRUE
FBgn0086361	Q9VAK1;Q8IMK7;Q961C5;A0A0B4K7Q3	3	3	0	0	588600	39692000	0	0	0	102180000	0	0	0	2006200					7.76934	20.377	0.00628957	0.00847677	FALSE	TRUE
FBgn0039635	Q8IML6	9	6	18963000	422220000	2223200	911300000	15973000	950940000	43470000	1154300000	6498800	212660000	48832000	436260000	5.13487	26.1466	0.00142249	0.00328756	5.5231	26.7612	0.00718962	0.0095521	TRUE	TRUE
FBgn0265998	Q8IML9	45	16	23214000	4977000000	14065000	13493000000	15925000	9636100000	54996000	18807000000	223310000	6429300000	30561000	16764000000	7.27756	29.0147	0.00107868	0.00263635	9.14102	29.3451	2.00781e-05	0.000129584	TRUE	TRUE
FBgn0027579	Q8IMM7;Q8IMM8;Q9Y137	6	6	0	0	0	0	0	3586000	3213600	136900000	2252400	70603000	1108000	58000000	4.00107	18.8622	0.281709	0.332059	3.7076	20.8039	0.336038	0.348346	FALSE	FALSE
FBgn0027574	Q8IMP6-2;Q8IMP6	9	9	0	0	0	73690000	0	14278000	0	168650000	0	0	0	192540000	3.00878	16.2453	0.294536	0.332059	11.84	21.075	2.45233e-06	7.2935e-05	FALSE	TRUE
FBgn0039229	Q8IMV6	70	10	1276000000	34221000000	691140000	29770000000	702240000	39767000000	912030000	44197000000	1885400000	34460000000	1032300000	39561000000	4.92021	32.6096	0.000478256	0.00142849	5.4292	32.4053	0.000111425	0.000345144	TRUE	TRUE
FBgn0005649	Q9VCE3;Q8IMX4	30	30	491230000	82421000000	105630000	19951000000	492880000	123060000000	259740000	37473000000	148970000	81619000000	160900000	17059000000	8.15071	32.375	6.56682e-05	0.00038146	7.15405	30.8665	5.92232e-05	0.000228956	TRUE	TRUE
FBgn0051184	Q8IMX8	5	5	0	287430000	0	0	0	513420000	0	43164000	0	263080000	0	0	13.5941	21.538	1.32707e-06	0.000172249	3.40278	16.8564	0.2798	0.296395	TRUE	FALSE
FBgn0261279	Q8IN05;Q9VD13	7	7	2649100	70646000	2758500	165700000	0	100410000	2472000	156380000	0	31783000	1507700	47537000	8.91941	21.3994	0.00486837	0.00891393	5.62347	23.8639	0.000379137	0.000817453	TRUE	TRUE
FBgn0010379	Q8INB9;A0A0B4LIA3;Q8INB9-2	24	24	240760	412870000	380880	647060000	2110900	1418400000	4291900	1180100000	1029600	298890000	10007000	3448100000	9.43915	24.3397	0.000223445	0.0008199	9.08736	25.8192	0.00073215	0.00134445	TRUE	TRUE
FBgn0038327	Q8INE1;Q9VF77	26	26	31606000	4370500000	5216300	10391000000	39220000	2138200000	18129000	13426000000	89252000	3014500000	14655000	10604000000	5.986	28.5097	0.000268002	0.000930847	9.99718	28.409	1.1121e-05	0.000100024	TRUE	TRUE
FBgn0038306	Q8INE8;Q9VFB3	4	4	0	0	0	231910000	0	0	0	29325000	0	0	0	4511900					9.745	20.0275	0.000601496	0.00114544	FALSE	TRUE
FBgn0038251	Q9VFH2;Q8INF6	3	3	0	0	0	59777000	0	0	0	130800000	0	0	0	198340000					11.6314	20.9707	3.63361e-06	7.88113e-05	FALSE	TRUE
FBgn0038118	Q8INH7	14	14	0	0	4944700	88033000	0	27805000	0	126290000	0	0	805050	20210000	3.3293	16.4056	0.292533	0.332059	6.85371	22.4306	0.0119944	0.0153221	FALSE	FALSE
FBgn0037810	Q8INM3-2;Q8INM3	40	40	729580	1059600000	1430200	1516600000	8375700	2118400000	123560	1501000000	2161200	2152700000	1137300	1025800000	9.48227	25.9138	0.000168718	0.000672154	11.1452	24.7326	5.92392e-05	0.000228956	TRUE	TRUE
FBgn0037652	Q9VHI8;Q8INP8;Q8INP9	4	4	0	0	0	58913000	0	0	0	20458000	0	0	0	7858600					9.17972	19.7448	5.53232e-05	0.000220507	FALSE	TRUE
FBgn0020249	Q8INQ9;Q9XYA7;Q8INR0	16	16	176130	118090000	0	376800000	0	40776000	2869200	869460000	1798300	257450000	598720	946060000	9.03027	22.1636	0.00228673	0.00480584	10.7345	23.9668	0.000688796	0.00127931	TRUE	TRUE
FBgn0264495	Q8INR6;A0A0B4KFP4	3	3	2006700	699320000	1709400	68271000	2809100	2628200000	748720	1067900000	6788000	235730000	7075400	295870000	7.81091	25.5897	0.000570828	0.00163485	7.06126	24.5218	0.00205395	0.0031619	TRUE	TRUE
FBgn0261268	Q9V475;Q8IP45	58	58	14671000	303100000	31696000	3098100000	40029000	1124600000	143110000	6593800000	12410000	448690000	32382000	3341600000	4.78571	26.6015	0.00188823	0.00409441	6.27535	28.7907	0.000383188	0.000821721	TRUE	TRUE
FBgn0045842	Q8IP47;Q9VJP8;Q9V435;A0A023GPQ3	22	22	0	491730000	1709700	1478000000	467670	816830000	2455000	2117600000	0	291620000	330190	1345500000	12.7604	22.4859	0.000111641	0.000508814	10.5002	25.3386	3.47446e-05	0.000171571	TRUE	TRUE
FBgn0261563	R9PY40;Q8IP51;M9MRU0	3	3	0	0	0	0	0	12292000	68686000	36796000	0	202400000	0	0	7.22066	18.3513	0.0711699	0.0949628	-0.300156	18.6311	0.943965	0.946419	FALSE	FALSE
FBgn0260407	Q8IP62	18	18	1863700	1968000000	3977400	1400400000	44033000	1541200000	9174400	5349600000	4745100	1419200000	15269000	2299500000	7.79936	26.6996	0.00115957	0.00279402	8.29399	27.1192	8.3089e-05	0.000287043	TRUE	TRUE
FBgn0032516	Q8IP71;Q9VJY8	4	4	0	0	215520	19154000	0	0	0	9464000	0	0	0	41894000					8.21933	20.1188	0.000233847	0.000582258	FALSE	TRUE
FBgn0051759	Q8IP91	8	8	0	14338000	0	19710000	0	0	3069600	181230000	0	0	0	38160000	3.0108	16.2463	0.294521	0.332059	8.33055	21.4518	0.00619421	0.00837385	FALSE	TRUE
FBgn0027081	Q8IP94;Q9VKB0	46	46	25111000	1047300000	137420000	6532900000	63500000	1437900000	168730000	9418700000	15771000	819410000	28654000	3761400000	5.19417	27.4014	0.000777532	0.00207089	6.13673	29.4472	0.00062147	0.0011755	TRUE	TRUE
FBgn0032210	Q8IPC5;Q8IPC3	7	7	0	0	0	102400000	0	5523900	0	135460000	0	15148000	0	96438000	5.58933	17.5356	0.0658773	0.0900817	11.5604	20.9352	1.2163e-06	6.79762e-05	FALSE	TRUE
FBgn0028479	Q8IPE8;Q9V397	51	50	298270000	686640000	10679000	8649200000	24670000	1853400000	135400000	16727000000	14957000	3174200000	42987000	14716000000	5.05455	28.0415	0.0118275	0.0192311	8.34324	29.4111	0.000251997	0.00061051	FALSE	TRUE
FBgn0000228	Q8IPK8;C9QPC2;M9PB42;M9MRD3;Q9VMS6;M9PC27;P11929	6	6	0	0	0	0	0	24113000	0	20737000	0	0	0	0	3.26079	16.3713	0.292913	0.332059	3.05024	16.6801	0.281856	0.296395	FALSE	FALSE
FBgn0037248	Q8IPM1;Q8IPM0	32	32	22567000	1141900000	0	0	0	1602900000	0	43995000	439250	1772200000	0	0	11.1588	24.8838	0.00451969	0.00837662	3.41195	16.861	0.279754	0.296395	TRUE	FALSE
FBgn0051548	Q8IPP8	6	5	0	0	0	14146000	0	0	0	77024000	0	0	0	24125000					9.6706	19.9903	2.5482e-05	0.000147213	FALSE	TRUE
FBgn0037329	Q9VNC0;Q8IPQ6	14	14	0	0	2004000	292290000	0	0	0	261620000	0	0	0	397250000					11.1356	22.6493	0.000633631	0.00119338	FALSE	TRUE
FBgn0037200	Q8IPS4	3	3	6465000	160380000	0	53569000	4719700	52096000	9992800	43336000	5240400	46539000	2541600	62182000	3.74927	24.2465	0.00320547	0.00630017	5.74974	22.7698	0.0338533	0.0408917	TRUE	FALSE
FBgn0025683	Q8IPV3;Q9VPJ9	3	3	0	17325000	29660000	0	57879000	351390000	0	0	8558200	27101000	0	0	4.52345	23.4472	0.195326	0.2436	-3.22235	16.7661	0.28077	0.296395	FALSE	FALSE
FBgn0260648	Q8IPX7	12	12	0	9181200	0	163300000	0	9618700	1513300	498160000	86306	9563700	6858200	175900000	7.87924	19.2326	6.39579e-05	0.000377388	8.39051	23.6598	0.00568424	0.00774552	TRUE	TRUE
FBgn0001125	Q9VQ61;Q8IPY3	23	23	0	0	8571100	2028000000	606680	120120000	2309100	2766000000	0	17212000	1349600	2570200000	5.64176	19.0517	0.149479	0.190068	9.66925	26.346	3.5704e-05	0.000173759	FALSE	TRUE
FBgn0015376	Q8IQ05	5	5	0	0	0	35288000	0	3051700	23782000	48655000	0	0	0	0	2.26675	15.8743	0.302694	0.332059	3.65014	20.0962	0.378331	0.391136	FALSE	FALSE
FBgn0031187	Q8IQ27;X2JG37	11	11	0	32325000	0	89847000	0	39873000	0	148150000	0	0	101340	122570000	6.90439	18.1931	0.0619293	0.0895385	11.1646	21.2285	5.14182e-06	7.90314e-05	FALSE	TRUE
FBgn0003041	Q8IQ97;Q9U7D8;A8JNN0;Q8IQ95;Q8IQ96;D2NUE8	25	24	0	38720000	8048000	479960000	215440000	230470000	2957100	1159500000	0	50781000	257070	435850000	7.13992	22.6248	0.108531	0.140621	8.41356	25.0094	0.00098582	0.00171435	FALSE	TRUE
FBgn0052364	Q8IQA2	20	20	636000	765290000	233190	30034000	4411000	791050000	10065000	181950000	5292900	484590000	5747300	265570000	8.07861	25.2683	0.000307915	0.00103779	5.57171	23.9687	0.0174489	0.02182	TRUE	FALSE
FBgn0263241	Q8IQF1	11	11	0	0	144970	63936000	839130	17225000	770290	521000000	0	0	0	76283000	1.45315	17.1134	0.648119	0.670214	9.73876	22.1545	0.000536936	0.00104706	FALSE	TRUE
FBgn0036290	Q8IQH2	5	5	0	0	0	12420000	0	9545000	0	48955000	0	4742100	0	11957000	5.29384	17.3879	0.0655562	0.0900364	9.05251	19.6812	2.97952e-05	0.000160896	FALSE	TRUE
FBgn0036317	Q8IQH4;Q9VU18;Q8IQH5	3	3	0	17036000	0	0	0	27503000	0	0	0	22344000	0	0	9.64191	19.5619	6.8454e-06	0.000174533					TRUE	FALSE
FBgn0040512	Q8IQP2;Q9VV89;Q8IQP1	3	3	0	0	0	25150000	0	0	0	29578000	0	0	0	20848000					9.41685	19.8634	3.96038e-06	7.88113e-05	FALSE	TRUE
FBgn0052163	Q8IQP3	7	7	1502800	23898000	1374500	84487000	5410700	76505000	10085000	176620000	0	84375000	2607700	125870000	6.4674	22.4429	0.022805	0.0348783	5.22171	24.2677	0.00147017	0.00237087	FALSE	TRUE
FBgn0052221	Q8IQV2	3	3	0	0	0	0	0	0	0	12829000	0	0	0	32220000					6.08147	18.1957	0.0577846	0.0675965	FALSE	FALSE
FBgn0031078	Q9VWB8;Q8IQV9	70	70	13168000	2972400000	15828000	1610800000	14298000	4087600000	4138500	1812600000	5890200	1369300000	7642800	1189200000	7.94622	27.2764	7.96332e-05	0.000419212	7.57519	26.7084	5.84433e-05	0.000228033	TRUE	TRUE
FBgn0031066	Q8IQW2;Q9VWD1	5	5	0	0	0	8010800	0	0	459540	14275000	4966200	91056000	538030	138020000	1.39885	17.9413	0.736154	0.75581	6.91289	21.1238	0.00472509	0.00656617	FALSE	TRUE
FBgn0030748	Q9VXG5;Q960H6;Q8IR14	12	12	0	4376000	0	22910000	0	65540000	0	84647000	0	201350000	0	91725000	10.4631	19.9725	0.000571259	0.00163485	10.5901	20.45	1.11906e-05	0.000100067	TRUE	TRUE
FBgn0003969	Q8IR23	41	41	303140	41197000	3985800	1653200000	0	310370000	4539500	5156400000	0	90179000	2172700	2291000000	10.7467	21.2705	0.000279525	0.000961086	9.62935	26.5119	1.49728e-05	0.000113787	TRUE	TRUE
FBgn0266710	Q8IR47	3	3	0	2267400	0	54855000	2475700	42303000	3029300	311150000	0	6545500	336030	94313000	6.12255	19.9684	0.0331382	0.0495169	8.45645	22.5761	0.00287527	0.00422794	FALSE	TRUE
FBgn0030345	Q9VYT2;Q8IR85	8	8	0	0	0	89199000	0	0	0	178380000	0	0	7456400	124940000					9.19252	22.3096	0.00599439	0.00812969	FALSE	TRUE
FBgn0035438	Q9VZQ8;Q8IRD4;Q8IRD3	8	8	0	37961000	615610	62963000	21711000	136680000	29861000	969350000	903560	20012000	2285600	128710000	5.85349	22.5595	0.0615238	0.0894037	5.83748	24.6479	0.0165435	0.0207382	FALSE	FALSE
FBgn0035437	Q9VZQ9;Q8IRD5	7	7	0	41851000	0	24796000	0	89535000	360440	579830000	0	19231000	0	16173000	10.5696	20.0257	1.82625e-05	0.000211609	9.61746	21.0652	0.00145673	0.00235411	TRUE	TRUE
FBgn0035416	Q8IRE3	10	10	0	0	0	42025000	0	182220000	0	50685000	0	0	3346000	33963000	4.23339	16.8576	0.289091	0.332059	7.98443	21.3202	0.00565079	0.00770675	FALSE	TRUE
FBgn0052281	Q8IRE4	10	10	0	0	0	182060000	0	0	0	86704000	0	0	103890	93579000					11.1048	21.2106	7.16718e-06	8.41768e-05	FALSE	TRUE
FBgn0002183	Q8IRG6;Q8IRG6-2	62	62	141490	423470000	15361000	7233000000	182110	577390000	4325300	6222200000	0	569700000	14750000	4489100000	12.5075	22.6957	1.78797e-05	0.000211609	9.20638	27.847	2.33718e-05	0.000142144	TRUE	TRUE
FBgn0261243	Q9W0E4;Q8IRH0;Q8IRH1	25	25	0	203160000	0	165810000	7923700	749520000	58513000	626580000	222100	214960000	114590	94364000	9.7798	23.3631	0.00466831	0.0086228	8.41875	23.4638	0.0264602	0.0323927	TRUE	FALSE
FBgn0052681	Q8IRL0	3	3	0	0	0	2400700	0	7651300	161240000	0	0	0	0	0	2.70878	16.0953	0.297068	0.332059	-2.0232	18.1799	0.610119	0.620375	FALSE	FALSE
FBgn0028336	Q8IRQ5;Q9W3X6	19	19	0	0	953160	571520000	0	0	219710	252680000	0	0	0	533670000					11.0773	23.1262	0.0001532	0.000431619	FALSE	TRUE
FBgn0033527	Q8MKJ6	4	4	0	0	317250	53434000	0	0	0	202430000	0	0	0	0					6.61129	19.5007	0.0964383	0.10725	FALSE	FALSE
FBgn0028426	Q8MKW7	28	28	1059400	20610000	2804600	577270000	21131000	82114000	5518900	968110000	115490	20900000	2344800	500220000	4.57996	22.6783	0.0654059	0.0900364	7.62564	25.4716	3.58561e-05	0.000174117	FALSE	TRUE
FBgn0034963	Q9W1C6;Q8MLP8	3	3	0	0	0	16870000	0	7968600	0	46750000	0	0	0	10140000	2.72832	16.1051	0.296878	0.332059	9.09835	19.7042	2.65758e-05	0.000151807	FALSE	TRUE
FBgn0050410	Q8MLS2	4	4	0	0	0	5430900	0	5107800	0	19228000	0	4246900	0	17202000	4.94012	17.211	0.0654583	0.0900364	8.3802	19.3451	3.24078e-05	0.000167187	FALSE	TRUE
FBgn0034657	Q8MLV1-2;Q8MLV1	6	6	0	13810000	1204800	27423000	1611600	55528000	0	8970700	0	16869000	0	20817000	7.78395	20.5926	0.0062057	0.0109583	7.20221	20.4379	0.00366695	0.00524701	FALSE	TRUE
FBgn0050392	Q8MLW4	6	6	0	11771000	0	22297000	0	10983000	0	76302000	0	3298100	2014400	30793000	8.10263	18.7923	6.49832e-05	0.000379881	8.07326	21.1206	0.00373328	0.00532601	TRUE	TRUE
FBgn0020414	X2JA18;Q8MLZ7	6	6	0	110300000	0	0	0	38740000	0	0	0	35987000	0	0	10.9341	20.208	9.52686e-06	0.000174553					TRUE	FALSE
FBgn0035060	Q8MMD3;Q8MMD2;Q9W111;E3CTP7	10	9	0	12211000	0	128370000	0	89750000	0	214530000	0	0	0	221460000	6.8264	18.1541	0.0674009	0.0913761	12.29	21.3	1.08201e-06	6.79762e-05	FALSE	TRUE
FBgn0260945	Q8MQJ7;Q9VU14	13	13	792200	14036000	165470	30972000	0	125270000	4445600	354380000	0	9701300	890420	88190000	8.25848	20.4884	0.00411235	0.0077479	6.83167	23.1439	0.00425925	0.00597806	TRUE	TRUE
FBgn0036309	Q8MQJ8;Q86BS5	30	30	0	0	0	357040000	0	0	0	675560000	0	0	0	339370000					13.5388	21.9244	7.48744e-07	6.79762e-05	FALSE	TRUE
FBgn0033756	Q8MQV5	10	10	0	12286000	3318100	82444000	173030	28513000	505440	111100000	6390700	132560000	2017300	268450000	6.84951	21.6745	0.0227253	0.0347758	6.49039	23.7629	0.000587046	0.00112347	FALSE	TRUE
FBgn0085443	Q8MQW8-5;Q8MQW8-7;Q8MQW8-2;Q8MQW8;Q8MQW8-6;Q8MQW8-3	3	3	0	0	0	0	0	3193400	0	0	30882000	45162000	0	0	2.47136	19.3564	0.553776	0.579237					FALSE	FALSE
FBgn0028343	X2JCC5;Q8MQX9;Q9VX44	21	21	25496000	431340000	7376300	188070000	36378000	1593900000	41956000	1722900000	16102000	390780000	806490	346890000	4.71163	26.9095	0.00181534	0.00397106	6.26022	25.7162	0.00979171	0.0126869	TRUE	FALSE
FBgn0053062	Q8MQY0	4	4	0	844250	0	0	907800	49216000	0	11831000	0	69307000	399350	26237000	7.33751	20.0934	0.0208361	0.032137	4.79296	18.7022	0.127046	0.139629	FALSE	FALSE
FBgn0035713	Q8MR14;Q9VRY4	3	3	0	0	722670	14355000	0	0	0	18584000	0	0	0	17472000					7.40274	20.2923	0.0014229	0.00230913	FALSE	TRUE
FBgn0024728	Q8MR31;L0MPY6;Q8MR31-2;L0MN84	8	8	0	33509000	0	5715100	0	100010000	0	78303000	0	33143000	0	14482000	10.7777	20.1298	1.05817e-05	0.00018055	8.99725	19.6536	0.000170686	0.000466615	TRUE	TRUE
FBgn0036237	Q8MR62	5	5	0	0	0	4685200	0	0	0	29190000	0	60749000	0	6104400	3.70514	16.5935	0.290802	0.332059	8.01171	19.1608	0.000111095	0.000345144	FALSE	TRUE
FBgn0030336	Q8MRI4	3	3	0	0	0	0	0	5270400	0	19176000	0	0	0	0	2.52951	16.0057	0.299011	0.332059	3.01261	16.6613	0.282118	0.296395	FALSE	FALSE
FBgn0030484	Q8MRM0	14	14	0	34439000	0	325620000	143650	101640000	2680600	963920000	4082200	28985000	78417000	379010000	7.53039	21.7099	0.00930815	0.0155326	7.96228	24.8924	0.0272622	0.0333127	FALSE	FALSE
FBgn0032156	Q8MRQ1;Q9VL73	17	17	2123100	280670000	0	739640000	0	561940000	30610000	1711200000	0	204080000	137250000	762460000	11.4117	22.5391	0.00119281	0.00285646	7.52866	26.1159	0.0508352	0.0606914	TRUE	FALSE
FBgn0020647	Q8MRS5;Q9VCE7;Q95R71	13	13	0	0	0	77104000	0	0	0	201070000	0	4111400	0	262520000	2.41009	15.946	0.300543	0.332059	12.0954	21.2027	3.26664e-06	7.60174e-05	FALSE	TRUE
FBgn0038923	Q8MS27	7	7	2613000	1349200000	1316900	278440000	787450	2393400000	2104500	1711900000	0	419790000	1134900	439390000	11.4953	24.296	0.00107012	0.00262012	8.66292	24.8141	7.42003e-05	0.000267104	TRUE	TRUE
FBgn0038704	Q8MSG8;A0A0B4K6P9;Q8MSG8-2	39	39	52878000	12599000000	15260000	6252100000	51026000	19845000000	62943000	10950000000	46621000	9923700000	38940000	6472500000	8.07784	29.6174	2.31918e-05	0.000227351	7.83268	28.9115	6.36068e-05	0.000239593	TRUE	TRUE
FBgn0024329	Q8MSQ4;Q9VE37	74	74	3251900	741640000	7146300	4264500000	16927000	1766900000	142530000	10213000000	404270	536730000	1706100	5705600000	8.30457	25.5758	0.0018198	0.00397699	9.03047	28.0345	0.00178782	0.00279971	TRUE	TRUE
FBgn0029688	X2JAF1;Q8MSS1	99	97	38198000	186530000	10380000	908220000	8447500000	4747200000	67972000	2647000000	3201100	776940000	4883800	1704200000	3.12649	28.1542	0.355403	0.380789	6.7271	27.212	0.00116969	0.00196221	FALSE	TRUE
FBgn0031639	Q8MSS7	15	15	970160	116820000	399850	2188300000	550350	86571000	2155100	4076300000	478500	161020000	1004100	2862800000	7.53458	23.0426	4.75367e-05	0.000318077	11.5936	25.6587	1.01313e-05	9.55303e-05	TRUE	TRUE
FBgn0003890	Q9VAX7;Q8MST5	14	7	407630	53568000	444540	149430000	0	26554000	0	76613000	0	0	0	26888000	5.65315	18.8662	0.130305	0.167246	9.65151	21.1831	0.000314022	0.000715479	FALSE	TRUE
FBgn0037371	Q8MSU4	15	15	0	26171000	0	55033000	0	262490000	0	0	0	34378000	0	46714000	11.1404	20.3112	6.56332e-05	0.00038146	6.9604	18.6352	0.0554151	0.0658281	TRUE	FALSE
FBgn0052423	Q8MSV2-1;Q8MSV2	27	6	1229600000	41215000000	888620000	35005000000	1582800000	49084000000	708420000	63923000000	404070000	42871000000	683120000	38339000000	5.58362	32.5736	0.000489161	0.00144838	5.86866	32.4259	8.38949e-05	0.000287578	TRUE	TRUE
FBgn0027086	Q8MSW0	42	42	8969700	217600000	64065000	931160000	6945300	645330000	15021000	1234800000	0	187350000	2771800	382080000	7.95952	24.1682	0.0182361	0.0284972	5.77649	26.6135	0.00435566	0.00609674	FALSE	TRUE
FBgn0036856	Q8MSW4	6	6	0	2546100	406730	24257000	0	0	0	109280000	0	0	0	15117000	2.17964	15.8308	0.304203	0.332059	8.71378	20.6714	0.000617212	0.00116959	FALSE	TRUE
FBgn0053505	Q8MSW9	35	35	2628800	9171600000	111940	1288400000	6652700	13937000000	4553100	1011000000	7368200	9415900000	43976	711200000	11.0403	27.7883	8.69013e-06	0.000174533	11.7555	23.9828	0.000638638	0.00120061	TRUE	TRUE
FBgn0038473	Q8MT06	36	36	3878200	1096000000	16328000	7945800000	396110	2652600000	37658000	5527800000	18760000	2170100000	11000000	6400700000	9.23527	26.1655	0.00113478	0.00274397	8.4363	28.3909	2.67356e-05	0.000151896	TRUE	TRUE
FBgn0039559	Q8MT36;A0A0B4KHR6	17	17	0	77735000	412320	236430000	2219200	286150000	0	55895000	0	28276000	0	46547000	9.49795	21.6035	0.00416019	0.00782724	10.0206	21.3314	0.000240909	0.000592194	TRUE	TRUE
FBgn0259979	Q8MT58;A0A0B4LEQ0	9	9	345900000	0	92804000	130750000	421120000	191430000	1080800000	293630000	3878100000	511390000	2252800000	419000000	-5.89504	26.6752	0.190706	0.238274	-1.27072	28.5467	0.380788	0.393544	FALSE	FALSE
FBgn0034158	Q8MT78;Q0E949	26	26	5826400	991590000	28419000	1636200000	2094600	774960000	2416900	760360000	1018100	780200000	134230	786860000	8.50804	25.3973	8.7299e-05	0.000440133	8.8873	25.4435	0.00400812	0.00565647	TRUE	TRUE
FBgn0032202	Q8MYS1;Q8IPC6;Q9VL14;Q8IPC7	5	5	0	16794000	0	5343800	0	85605000	0	261350000	0	5348000	262930	43915000	9.49346	19.4877	0.000226447	0.000826472	9.12826	20.6689	0.00155084	0.00247096	TRUE	TRUE
FBgn0052243	Q8MZ22	14	14	0	27358000	0	223470000	0	26696000	1292500	396230000	0	25422000	0	199120000	9.91744	19.6997	4.71456e-06	0.000172249	11.0849	22.413	0.000398432	0.000844786	TRUE	TRUE
FBgn0058191	Q8MZH9;Q7PLT1	7	7	0	16162000	689680	3870700	14238000	101340000	21202000	81897000	26277000	164540000	5022700	123450000	4.89437	23.4977	0.141656	0.180965	3.01917	23.5074	0.153412	0.166647	FALSE	FALSE
FBgn0035720	Q8MZI3;Q7KU78	64	56	493430000	87992000000	373470000	25233000000	419630000	119520000000	633780000	41929000000	342280000	102880000000	270860000	25605000000	7.95462	32.6018	1.96517e-05	0.000214793	6.22958	31.6911	9.47622e-05	0.000309684	TRUE	TRUE
FBgn0086357	Q8STG9	12	12	5652000	1924200000	6548900	852800000	7942900	1724400000	5297800	1479900000	9034700	798270000	5355900	904000000	7.54625	26.5927	5.47037e-05	0.000344104	7.51658	26.2025	1.93353e-05	0.000127729	TRUE	TRUE
FBgn0037504	Q8STI6	12	12	0	100600000	12369000	557860000	0	62682000	4984700	712120000	0	170430000	0	391620000	11.8691	20.6755	4.10156e-06	0.000172249	8.68116	24.662	0.00839332	0.0110185	TRUE	FALSE
FBgn0041188	Q8SWR8;A0A0B4LH64;Q8SWR8-2;Q8SWR8-3	45	45	69213000	27103000000	58132000	10649000000	93983000	39554000000	53441000	19972000000	147590000	38826000000	124970000	17638000000	8.45656	30.7841	2.20877e-05	0.000224916	7.73465	29.9878	3.36078e-05	0.000168736	TRUE	TRUE
FBgn0052418	Q8SWS7	10	10	0	75209000	19569000	476330000	0	85241000	6242800	323120000	0	59739000	189990	431410000	11.3729	20.4274	2.49564e-06	0.000172249	7.14932	25.0185	0.00681792	0.00910926	TRUE	TRUE
FBgn0032883	Q8SWT2	58	58	1540400	9459100000	4258900	19213000000	2178500	11331000000	12248000	30954000000	1159800	8716900000	63809000	18662000000	12.6015	26.8858	1.92669e-06	0.000172249	10.5449	29.1043	8.64433e-05	0.000291451	TRUE	TRUE
FBgn0036826	Q8SWX0	6	6	0	0	0	27220000	0	11024000	0	206290000	0	17732000	0	38329000	5.99737	17.7396	0.0634631	0.089899	10.6818	20.4959	3.03403e-05	0.000161303	FALSE	TRUE
FBgn0037435	Q8SX24	13	13	0	0	104780	155580000	0	0	133900	202440000	0	0	0	374800000					11.4749	22.0251	8.29948e-06	8.95241e-05	FALSE	TRUE
FBgn0030670	Q8SX37	5	5	10811000	4869700	5832900	51114000	22844000	37733000	34107000	152180000	15551000	5829400	32912000	41336000	-0.614057	23.5936	0.570933	0.595813	1.87262	25.0935	0.11528	0.127241	FALSE	FALSE
FBgn0062449	Q8SX38	20	20	481250	1890600000	1365900	842950000	15155000	2700200000	2628700	2117700000	2488800	3029200000	1829600	2234800000	9.88872	26.2699	0.000453723	0.00137477	9.72593	25.6998	1.12595e-05	0.000100074	TRUE	TRUE
FBgn0035318	Q8SX50;Q9W039	3	3	0	0	0	0	0	3367600	0	0	0	0	0	10758000	2.31412	15.898	0.301941	0.332059	2.73464	16.5223	0.284389	0.297302	FALSE	FALSE
FBgn0051453	Q8SX76	5	5	0	0	0	35163000	0	0	0	48957000	0	0	0	35761000					10.0798	20.1949	2.71625e-06	7.2935e-05	FALSE	TRUE
FBgn0265178	Q8SX78	5	5	0	0	0	13857000	0	0	0	50561000	0	11646000	0	6666400	2.9108	16.1963	0.29528	0.332059	8.83973	19.5748	7.26747e-05	0.000264077	FALSE	TRUE
FBgn0037529	Q8SXF0	33	33	8118600	4292300000	17485000	12025000000	25505000	2594000000	45618000	11271000000	6374600	3396400000	28453000	11611000000	8.25734	27.5157	7.28685e-05	0.000402694	8.6824	29.0961	1.29534e-05	0.000106849	TRUE	TRUE
FBgn0031607	Q8SXG7	17	17	51951000	4803300000	3338200	761230000	28989000	3980900000	56026000	1253900000	40168000	5713400000	1164300	1113500000	6.92811	28.6905	5.16498e-05	0.000333343	7.40624	26.2235	0.00271577	0.00402602	TRUE	TRUE
FBgn0267398	Q8SXI2	4	4	0	14842000	0	15266000	0	27945000	289330	43850000	0	9154800	0	65508000	9.15418	19.318	2.04833e-05	0.00021935	8.92092	20.6112	0.000229988	0.000575437	TRUE	TRUE
FBgn0031419	Q8SXK0	22	22	2445500	1369400000	8531900	16688000000	674810	1018200000	4748600	30957000000	10120000	899620000	35952000	16147000000	8.72083	25.6459	0.000332076	0.0011002	10.805	28.8369	3.03925e-05	0.000161303	TRUE	TRUE
FBgn0037526	Q8SXK2	27	27	6305700	263990000	246630	993760000	0	626560000	150960	725070000	2248300	268260000	808030	597860000	8.92276	23.9379	0.00677263	0.0118293	11.2457	23.8695	1.20869e-05	0.000103867	FALSE	TRUE
FBgn0027084	Q8SXM8;Q9W327	45	45	395240	169490000	8643000	9095500000	1109600	570960000	7792700	7750000000	1043600	349300000	5463000	7775900000	8.71274	23.9121	6.61977e-05	0.00038146	10.1575	27.8514	2.94574e-06	7.53197e-05	TRUE	TRUE
FBgn0025790	Q8SXP8	31	5	778900000	85127000000	65360000	6281800000	527860000	131050000000	607400000	10019000000	107170000	60536000000	131450000	6052400000	7.95651	32.3742	0.000258179	0.000906712	5.38517	30.0626	0.00164638	0.00260066	TRUE	TRUE
FBgn0036857	Q8SXQ1	18	18	815060	37503000	833910000	3079700000	3407800	87247000	5840600	1555200000	0	25675000	1849600	2044800000	6.69169	22.0385	0.0135205	0.0217251	6.68404	27.6526	0.0281861	0.0343556	FALSE	FALSE
FBgn0086856	Q8SXU0	12	12	0	49195000	0	520080000	0	0	960470	333040000	393930	69149000	588540	491540000	6.0889	19.0676	0.121795	0.156839	10.6476	23.3889	0.000236747	0.000585698	FALSE	TRUE
FBgn0030704	Q8SXX0	15	15	5626100	711910000	3517400	2825500000	36514000	328910000	0	1829600000	7195600	512870000	9126100	2850300000	5.43664	26.1598	0.00162546	0.00363135	11.1835	25.5993	0.00193397	0.00300266	TRUE	TRUE
FBgn0039924	Q8SXX1	13	13	0	0	0	16167000	0	0	0	165660000	0	0	0	109010000					10.8284	20.5692	4.66127e-05	0.000200558	FALSE	TRUE
FBgn0045866	Q8SXY6	4	4	0	0	649590	10736000	3870100	15097000	4074500	19801000	0	0	0	0	0.654606	17.4492	0.849976	0.860695	2.10922	19.8621	0.500855	0.514018	FALSE	FALSE
FBgn0038832	Q8SY05	19	19	5117000	174840000	845750	21388000	5840800	135890000	404910	111490000	20044000	600480000	2805800	473260000	4.84653	25.4304	0.00288529	0.00579179	6.7212	23.273	0.00291495	0.00428016	TRUE	TRUE
FBgn0025814	Q8SY19;Q8SY70	6	6	309510000	221600000	255000000	361970000	617850000	586850000	610220000	1076000000	198060000	521570000	620100000	634140000	0.28021	28.4633	0.738943	0.758389	0.451983	28.9989	0.57498	0.585417	FALSE	FALSE
FBgn0051992	Q8SY33-2;Q8SY33-3;Q8SY33	37	37	32944000	4711100000	7038600	1663300000	29616000	8608900000	8622100	2100500000	5115300	5289400000	12115000	1612100000	8.45243	28.2528	0.000173367	0.000683446	7.62301	26.9171	1.72181e-05	0.000121272	TRUE	TRUE
FBgn0052344	Q8SY39	70	69	134260000	9880800000	27342000	15959000000	80117000	28700000000	32697000	21810000000	23494000	13363000000	22624000	20778000000	7.946	29.8869	0.000210238	0.000782062	9.47121	29.4351	4.34532e-06	7.90314e-05	TRUE	TRUE
FBgn0032015	Q8SY53	5	5	887990	164480000	0	0	1841700	394730000	0	0	0	41081000	0	0	8.60929	22.7426	0.0042791	0.00801259					TRUE	FALSE
FBgn0052500	Q8SY96	9	8	179680	56658000	189290	502580000	523990	60582000	2812100	1664600000	0	42114000	465100	860570000	8.58025	21.3552	0.000520088	0.00151369	10.4791	24.4998	0.000121653	0.000367337	TRUE	TRUE
FBgn0061361	Q8SYJ9	4	4	0	0	0	8622300	0	6209400	0	8663900	0	0	0	2488200	2.60836	16.0451	0.298109	0.332059	7.28932	18.7996	7.57644e-05	0.000271467	FALSE	TRUE
FBgn0044510	Q8SYP9	34	34	181090000	22993000000	454140000	29948000000	406800000	19549000000	303380000	33760000000	227390000	26712000000	227370000	46598000000	6.48372	31.1727	9.53508e-05	0.000463181	6.8401	31.6519	4.17015e-05	0.000187262	TRUE	TRUE
FBgn0033100	Q8SYQ8	5	5	450500	44940000	0	4586800	2660900	64165000	3068700	298360000	265370	36833000	0	0	6.11632	22.4389	0.00139577	0.00323744	4.52579	19.5493	0.256458	0.274427	TRUE	FALSE
FBgn0011305	Q8SYR3;Q24491	17	17	127530000	11328000000	11099000	835870000	273360000	7949900000	54323000	2927800000	8967800	8407500000	30372000	1570800000	7.06923	29.5509	0.00276464	0.00559486	5.89317	27.5983	0.000647783	0.0012141	TRUE	TRUE
FBgn0262115	Q8SYS7-2;Q8SYS7;Q8SYS7-4;Q8SYS7-3	17	16	0	11321000	302090	328360000	749090000	98021000	0	669380000	0	0	10767000	486630000	1.91919	20.6137	0.722358	0.742205	9.91583	23.8645	0.00315522	0.00458927	FALSE	TRUE
FBgn0034307	Q8SZ15	39	39	262090000	2625900000	403820000	2257500000	1413000000	4594300000	5005800	2192000000	3020600	3099600000	706250000	3367200000	5.0096	29.1341	0.0767316	0.101475	4.50356	28.9984	0.0611666	0.0702789	FALSE	FALSE
FBgn0265185	Q8SZ28;C6SV36	18	18	32592000	7084500000	2141100	1733100000	236370000	7668500000	62946000	3332900000	6688900	5865700000	16664000	1871100000	7.52005	28.9093	0.00200096	0.00429502	7.39944	27.3423	0.00146463	0.00236429	TRUE	TRUE
FBgn0039188	Q8SZ63	3	3	0	0	0	30498000	0	0	0	0	0	0	0	0					3.23575	16.7728	0.280692	0.296395	FALSE	FALSE
FBgn0035529	Q8SZA8	4	4	0	0	0	0	0	0	0	67249000	0	0	0	5327300					6.01268	18.1613	0.0672181	0.0763224	FALSE	FALSE
FBgn0047178	Q8SZB7	6	6	0	0	0	2389400	0	3040400	2057600	119480000	0	0	0	21025000	2.26496	15.8734	0.302724	0.332059	7.02118	20.6047	0.0180211	0.0224535	FALSE	FALSE
FBgn0051223	Q8SZR6	3	3	0	0	0	17345000	0	0	0	0	0	0	0	5906700					5.41066	17.8603	0.0599415	0.0692215	FALSE	FALSE
FBgn0032889	Q8SZU0;Q7KT11;Q9VIJ0	11	11	0	0	1002700	316440000	0	6013400	0	744130000	0	0	0	188610000	2.59294	16.0374	0.298279	0.332059	11.6513	22.5741	0.000267349	0.00064035	FALSE	TRUE
FBgn0035945	Q8SZY7	4	4	0	0	0	0	0	0	236830	55209000	0	0	0	18438000					5.61537	18.8622	0.0986219	0.109639	FALSE	FALSE
FBgn0052075	Q8SZY9	15	15	0	68423000	1462200	646210000	0	6863700	311340	618820000	0	36828000	0	297230000	9.88334	19.6826	0.000101125	0.000477631	10.9122	23.417	0.000280789	0.000659737	TRUE	TRUE
FBgn0037918	Q9VGL7;Q8T007	3	3	1992000000	209560000	1404300000	85008000	0	0	0	0	0	0	0	11558000	-1.08293	19.583	0.859403	0.869596	1.42043	20.9426	0.787903	0.794859	FALSE	FALSE
FBgn0043456	X2JDP6;Q8T079;M9MRG2	32	32	0	2560900	4400100	6133600000	0	22599000	442960	710680000	0	9860000	3663500	327110000	8.24277	18.8623	0.000201149	0.000758477	9.19107	25.4724	0.000842211	0.00150229	TRUE	TRUE
FBgn0037943	Q8T088	12	12	0	44125000	0	69816000	546130	455160000	0	54970000	790800	83762000	0	70228000	9.02797	22.3116	0.00193794	0.00418559	10.7899	20.5499	1.71869e-06	6.79762e-05	TRUE	TRUE
FBgn0034114	Q8T092	11	11	0	0	0	138360000	348710	10807000	218600	338470000	0	13642000	0	177970000	4.63813	18.2836	0.145036	0.184763	11.5792	21.8055	2.24705e-05	0.000138091	FALSE	TRUE
FBgn0038769	Q8T0D9	24	24	0	576570000	0	134130000	370560	812520000	487480	382010000	0	421460000	0	204510000	13.1234	22.5555	6.02606e-05	0.000365581	11.3036	22.0534	0.000102075	0.000327	TRUE	TRUE
FBgn0086656	Q8T0Q4	5	5	0	66085000	1304500	105480000	0	48980000	13728000	159390000	0	30493000	0	78201000	10.7209	20.1014	5.29947e-06	0.000173477	6.98013	23.217	0.017647	0.022032	TRUE	FALSE
FBgn0036691	Q8T3L6	24	24	0	1010100000	30937000	5138800000	3609400	1202600000	2531700	5597500000	509530	1068900000	4645300	7142500000	11.5286	24.2587	0.000936469	0.00236938	9.69095	27.6128	0.00010986	0.000343033	TRUE	TRUE
FBgn0259711	Q8T3P2	3	3	0	0	0	0	0	0	0	38856000	0	0	0	5044200					5.72263	18.0163	0.0646307	0.0736829	FALSE	FALSE
FBgn0014023	Q8T3V6	39	39	3034600000	209470000000	338020000	8523900000	5276600000	134040000000	476820000	22998000000	538460000	120320000000	1071500000	9530000000	6.19328	34.03	0.00126409	0.00300344	4.46703	31.2863	0.00139032	0.00226698	TRUE	TRUE
FBgn0026666	Q8T3X9;M9PJN7	4	4	0	0	0	13903000	0	0	232920	95178000	0	0	0	12972000					8.57416	20.3336	0.000426387	0.000886989	FALSE	TRUE
FBgn0030789	Q8T4A9	6	6	0	92919000	1645100	154920000	0	222490000	2447300	177400000	0	70272000	0	146990000	12.0141	20.748	5.22853e-06	0.000173477	8.23768	23.128	0.00293948	0.00431208	TRUE	TRUE
FBgn0036121	Q8T4C9	7	7	916160	32667000	0	17420000	8194100	74129000	4800000	26489000	6265100	36558000	1190100	29740000	3.62608	23.5965	0.0161258	0.0255209	5.3356	21.8452	0.0270638	0.0330923	FALSE	FALSE
FBgn0000578	Q8T4F7-1;Q8T4F7;A0A0B4LFX0;Q8T4F7-2;Q8T4F7-3	4	4	0	3600900	0	14181000	0	24127000	0	21596000	0	4614000	0	6086900	8.07295	18.7774	0.000183749	0.000714668	8.39802	19.354	2.65875e-05	0.000151807	TRUE	TRUE
FBgn0036702	Q8T4G5;Q8IQQ9	34	34	845570	32845000	0	868620000	0	12325000	0	1644300000	0	2602000	0	707420000	6.888	19.8345	0.00882859	0.0148503	14.7473	22.5286	5.33236e-07	6.79762e-05	FALSE	TRUE
FBgn0024510	Q8T626	33	33	12331000	587070000	9843900	842090000	12411000	1030500000	2036400	1032500000	6404800	587680000	17473000	735120000	6.15616	26.322	0.000146056	0.000613433	6.9331	26.2156	0.000380987	0.000819816	TRUE	TRUE
FBgn0028577	Q8T6B9;A4V193;Q8T6B9-2	37	37	19312000	26617000000	12210000	2677400000	35629000	35935000000	28340000	3751700000	25099000	27563000000	8150100	2907000000	10.1692	29.7082	6.39998e-06	0.000174533	7.76789	27.636	4.34412e-05	0.000191725	TRUE	TRUE
FBgn0016693	Q8T6I0;Q8T8W3	46	46	1277300	1290300000	1400800	6311300000	1168800	1391000000	5590000	6168800000	5301400	716150000	4442300	5404300000	9.09167	25.4722	6.85144e-05	0.000385658	10.8313	27.054	8.78448e-06	9.20854e-05	TRUE	TRUE
FBgn0051717	Q8T8T9	3	3	640290	3905100	2501800	16989000	3287100	13636000	3978400	25260000	1763900	7643300	1302000	37587000	2.25884	21.6918	0.0543234	0.0796471	3.4272	22.8771	0.00363807	0.0052118	FALSE	TRUE
FBgn0051908	Q8T9H8	4	4	1942900	239780000	0	5103500	452150	448720000	3110600	113230000	299480	178790000	0	18891000	8.70791	23.6434	0.000145943	0.000613433	7.11007	20.8479	0.016252	0.0203976	TRUE	FALSE
FBgn0011224	Q8WR53;A0A0B4LHY1;Q7KRS7;Q8IMF8	33	3	111220000	26546000000	28223000	11022000000	115150000	36360000000	165490000	15529000000	71570000	23282000000	31946000	8286700000	8.18242	30.6248	2.12294e-05	0.000222908	7.7268	29.524	0.000158667	0.000443977	TRUE	TRUE
FBgn0026261	Q8WTC1	20	20	7609900	1152900000	1114100	1200500000	13778000	411560000	6174400	1688200000	5789500	877920000	10573000	2283400000	6.46278	26.2448	0.000202649	0.000762662	8.64106	26.3136	0.000153092	0.000431619	TRUE	TRUE
FBgn0015602	Q94513;Q7JN06	10	10	0	0	759510	182900000	0	0	0	74600000	0	0	0	40320000					9.67316	21.4515	0.000544376	0.00105956	FALSE	TRUE
FBgn0019644	Q94516	15	15	0	5178900	0	348280000	0	14876000	296870	687210000	0	1299200	946810	210460000	7.40569	18.4438	0.000507304	0.00148439	10.7312	23.0947	0.000212064	0.000541123	TRUE	TRUE
FBgn0015805	Q94517	7	7	0	0	0	35828000	0	0	4301400	75191000	0	2637000	97475	68850000	2.19651	15.8392	0.303897	0.332059	7.84383	21.8433	0.0055144	0.00754075	FALSE	TRUE
FBgn0261439	Q94523	19	19	0	88063000	297920	1109200000	343670	61259000	179460	273810000	0	28747000	0	571400000	9.7216	20.8183	0.000320088	0.00106826	12.1242	22.993	2.96675e-05	0.000160896	TRUE	TRUE
FBgn0024432	Q94524	4	4	0	0	0	20085000	0	0	0	85270000	0	0	0	40296000					10.1348	20.2224	1.18683e-05	0.000103137	FALSE	TRUE
FBgn0014018	Q94527-2;Q94527	11	11	186770	32579000	582970	164700000	0	1055200	0	89605000	0	0	0	75389000	4.23822	17.7834	0.166946	0.210417	10.1391	21.5572	0.000221664	0.000559601	FALSE	TRUE
FBgn0283472	Q94533	15	15	1106800	405500000	1494500	978370000	330650	722640000	1237700	2316300000	2067800	429100000	394770	1276500000	9.10266	24.3489	8.30028e-05	0.000433265	10.6278	25.0943	1.37983e-05	0.000108869	TRUE	TRUE
FBgn0017550	Q94547;A0A0B4LHS9;Q94547-2	15	15	0	725960000	0	104920000	204220	1412200000	723680	87915000	161410	767870000	0	80286000	13.2219	23.1713	1.90113e-05	0.000213285	9.83934	21.5113	0.000319791	0.000725409	TRUE	TRUE
FBgn0015664	Q94883	11	11	0	18289000	4737700	106510000	576640	95341000	14332000	110900000	0	11254000	0	14239000	8.4786	20.4457	0.00208415	0.00443817	5.35032	23.043	0.0674605	0.0765694	TRUE	FALSE
FBgn0011640	Q94901	51	51	1714000000	177970000000	324810000	29019000000	2072100000	170590000000	1659300000	63212000000	904490000	182460000000	795750000	44127000000	6.90589	33.9115	6.61549e-05	0.00038146	5.842	32.4112	0.000471917	0.000952168	TRUE	TRUE
FBgn0016715	Q94915	5	5	0	13245000	0	107200000	0	0	0	65460000	0	0	0	110620000	2.97267	16.2273	0.294802	0.332059	11.2986	20.8043	1.71774e-06	6.79762e-05	FALSE	TRUE
FBgn0013770	Q95029-2;Q95029;A0A0B4JD48	5	5	0	123430000	0	0	1175700	101470000	0	0	0	84485000	0	0	10.0536	21.5758	0.00108832	0.00265049					TRUE	FALSE
FBgn0016697	Q95083	6	6	0	0	0	14985000	0	11450000	0	74953000	0	3956400	2050000	46564000	5.29424	17.3881	0.0670136	0.0911086	8.06402	21.1244	0.00421781	0.00592529	FALSE	TRUE
FBgn0032921	Q95PE4	4	4	0	0	0	6793200	0	0	0	252870000	0	0	0	72548000					10.419	20.3645	0.000306599	0.000704288	FALSE	TRUE
FBgn0035951	Q95R98	8	8	0	116490000	647060	232520000	243630	81709000	999080	236440000	0	41275000	334270	131030000	10.3341	20.9591	0.000134432	0.000579679	8.33019	23.3599	2.79066e-05	0.000156216	TRUE	TRUE
FBgn0037220	Q95RB1	26	26	22183000	4877100000	18405000	2910300000	30278000	6822200000	20354000	3529300000	22654000	4983500000	5961600	3011300000	7.7925	28.4589	2.26848e-05	0.000226848	7.90777	27.5938	4.34175e-05	0.000191725	TRUE	TRUE
FBgn0038855	Q95RC5	8	8	0	0	0	30452000	0	0	0	73302000	0	0	0	3186700					9.04203	19.676	0.000376496	0.000813369	FALSE	TRUE
FBgn0022959	Q95RE4;M9NFR5	43	43	2646900000	130460000000	2187400000	43469000000	6680200000	171180000000	3286200000	86049000000	1282100000	122680000000	1065400000	61200000000	5.62763	34.2121	0.000667471	0.00183689	4.95581	33.3543	0.000522906	0.00102803	TRUE	TRUE
FBgn0036928	Q95RF6	5	5	0	24869000	0	41134000	626260	172120000	0	212200000	0	46194000	0	20872000	9.54987	21.021	0.00110194	0.00267403	10.6016	20.4558	4.50748e-05	0.00019613	TRUE	TRUE
FBgn0033539	Q95RG8	4	4	0	0	183020	5805500	0	0	0	68711000	0	0	0	6116900					7.75193	19.8065	0.00102411	0.00176797	FALSE	TRUE
FBgn0036306	Q95RI2	13	13	0	0	17794000	226390000	0	0	1273900	291360000	0	3338700	0	270270000	2.30997	15.8959	0.302005	0.332059	8.12053	23.9005	0.0106691	0.0137257	FALSE	FALSE
FBgn0039977	Q95RI7;G7H806	17	17	2246100	280590000	1564100	1364600000	35495000	362130000	6373700	2448300000	1107800	592200000	10020000	2621200000	6.45932	25.3161	0.0048431	0.0088736	8.79519	26.5433	7.64676e-05	0.000273352	TRUE	TRUE
FBgn0038013	Q95RN0-2;Q95RN0	7	7	0	0	1162300	123390000	0	0	6276800	343050000	0	0	0	86909000					7.90679	23.2484	0.00694263	0.00924386	FALSE	TRUE
FBgn0265192	Q9W2A1;Q95RQ4	12	12	3390700	253330000	8272600	1996200000	3898300	391480000	41977000	3725700000	7075600	218300000	4398900	2485600000	5.94019	25.0841	0.000173991	0.000683446	7.8429	27.3787	0.000250542	0.000608452	TRUE	TRUE
FBgn0034878	Q9W1N1;Q95RQ8	11	11	0	0	521390	138960000	0	0	0	124130000	0	0	0	23718000					9.71163	21.2898	0.000436445	0.000903809	FALSE	TRUE
FBgn0036505	Q95RY2;Q9VUQ1	7	7	0	63898000	0	85863000	0	0	0	125200000	0	110400000	0	11926000	7.72185	18.6019	0.0614552	0.0894037	10.4326	20.3713	6.16367e-05	0.000233599	FALSE	TRUE
FBgn0036805	Q95SH2	7	7	0	0	361700	103550000	0	0	3678600	446570000	0	0	0	114760000					8.90132	22.9274	0.00251936	0.0037593	FALSE	TRUE
FBgn0051133	Q95T19	12	12	0	0	0	319900000	0	0	0	216750000	0	3985100	0	400050000	2.39508	15.9385	0.300751	0.332059	13.0184	21.6642	7.8101e-07	6.79762e-05	FALSE	TRUE
FBgn0051523	Q95T98	4	4	11143000	12975000	15602000	23493000	41729000	92036000	17513000	85969000	32249000	152350000	23678000	85288000	1.20027	25.1558	0.354557	0.380032	1.57823	24.9405	0.089245	0.0996456	FALSE	FALSE
FBgn0030734	Q9VXI3;Q95TL8	7	7	665700	43127000	0	0	1284700	233470000	0	0	0	447810000	0	0	9.17354	22.7129	0.002521	0.00520206					TRUE	FALSE
FBgn0051961	Q95TP0	13	13	0	0	1903300	234890000	0	0	2600400	559290000	0	0	689380	298260000					7.8177	24.4306	7.3708e-05	0.000265641	FALSE	TRUE
FBgn0032388	Q9VKD8;Q95TU2	35	35	0	215400000	1868600	1623400000	329990	260300000	363620	2096400000	0	340930000	1047000	2219100000	12.0563	21.9661	7.55063e-05	0.000406718	11.1018	25.3187	1.08103e-05	9.80992e-05	TRUE	TRUE
FBgn0263199	Q95U34	12	12	0	0	0	364830000	0	0	0	379380000	0	0	2920700	261020000					11.0378	22.7815	0.00100596	0.00174249	FALSE	TRUE
FBgn0037301	Q95U54	24	24	0	76662000	0	369330000	0	206850000	0	572090000	0	33932000	180110	372030000	11.5364	20.5092	1.77281e-05	0.000211609	12.7515	22.2986	7.11746e-06	8.41768e-05	TRUE	TRUE
FBgn0035889	Q95U58	21	21	29949000	306450000	9202200	60658000	13570000	498850000	46848000	180160000	13423000	516730000	2434800	79429000	4.60727	26.373	0.000748799	0.00201203	3.23055	24.8921	0.0394546	0.0474717	TRUE	FALSE
FBgn0038964	Q95WY3	31	31	12569000	10729000000	35438000	18236000000	10396000	12424000000	12053000	18188000000	10449000	8425600000	10196000	11245000000	9.87186	28.3392	5.84378e-06	0.000173477	9.89124	28.9067	1.40306e-05	0.000109531	TRUE	TRUE
FBgn0046214	Q960D3;Q9VBX3	52	29	179850000	43280000000	541100000	49788000000	362180000	45690000000	317910000	53814000000	56321000	33295000000	119800000	52059000000	8.0324	31.2167	0.000147235	0.000616492	7.56345	31.8122	7.21925e-05	0.000263085	TRUE	TRUE
FBgn0034504	Q960E4;A1ZBT6	35	35	5808500	1643200000	1812200	3259300000	1885800	2115800000	16005000	5835200000	3037700	1991600000	3628000	4273300000	9.21089	26.2225	2.10768e-05	0.000222161	9.84156	27.0915	5.98406e-05	0.000229833	TRUE	TRUE
FBgn0052452	Q960E9	10	10	1463800	138170000	0	109750000	524950	259680000	0	129880000	1423300	150590000	2842100	98335000	7.41205	23.6807	9.27568e-05	0.000452998	9.48832	21.9937	0.00208987	0.00320919	TRUE	TRUE
FBgn0037250	Q960G1	3	3	0	3476500	0	11757000	0	0	0	2612600	1020300	15327000	0	54942000	3.63242	18.297	0.246679	0.302259	8.35018	19.3301	0.000447802	0.000920365	FALSE	TRUE
FBgn0038570	Q960M4	10	10	0	0	0	68807000	0	0	0	481280000	0	0	0	59086000					11.7432	21.0266	2.34526e-05	0.000142144	FALSE	TRUE
FBgn0035027	Q960Q8	21	21	0	22170000	10899000	782820000	0	11143000	31270000	422760000	0	8750400	0	475880000	8.88328	19.1826	1.91854e-05	0.000213285	7.86482	25.0761	0.022602	0.0278686	TRUE	FALSE
FBgn0031450	Q960X8;Q960X8-2	21	21	0	73018000	267820	511140000	0	112560000	1237700	1081700000	2422000	68085000	0	651200000	9.39968	21.5964	0.003247	0.00635434	11.5977	23.6072	0.000158882	0.000443977	TRUE	TRUE
FBgn0038535	Q960Y8;Q9VEH0	76	75	1257300000	17408000000	1425600000	28339000000	3029200000	30706000000	3064300000	56338000000	2082000000	21884000000	2068400000	37442000000	3.5089	32.6475	0.00270991	0.00551271	4.23057	33.0712	0.00076701	0.001396	TRUE	TRUE
FBgn0035204	X2JCB6;Q961B3	11	11	0	5266100	0	36496000	9195500	31506000	0	70852000	0	27180000	0	31787000	6.4397	20.758	0.0462228	0.0680627	10.2188	20.2644	4.34778e-06	7.90314e-05	FALSE	TRUE
FBgn0025674	Q961D1	8	8	0	113760000	158450	123050000	664130	273140000	0	202850000	0	162680000	0	281110000	11.0803	21.8145	0.000358627	0.00116554	11.6511	21.6868	1.15147e-05	0.000101205	TRUE	TRUE
FBgn0029778	Q961S1;Q9W4A9	10	10	0	0	0	35772000	0	0	0	66315000	0	0	0	83660000					10.6428	20.4764	3.54445e-06	7.75506e-05	FALSE	TRUE
FBgn0034967	Q9GU68	18	18	6305000	1922600000	4854700	4804300000	35575000	6379100000	84737000	30855000000	11680000	1685700000	49600000	6824600000	7.63729	27.5353	0.000342759	0.00112875	8.5211	28.9643	0.000842453	0.00150229	TRUE	TRUE
FBgn0026207	Q9GYU8	3	3	0	0	0	47567000	0	4844400	0	6308500	0	0	0	0	2.48898	15.9854	0.299507	0.332059	5.92746	18.1187	0.0636204	0.0726653	FALSE	FALSE
FBgn0013955	Q9I7F7;Q9I7F7-2	34	11	7202600	150360000	707200	409470000	21769000	400200000	32201000	1185700000	5843900	141610000	22180000	1057100000	4.39433	25.4086	0.00277969	0.00561698	6.65154	26.2508	0.00623461	0.00842109	TRUE	TRUE
FBgn0051363	Q9I7K0-5;Q9I7K0-4;Q9I7K0-6;Q9I7K0;Q9I7K0-2	9	9	1914000	319790000	5721300	336380000	2384200	519270000	6556200	621830000	0	2339800000	2777000	258420000	10.5113	24.1871	0.00232628	0.00487769	6.32839	25.33	0.000130164	0.000385739	TRUE	TRUE
FBgn0037731	Q9I7K4	7	7	0	0	0	0	1038500	14277000	5391400	94241000	0	46100000	1533300	38959000	4.83281	18.9057	0.187593	0.234599	2.93162	20.8209	0.43438	0.447882	FALSE	FALSE
FBgn0032818	Q9I7M2	26	26	16793000	2419500000	119320000	12815000000	89721000	3209400000	360770000	20023000000	74241000	4611200000	15085000	20110000000	6.09607	28.57	0.00065474	0.00181098	7.64062	30.1881	0.000951753	0.00166543	TRUE	TRUE
FBgn0041627	Q9I7M8	9	9	0	6294100	0	11238000	0	0	0	231680000	0	0	0	0	2.61488	16.0484	0.298038	0.332059	6.9665	18.6382	0.0667183	0.0758089	FALSE	FALSE
FBgn0042127	Q9I7N3;Q9I7N2	15	15	0	302800000	388060	35588000	1524900	428990000	0	194040000	0	239800000	0	104790000	11.5551	22.4516	0.000740274	0.00199586	10.1279	21.3559	0.000200813	0.000519721	TRUE	TRUE
FBgn0042112	Q9I7Q9	6	6	52438000	2275500000	24185000	2222800000	31979000	1075800000	17646000	5213900000	28872000	1151300000	28276000	2711900000	5.27634	27.7575	0.000350806	0.00114557	7.10419	28.0033	4.38826e-05	0.000192298	TRUE	TRUE
FBgn0042132	Q9I7R7	5	5	0	374570000	0	66880000	0	97547000	0	15693000	0	24154000	0	39306000	11.7744	20.6281	6.74427e-05	0.00038358	9.88734	20.0986	1.41682e-05	0.000109821	TRUE	TRUE
FBgn0035424	Q9I7T7;Q9I7T7-2	56	56	1198300000	58929000000	377710000	20649000000	1427900000	95089000000	1200400000	51915000000	1323700000	80858000000	1006600000	34866000000	5.86999	33.2255	0.000105509	0.000489031	5.44049	32.2404	0.000454187	0.000927932	TRUE	TRUE
FBgn0029755	Q9I7W5	11	10	86795	37299000	0	598960000	6233900	110010000	265140	640820000	0	56710000	0	128340000	7.96827	21.8901	0.0107413	0.017633	12.3408	22.2792	4.38264e-05	0.000192298	FALSE	TRUE
FBgn0029525	Q9I7Z8	29	29	172150	383480000	0	516160000	0	430480000	0	156690000	0	184460000	0	100100000	12.5932	21.9216	2.46437e-05	0.000233602	12.4262	21.3681	5.67837e-06	8.0727e-05	TRUE	TRUE
FBgn0021760	Q9NBD7	78	78	433490000	537960000	343560000	4496000000	610410000	1437300000	343390000	8151500000	1004400000	907180000	594820000	5487500000	0.466713	29.4935	0.552481	0.578283	3.82826	30.5338	0.0010438	0.00179194	FALSE	TRUE
FBgn0040475	Q9NCC3	37	37	2994200	340470000	7794400	8703200000	1943200	392400000	15179000	12138000000	0	276280000	6149100	11185000000	9.26252	23.6795	0.00346898	0.00671654	10.199	28.2	5.44146e-06	7.93482e-05	TRUE	TRUE
FBgn0041588	Q9NG60	36	36	384590	543670000	34936000	9156200000	4897000	783900000	15339000	9032100000	0	601480000	2316400	6291400000	10.7369	23.8743	0.00171213	0.00378934	9.54763	28.1313	0.000156215	0.000438111	TRUE	TRUE
FBgn0040268	Q9NG98	73	73	12061000000	5769200000	2762900000	8599000000	8943100000	11546000000	8271400000	10298000000	11337000000	8960400000	3661000000	8742400000	-0.344921	33.1436	0.611535	0.634521	1.06998	32.5612	0.172841	0.187027	FALSE	FALSE
FBgn0028509	Q9NGC3-2;Q9NGC3;Q9NGC3-3	17	17	0	53968000	0	222290000	0	96381000	0	649310000	0	33447000	0	440530000	10.9935	20.2377	6.84475e-06	0.000174533	13.4173	21.8636	1.27409e-06	6.79762e-05	TRUE	TRUE
FBgn0024188	Q9NHD5	11	11	0	5629200	281200	312560000	272680	73012000	2811400	287820000	0	9639100	197600	94516000	8.06929	19.8809	0.00177899	0.00391034	8.56596	23.3218	0.000466643	0.000946402	TRUE	TRUE
FBgn0040298	Q9NI63	4	4	0	3883500	0	1110800	0	11186000	0	11078000	0	0	0	0	5.27408	17.378	0.0670583	0.0911086	4.39147	17.3507	0.0770526	0.0864704	FALSE	FALSE
FBgn0020497	Q9TVM2	49	49	3992100	1802400000	5639500	5855200000	2366400	1878100000	10403000	5253700000	11406000	1095300000	9517400	5326100000	8.34544	26.3548	8.71946e-05	0.000440133	9.37614	27.6613	5.57964e-06	8.00782e-05	TRUE	TRUE
FBgn0028683	Q9TVQ5	3	3	0	0	0	5654500	0	5810900	0	36256000	195740	5358100	0	14640000	4.16803	17.7708	0.132703	0.170165	8.62706	19.4685	6.0197e-05	0.000230121	FALSE	TRUE
FBgn0024807	Q9TW27;Q8MRC7;Q9W5S7;Q9U4F5;A4V4V2	13	3	10734000	2950400000	6709700	369840000	2113800	3478200000	8100700	388250000	701510	1903000000	8342300	357660000	10.0641	26.2945	0.000172919	0.000683446	5.59643	25.6714	7.24565e-05	0.000263595	TRUE	TRUE
FBgn0003321	Q9U1H9	53	53	125260000	24177000000	73269000	45781000000	269580000	33661000000	238500000	64521000000	132730000	24828000000	114200000	35554000000	7.36804	30.9808	5.04927e-05	0.00033216	8.54976	31.1826	2.58609e-05	0.000148845	TRUE	TRUE
FBgn0040396	Q9U1K7	4	4	0	0	0	0	0	0	0	49567000	0	0	0	0					3.4693	16.8896	0.279479	0.296395	FALSE	FALSE
FBgn0028974	Q9U3V9	19	19	1713100	41243000	356160	60325000	6238800	107280000	0	19435000	0	37000000	0	20984000	6.36451	22.5229	0.0257378	0.039079	8.54302	20.5222	0.000332765	0.000747148	FALSE	TRUE
FBgn0001133	Q9U405	3	3	0	0	0	28973000	0	0	0	49695000	0	0	0	4453900					8.99217	19.6511	0.000142366	0.000409486	FALSE	TRUE
FBgn0010391	Q9U5L1	31	31	14856000	375620000	42292000	1868700000	17684000	825230000	44604000	1607000000	331730	401540000	6108700	1519100000	6.81525	25.4877	0.00825813	0.0140203	6.19823	27.5281	0.000716432	0.00132031	FALSE	TRUE
FBgn0027945	Q9U616	3	3	0	0	0	4927100	0	0	484960	222160000	0	0	0	0					5.30562	19.052	0.151212	0.164605	FALSE	FALSE
FBgn0015925	Q9U6Y9-2;Q9U6Y9	20	20	0	0	0	3551300000	0	7167900	249080	1208000000	0	10101000	3156600	756390000	5.51974	17.5008	0.0641873	0.089899	12.2397	24.3436	0.000424671	0.000885341	FALSE	TRUE
FBgn0028700	Q9U9Q1	6	6	101660000	28563000000	1058200000	15606000000	81189000	37492000000	583420	17809000000	336100000	24628000000	530710000	16240000000	7.72687	30.9295	0.000107589	0.000495792	7.9052	29.9914	0.0350743	0.0423335	TRUE	FALSE
FBgn0024542	Q9U9Q2	29	29	26514000	3814800000	566540	14104000	149720000	6011700000	11703000	205420000	8222200	6692500000	3457300	143690000	7.38832	28.6238	0.00106267	0.00260656	4.71619	23.7959	0.0233419	0.028712	TRUE	FALSE
FBgn0022023	Q9U9Q4	25	25	46633000	5630900000	213630000	29301000000	109220000	5589100000	120790000	43983000000	57509000	4997100000	45857000	26739000000	6.34478	29.1573	0.000107876	0.000495792	8.26519	30.789	5.312e-05	0.000214792	TRUE	TRUE
FBgn0026309	Q9UAS6	12	12	0	122900000	2594700	118630000	1551100	236700000	713490	282420000	0	53648000	0	149200000	10.1072	21.7359	0.00175794	0.00387343	8.71373	22.9924	0.00186875	0.00290872	TRUE	TRUE
FBgn0040206	Q9V393	16	16	0	10061000	181420	282860000	0	21878000	0	599150000	0	0	0	348050000	6.05446	17.7682	0.0640206	0.089899	12.6099	22.2313	8.9712e-06	9.20854e-05	FALSE	TRUE
FBgn0015391	Q9V3A7	81	81	304620000	517190000	352010000	3531500000	2122800	1129300000	68132000	6322700000	9156000	730070000	29629000	4298300000	5.3787	26.7981	0.032429	0.0485102	5.68109	29.2517	0.00176208	0.00276642	FALSE	TRUE
FBgn0040235	Q9V3B6	3	3	0	0	0	10173000	0	0	7460300	92807000	0	0	0	21821000					6.99481	21.211	0.0238491	0.0293009	FALSE	FALSE
FBgn0015331	Q9V3C0	41	41	0	1015200000	1302500	2791600000	1512200	1622200000	2138100	4200200000	327960	1006200000	3529000	4097700000	12.2761	24.0022	0.000294685	0.000999563	10.7289	26.395	4.74564e-06	7.90314e-05	TRUE	TRUE
FBgn0011802	Q9V3C4	23	23	10800000	79325000	12952000	370130000	43053000	325960000	26746000	1373200000	28236000	202340000	24826000	721180000	2.87948	25.9315	0.0219269	0.0336483	5.12643	26.8515	0.000606141	0.00115215	FALSE	TRUE
FBgn0015296	Q9V3C8	6	6	0	0	79582000	22045000	0	21472000	0	0	0	8258700	0	89111000	5.95052	17.7162	0.0647834	0.0899281	3.13404	20.419	0.485458	0.498714	FALSE	FALSE
FBgn0001995	Q9V3D0	14	14	30825000	6838800000	4998800	4296700000	56784000	6308400000	12353000	4766600000	10382000	8974600000	38109000	6295000000	8.11492	28.7055	0.000109776	0.000502834	8.56911	27.9496	8.95519e-05	0.000299965	TRUE	TRUE
FBgn0020415	Q9V3D4;D4G7B1	11	11	0	242890000	0	0	0	190330000	0	0	11210000	115100000	0	0	9.74593	22.5064	0.00943257	0.0157018					FALSE	FALSE
FBgn0010747	Q9V3D9	28	28	7486700	216820000	36510000	1882000000	69886000	331160000	8373400	2549600000	2369400	147770000	0	2162500000	4.35439	25.534	0.0209655	0.0323183	9.93105	26.0569	0.00849998	0.011149	FALSE	FALSE
FBgn0028648	Q9V3E3	23	23	11668000	4993800000	37023000	18986000000	298060000	4639100000	112030000	86334000000	12216000	4021300000	312100000	24137000000	7.02145	28.5672	0.00322561	0.0063352	8.28843	30.8438	0.000278907	0.000657175	TRUE	TRUE
FBgn0010774	Q9V3E7	42	42	694390000	80525000000	2032300000	96583000000	7938300000	56616000000	5252800000	148950000000	892350000	68461000000	2336600000	100220000000	5.31779	33.3224	0.00366291	0.0070223	5.27293	34.0807	0.000275307	0.000651821	TRUE	TRUE
FBgn0015544	Q9V3E9	16	16	340670000	2185200	332920000	212920000	0	15364000	233250000	574400000	0	0	0	261520000	0.615882	19.5832	0.895647	0.904096	4.48756	25.9981	0.260656	0.278726	FALSE	FALSE
FBgn0002524	Q9V3F2	15	15	614860	76696000	261570	50094000	3431400	222710000	2674800	148860000	0	39398000	110390	49626000	7.82455	22.4727	0.00743959	0.0127978	7.39733	22.3987	0.00155674	0.00247809	FALSE	TRUE
FBgn0028530	Q9V3F3	35	35	57396000	1556100000	37747000	9783100000	27015000	852110000	70501000	8479700000	20059000	943150000	45368000	10043000000	5.0984	27.4557	0.000572764	0.00163733	7.57277	29.3451	1.88992e-05	0.000127024	TRUE	TRUE
FBgn0261602	Q9V3G1	21	21	354620000	27924000000	511430000	5229000000	2080000000	21705000000	919150000	7319400000	369300000	22562000000	328890000	5637100000	5.20514	31.8745	0.00165133	0.00368311	3.48219	30.7407	0.00224838	0.00340513	TRUE	TRUE
FBgn0028382	Q9V3G3	18	17	1127200	1020200000	386100	383310000	26036000	517070000	412250	913200000	0	1046800000	0	383080000	9.78536	24.7191	0.00887405	0.0149033	11.4755	23.1934	6.73532e-05	0.000248707	FALSE	TRUE
FBgn0028688	Q9V3G7	4	4	0	7444600	472520	29265000	419370	1797200	727480	16468000	0	6707600	0	118840000	6.0409	19.0737	0.00525479	0.00950668	7.37425	21.513	0.00219818	0.00334223	TRUE	TRUE
FBgn0028694	Q9V3H2	3	3	0	14192000	1067400	29094000	0	0	0	9494200	0	0	0	25621000	3.00588	16.2439	0.294557	0.332059	7.41601	20.4865	0.0028329	0.00417957	FALSE	TRUE
FBgn0014033	Q9V3H7	8	8	0	321130000	53914	66071000	0	245550000	0	0	169580	263830000	0	38390000	12.4172	21.8264	1.97244e-05	0.000214793	6.76612	18.7258	0.0610853	0.0702117	TRUE	FALSE
FBgn0028411	Q9V3H8	12	12	0	5950900	0	164930000	918510	58008000	367160	1804200000	343440	350740000	23777000	328310000	7.91356	21.6033	0.00860696	0.0145402	9.39746	24.0801	0.00926225	0.0120616	FALSE	FALSE
FBgn0028471	Q9V3H9	66	66	213350000	15446000000	175560000	24273000000	165540000	17561000000	219040000	43015000000	135130000	17096000000	95151000	33769000000	6.63003	30.642	5.28997e-05	0.000339803	7.73334	31.0659	2.81818e-05	0.000157217	TRUE	TRUE
FBgn0250837	Q9V3I1;Q8IPB1	10	10	0	321240000	13563000	231970000	4173300	374700000	48646000	589830000	0	333800000	1408100	144160000	11.1933	22.7549	0.00228186	0.0047993	4.79129	25.6137	0.0163305	0.0204878	TRUE	FALSE
FBgn0014010	Q9V3I2	8	8	304030	134390000	234540	1325000	301280	71586000	928750	30351000	0	32340000	2430100	5868900	8.9621	21.5329	0.000477539	0.00142849	2.93349	21.0924	0.0916778	0.102214	TRUE	FALSE
FBgn0015338	Q9V3I6	6	6	11025000	68522000	19929000	28187000	47303000	107830000	6699100	92421000	0	0	24532000	27736000	1.27485	21.8476	0.778904	0.793971	1.48781	24.5679	0.142232	0.155433	FALSE	FALSE
FBgn0027864	Q9V3I8	8	8	400060	14462000	1213000	166000000	0	0	0	150690000	0	26188000	0	105090000	5.02579	18.5435	0.141798	0.181061	10.2002	21.9401	0.000549215	0.0010677	FALSE	TRUE
FBgn0024509	Q9V3J4	7	7	0	23969000	0	66167000	0	99579000	0	78968000	0	25073000	0	47262000	10.4803	19.9811	2.1862e-05	0.000224916	10.7479	20.5289	2.1374e-06	7.2935e-05	TRUE	TRUE
FBgn0022943	Q9V3L6	11	11	466400	2474800000	494420	677100000	2069100	2858100000	1923200	4010500000	0	1424800000	826730	1256400000	12.8242	24.5963	0.00034728	0.00113678	10.6717	25.1517	3.59522e-05	0.000174117	TRUE	TRUE
FBgn0028932	Q9V3M2;X2J600	6	6	15902000	186350000	287820	10349000	0	54034000	0	36129000	624340	231240000	174270	177050000	7.67667	23.1435	0.0195701	0.0303042	8.36949	21.085	0.000864653	0.00153921	FALSE	TRUE
FBgn0028541	Q9V3N6	8	8	45060000	12513000	18047000	0	59455000	15595000	66758000	2144000	17385000	34886000	8084100	27968000	-0.924776	24.6383	0.310183	0.335644	-4.04007	22.3281	0.154909	0.168095	FALSE	FALSE
FBgn0040309	X2JF59;Q9V3P0	16	16	13820000	1231100000	8396700	2247600000	55054000	1338600000	44817000	9686000000	6460900	590090000	33652000	2399400000	5.86461	26.9516	0.00143819	0.00331611	7.3253	28.137	0.000375864	0.000813369	TRUE	TRUE
FBgn0261535	Q9V3P2	29	29	767090	200640000	478440	1351200000	0	390210000	3329100	1478500000	438800	317860000	2899900	716610000	10.4434	22.8995	0.000408528	0.00127753	9.40248	25.3687	7.7714e-05	0.000275629	TRUE	TRUE
FBgn0029133	Q9V3P3	5	5	0	0	0	15613000	0	21818000	0	40878000	0	0	0	125520000	3.21269	16.3473	0.293195	0.332059	10.2065	20.2582	3.426e-05	0.000170199	FALSE	TRUE
FBgn0040308	Q9V3Q4	5	5	0	0	0	0	31392000	12611000	7316300	24833000	0	0	1722100	13984000	-0.438571	17.9093	0.912868	0.919944	1.59487	20.3552	0.632271	0.642053	FALSE	FALSE
FBgn0265298	Q9V3T8	10	10	238990000	15447000000	28261000	3899900000	1016300000	14780000000	144530000	21324000000	57027000	10670000000	68995000	5614800000	5.80806	30.7434	0.00312502	0.00618659	6.88668	29.4097	0.000512904	0.0010156	TRUE	TRUE
FBgn0015582	Q9V3T9	11	11	0	0	271450	107970000	0	0	256200	158230000	0	0	0	77067000					9.6503	21.8826	7.77302e-05	0.000275629	FALSE	TRUE
FBgn0250848	Q9V3U6	3	3	0	21758000	0	0	0	7731000	0	14449000	747670	34524000	0	0	7.76815	20.2154	0.00299137	0.0059609	2.8765	16.5932	0.28315	0.296708	TRUE	FALSE
FBgn0031799	Q9V3V3	41	41	568490000	506930000	21421000	255390000	1685300000	3106900000	720120000	898680000	299770000	900380000	65601000	637480000	0.767933	29.6814	0.500492	0.526936	2.39192	27.7771	0.145619	0.158908	FALSE	FALSE
FBgn0028515	Q9V3V9	8	8	0	0	732580	147470000	0	0	0	190750000	0	0	2671100	112760000					8.46834	22.8964	0.00209463	0.00321329	FALSE	TRUE
FBgn0086691	Q9V3W0	4	4	48089000	27320000000	590470	14214000000	5336700000	31615000000	786140000	25105000000	608170000	16998000000	0	2961800000	5.50712	31.7577	0.0226587	0.0347128	11.9537	27.2691	0.0175251	0.0218976	FALSE	FALSE
FBgn0032586	Q9V3W1;Q8IP18;M9PDJ9	28	28	0	27035000	611600	1691300000	628930	13456000	38381000	2584300000	0	42528000	11407000	1713000000	8.32252	20.4094	0.00155023	0.00349764	8.24565	26.7427	0.00205214	0.0031619	TRUE	TRUE
FBgn0001989	Q9V3W2	3	3	0	0	254390	13917000	384610	6269900	0	24339000	0	0	722460	19863000	1.34232	16.6828	0.614462	0.637099	6.64549	20.8475	0.00154499	0.00246447	FALSE	TRUE
FBgn0283477	Q9V3W7	28	28	684560000	37765000000	109410000	26016000000	1019400000	34522000000	820660000	38494000000	133500000	31183000000	145990000	24672000000	6.24508	31.8785	0.000801377	0.0021097	6.94869	31.2872	0.000365335	0.000796508	TRUE	TRUE
FBgn0001977	Q9V3Y2	10	10	0	8790100	658550	132350000	0	26409000	2040200	243290000	0	48927000	5644500	191580000	9.68109	19.5815	4.10092e-05	0.000293845	6.54454	24.1781	0.000505251	0.00100367	TRUE	TRUE
FBgn0027786	Q9V3Y4	7	7	0	18687000	0	0	6881100	31576000	13578000	36069000	4258100	21614000	0	34742000	4.65213	22.1517	0.0858187	0.112367	3.76823	19.8857	0.34106	0.353078	FALSE	FALSE
FBgn0028474	Q9V3Y5	39	39	68739000	1071400000	27923000	1105300000	44974000	1645200000	34311000	1291700000	36454000	1271500000	55571000	1124400000	4.75985	27.9055	0.00042001	0.00129878	4.95999	27.645	0.000217175	0.000550522	TRUE	TRUE
FBgn0086657	Q9V3Y8	8	8	0	0	0	36328000	401270	31500000	1729900	47100000	0	0	0	0	2.09821	17.0811	0.52711	0.553679	4.90886	19.4652	0.180191	0.194708	FALSE	FALSE
FBgn0028978	Q9V3Z1	11	11	749420	32909000	0	0	26919000	55185000	10659000	128590000	26686000	285210000	14776000	480990000	3.30336	24.6074	0.11165	0.144487	2.87244	22.2087	0.525395	0.537593	FALSE	FALSE
FBgn0028690	Q9V3Z4	14	14	0	0	0	185250000	0	2451100	516850	203280000	0	0	0	255390000	2.16135	15.8216	0.304542	0.332059	11.2342	22.0469	9.2593e-05	0.000305652	FALSE	TRUE
FBgn0028427	Q9V400	11	11	0	0	0	110920000	0	0	0	81253000	0	0	0	80342000					11.2652	20.7876	1.41732e-06	6.79762e-05	FALSE	TRUE
FBgn0019890	Q9V414	80	80	1226800000	26453000000	455600000	42613000000	1097600000	30783000000	935760000	63728000000	716210000	19307000000	371910000	50608000000	4.66426	32.212	0.000446996	0.00136485	6.5751	32.2993	7.17933e-05	0.000262109	TRUE	TRUE
FBgn0024183	Q9V426	55	55	282230000	71339000000	426980000	41905000000	520990000	72247000000	405200000	53393000000	208240000	50459000000	153640000	51334000000	7.67264	32.0572	4.60919e-05	0.000310694	7.34763	31.8267	4.72492e-05	0.000202169	TRUE	TRUE
FBgn0028546	Q9V428	7	7	0	0	0	56402000	0	0	0	271230000	0	0	0	140480000					11.7883	21.0492	6.25479e-06	8.20215e-05	FALSE	TRUE
FBgn0027885	Q9V431	54	54	154050000	73473000000	50097000	38666000000	95627000	110240000000	169260000	50928000000	101170000	73579000000	59798000	39071000000	9.52499	31.5298	9.21841e-06	0.000174533	9.05899	30.7783	1.91867e-05	0.000127729	TRUE	TRUE
FBgn0027375	Q9V433;Q59E27;Q7YZ98	12	12	0	12275000	0	82093000	0	55249000	0	202780000	0	33899000	0	115700000	10.0202	19.751	2.43146e-05	0.000231755	11.7357	21.0228	2.11787e-06	7.2935e-05	TRUE	TRUE
FBgn0086443	Q9V434	34	34	7258000	110440000	6828200	2803800000	21731000	328920000	24657000	3732500000	10218000	77089000	616560	1951900000	3.58762	25.2768	0.00751086	0.0129041	9.184	26.7562	0.000699296	0.00129725	FALSE	TRUE
FBgn0028693	Q9V436	4	4	0	0	0	84240000	0	0	0	142240000	0	0	0	154520000					11.7167	21.0133	1.50841e-06	6.79762e-05	FALSE	TRUE
FBgn0027784	Q9V437	3	3	0	8141800	0	5073600	0	7753700	0	2949200	0	0	600870	9497900	5.45383	17.4679	0.0640859	0.089899	5.813	19.4087	0.00455633	0.00636031	FALSE	TRUE
FBgn0025678	Q9V438	8	8	0	248480000	0	0	704500	374280000	4015900	0	2584200	125800000	869850	4054300	9.26873	23.1239	0.00248379	0.00513304	-1.52057	18.1806	0.57335	0.58395	TRUE	FALSE
FBgn0043002	Q9V444	3	3	0	0	0	0	0	0	0	114860000	0	0	0	0					3.87344	17.0917	0.277865	0.296102	FALSE	FALSE
FBgn0266449	X2J4W8;Q9V447	6	6	14110000	4753000	18475000	43765000	7638500	27872000	53753000	34413000	407240	14893000	32981000	55045000	1.83009	22.6652	0.294504	0.332059	0.446596	25.1546	0.543148	0.555022	FALSE	FALSE
FBgn0027338	Q9V455	16	16	3708300	897490000	21888000	1850600000	11251000	1116900000	17026000	2897500000	3646700	818710000	356320	1378200000	7.4543	26.0752	8.66589e-05	0.000440133	8.57665	26.5709	0.00247878	0.00371396	TRUE	TRUE
FBgn0040273	Q9V460;Q9V460-2	43	43	9924900	1605000000	12887000	4014500000	12484000	2469200000	11145000	2707900000	24692000	2689900000	3926800	2236100000	7.24416	27.4133	7.06085e-05	0.000394194	8.45374	27.2049	3.23087e-05	0.000166955	TRUE	TRUE
FBgn0025815	Q9V461	7	7	0	6862900	0	35386000	0	7157200	0	14663000	0	83297000	0	30023000	9.1901	19.336	0.000296267	0.00100349	9.419	19.8645	7.82481e-06	8.74621e-05	TRUE	TRUE
FBgn0021761	Q9V463	16	16	0	13600000	907790	45736000	0	180270000	0	8665000	0	19754000	0	35511000	10.3785	19.9302	0.000142696	0.000605848	7.82447	20.6129	0.00225689	0.00341467	TRUE	TRUE
FBgn0027868	Q9V466	8	8	0	0	0	0	0	67750000	0	10534000	0	17212000	0	1078100	6.85625	18.1691	0.0644659	0.089899	4.35289	17.3314	0.0772007	0.0866052	FALSE	FALSE
FBgn0027866	Q9V468;Q9V468-2	42	42	9958000	1736200000	330240	3406600000	16382000	3266700000	22164000	4921100000	3757600	2331300000	2906500	3599500000	8.12085	27.0786	8.80043e-05	0.000440741	10.4671	26.6355	0.000565942	0.00109326	TRUE	TRUE
FBgn0029118	Q9V470	15	15	0	0	2021100	1258600000	0	0	0	1110400000	0	0	152390	979530000					12.2753	23.9107	0.000202948	0.00052218	FALSE	TRUE
FBgn0039930	Q9V492	3	3	0	0	3828600	7371300	14440000	14370000	18085000	3558500	0	0	3101600	0	-0.00233689	17.754	0.99951	0.99951	-2.60332	21.2121	0.273781	0.292356	FALSE	FALSE
FBgn0039929	Q9V493;Q7KQM8	13	13	0	0	3057700	862320000	0	0	22655000	421320000	0	0	4623900	349270000					6.19858	25.8053	0.000765524	0.00139412	FALSE	TRUE
FBgn0026262	Q9V4D4	16	16	0	0	0	112360000	0	36232000	0	403140000	0	3877400	0	293260000	5.83851	17.6602	0.0727011	0.0967694	12.6643	21.4871	2.68777e-06	7.2935e-05	FALSE	TRUE
FBgn0026869	Q9V4D8	10	10	0	53846000	0	0	0	78825000	0	19457000	0	5562500	0	0	10.033	19.7574	0.000189006	0.000727361	3.0196	16.6648	0.282069	0.296395	TRUE	FALSE
FBgn0039909	Q9V4E0	11	11	890120	22902000	796800	109910000	6039800	147240000	2670900	41051000	18531000	202600000	3171800	204960000	4.24782	24.2683	0.030459	0.0457174	5.68793	23.6938	0.00101944	0.0017609	FALSE	TRUE
FBgn0039914	Q9V4E6	9	9	404560	12705000	0	0	0	6746500	0	7388100	4748100	63373000	0	169080000	5.55204	21.2913	0.0387291	0.0575248	6.61332	18.4616	0.0692339	0.0784668	FALSE	FALSE
FBgn0039920	Q9V4F3	29	29	718130	1443800000	1739900	496790000	10287000	3652100000	976790	1072000000	0	2055900000	0	717510000	11.8804	25.1033	0.00200119	0.00429502	10.8403	24.0146	0.000476999	0.000961165	TRUE	TRUE
FBgn0259745	Q9V4M2	15	15	0	209710000	0	64964000	0	316420000	0	76396000	4857800	147370000	0	87809000	10.4407	22.4516	0.00373587	0.0071471	11.021	20.6655	1.54002e-06	6.79762e-05	TRUE	TRUE
FBgn0261385	Q9V4P1-2;Q9V4P1	15	15	0	99657000	1076800	227820000	0	186010000	0	160400000	0	132480000	0	112830000	12.2666	20.8742	2.08598e-06	0.000172249	10.4739	22.0197	0.000424097	0.000885209	TRUE	TRUE
FBgn0033210	Q9V4Q8	4	4	0	39603000	0	74526000	0	48598000	0	61434000	0	18819000	0	107080000	10.2388	19.8603	9.24276e-06	0.000174533	11.0777	20.6938	1.87549e-06	6.86202e-05	TRUE	TRUE
FBgn0028836	Q9V4S8	7	7	0	41046000	139990	150400000	0	45635000	0	105270000	0	0	0	72997000	7.08417	18.283	0.0617013	0.089503	10.8434	21.2233	1.28054e-05	0.000106849	FALSE	TRUE
FBgn0033304	Q9V4U9	8	8	1493800	22393000	550470	38401000	0	59447000	4214000	70823000	0	0	307290	70372000	4.99672	19.1625	0.195976	0.244299	6.01151	22.7745	0.00186161	0.00289908	FALSE	TRUE
FBgn0033316	Q9V4W1	10	10	0	67819000	0	35649000	0	158800000	166570	138390000	0	47302000	0	41506000	11.5101	20.496	7.07503e-06	0.000174533	9.92754	20.849	5.67932e-05	0.00022405	TRUE	TRUE
FBgn0033378	Q9V535	10	10	132870	460690000	0	1587500000	853040	698830000	1949200	8022500000	783720	473650000	2614400	2827400000	10.2256	23.8801	5.91606e-05	0.000362126	12.4983	25.3716	0.000509307	0.00100913	TRUE	TRUE
FBgn0033428	Q9V595	16	16	0	8317100	2630000	445780000	0	0	1569900	553120000	0	0	0	401350000	2.7489	16.1154	0.296682	0.332059	9.76374	23.9032	0.00129967	0.00214411	FALSE	TRUE
FBgn0025286	Q9V597	12	12	25939000	473660000	35987000	1259900000	101210000	1029600000	202250000	11998000000	31426000	455660000	76391000	1779500000	3.79841	27.2748	0.00479033	0.00879462	5.18738	28.8868	0.00457216	0.00637663	TRUE	TRUE
FBgn0033548	Q9V5P6	5	5	489230	29668000	0	169970000	0	80575000	0	289680000	0	20914000	235530	139340000	9.00739	20.631	0.000846925	0.00219365	11.4497	21.7767	2.47037e-05	0.00014603	TRUE	TRUE
FBgn0033556	Q9V5Q4	10	10	0	21248000	0	876580000	1738900	1848000	1032000	711700000	0	0	0	143190000	3.22922	18.3518	0.319894	0.344366	11.9735	22.7491	0.000311652	0.000712711	FALSE	TRUE
FBgn0033698	Q9V677	27	27	0	0	1164400	303010000	0	0	386430	456500000	0	0	101040	217750000					9.76778	23.3291	9.36929e-05	0.000307442	FALSE	TRUE
FBgn0024698	Q9V726-2;Q9V726	39	39	408900	686780000	2466500	289530000	1051500	1201600000	0	359370000	0	964240000	905070	474650000	11.992	23.7915	0.000249367	0.000886087	9.72521	23.5882	0.00103195	0.00177853	TRUE	TRUE
FBgn0033980	Q9V773	9	8	0	0	0	19060000	570030	3997600000	0	23554000	0	0	0	13100000	4.2586	18.3302	0.43014	0.456563	8.95055	19.6303	6.6555e-06	8.41768e-05	FALSE	TRUE
FBgn0022097	Q9V7D2;X2JE14;Q9NEF6	4	4	0	2913900	0	13734000	0	0	0	48188000	0	0	0	0	2.24453	15.8632	0.303063	0.332059	6.30782	18.3089	0.0584738	0.068098	FALSE	FALSE
FBgn0262511	Q9V7N5-2;B7YZI0;Q9V7N5-3;Q9V7N5	22	22	0	641440000	307700	922450000	0	14025000	0	1185500000	0	23310000	0	898860000	11.0833	20.2826	0.000537357	0.00155731	13.7087	23.0347	1.21929e-05	0.000104244	TRUE	TRUE
FBgn0262560	Q9V7P1	29	29	2870000	894810000	1613400	1715300000	2537400	2332500000	2803300	3156500000	6610300	1488300000	525270	1408500000	8.64781	26.1185	4.46184e-05	0.000306051	10.5266	25.611	2.10625e-05	0.000133284	TRUE	TRUE
FBgn0010591	Q9V7Y2	25	25	545520	112120000	1656200	859200000	5721600	390430000	11464000	1769300000	891430	109220000	0	1087900000	6.9042	23.8758	0.00130042	0.00306577	10.3843	24.9471	0.00273193	0.00404803	TRUE	TRUE
FBgn0266671	Q9V8K2	8	8	0	0	0	60083000	0	17553000	0	214730000	0	0	0	89700000	3.10809	16.295	0.293851	0.332059	11.4907	20.9003	4.49992e-06	7.90314e-05	FALSE	TRUE
FBgn0010434	Q9V8R9;A0A0B4LG23;A0A0B4LFX4	117	117	316990000	9471300000	368190000	46442000000	356470000	12882000000	1893400000	99261000000	189370000	11668000000	153380000	56450000000	5.34056	30.7188	0.000221109	0.000813513	7.07158	32.358	0.000640938	0.00120347	TRUE	TRUE
FBgn0026378	Q9V8W3	7	7	311020	15207000	0	65570000	0	43660000	269440	56453000	0	14956000	0	57520000	8.44791	20.1335	0.000600338	0.00169313	9.71503	20.974	6.58021e-05	0.000245168	TRUE	TRUE
FBgn0022224	Q9V998	4	4	0	0	0	10619000	0	19695000	0	154740000	0	0	0	59688000	3.16346	16.3227	0.293495	0.332059	10.3038	20.3069	8.84578e-05	0.000297268	FALSE	TRUE
FBgn0042083	Q9V9A7	10	10	0	0	0	52354000	0	0	304800	80365000	0	0	192350	43673000					8.78541	21.368	0.000116207	0.000356005	FALSE	TRUE
FBgn0033062	Q9V9K7	93	3	72878000	53991000000	13752000	8505500000	18915000	56468000000	26156000	15063000000	26239000	54513000000	36447000	11097000000	10.6991	30.3286	1.37952e-05	0.000192147	8.89747	28.9398	1.50304e-05	0.000113787	TRUE	TRUE
FBgn0032988	Q9V9M6	15	15	1653700	104560000	150830	412810000	0	46975000	2874800	218470000	0	65952000	0	130050000	9.3203	21.3732	0.00239926	0.00498573	9.82189	22.8485	0.00116695	0.00195974	TRUE	TRUE
FBgn0032987	Q9V9M7	10	10	43387000	1190300000	244600000	1774800000	349540000	1076600000	62109000	3822100000	102040000	1172300000	137770000	1082400000	3.30767	28.4392	0.0139328	0.0223088	3.92549	28.8934	0.00391418	0.0055442	FALSE	TRUE
FBgn0032986	Q9V9M8;Q8SZU4	9	9	0	25739000	597850	351660000	0	41074000	417530	407490000	1113700	23344000	903850	574740000	8.2723	20.6591	0.00271522	0.0055194	9.48115	23.9561	7.37706e-06	8.41768e-05	TRUE	TRUE
FBgn0051612	Q9V9Q2	10	10	0	17829000	949740	21781000	0	0	0	0	0	0	0	62669000	3.11559	16.2987	0.293801	0.332059	5.08855	19.2667	0.153151	0.166481	FALSE	FALSE
FBgn0032961	Q9V9Q4	17	17	6041600	212840000	13793000	1810400000	59156000	346720000	129020000	2521000000	0	158590000	3131500	1860100000	6.72989	24.3934	0.058603	0.0855998	6.84629	27.5028	0.002967	0.00434831	FALSE	TRUE
FBgn0032956	Q9V9R2	35	35	907620	61773000	1243400	695950000	0	114100000	187600000	2197200000	0	13666000	4586300	899710000	9.02556	20.9373	0.00231735	0.00486269	6.76482	26.6684	0.0127952	0.0162709	TRUE	FALSE
FBgn0266268	Q9V9S8;Q9V9S8-3	16	16	4023500	180570000	6595800	330340000	14892000	359870000	8809400	1136700000	712390	267800000	4614200	395510000	6.21237	24.843	0.00295834	0.00590802	6.35978	25.8003	0.000174376	0.000473369	TRUE	TRUE
FBgn0027620	Q9V9T4	21	20	0	0	0	475370000	0	7987200	0	496040000	0	5672100	1428200	229650000	5.29428	17.3881	0.0647075	0.089899	11.5765	22.7068	0.000367027	0.000799068	FALSE	TRUE
FBgn0039877	Q9V9T5;Q8I0S9	7	7	0	0	0	10940000	0	0	4931900	76911000	0	0	0	69136000					7.69302	21.3611	0.0122596	0.0156349	FALSE	FALSE
FBgn0270927	Q9V9T9	22	22	131500000	319900000	64459000	212180000	546050000	813150000	202460000	513070000	59880000	300750000	126210000	138360000	1.39516	27.9744	0.23697	0.290885	1.06432	27.3476	0.24661	0.264348	FALSE	FALSE
FBgn0261479	Q9V9U4	4	4	0	0	0	48096000	0	0	0	31552000	0	0	0	0					6.7069	18.5084	0.0558739	0.0661597	FALSE	FALSE
FBgn0039869	Q9V9U7	6	6	0	4381800	0	49673000	1004400	69934000	466610	537140000	0	13017000	4933800	112880000	7.44556	20.196	0.00797387	0.0135715	8.36526	22.923	0.00550065	0.00752861	FALSE	TRUE
FBgn0039868	Q9V9U9	13	13	3400100	373070000	2500100	1866900000	13771000	363360000	3141600	2393200000	1725000	263950000	2841600	1375000000	6.25231	25.1696	0.000785281	0.00208138	9.34539	26.0977	5.22607e-06	7.90314e-05	TRUE	TRUE
FBgn0039867	Q9V9V0	14	14	595630	550350000	0	26913000	0	1060400000	0	7425200	1224100	604290000	0	25091000	11.3467	23.7228	0.000449686	0.00136708	8.87385	19.5919	2.54264e-05	0.000147168	TRUE	TRUE
FBgn0039861	Q9V9V7;A0A0B4KI70	19	19	0	76127000	0	74481000	8403500	172060000	0	265120000	0	65340000	165790	119840000	9.00576	21.9977	0.0111051	0.0181756	11.1067	21.4363	2.43132e-05	0.000144996	FALSE	TRUE
FBgn0039857	Q9V9W2;Q9V9W3	22	22	1402200000	5176900000	1530800000	5793000000	2841700000	6745500000	3838200000	11925000000	1229300000	6093000000	1648600000	5954400000	1.81363	31.5683	0.0374512	0.0557784	1.80274	31.8907	0.0472916	0.0565702	FALSE	FALSE
FBgn0003268	Q9V9W7	50	50	80309000	411310000	64092000	1124200000	1516500	870080000	7776700	1806000000	0	342690000	893460	1343600000	8.37741	24.6995	0.0293097	0.044183	7.51548	26.6222	0.00328803	0.00476001	FALSE	TRUE
FBgn0039846	Q9V9X7	31	31	2485300	561950000	1293200	355980000	625230	600130000	3173900	348570000	1141800	1126600000	286510	365780000	9.22467	24.8196	4.12413e-05	0.000294735	8.40064	24.2098	0.000177234	0.000478781	TRUE	TRUE
FBgn0039836	Q9V9Z0	3	3	0	0	0	29033000	0	0	0	38807000	0	0	0	22381000					9.65062	19.9803	4.11027e-06	7.88113e-05	FALSE	TRUE
FBgn0039835	Q9V9Z1	15	15	157140000	9819100000	24553000	1827000000	1033100000	10497000000	78224000	6222700000	29120000	5111700000	120510000	3012400000	5.58868	30.1168	0.00847132	0.0143288	5.72497	28.7342	0.000775167	0.00141002	FALSE	TRUE
FBgn0039829	Q9V9Z8	4	4	0	14956000000	0	8287500000	6802900	19928000000	45500000	3685300000	0	5556200000	0	6998900000	16.0686	25.4275	0.000644169	0.00178899	13.8942	25.5302	0.00315269	0.00458927	TRUE	TRUE
FBgn0039828	Q9V9Z9	10	10	268320	256730000	33257000	821780000	0	198700000	4855100	2388200000	0	224030000	145340	1110100000	11.9084	21.7927	5.53795e-05	0.000347554	8.82273	25.8605	0.00480664	0.00666748	TRUE	TRUE
FBgn0061476	Q9VA00	5	5	0	0	0	14037000	0	0	0	0	0	0	0	8665000					5.49318	17.9016	0.0578624	0.0675965	FALSE	FALSE
FBgn0039827	Q9VA02	5	5	0	0	0	0	0	0	0	17099000	0	0	0	7100000					5.49228	17.9011	0.0589361	0.0684298	FALSE	FALSE
FBgn0039802	Q9VA37	5	5	0	0	0	28893000	0	0	1673100	105000000	0	0	0	25904000					8.35755	21.1735	0.00283141	0.00417957	FALSE	TRUE
FBgn0011739	Q9VA38	3	3	0	0	0	21738000	0	0	0	59568000	0	0	0	0					6.6306	18.4703	0.0571007	0.0671837	FALSE	FALSE
FBgn0039776	Q9VA69	6	6	0	27941000	0	0	0	32915000	0	0	0	0	0	0	6.74208	18.112	0.0620866	0.0895669					FALSE	FALSE
FBgn0039765	Q9VA81	5	5	0	5646000	0	14955000	0	13244000	0	145330000	0	0	0	34041000	5.53525	17.5086	0.0654224	0.0900364	10.1682	20.2391	4.99735e-05	0.000207494	FALSE	TRUE
FBgn0260860	Q9VA95	4	4	0	0	0	0	0	5343800	0	33723000	0	2787000	0	15598000	4.75928	17.1206	0.067121	0.091119	6.19738	18.2537	0.0571769	0.0672477	FALSE	FALSE
FBgn0039751	Q9VA97	7	7	0	0	0	98633000	0	0	304090	151330000	0	0	0	39108000					10.1419	21.2456	0.00011143	0.000345144	FALSE	TRUE
FBgn0039743	Q9VAA9	37	37	0	0	326910	3469900000	0	0	2735400	1349600000	0	0	1784600	840260000					10.3998	25.3562	7.85013e-05	0.000276591	FALSE	TRUE
FBgn0039737	Q9VAC1	28	28	0	11696000	35539000	13417000000	3733900	190550000	51913000	13171000000	0	139520000	21723000	15203000000	8.90896	21.5592	0.0100145	0.0165595	8.66614	29.3615	1.17345e-05	0.000102553	FALSE	TRUE
FBgn0039735	Q9VAC4	8	8	0	867970	0	358570000	0	0	0	671980000	0	0	407170	257590000	1.66212	15.572	0.318156	0.342901	12.2456	22.4379	4.75687e-05	0.000202973	FALSE	TRUE
FBgn0039731	Q9VAC8	8	8	0	0	0	47027000	77949000	71966000	370510	22480000	0	0	0	40728000	-0.038405	18.5468	0.993594	0.994373	8.79318	20.6663	0.000236046	0.000584777	FALSE	TRUE
FBgn0039711	Q9VAF3;Q7JRK6	16	16	74070000	175570000	263310000	1174300000	215200000	425310000	125250000	1076600000	475750000	833360000	1391100000	2490600000	1.01222	28.0558	0.367934	0.393442	2.03361	29.4321	0.105702	0.11713	FALSE	FALSE
FBgn0000247	Q9VAG5	8	8	0	0	0	30328000	729820	7314200	2076800	89158000	0	3839200	0	13894000	3.48551	18.0624	0.230561	0.283784	7.89869	21.048	0.00501543	0.00693528	FALSE	TRUE
FBgn0039696	Q9VAH2	5	5	0	0	0	11114000	0	2635500	0	21383000	0	0	0	17066000	2.19624	15.8391	0.303902	0.332059	8.77184	19.5409	8.11703e-06	8.90748e-05	FALSE	TRUE
FBgn0260990	Q9VAH7	21	21	25537000	209860000	9707500	510280000	5289600	342480000	4243900	1030600000	1712000	255930000	8167400	691130000	5.42647	25.2626	0.00357321	0.00687503	6.68095	26.0702	7.34401e-05	0.000265296	TRUE	TRUE
FBgn0039691	Q9VAH9	23	23	5006500	963540000	844790	1144400000	2967100	685770000	9694000	1236200000	0	549040000	1107400	839940000	9.91077	24.4544	0.00392348	0.00743311	8.98843	25.4861	0.000185526	0.000493053	TRUE	TRUE
FBgn0039689	Q9VAI1	3	3	0	7163000	0	6827200	346010	15433000	0	0	0	50658000	0	35986000	8.1212	20.0214	0.00129455	0.00305455	5.83128	18.0706	0.0616706	0.0707001	TRUE	FALSE
FBgn0039687	Q9VAI4	16	16	0	195130000	285310	911110000	193300000	221790000	13881000	4407300000	512920	101370000	4602300	1212400000	6.87465	23.8492	0.0810383	0.106509	9.33094	25.993	0.00116581	0.00195974	FALSE	TRUE
FBgn0039680	Q9VAJ1	59	58	468280	225450000	3159400	3292200000	0	349190000	170060	4633700000	0	218550000	843170	3963600000	11.8374	22.025	0.000143889	0.000608961	12.3192	25.7104	4.56826e-05	0.000197882	TRUE	TRUE
FBgn0025457	Q9VAJ2	14	14	649110	231870000	6241300	1053200000	3242300	235710000	596050	1051300000	2296400	184540000	2005400	1142500000	6.99763	24.188	0.000224021	0.00082091	9.11242	25.4542	9.97241e-05	0.000322821	TRUE	TRUE
FBgn0039664	Q9VAL1	8	8	0	0	0	29313000	0	0	0	57084000	0	0	0	69436000					10.3853	20.3476	4.24286e-06	7.90314e-05	FALSE	TRUE
FBgn0039663	Q9VAL2	5	5	0	0	0	51461000	0	12349000	0	151140000	0	0	0	4584400	2.93898	16.2104	0.295059	0.332059	9.81722	20.0636	0.0003763	0.000813369	FALSE	TRUE
FBgn0062442	Q9VAM6	3	3	1145600	156420000	772110	44696000	0	40683000	5519400	195810000	0	96522000	389030	32139000	9.80452	21.4388	0.00144751	0.00332986	5.79076	23.0701	0.00423769	0.00595052	TRUE	TRUE
FBgn0041186	Q9VAN6	5	5	0	25402000	0	34370000	0	33523000	310040	51250000	0	10009000	0	23179000	9.54302	19.5125	2.05335e-05	0.00021935	8.85332	20.6107	0.000170764	0.000466615	TRUE	TRUE
FBgn0014869	Q9VAN7	7	7	0	0	0	130720000	0	0	170080	228730000	0	0	226690	120820000					10.4194	21.9834	3.03662e-05	0.000161303	FALSE	TRUE
FBgn0039638	Q9VAP2	16	16	1219800000	18881000	260370	119300000	0	4881400	0	256740000	0	40193000	0	170150000	3.99462	21.8859	0.405569	0.431658	11.2693	21.7347	3.24662e-05	0.000167209	FALSE	TRUE
FBgn0039632	Q9VAQ0	31	31	0	4121700	92798	289790000	3960400	77621000	0	718810000	0	0	438510	211440000	3.8422	19.0541	0.319456	0.344165	11.596	22.5977	5.29326e-05	0.000214582	FALSE	TRUE
FBgn0039627	Q9VAQ5	26	26	1188200	1017900000	6763600	1940100000	5960200	1220000000	354990	2633200000	0	1008400000	1443400	1699400000	10.8628	24.5741	0.00212251	0.00449858	10.4074	25.733	0.00012351	0.000370651	TRUE	TRUE
FBgn0039626	Q9VAQ7	29	29	0	47111000	0	821860000	0	212080000	2028500	1517700000	96982	224500000	173860	1079700000	11.6148	21.1565	3.72185e-05	0.000280042	12.2023	23.9393	0.000214652	0.000545021	TRUE	TRUE
FBgn0039622	Q9VAR1	9	9	3326000	1092400000	0	70756000	574730	817620000	4738600	546330000	984350	297250000	293630	125660000	9.02404	24.7476	0.000136747	0.00058606	8.83728	22.9169	0.00376168	0.0053591	TRUE	TRUE
FBgn0015589	Q9VAS9	25	22	959460	96936000	267090	98683000	26157000	340970000	48924000	271750000	1542500	84932000	578000	931440000	5.382	24.3808	0.0123571	0.0200207	7.21906	24.5134	0.0157982	0.0198524	FALSE	FALSE
FBgn0024273	Q9VAT0;Q86B74	10	10	0	0	0	212130000	0	1358600	0	455370000	0	0	0	380200000	1.87758	15.6797	0.311043	0.336163	13.1534	21.7317	9.24853e-07	6.79762e-05	FALSE	TRUE
FBgn0039590	Q9VAU5	16	16	1734400	380740000	0	60287000	3895100000	3743200000	1533200000	617200000	0	57528000	0	65678000	6.25255	25.5683	0.21857	0.270733	6.73052	23.6399	0.173711	0.187902	FALSE	FALSE
FBgn0026400	Q9VAU9	9	9	0	39527000	538190	144740000	3011700	92390000	4987900	1499800000	6851300	340600000	2758500	441770000	7.02335	23.1687	0.0244225	0.0371819	7.87551	24.8322	0.000834787	0.00149294	FALSE	TRUE
FBgn0039588	Q9VAV2	46	46	0	719940000	2164700	7636500000	0	1011900000	162720000	4526900000	1112800	639680000	1543700	6214800000	13.0076	23.0264	0.000275584	0.000951368	9.51923	27.7201	0.00241554	0.00363155	TRUE	TRUE
FBgn0039581	Q9VAW1;Q9VAW2	43	41	62115000	13944000000	61258000	13695000000	55457000	15229000000	34302000	25928000000	28369000	10056000000	47412000	20530000000	8.12708	29.5206	3.06744e-05	0.000251609	8.70827	29.8204	1.11099e-05	0.000100024	TRUE	TRUE
FBgn0039580	Q9VAW3	12	11	3289400	6578300	1119100	134640000	0	19744000	11865000	226570000	4715500	3412300	0	92322000	3.3424	21.191	0.181369	0.227336	7.49033	23.3282	0.0121216	0.0154717	FALSE	FALSE
FBgn0039566	Q9VAX8	35	35	0	887740000	0	862690000	0	1407400000	1151300	1144700000	0	1142700000	1649300	545920000	15.3276	22.4048	5.1297e-07	0.000172249	10.9525	24.124	0.000468907	0.000949199	TRUE	TRUE
FBgn0039565	Q9VAX9	15	15	1401100	75461000	855200	1827000000	4006900	464220000	669740	15617000000	1425700	62444000	19762000	2681600000	6.02003	23.9418	0.00159641	0.00358044	10.8848	26.5408	0.000562983	0.00108996	TRUE	TRUE
FBgn0039562	Q9VAY2	22	22	11095000	629790000	18111000	318370000	19288000	1154000000	10265000	16437000	421140	497250000	0	0	7.31171	25.752	0.00440528	0.00819797	1.60499	21.6547	0.701912	0.710199	TRUE	FALSE
FBgn0039557	Q9VAY7	27	27	28786000	1731600000	5852100	2104600000	2397500	1742200000	2928400	4134400000	232190	1620300000	0	3276900000	9.39481	25.963	0.00234808	0.0049008	11.8028	25.6071	0.00108215	0.00184546	TRUE	TRUE
FBgn0039555	Q9VAY9	27	27	561700	223880000	9425300	2094500000	406200	352170000	379930	1834900000	0	455280000	385130	2840600000	10.8066	22.894	0.00025558	0.00089914	10.9607	25.5665	0.000248461	0.000606409	TRUE	TRUE
FBgn0086346	Q9VB05	29	29	1607700	839750000	1148100	482200000	313990	734090000	572320	785050000	0	395910000	622420	368520000	11.3465	23.5459	0.000489062	0.00144838	9.44854	24.2259	9.59422e-06	9.39717e-05	TRUE	TRUE
FBgn0039537	Q9VB10	16	16	184900	123930000	7575100	345240000	647710	45263000	1773300	814090000	0	258790000	0	719290000	9.57389	21.9677	0.000639266	0.00177719	9.53994	24.3586	0.0032546	0.00471825	TRUE	TRUE
FBgn0040080	Q9VB22	11	11	127330	26723000	0	120690000	0	65437000	0	311720000	0	18113000	0	189560000	9.4352	20.1976	9.9985e-05	0.000474711	12.3652	21.3376	1.65178e-06	6.79762e-05	TRUE	TRUE
FBgn0027492	Q9VB23	20	19	3232400	347170000	12333000	1289400000	7635500	477720000	38582000	2124600000	2844200	324830000	3875300	886580000	6.51657	25.2343	0.000134621	0.000579679	6.77632	26.9359	0.000590355	0.00112771	TRUE	TRUE
FBgn0015737	Q9VB46	7	7	446150	90105000	2734500	103900000	0	262410000	1777700	27407000	0	82180000	0	13196000	10.8119	21.4889	0.000280476	0.000961935	5.89762	22.0486	0.020199	0.0250357	TRUE	FALSE
FBgn0039509	Q9VB47	7	7	0	18440000	0	58458000	0	35233000	0	352580000	0	4180900	0	118320000	8.99311	19.2375	0.000124334	0.000546421	11.8492	21.0796	9.12949e-06	9.23425e-05	TRUE	TRUE
FBgn0039508	Q9VB48	26	26	0	86817000	1291100	362120000	548470000	293420000	71026000	1349600000	0	5888700	0	548720000	6.15889	22.5837	0.204807	0.25461	8.75209	24.8884	0.0181217	0.0225698	FALSE	FALSE
FBgn0002441	Q9VB52	5	5	0	0	0	0	0	97418000	914010000	18766000	0	0	0	0	3.93225	16.7071	0.289983	0.332059	-1.86867	19.0915	0.707721	0.715842	FALSE	FALSE
FBgn0039490	Q9VB72	3	3	13079000	195680000	0	47146000	0	0	0	139760000	0	0	0	106460000	1.30106	18.3581	0.779139	0.793971	11.2499	20.7799	3.81337e-06	7.88113e-05	FALSE	TRUE
FBgn0039488	Q9VB74	14	14	1380800	162550000	162600	330210000	0	158320000	3758700	636310000	0	243240000	1026300	1974600000	10.8311	22.0419	0.000908343	0.00231182	9.76702	24.5908	0.000415344	0.000872845	TRUE	TRUE
FBgn0243514	Q9VB78	27	27	52399000	1715100000	0	0	1656500	3291600000	0	0	1222700	1555500000	0	1921100	8.76738	26.5585	0.00192378	0.00416076	1.90618	16.1081	0.29763	0.309363	TRUE	FALSE
FBgn0051075	Q9VB96;A0A0B4K6I6	10	10	0	0	0	149400000	0	0	4110000	118460000	0	0	0	18837000					8.62028	21.737	0.00663152	0.00888329	FALSE	TRUE
FBgn0039451	Q9VBC4	6	6	0	0	0	11479000	0	0	0	81829000	0	0	0	12599000					9.28683	19.7984	7.22312e-05	0.000263085	FALSE	TRUE
FBgn0039407	Q9VBH7	5	5	0	0	0	15613000	0	0	0	96804000	0	0	0	21723000					9.77753	20.0437	3.43907e-05	0.000170571	FALSE	TRUE
FBgn0039406	Q9VBH8	10	3	129840	142290000	525340	133310000	7759700	106160000	3280400	621800000	3007500	72579000	2959700	212890000	6.15496	23.5422	0.0104071	0.0171154	7.24075	24.3355	0.000506219	0.0010043	FALSE	TRUE
FBgn0039404	Q9VBI0	3	3	0	7695300	0	6731100	439290	27221000	0	14810000	0	16418000	0	17912000	7.77195	19.9615	0.00146149	0.00335565	8.37732	19.3436	1.78883e-05	0.000123378	TRUE	TRUE
FBgn0028833	Q9VBI2	15	15	0	6684800	530880	342000000	959220	39494000	0	1234600000	0	18679000	0	331530000	7.5697	20.236	0.00474219	0.00873561	12.5091	22.6972	8.28599e-05	0.000286573	TRUE	TRUE
FBgn0039402	Q9VBI3	5	5	0	18998000	61753000	97901000	765250	11665000	2021300	426230000	0	0	0	32435000	4.45617	18.5706	0.185224	0.231742	6.06036	23.6908	0.0714281	0.0806277	FALSE	FALSE
FBgn0039385	Q9VBK9	26	26	162330	3903800000	2106800	1174200000	12247000	5458200000	3410600	1208300000	0	3054700000	430940	1140000000	13.3736	25.2186	0.001393	0.00323374	9.65347	25.3018	5.35123e-05	0.000215516	TRUE	TRUE
FBgn0039379	Q9VBL3	38	37	703630	195500000	6091900	3305600000	1020200	182670000	11049000	5719800000	1461800	547920000	3067900	5433800000	8.05082	23.9801	6.73815e-05	0.00038358	9.63007	27.3099	1.5153e-05	0.000113787	TRUE	TRUE
FBgn0039359	Q9VBN5	9	9	552420000	633010000	714750000	3555300000	1737600000	1427700000	1978800000	10539000000	1398900000	692600000	1356700000	3953500000	-0.367046	29.8556	0.658545	0.680222	2.09018	31.2559	0.0376415	0.0453432	FALSE	FALSE
FBgn0039348	Q9VBP9;Q9VBP9-2	18	18	0	21579000	3853600	194030000	0	2228300	0	395060000	0	0	402950	66137000	5.32292	17.4024	0.0760239	0.100701	8.80505	22.9535	0.00291112	0.00427657	FALSE	TRUE
FBgn0039339	Q9VBQ7	32	32	1900700	3670500000	2245400	3538200000	1477300	5609600000	3008600	9329100000	4864200	2399700000	1316500	3683600000	10.5841	26.4809	1.7482e-05	0.000211176	11.2235	26.5942	5.89382e-06	8.11716e-05	TRUE	TRUE
FBgn0039336	Q9VBR0	22	22	368060	852430000	7869500	1653800000	9637900000	6086400000	782840000	1732700000	293110	1541200000	2052200	2943500000	7.62487	27.0847	0.127868	0.164195	6.44922	27.6982	0.0278691	0.0339961	FALSE	FALSE
FBgn0051370	Q9VBS8	4	4	0	0	0	5851600	0	0	0	21478000	0	0	0	31121000					8.7544	19.5322	4.65119e-05	0.000200404	FALSE	TRUE
FBgn0039306	Q9VBU2	20	20	0	93709000	4760800	1545100000	125850	212200000	237840	1087000000	0	104540000	741710	988620000	11.4529	21.2009	2.40221e-05	0.00023117	10.2936	24.9944	0.000146804	0.000419343	TRUE	TRUE
FBgn0039305	Q9VBU4	3	3	0	0	0	2283200	0	0	0	131550000	0	0	0	0					5.9279	18.1189	0.084958	0.0949621	FALSE	FALSE
FBgn0039303	Q9VBU6	4	4	7185400	11079000	11012000	18898000	17538000	19787000	7438000	83979000	14067000	32284000	21814000	31729000	0.665753	23.8617	0.420334	0.446676	1.60558	24.3354	0.109837	0.12145	FALSE	FALSE
FBgn0039300	Q9VBU9	7	7	27452000	2387500000	15820000	1582400000	61100000	3097000000	100420000	9929100000	233600000	3299100000	49773000	4410400000	5.30865	28.7792	0.00186619	0.00405628	6.58039	28.6454	0.000870638	0.00154897	TRUE	TRUE
FBgn0039293	Q9VBV8	7	7	0	0	0	25347000	0	14819000	8292000	123350000	0	0	0	13165000	3.02667	16.2543	0.294408	0.332059	7.27682	21.4028	0.0220277	0.027193	FALSE	FALSE
FBgn0259152	Q9VBX1	51	50	5468000	1561400000	54770000	18703000000	74284000	2642400000	482890000	26461000000	3841900	1733500000	21347000	18876000000	7.37597	27.1555	0.00155749	0.00350822	7.99333	30.2972	0.000714131	0.00131685	TRUE	TRUE
FBgn0051510	Q9VBX4	39	39	34936000	247270000	33085000	102720000	55811000	998640000	110050000	529850000	52356000	541460000	24951000	322100000	3.45169	27.2039	0.00526574	0.00951074	2.53074	26.6873	0.0411062	0.0494203	TRUE	FALSE
FBgn0051108	Q9VBX5	8	8	0	0	0	38809000	0	4322500	0	105760000	0	0	0	18194000	2.43416	15.958	0.300217	0.332059	10.1727	20.2413	2.02173e-05	0.00013021	FALSE	TRUE
FBgn0039274	Q9VBY2	11	11	0	0	1035000	159520000	0	0	264890	539020000	0	0	0	168130000					10.1429	22.7885	0.0003378	0.000753516	FALSE	TRUE
FBgn0039270	Q9VBY6	4	4	0	0	805280	56131000	0	0	0	223210000	0	0	0	104620000					10.0625	21.6743	0.000446448	0.000918806	FALSE	TRUE
FBgn0039261	Q9VBZ5;A8JRA4;Q8IMU5	73	73	118430000	46881000000	68684000	20659000000	85775000	56943000000	131020000	52012000000	104110000	37132000000	57192000	30967000000	8.82733	31.016	1.17374e-05	0.000185788	8.64873	30.5804	2.17874e-05	0.000135663	TRUE	TRUE
FBgn0039260	Q9VBZ6	34	34	3799500	800410000	1420600	787760000	2637300	798160000	3258800	1253500000	4621700	705990000	1379800	872490000	7.73845	25.6452	2.53746e-05	0.000238871	9.00235	25.3245	1.29008e-05	0.000106849	TRUE	TRUE
FBgn0020626	Q9VC05	3	3	0	204130000	154570	47683000	0	80010000	0	60774000	0	856890000	0	2862500	13.1034	21.2927	2.22944e-05	0.000225421	8.42163	20.0601	0.00107651	0.00183787	TRUE	TRUE
FBgn0039252	Q9VC06	5	5	0	6637400	0	27600000	0	6350600	0	49509000	0	14340000	0	66210000	8.27046	18.8762	2.64637e-05	0.000240435	10.265	20.2875	4.45287e-06	7.90314e-05	TRUE	TRUE
FBgn0039250	Q9VC08	15	15	0	0	557830	298800000	0	20349000	0	201190000	0	14186000	0	195390000	6.18485	17.8334	0.0629895	0.089899	11.2936	22.1133	0.000104192	0.000331714	FALSE	TRUE
FBgn0039233	Q9VC28	12	12	1229300	373850000	2746800	294000000	7206700	429470000	7793200	1288800000	244810	331360000	9270700	368400000	8.18269	24.3952	0.00106237	0.00260656	6.47466	25.7131	0.000410294	0.000865179	TRUE	TRUE
FBgn0039227	Q9VC36	3	3	0	0	60459	19451000	0	0	0	11980000	0	0	0	0					5.56293	18.1793	0.0661266	0.0751937	FALSE	FALSE
FBgn0000140	Q9VC45	59	59	8773100	117640000	11114000	864580000	3542100	202000000	179380	1707000000	204080	92272000	5820800	1808300000	6.13312	23.8864	0.0078901	0.0134457	9.25897	25.7399	0.00144446	0.00233973	FALSE	TRUE
FBgn0039219	Q9VC48	22	22	0	82018000	4438500	1437200000	5539100	260380000	2412800	3830500000	1811000	41780000	61701	2015400000	7.21042	22.9154	0.0169706	0.026703	11.3223	25.3935	0.000632429	0.00119257	FALSE	TRUE
FBgn0020018	Q9VC52	7	7	0	0	0	53819000	0	9660200	0	57339000	0	14877000	151010	165770000	5.84944	17.6657	0.0636592	0.089899	10.415	21.0456	2.97607e-05	0.000160896	FALSE	TRUE
FBgn0039215	Q9VC54;Q7KS14	16	16	0	36262000	0	252560000	0	84207000	0	463540000	0	62656000	1697600	623510000	11.0392	20.2605	4.97808e-06	0.000172249	11.637	22.8202	0.000444736	0.000915896	TRUE	TRUE
FBgn0039210	Q9VC60	17	17	0	483540000	0	145830000	0	0	0	241820000	0	20794000	0	560250000	7.89228	18.6871	0.0711605	0.0949628	12.8552	21.5826	2.59372e-06	7.2935e-05	FALSE	TRUE
FBgn0039209	Q9VC61-2;A0A0B4LHL0;Q9VC61	14	14	0	93659000	0	37138000	4548100	255770000	78168	695620000	0	55220000	0	56642000	9.51039	21.9548	0.00603333	0.0106816	11.2371	21.14	0.000123318	0.000370434	FALSE	TRUE
FBgn0262167	Q9VC64	8	8	1413000	7576100	0	0	0	3718800	0	45614000	0	13995000	0	64556000	6.16854	19.7217	0.014331	0.0229062	7.02569	18.6678	0.0554661	0.0658633	FALSE	FALSE
FBgn0039201	Q9VC70	4	4	0	36322000	0	0	99739000	27610000	0	12025000	0	0	0	0	2.84014	20.1046	0.546353	0.57235	2.78819	16.5491	0.2839	0.297093	FALSE	FALSE
FBgn0039189	Q9VC87	4	4	0	0	0	30585000	0	0	0	6157600	0	0	0	49580000					9.17286	19.7414	7.34161e-05	0.000265296	FALSE	TRUE
FBgn0039183	Q9VC93	30	30	0	43578000	0	596880000	0	148170000	0	641870000	0	123960000	0	521120000	11.7274	20.6046	7.24145e-06	0.000174533	13.9676	22.1388	3.68677e-07	6.79762e-05	TRUE	TRUE
FBgn0039182	Q9VC94	93	93	35253000	5537500000	90557000	23399000000	27783000	6939200000	78544000	26648000000	28763000	5940600000	26033000	11500000000	7.65001	28.6839	2.19749e-05	0.000224916	8.40226	29.9655	4.79137e-05	0.000203422	TRUE	TRUE
FBgn0039175	Q9VCA5	5	5	0	0	0	33023000	0	0	183850	21068000	0	0	0	11393000					8.31634	20.0909	0.000120218	0.000364545	FALSE	TRUE
FBgn0039165	Q9VCB7	52	51	23752000	2164100000	44922000	2660500000	1600300	2767500000	113460000	5300500000	19712000	1371000000	574440	3004700000	7.7952	27.0123	0.000941311	0.00237503	7.92893	27.7346	0.00827404	0.0108711	TRUE	FALSE
FBgn0039163	Q9VCB9	4	4	0	3199200	0	11760000	0	0	0	63628000	0	0	0	44132000	2.28945	15.8857	0.302328	0.332059	9.78031	20.0451	2.57587e-05	0.000148534	FALSE	TRUE
FBgn0029503	Q9VCC0	6	6	0	0	0	43578000	0	0	0	54717000	0	0	2167700	144530000					8.9439	21.5912	0.00244297	0.00366742	FALSE	TRUE
FBgn0039159	Q9VCC3	9	9	0	594910000	465070	3122100000	4029100	874480000	4963000	5054500000	5161900	670370000	11472000	2697800000	9.72996	24.5258	0.00479929	0.00880515	10.1941	26.6042	0.000240793	0.000592194	TRUE	TRUE
FBgn0039152	Q9VCD1	5	5	0	88797000	0	65373000	0	0	0	0	0	12729000	153020	78804000	6.84125	18.1616	0.06708	0.0911086	6.6052	19.147	0.0787327	0.0882596	FALSE	FALSE
FBgn0040283	Q9VCD8	17	17	0	0	259870	67692000	0	17391000	952740	145410000	0	0	0	33689000	3.10363	16.2928	0.29388	0.332059	8.37656	21.8563	0.000888292	0.00157584	FALSE	TRUE
FBgn0026576	Q9VCE0	9	9	0	0	829530	179800000	0	0	0	80494000	1453900	10076000	2042300	129490000	0.930974	17.1166	0.76335	0.781089	8.28459	22.7352	0.002042	0.00314821	FALSE	TRUE
FBgn0039139	Q9VCE6	13	13	0	168540000	0	0	0	469500000	0	10381000	6310300	207580000	0	0	10.5643	22.6392	0.0044993	0.00835017	2.71749	16.5137	0.284551	0.297372	TRUE	FALSE
FBgn0039130	Q9VCF8	23	23	0	11510000	1347500	792770000	1810500	52673000	2629400	1487000000	0	35780000	1111400	1132400000	7.97659	20.7449	0.00628239	0.0110794	9.44557	25.3135	9.96842e-06	9.55049e-05	FALSE	TRUE
FBgn0039125	Q9VCG4	8	8	324730000	325500000	853080	0	17691000	34217000	25376000	0	4945500	6598100	3614000	0	0.457016	25.0915	0.837011	0.848883	-6.87317	18.5916	0.00194081	0.00301026	FALSE	FALSE
FBgn0260634	Q9VCH1	70	69	767650000	4523100000	178090000	2134100000	886890000	5777900000	592920000	5013500000	411460000	4060300000	188080000	4024200000	2.85509	30.713	0.00579539	0.0103206	3.69405	29.8597	0.00363499	0.00521094	FALSE	TRUE
FBgn0039120	Q9VCH5;B8A421	10	10	0	0	47429000	34197000	0	76379000	0	54959000	0	15768000	0	7719600	6.87176	18.1768	0.0652642	0.0900364	5.9367	21.5714	0.0943278	0.105093	FALSE	FALSE
FBgn0039117	Q9VCH8	41	41	847300	1704700000	0	292190000	0	645070000	497160	541350000	0	704500000	0	549270000	13.3831	23.083	0.000191553	0.000732409	12.3113	22.5668	5.7248e-05	0.000224409	TRUE	TRUE
FBgn0039116	Q9VCH9;A0AVU6	13	13	0	14286000	0	273700000	0	0	0	219660000	0	0	0	294450000	3.00905	16.2455	0.294534	0.332059	12.8024	21.5562	6.44999e-07	6.79762e-05	FALSE	TRUE
FBgn0040227	Q9VCK0	50	46	379350000	69767000000	306420000	102390000000	381950000	85250000000	523070000	99285000000	297240000	55254000000	336000000	74741000000	7.62112	32.1955	2.57971e-05	0.000239822	7.91669	32.4508	1.46897e-05	0.000112731	TRUE	TRUE
FBgn0264326	Q9VCN1	20	20	0	0	0	149970000	0	8364400	434050	281620000	0	0	0	96302000	2.75163	16.1168	0.296656	0.332059	10.9043	21.798	0.000105843	0.000334436	FALSE	TRUE
FBgn0039066	Q9VCP0;Q9VCP0-2	10	10	0	38524000	0	94260000	0	24536000	838610	154220000	0	0	391760	94276000	6.75526	18.1186	0.0623178	0.0897771	8.9229	22.2655	0.000451198	0.000924881	FALSE	TRUE
FBgn0039056	Q9VCQ6	11	11	0	0	0	25950000	0	44824000	0	128010000	0	0	0	14755000	3.55894	16.5204	0.291412	0.332059	9.97023	20.1401	5.04979e-05	0.000208549	FALSE	TRUE
FBgn0039055	Q9VCQ7	11	11	0	5553300	2098900000	2101500000	0	15206000	55180000	436200000	24053000	8772200000	3099000	4195000000	8.43058	22.2158	0.0810115	0.106509	4.4624	28.3139	0.118639	0.130808	FALSE	FALSE
FBgn0039020	Q9VCU5	24	24	333260	387410000	18042000	3841500000	425140	774730000	4908900	8349500000	254940	690530000	173430000	5094600000	10.806	23.7375	5.97681e-06	0.000174533	7.78093	28.4577	0.00145306	0.00235064	TRUE	TRUE
FBgn0263143	Q9VCU7	14	14	0	31586000	0	80447000	0	60956000	0	344480000	0	39780000	0	228290000	10.5989	20.0404	4.91796e-06	0.000172249	12.3076	21.3088	4.25601e-06	7.90314e-05	TRUE	TRUE
FBgn0039016	Q9VCU9	116	114	343790000	16751000000	46788000	565690000	634520000	16057000000	312150000	1453400000	118080000	11693000000	85391000	843950000	5.63257	30.954	0.000722322	0.00195823	3.03997	28.2016	0.0176053	0.0219888	TRUE	FALSE
FBgn0024958	Q9VCV4	48	36	14362000	17867000000	14116000	1987700000	2768100	5269400000	633740	936410000	12173000	8371200000	18109000	999520000	10.2003	28.0046	6.40133e-05	0.000377388	7.8177	26.287	0.00165314	0.00261	TRUE	TRUE
FBgn0039004	Q9VCW3	6	6	0	0	0	0	0	35823000	0	0	0	0	0	0	3.45115	16.4665	0.291911	0.332059					FALSE	FALSE
FBgn0263863	Q9VCX3	36	36	410700000	80335000000	183340000	18989000000	1086300000	55044000000	325220000	24596000000	93108000	72740000000	129800000	24041000000	7.62817	32.1816	0.000474828	0.00142292	6.82281	30.9709	5.17021e-05	0.000211707	TRUE	TRUE
FBgn0051159	Q9VCX4;A0A0B4LIH0	13	13	0	0	0	34989000	0	0	1985800	339760000	0	0	0	55717000					9.30024	21.7272	0.00266634	0.00395846	FALSE	TRUE
FBgn0051156	Q9VCX7	62	62	1811300000	1844000000	1992100000	5936200000	1549500000	1928600000	1416600000	2878800000	1375100000	2238100000	1274100000	2292500000	0.348101	30.7209	0.5808	0.605415	1.14858	31.087	0.142417	0.155579	FALSE	FALSE
FBgn0038989	Q9VCY1	14	14	0	50433000	24120000	1004800000	2152700	196470000	19091000	1049300000	447840	159320000	11187000	1476700000	8.61122	22.4894	0.00306766	0.00609425	6.06844	27.076	8.8988e-05	0.0002984	TRUE	TRUE
FBgn0038981	Q9VCZ2	11	11	233650	208690000	4854400	464250000	0	178980000	0	500090000	0	119310000	0	701970000	11.5221	21.533	5.66046e-05	0.000352245	11.518	23.2659	0.00135096	0.00221216	TRUE	TRUE
FBgn0038974	Q9VD00	11	11	0	4468200	0	184530000	0	0	0	120930000	0	0	0	211830000	2.45011	15.966	0.300006	0.332059	12.1674	21.2387	1.1111e-06	6.79762e-05	FALSE	TRUE
FBgn0038968	Q9VD07	70	70	1207800	1598200000	5989900	2223800000	2913400	1670400000	2914200	1910800000	679220	1010700000	463630	647050000	10.0241	25.3626	2.56535e-05	0.000239822	9.44661	25.6604	0.00020467	0.000525297	TRUE	TRUE
FBgn0038966	Q9VD09	5	5	0	0	0	92788000	0	0	0	113660000	0	0	0	91479000					11.4032	20.8566	1.22157e-06	6.79762e-05	FALSE	TRUE
FBgn0038961	Q9VD14	47	47	32516000	25400000000	79714000	40291000000	15658000	36354000000	80928000	49839000000	54533000	24510000000	36273000	46873000000	9.8675	29.7856	1.88644e-05	0.000213285	9.52782	30.6409	7.40031e-06	8.41768e-05	TRUE	TRUE
FBgn0038953	Q9VD22	7	7	0	0	0	28828000	0	0	0	126490000	0	0	0	0					7.12849	18.7192	0.0577956	0.0675965	FALSE	FALSE
FBgn0038947	Q9VD29	7	7	1278100	94957000	2652600	145490000	6273300	410520000	13713000	259660000	459610	49089000	1768500	103010000	6.32871	23.7232	0.00376583	0.00718932	5.29483	24.5815	0.00182712	0.00285256	TRUE	TRUE
FBgn0038927	Q9VD52	44	44	119200	2112600000	1986800	4770700000	30703000	2433900000	8122300	6595800000	385750	1786200000	0	4168800000	10.8663	25.5306	0.00273611	0.00554946	12.5657	25.9596	0.000836269	0.00149439	TRUE	TRUE
FBgn0038922	Q9VD58	10	10	0	0	952740	124560000	0	0	0	145390000	0	0	0	136190000					10.2857	21.8667	0.000369259	0.000802229	FALSE	TRUE
FBgn0038903	Q9VD81	5	5	0	0	0	39822000	0	0	0	194130000	0	0	0	12087000					10.2805	20.2952	9.93588e-05	0.000322118	FALSE	TRUE
FBgn0043012	Q9VDC3	6	6	0	0	0	150500000	1312400	5029100	0	661490000	0	0	798950	194700000	0.646031	16.9249	0.819163	0.832892	11.3618	22.3201	0.000251329	0.000609551	FALSE	TRUE
FBgn0038869	Q9VDD0	3	3	0	0	0	2116200	0	0	0	67360000	0	0	0	91150000					9.33175	19.8209	0.000984297	0.00171363	FALSE	TRUE
FBgn0038868	Q9VDD1	3	3	0	0	3237300	10974000	0	0	5769400	15179000	0	0	0	0					1.05227	20.2732	0.742758	0.750052	FALSE	FALSE
FBgn0038862	Q9VDD8	10	10	0	0	0	54962000	0	0	0	180910000	0	0	0	5060700					9.98287	20.1464	0.000371277	0.000805477	FALSE	TRUE
FBgn0038861	Q9VDD9	5	5	0	0	0	92407000	0	0	0	102320000	0	0	0	136820000					11.5443	20.9271	1.26985e-06	6.79762e-05	FALSE	TRUE
FBgn0038858	Q9VDE2	4	4	0	9836900	0	37634000	0	0	0	31331000	0	8607200	0	23366000	5.595	17.5384	0.0638239	0.089899	9.6932	20.0016	3.73603e-06	7.88113e-05	FALSE	TRUE
FBgn0038857	Q9VDE4	4	4	0	0	0	94469000	0	0	1943800	222110000	0	0	132220	98242000					9.23729	22.3046	0.00102514	0.00176877	FALSE	TRUE
FBgn0010770	Q9VDE5	26	26	2397500	571810000	13399000	4042300000	632030	1125700000	1763800	2691100000	306070	1083700000	2635500	3997000000	10.1621	24.6431	6.84355e-05	0.000385658	9.79294	26.815	5.19633e-05	0.000211707	TRUE	TRUE
FBgn0266674	Q9VDE6	7	7	0	0	0	67521000	0	298720000	0	127230000	0	0	0	9520800	4.47109	16.9765	0.288509	0.332059	10.2165	20.2632	9.09596e-05	0.000302056	FALSE	TRUE
FBgn0038854	Q9VDE8	5	5	7393800	29515000	0	29232000	0	42103000	0	55912000	0	0	0	13966000	4.19451	19.5305	0.306973	0.332861	9.60273	19.9563	1.46253e-05	0.000112516	FALSE	TRUE
FBgn0038853	Q9VDE9	11	11	0	3636700	0	0	0	18038000	0	173400000	0	9801600	0	68830000	8.30017	18.891	7.70731e-05	0.000410155	7.6987	19.0043	0.0556323	0.0660005	TRUE	FALSE
FBgn0025865	Q9VDF4	22	22	482220	238310000	4458100	222930000	1144900	360010000	4061100	315230000	0	77494000	0	115260000	9.57075	22.7011	0.0012088	0.00288715	7.84925	23.6568	0.00803196	0.0105711	TRUE	FALSE
FBgn0038834	Q9VDH8	7	7	25405000	1608600000	5494000	411800000	28800000	1676700000	27132000	483510000	3920000	735720000	12278000	287880000	6.46671	26.9936	0.000972499	0.00244468	4.97825	26.0333	0.00089511	0.00158611	TRUE	TRUE
FBgn0038810	Q9VDK7	46	46	3638200	1169700000	6640100	3412300000	1370200	1592400000	615990000	4728100000	476500	1444800000	1247400	3349200000	10.0258	25.3605	5.67721e-05	0.000352245	7.77876	27.9266	0.0146181	0.0184823	TRUE	FALSE
FBgn0038808	Q9VDL0	5	5	0	0	0	8369000	0	0	417350	140830000	0	0	0	16004000					8.33903	20.4965	0.00157445	0.00250113	FALSE	TRUE
FBgn0038806	Q9VDL1	9	9	0	0	0	77283000	0	0	2354200	258940000	0	0	0	151180000					9.94887	22.1334	0.00153917	0.00245646	FALSE	TRUE
FBgn0038805	Q9VDL2;Q86BR8	26	26	1530700	158540000	4836900	3260700000	8036600	87114000	13423000	4393300000	383410	106880000	6749600	3917700000	6.08521	23.7201	0.00318399	0.00626697	8.97744	27.3455	1.29466e-05	0.000106849	TRUE	TRUE
FBgn0038787	Q9VDN4;Q29R02	13	12	0	0	362600	154290000	0	28104000	506490	224950000	0	0	0	162680000	3.33444	16.4082	0.292505	0.332059	9.88346	22.4661	0.00014461	0.000414996	FALSE	TRUE
FBgn0038771	Q9VDP9;Q7KSB5	7	7	0	0	170900	231580000	1094400	2137800	2309500	204490000	0	0	485690	214190000	0.321995	16.6755	0.897411	0.90514	8.55236	23.4134	0.000215419	0.000546519	FALSE	TRUE
FBgn0038767	Q9VDQ4	3	3	0	0	0	23840000	0	0	1552600	64070000	0	4431600	0	32689000	2.44615	15.964	0.300058	0.332059	8.17537	21.0464	0.00252001	0.0037593	FALSE	TRUE
FBgn0243511	Q9VDQ7	55	55	2736100	479250000	871580	2403300000	0	838210000	952990	4522600000	2040700	465070000	2390300	2409100000	10.0622	24.0595	0.00233879	0.00488909	11.2062	25.8645	5.48526e-06	7.94461e-05	TRUE	TRUE
FBgn0038760	Q9VDR1	6	6	231960	36266000	0	16972000	0	68750000	0	25444000	0	26873000	0	5118000	9.50707	20.522	0.000184438	0.00071624	8.4799	19.3949	4.79377e-05	0.000203422	TRUE	TRUE
FBgn0038746	Q9VDS6	8	8	0	23386000	4586700	144770000	2291500	87727000	5551700	481340000	2201400	151170000	117040	335340000	7.03282	22.496	0.0139054	0.0222779	7.63418	24.2738	0.00376951	0.00536129	FALSE	TRUE
FBgn0038742	Q9VDT1	17	17	346400	24669000	25239000	1289200000	0	27801000	246270	1814000000	0	13434000	7917700	2033500000	8.36008	20.1414	0.000608881	0.00170889	8.842	26.2262	0.00248371	0.00371834	TRUE	TRUE
FBgn0038738	Q9VDT5	3	3	7494400	72712000	0	0	1851400	0	16308000	7088000	0	95535000	12398000	7454300	2.98922	20.9608	0.473393	0.498981	-0.645364	20.5699	0.847492	0.8533	FALSE	FALSE
FBgn0038737	Q9VDT6	20	19	522500	604460000	1614700	7749600000	0	405270000	5476100	15485000000	6742700	170860000	27002000	6510100000	9.56424	23.5891	0.00427925	0.00801259	10.5358	27.8326	0.000113381	0.000349779	TRUE	TRUE
FBgn0038723	Q9VDV2	23	22	355280	282750000	5841700	1529100000	1881500	355880000	3761800	2650500000	1639800	268200000	12726000	1782400000	8.18445	24.0679	0.00012596	0.000550193	8.20753	26.7445	3.39954e-05	0.000169512	TRUE	TRUE
FBgn0086613	Q9VDY1	8	8	2150000	657460000	863020	47960000	0	228470000	4906600	99414000	391560	181690000	0	19182000	10.047	23.1421	0.00139178	0.00323374	6.39174	22.2293	0.0150157	0.0189694	TRUE	FALSE
FBgn0038686	Q9VDZ1;A0A0B4KHR2	14	14	0	0	172380	146950000	0	0	215400	287450000	0	37343000	0	277160000	3.47113	16.4765	0.291815	0.332059	11.0029	22.2571	2.19937e-05	0.000136151	FALSE	TRUE
FBgn0259704	Q9VDZ4	30	30	392760000	637570000	656850000	1940800000	1684300000	726720000	1184200000	1680600000	431780000	721320000	855100000	1833800000	0.0755337	29.3325	0.929616	0.935441	1.05625	30.2294	0.13068	0.143316	FALSE	FALSE
FBgn0038683	Q9VDZ8;Q9VDZ7	17	17	0	0	1683800	149260000	0	0	0	215610000	0	0	2513700	124010000					8.20778	23.1371	0.00315866	0.00459104	FALSE	TRUE
[truncated: 1,167 more rows]
