# Supplementary material for: CAPRI enables comparison of evolutionarily conserved RNA interacting regions
Source: Nat Commun. 2019 Jun 18;10:2682. doi: 10.1038/s41467-019-10585-3 (PMC6581911; doi:10.1038/s41467-019-10585-3)
Supplement: Supplementary file 5 — Supplementary Data 2 [file 41467_2019_10585_MOESM5_ESM.xlsx]

## Sheet: MaxQuant adjacent peptides
Panhale et al Supplementary Data 2
Drosophila adjacent peptides identified by MaxQuant
Legend
Sequence	adjacent peptide sequence
Length	Length of the peptide
Proteins	Majority protein Uniprot IDs from MaxQuant
PEP	Posterior Error Probability of the identification
Intensity nonuv_biorep1	Summed up eXtracted Ion Current (XIC) of all isotopic clusters in Non crosslinked Biological replicate 1
Intensity nonuv_biorep2	Summed up eXtracted Ion Current (XIC) of all isotopic clusters in Non crosslinked Biological replicate 2
Intensity nonuv_biorep3	Summed up eXtracted Ion Current (XIC) of all isotopic clusters in Non crosslinked Biological replicate 3
Intensity nonuv_biorep4	Summed up eXtracted Ion Current (XIC) of all isotopic clusters in Non crosslinked Biological replicate 4
Intensity uv_biorep1	Summed up eXtracted Ion Current (XIC) of all isotopic clusters in UV crosslinked Biological replicate 1
Intensity uv_biorep2	Summed up eXtracted Ion Current (XIC) of all isotopic clusters in UV crosslinked Biological replicate 2
Intensity uv_biorep3	Summed up eXtracted Ion Current (XIC) of all isotopic clusters in UV crosslinked Biological replicate 3
Intensity uv_biorep4	Summed up eXtracted Ion Current (XIC) of all isotopic clusters in UV crosslinked Biological replicate 4
logfc	Average log2 fold change in the UV samples compared to noUV samples
avg_intensity	Average of all log2 intensities of UV and noUV samples
p_value	P value for UV samples
adj_p_val	Adjusted p value for UV samples
is_significant	Statistically selected adjacent peptide
Sequence	Length	Proteins	PEP	Intensity nonuv_biorep1	Intensity nonuv_biorep2	Intensity nonuv_biorep3	Intensity nonuv_biorep4	Intensity uv_biorep1	Intensity uv_biorep2	Intensity uv_biorep3	Intensity uv_biorep4	logfc	avg_intensity	p_value	adj_p_val	is_significant
AAAAPYRK	8	P13468	0.0030674	0	0	0	0	0	0	29715000	40926000	4.62297	18.1212	0.0753457	0.136294	FALSE
AAALFANEEEFK	12	Q9VN21	0.00022575	0	0	0	0	0	0	0	41704000	2.376	16.9977	0.284679	0.358981	FALSE
AAALFANEEEFKK	13	Q9VN21	0.017685	0	0	0	0	0	0	0	25098000	2.19285	16.9061	0.291326	0.358981	FALSE
AAALNCINSFGEK	13	Q9VEZ3;E1JIM4;A0A0B4K664;A0A0B4K700	0.00058351	0	0	0	0	0	0	12499000	5141200	3.56241	17.5909	0.0887472	0.136294	FALSE
AAALQALPEFK	11	A1Z9A8	0.00018783	0	0	0	0	0	0	21319000	28825000	4.37678	17.9981	0.0773432	0.136294	FALSE
AAAVAAAAIAATVQGR	16	Q8T0Q2;Q9VN39	2.0741e-31	0	0	0	0	257550000	164050000	489660000	688410000	12.5543	22.0868	2.21293e-07	1.3541e-05	TRUE
AACVNAVR	8	B7Z0E2;M9ND61;Q9VSK3	0.013896	0	0	0	0	0	0	0	13734000	1.9754	16.7974	0.301406	0.358981	FALSE
AAFQITPEGNAQFK	14	R9PY27;Q9VWN9	0.0027305	0	0	0	0	0	713920	2045300	6735700	3.91592	17.7676	0.0242712	0.0525059	FALSE
AAGAAAEMAAGAASAAAGAANAAAAAAR	28	Q9VS83;M9PHN9;M9PBU3;M9ND57;B7Z0D4;Q9VS82;M9PEE7;B7Z0D3	1.71e-33	0	0	0	0	0	0	0	35121000	2.31404	16.9667	0.28677	0.358981	FALSE
AAGIPVAPTGAQSDAVEPEAR	21	Q9VD14	1.0447e-26	0	0	0	0	0	0	30809000	38376000	4.6128	18.1161	0.0753525	0.136294	FALSE
AAGPIAER	8	Q9W424	0.0010153	0	0	0	0	2145000	0	64031000	27128000	6.05727	18.8383	0.0143123	0.0340421	TRUE
AAGVDDDAPTNGWDAPLEDGEQDIFVPSR	29	Q9VJZ7	0.02566	0	63773000	0	0	121490000	246000000	0	0	3.24856	19.9631	0.372982	0.38458	FALSE
AAIENILR	8	O97477	0.014169	0	0	0	0	1786500	5429200	2767200	23223000	6.44285	19.0311	0.000186109	0.0007065	TRUE
AAMSTPYATNGGLPSR	16	Q960W9;B7Z0B0	6.7193e-19	0	0	0	0	0	0	23735000	11765000	4.09229	17.8558	0.0807964	0.136294	FALSE
AANDLNNR	8	M9PBM1;Q94535	0.0010038	0	0	0	0	0	0	117780000	79824000	5.36063	18.49	0.0709368	0.136294	FALSE
AANGNWPDAGSEGGQNGNAFNK	22	Q9VPM5	4.2024e-71	0	0	0	0	2807100	0	41208000	74663000	6.36049	18.9899	0.0130525	0.0319864	TRUE
AANNTADGAAGDGDWADGNGNADRR	25	Q86S05-2;A0A0B4K7U5;E1JH02;A0A0B4KFC5;Q86S05-3;Q86S05;A0A0B4K6T1;D0Z768	0.015157	0	0	0	0	0	0	2967200	4731100	3.01377	17.3166	0.099215	0.139602	FALSE
AANPVPLGTIMQPYLK	16	Q9VZF5	1.193e-05	0	0	0	0	0	0	3649000	10003000	3.35842	17.4889	0.0931496	0.137087	FALSE
AANQPESTIVVVGTVTDDAR	20	M9PHM6;Q9VS34	7.7951e-11	0	0	0	0	0	0	0	4421400	1.5666	16.593	0.330526	0.36103	FALSE
AAPAASER	8	Q9VN25;Q9VN25-2	0.0010244	0	0	0	0	0	0	6854800	19014000	3.81748	17.7184	0.0852427	0.136294	FALSE
AAPAASERNDR	11	Q9VN25;Q9VN25-2	0.00012009	0	0	0	0	5046200	0	15563000	46595000	6.05076	18.835	0.0108697	0.0285899	TRUE
AAPANATPAR	10	Q7KTV5;M9PFZ1;M9MSM4;Q9VNX6	0.0015417	0	0	0	0	0	8486200	14129000	18879000	5.87753	18.7484	0.00942846	0.0263956	TRUE
AAPDITNTEFFPTLSAARPEEQR	23	A0A0B4LGI9;H0RNI8;Q8MMC4-2;Q8MMC4	9.277e-29	0	0	0	0	0	0	4651000	30634000	3.8496	17.7345	0.0894439	0.136294	FALSE
AAPHGQGAAPGAGGGGPR	18	A0A0B4LGR2;A0A0B4JDA1;Q9VN58	8.0226e-05	0	0	0	0	0	0	0	0					FALSE
AAQSQHPVAAVFK	13	Q9W149	0.00016794	0	0	0	0	0	0	0	0					FALSE
AASGMGLR	8	X2J7U0;Q9VKM1	0.0019081	0	0	0	0	0	0	20342000	25622000	4.31738	17.9684	0.0778256	0.136294	FALSE
AASLPTLEPPEDR	13	Q95RB1	0.0019558	0	0	0	0	0	0	3412800	6614900	3.18512	17.4022	0.0955093	0.13779	FALSE
AASVASDLNEFLR	13	A0A0B4K6G6;Q9VG05	0.0002312	0	0	0	0	0	1003800	9880500	13320000	4.85282	18.2361	0.0181458	0.0408109	TRUE
AATQEIAANVLR	12	M9PD90;Q9VKG8;M9PCQ6	1.7206e-07	0	0	0	0	2287900	1251300	20002000	24813000	6.74004	19.1797	0.000345712	0.00120882	TRUE
AAVGLNGVEFEGSK	14	Q9VZ69;Q0KHU2;Q8IR99;E1JJM0;M9NF14	1.2458e-14	0	0	0	0	16813000	7392100	384160000	521450000	10.2643	20.9418	7.08255e-05	0.000312483	TRUE
AAVHYDR	7	Q9V3E7	0.011637	0	0	0	0	0	0	12740000	24713000	4.13557	17.8775	0.080234	0.136294	FALSE
AAVVGMTLPIAR	12	O18404;D5A7S2	1.5962e-05	0	0	0	0	1362400	2445700	7600500	21724000	6.39783	19.0086	0.000254549	0.000927929	TRUE
ACATAEDAQCNR	12	X2JEW2;Q9VYA7	1.3367e-08	0	0	0	0	0	0	4397000	5956500	3.2387	17.429	0.0933793	0.137142	FALSE
ACDILNGSELLGSQLR	16	Q8SYR3;Q24491	4.8279e-89	0	0	0	0	13561000	10843000	72657000	82949000	9.06122	20.3403	1.09209e-05	7.91728e-05	TRUE
ACIDLER	7	Q9VHK3;A0A0B4K6Y7	0.017719	0	0	0	0	0	0	19341000	22966000	4.25971	17.9395	0.0783322	0.136294	FALSE
ACPEEAER	8	A0A0B4JD46;Q8T8R1	0.0010085	0	0	809880	1218200	1075700000	333140000	9443900000	9300200000	13.2756	24.5036	1.38375e-05	9.27313e-05	TRUE
ACYGVLR	7	G3M3A2;Q06559	0.005638	0	0	0	3249300	1181300000	882430000	5492800000	5760000000	13.8931	24.2117	7.44252e-06	6.23434e-05	TRUE
ADDLSSELTLDGFMTQCIHGNR	22	Q7K4L8	0.0034427	0	0	0	0	1299100	0	0	0	1.12485	16.3721	0.391065	0.400973	FALSE
ADEAPAR	7	M9PB84;P31009	0.0020616	585840	0	0	0	3057300000	298760000	13344000	13521000	10.1083	21.7014	0.000394673	0.00135422	TRUE
ADEFDR	6	Q9VIF1	0.017896	0	0	0	0	0	0	0	0					FALSE
ADHDVIISLPK	11	Q7KN75	5.8211e-06	0	0	0	0	0	58962000	0	1663300	3.71489	17.6671	0.109847	0.149527	FALSE
ADLVASGNAAR	11	Q8T0Q2;Q9VN39	6.5822e-06	237670	1350000	587970	0	867940000	2282100000	2552000000	3213400000	12.6032	24.6012	1.97249e-06	2.8024e-05	TRUE
ADQLTEEQIAEFK	13	A0A0B4LF57;P62152	2.9914e-05	0	0	0	2448300	0	0	0	0	-1.35342	16.4864	0.354367	0.370711	FALSE
ADRLTEATK	9	Q9VJ86	0.0073476	0	0	0	0	9320600	35292000	358850000	249370000	10.3247	20.972	2.10991e-05	0.000123659	TRUE
ADSLEILQQQQQQQQLNGTTQR	22	Q7KVS9	2.6149e-52	3400600	3239300	0	0	3816800	5756900	27219000	50811000	4.9184	21.1952	0.0201967	0.044596	TRUE
ADSNDEVLFR	10	X2JBC1;Q9VYS3	6.5303e-08	0	0	0	0	43628000	102460000	177750000	274190000	11.0466	21.333	9.66651e-07	2.01575e-05	TRUE
ADSNDEVLFRGPQPK	15	X2JBC1;Q9VYS3	1.3902e-05	0	0	0	0	478950	7827800	11155000	25899000	6.64215	19.1307	0.000646542	0.00212619	TRUE
ADSNSSYEGSSR	12	A0A0B4K618;Q9NFU0-3;Q9NFU0-2;A0A0B4KFN9;B3LF78;Q9NFU0	1.8059e-24	0	0	0	0	46455000	25396000	116420000	101050000	10.0535	20.8364	1.81205e-06	2.69969e-05	TRUE
ADSNSSYEGSSRR	13	A0A0B4K618;Q9NFU0-3;Q9NFU0-2;A0A0B4KFN9;B3LF78;Q9NFU0	2.5061e-08	0	0	0	0	1087400	5601900	15369000	17398000	6.7893	19.2043	0.000185697	0.000706421	TRUE
ADSVVVLLCR	10	X2JBC1;Q9VYS3	0.00079586	0	0	0	0	0	0	2236600	6253600	3.01245	17.3159	0.101768	0.141919	FALSE
ADTSQPLDACAADYEAK	17	Q9VZ64	3.5217e-06	0	0	0	0	0	0	13779000	8474100	3.77782	17.6986	0.0842703	0.136294	FALSE
ADWASIEEMDFPR	13	Q9VCK0	0.0022196	0	0	0	0	0	0	0	6230100	1.69029	16.6548	0.31987	0.359198	FALSE
ADYLDHLFDK	10	Q9W1V7	0.00068307	0	0	0	0	0	0	8958800	39619000	4.17881	17.8991	0.0825626	0.136294	FALSE
AEAENAIQAMNGQWIGSR	18	Q9VCE3;Q8IMX4	1.5093e-29	0	0	0	0	4873800	0	13892000	48242000	6.00979	18.8146	0.0111229	0.0289807	TRUE
AEAGDIIDSTETNLIALR	18	Q9VJ87	1.0831e-07	0	0	0	0	0	3176500	0	0	1.44733	16.5333	0.342873	0.365267	FALSE
AEDELAREK	9	A8DYH1	0.0037748	43053000	9848200	0	0	21752000	492250000	754240000	289750000	7.65994	23.8826	0.00965294	0.0269132	TRUE
AEEDIDEEK	9	Q8SY39	1.5533e-10	0	0	0	124110	15333000	0	116280000	110000000	7.20887	19.692	0.0105058	0.0282426	TRUE
AEEIYVSR	8	Q9VEN9	0.0024823	0	0	0	0	678520	4397200	0	0	2.45521	17.0373	0.133964	0.177058	FALSE
AEEYIVAHK	9	Q9VR36	0.0083226	0	0	0	0	0	0	0	5983400	1.67572	16.6475	0.321027	0.359198	FALSE
AEFLTEVAPEIR	12	A0A0B4LG05;P25823	0.0032997	0	0	0	0	0	0	0	1635900	1.208	16.4137	0.376049	0.386888	FALSE
AEGYNATSIHGDK	13	Q9W3M7	0.0021506	0	0	0	0	0	0	0	0					FALSE
AELEAFLEEEER	12	O61380;A8DZ29	0.0099172	0	0	0	0	0	2078600	0	0	1.29438	16.4569	0.362542	0.376364	FALSE
AELEAFLEEEERK	13	O61380;A8DZ29	0.025585	0	0	0	0	0	2252700	0	0	1.32339	16.4714	0.358426	0.373239	FALSE
AELLQTYGYDIR	12	Q9VB04;Q7KRX5;A0A0B4KH64	0.00012455	0	0	0	0	28567000	2780900	55774000	85542000	8.75488	20.1871	4.85584e-05	0.000232011	TRUE
AELNEFLTR	9	G3M3A2;Q06559	0.0012075	0	0	0	7438300	47487000	92068000	431750000	761990000	9.97312	22.5504	0.000337082	0.00118234	TRUE
AELQHGILTQCIK	13	Q9VUQ5;Q9VUQ5-2;M9PFK7	6.3348e-21	0	0	0	0	0	0	9724700	124960000	4.62269	18.121	0.0835996	0.136294	FALSE
AELTLTCLHR	10	X2JFP6;X2JL40;Q9VWS3;Q494I2;X2JEA7	0.0075743	0	0	0	0	0	0	0	2621000	1.378	16.4987	0.351188	0.368691	FALSE
AEMEDLEYQFR	11	Q9VCH1	0.00015778	0	0	0	0	915800	3340000	2656500	9263600	5.68041	18.6499	0.000318525	0.00112756	TRUE
AENGGGGGGPGSGLGPNAAFNEAR	24	A0A0B4LH25;Q9W2K4;A8DYK5	3.6765e-19	0	0	0	0	4648500	14571000	40716000	47627000	8.37266	19.996	2.09876e-05	0.000123287	TRUE
AEQNDSNGNYDDGEEITEPEQLR	23	E1JIK0;P48810;P48810-2	7.4962e-44	0	0	0	0	14227000	0	59102000	142590000	7.30928	19.4643	0.00862629	0.0249152	TRUE
AEQNDSNGNYDDGEEITEPEQLRK	24	E1JIK0;P48810;P48810-2	6.4042e-21	0	0	0	0	0	0	4524600	100330000	4.26755	17.9434	0.0926922	0.137087	FALSE
AEQQAAQAVQGR	12	M9MRJ4;M9MSG3;M9PEP8	3.8931e-08	0	0	0	0	2894800	0	4450100	9122700	4.81062	18.215	0.0131328	0.0320831	TRUE
AESFVILR	8	Q9VMH2	0.010334	0	0	0	0	1206200	2423700	0	0	2.44787	17.0336	0.121285	0.161882	FALSE
AESFVMGYLK	10	Q9VKC1	0.02247	0	0	0	0	0	0	0	4205100	1.54851	16.5839	0.332256	0.361563	FALSE
AESIGSLEFR	10	Q9VHC4;A0A0B4KFZ2;Q6AWD5	0.0075743	0	0	0	0	0	1849100	0	0	1.25218	16.4358	0.368896	0.381331	FALSE
AESTLPSTTGNSVLDR	16	M9MRJ4;M9MSG3;M9PEP8	1.2001e-05	0	0	0	0	0	0	3080200	10615000	3.31871	17.469	0.0952704	0.137669	FALSE
AESVISSELNK	11	A0A0B4LG05;P25823	0.0053384	0	0	0	0	0	0	0	0					FALSE
AETDEGPDILR	11	Q9VNF8;A0A0B4K6T4;A0A0B4K5Z8	0.0044889	0	0	0	0	0	1798400	4174700	0	2.78805	17.2037	0.107805	0.147559	FALSE
AEVENIHITPR	11	P04052	0.0017723	0	0	0	0	0	0	0	0					FALSE
AFCAYCQDR	9	A1Z9X0;A1Z9X0-3;A0A0B4JD26;A0A0B4KFQ6;A0A0B4KEQ8;A0A0B4KEV2;A0A0B4JD78;A0A0B4KG15;A1Z9X0-5;A1Z9X0-4;A1Z9X0-2	0.0077331	0	0	0	0	0	0	6649600	0	1.71379	16.6666	0.318055	0.359198	FALSE
AFDEVCK	7	Q9VHR5	0.0088466	0	0	0	0	0	5381100	0	27570000	3.86418	17.7418	0.0875822	0.136294	FALSE
AFFANNR	7	Q9W5D3	0.015997	0	0	0	0	0	4851600	0	0	1.60009	16.6097	0.327445	0.360621	FALSE
AFFAVGFPR	9	Q23985	0.0029503	0	0	0	0	0	2118400	0	3506200	2.78417	17.2018	0.106355	0.146245	FALSE
AFFIGLMTQR	10	Q8SYP9	0.0016236	0	0	0	0	0	0	0	14115000	1.98526	16.8023	0.300886	0.358981	FALSE
AFINQIK	7	Q9W4C4;Q7KVW1	0.014075	0	0	0	0	5688600	41605000	19184000	0	6.12857	18.874	0.0102898	0.0279396	TRUE
AFKPEANLQLHSFPGPNIK	19	Q9VUJ0	0.0017254	0	0	0	0	0	0	0	11424000	1.90897	16.7642	0.30509	0.358981	FALSE
AFLIEEQK	8	Q9VBH8;Q9VHE5	0.0029404	0	0	0	0	0	0	31236000	40145000	4.63402	18.1267	0.0752123	0.136294	FALSE
AFLQVVEVPSDPIEGTPR	18	Q9VSD7	6.9802e-05	0	0	0	0	0	0	0	3841200	1.51586	16.5676	0.335502	0.362456	FALSE
AFNTLDGTDFHGR	13	Q9VT19	1.1075e-10	0	0	0	0	0	0	4004200	22636000	3.68647	17.6529	0.0911741	0.136822	FALSE
AFPANAAAGAAAAAAAAAIHPNAGR	25	Q24474;Q9VQJ0;M9PBZ2	7.4653e-14	0	0	0	0	0	0	26137000	15451000	4.22536	17.9223	0.0790452	0.136294	FALSE
AFRGNQNR	8	M9NG39;P41073-3;P41073-2	0.0032906	0	0	0	0	25729000	108140000	0	0	4.92147	18.2704	0.075519	0.136294	FALSE
AFSFVTFLDPDVAQSLCGEDHIIK	24	Q8SXP8;Q9W1I0	4.527e-86	0	0	0	0	0	0	234580000	1347000000	6.62832	19.1238	0.0682669	0.136294	FALSE
AFSPTTVTTGR	11	Q8STG9	0.0056972	0	0	0	0	0	14751000	4448800	30323000	5.83105	18.7252	0.0109301	0.028649	TRUE
AFSVATPEQELAWR	14	Q9W413	0.00017791	0	0	0	0	2536300	6269900	0	0	3.05874	17.339	0.09977	0.140038	FALSE
AFVAIGDNNGHIGLGVK	17	M9PB84;P31009	4.4566e-05	0	0	0	0	18257000	11385000	0	0	3.98581	17.8026	0.0815688	0.136294	FALSE
AFVLNPGAQGSSK	13	Q9W0T7;Q8IRJ7	0.00024947	0	0	0	0	0	0	0	22620000	2.15536	16.8873	0.292875	0.358981	FALSE
AFYLQFSPR	9	B7Z098;Q9VNX8;M9MS45	0.0091298	0	0	0	0	0	0	0	0					FALSE
AGADVEATICDINR	14	A0A0B4K883;Q9W123	0.00014521	0	0	0	0	0	0	0	17551000	2.06385	16.8416	0.29697	0.358981	FALSE
AGAELQLEDVR	11	E1JJM8;E1JJM7;Q8IR79-3;Q8IR79-2;Q8IR79	0.0002688	0	0	0	0	2351100	2415500	5272500	8548700	6.12186	18.8706	9.31541e-05	0.000391186	TRUE
AGAFTVLCSDEEEAAR	16	Q9VQ61;Q8IPY3	0.012977	0	0	0	0	0	0	7216600	15177000	3.75473	17.687	0.0852117	0.136294	FALSE
AGAGGGNGGAAVR	13	Q8SWR8	1.1722e-08	0	0	0	0	1800200	2038000	3025000	9904800	5.817	18.7182	0.000184452	0.000703326	TRUE
AGAISASDFNAR	12	Q9VPU7;Q8IPW1	0.00051134	0	0	0	0	0	1635300	42433000	29734000	5.8441	18.7317	0.0154161	0.0359197	TRUE
AGANNVNIESDQISR	15	P52304	3.6371e-20	0	0	0	0	0	2482000	0	9498700	3.20076	17.41	0.098777	0.139333	FALSE
AGANVISLQYGSNK	14	M9PE30;Q9VZI1	4.8268e-06	0	0	0	0	0	0	19146000	27012000	4.31458	17.967	0.0779477	0.136294	FALSE
AGAPDGNQAR	10	A0A0B4KH54;Q9VFL5	0.0002213	0	0	0	0	4088900	31918000	9916700	32058000	7.95702	19.7882	2.61337e-05	0.000145219	TRUE
AGDALTDLSLACLGK	15	Q9VIF1	5.6604e-05	0	0	0	0	3915700	5459300	10482000	0	5.04338	18.3314	0.0119348	0.030219	TRUE
AGDGDYSEEFVFETSATLPANIKPPR	26	Q9VJJ8;Q9VJJ9;M9PD19;B7YZW3	1.3987e-128	0	0	0	0	0	0	0	34636000	2.30903	16.9642	0.286946	0.358981	FALSE
AGFAGDDAPR	10	X2JCP8;P10987;P02572;A0A0B4LH50;P83967;P53501;P10981;M9PFZ6;P02574	0.0011776	0	3625300	2129300	2312600	3351300	5438000	139230000	163500000	4.65654	22.2689	0.0320543	0.0681385	FALSE
AGGEVLTFDQLALR	14	M9PHM6;Q9VS34	4.7783e-18	0	0	0	0	8329800	35642000	0	0	4.1144	17.8669	0.0831827	0.136294	FALSE
AGGGNQGNYGGNNQGFNNGGNNR	23	A4V3J6;P07909-4;A4V3J5;P07909-3;P07909-2;P07909	3.596e-240	0	0	0	0	8352700	794980	189470000	276560000	8.72403	20.1717	0.000889496	0.00283976	TRUE
AGIKPEQIGIITPYEGQR	18	X2JBC1;Q9VYS3	0.00089518	0	0	0	0	0	0	0	0					FALSE
AGLLQVFVR	9	Q9W4J5	0.0040098	0	0	0	0	1801800	2095000	1508300	10188000	5.58643	18.6029	0.000310118	0.00110312	TRUE
AGLMPNLAPEWSK	13	Q9VHQ0	0.012444	0	0	0	0	0	0	3621600	33860000	3.79548	17.7074	0.0930927	0.137087	FALSE
AGLQFPVGR	9	Q4AB57;P84051;A0A0B4KH25;P08985	0.0024747	0	0	0	89355000	7095600	8342800	100930000	157430000	6.43187	21.6764	0.0283007	0.0603842	FALSE
AGLQVGDQLLEVCGINMR	18	M9PD90;Q9VKG8;M9PCQ6	5.4217e-08	0	0	0	0	0	0	0	0					FALSE
AGLSMQVVR	9	O97102	6.0134e-15	1085300	1669200	4054600	8284100	64930000	186390000	169350000	469170000	5.97842	24.4026	0.000406183	0.00139093	TRUE
AGLSQSLFER	10	X2JBC1;Q9VYS3	1.71e-05	0	0	0	7035500	83459000	126800000	195480000	330460000	9.72492	22.4063	0.000223274	0.000825039	TRUE
AGNQLFHAAALLK	13	Q9VN25;Q9VN25-2	3.0297e-56	0	0	0	0	6652500	125190000	4048800	75122000	8.60953	20.1144	9.08014e-05	0.000383443	TRUE
AGPDGGDGGHGGHVVFQASNDVR	23	Q9VLN0	0.0023628	0	0	0	0	0	0	0	4379800	1.56319	16.5913	0.330848	0.36103	FALSE
AGPGPQQQAPPQGIPQAPPPTQQQQAAAQQLQSR	34	Q9VE52	2.5461e-09	0	0	0	0	0	0	0	0					FALSE
AGPPSEGSAPAYDYR	15	Q0E8T6	6.0093e-05	0	0	0	0	0	0	0	0					FALSE
AGPVTVEQLDFGR	13	A0A0B4KEI6;P18289	0.005342	0	0	0	0	0	0	0	0					FALSE
AGSDYIAR	8	Q8IH00	0.0090999	0	0	0	0	0	4052700	0	0	1.5352	16.5773	0.33356	0.362091	FALSE
AGSGNLEILVNGGR	14	Q9W204;A0A0B4KEX6;Q9W205;A0A0B4KFF9	0.0041448	0	0	0	0	0	0	0	0					FALSE
AGSSFPFNEDDFMR	14	Q9VJZ7	0.0023142	0	0	0	0	0	0	0	0					FALSE
AGSSVGGASSVGTSEDGEDNSSLAGDDEEEYHR	33	Q9VJJ8;Q9VJJ9;M9PD19;B7YZW3	0.00033851	0	0	0	0	0	0	0	0					FALSE
AGSSYLAQQQPGR	13	A0A0B4KHR8;A0A0B4K725;Q9VCA8;A0A0B4LHK4;A0A0B4KHZ8	0.00031854	0	0	0	0	0	0	2290900	0	1.32945	16.4744	0.35759	0.372806	FALSE
AGSVASDR	8	Q9VEN9	0.003315	0	0	0	0	0	0	12159000	9489400	3.77352	17.6964	0.0839929	0.136294	FALSE
AGYFNENLFVR	11	Q7KQM6;Q7KQM6-2	5.2753e-05	0	0	0	0	14586000	17852000	11727000	54227000	8.45621	20.0378	7.46112e-06	6.2358e-05	TRUE
AHLASQYMR	9	P21187	0.00019459	496570	0	0	0	1903600000	4842500000	2843500000	4682100000	15.0445	24.1099	1.72187e-07	1.35078e-05	TRUE
AHLWQK	6	A1Z8U0	2.4156e-05	0	0	0	0	0	0	0	0					FALSE
AHQTFQNHGLETVNFLR	17	Q8SXK0	0.00012941	0	0	21263000	0	0	0	0	0	-2.13304	16.8762	0.293831	0.358981	FALSE
AHSIQIIK	8	P41093	0.00089726	0	0	0	0	1051100	7286300	22808000	66454000	7.49761	19.5585	0.000300081	0.00107112	TRUE
AHTEEDFR	8	Q9VZE4	0.00097875	0	0	0	0	0	0	10603000	82732000	4.50514	18.0622	0.0818445	0.136294	FALSE
AHVVSQGNQR	10	B7YZY9;Q9Y0H4	0.009592	0	0	0	0	0	0	0	0					FALSE
AIDEPNFSVSYAR	13	O61380;A8DZ29	0.00012901	0	0	0	0	0	0	0	0					FALSE
AIEAFEEICQK	11	Q9VJ86	3.2278e-06	0	0	0	0	0	53280000	19479000	74013000	7.14869	19.384	0.00790302	0.023386	TRUE
AIEDIHGLMALSK	13	Q9VN25;Q9VN25-2	0.0015078	0	0	0	0	0	0	0	5809500	1.66508	16.6422	0.321887	0.359267	FALSE
AIEINGAVEYVPR	13	A1Z9A8	2.5058e-10	0	0	0	0	188610000	173020000	307440000	301750000	11.9958	21.8075	1.87129e-07	1.35078e-05	TRUE
AIESFLATGNIASR	14	P20028	1.3918e-08	0	0	0	0	4251300	4435800	8936900	14756000	6.94193	19.2806	3.23099e-05	0.000171386	TRUE
AIGPINTCR	9	P19339-13;M9PHB3;P19339-5;P19339-2;P19339;P19339-14;M9PGK6;P19339-10;P19339-12;P19339-9;P19339-8;P19339-7;P19339-6;P19339-4	0.0026432	0	0	0	0	0	0	15469000	27073000	4.23847	17.9289	0.0789712	0.136294	FALSE
AIGTDEDLAHSSIR	14	Q9VKD3	0.00014934	0	0	0	0	0	0	0	15130000	2.01031	16.8148	0.299594	0.358981	FALSE
AIGTGSDGGSGGGR	14	Q9VWB8;Q8IQV9	0.0049816	0	0	0	0	0	0	0	0					FALSE
AIHIDNHVAR	10	Q9VTE6	0.0015989	0	0	0	0	0	9521400	0	0	1.84327	16.7313	0.30907	0.358981	FALSE
AIIALNGTTPSSCTDPIVVK	20	M9NFP7;P16914-2;P16914	1.3201e-13	0	0	0	0	0	752600	60719000	393570000	6.62505	19.1222	0.0251821	0.0542936	FALSE
AIIEHVR	7	Q9W0S7	0.0046994	0	0	0	0	238410000	644370000	775620000	1973400000	13.5656	22.5925	1.89258e-07	1.35078e-05	TRUE
AIIEHVRDGSTVR	13	Q9W0S7	0.0015053	0	0	0	0	0	3973200	0	0	1.52805	16.5737	0.334271	0.362138	FALSE
AILVDLEPGTMDSVR	15	P61857	8.7479e-05	0	0	0	35376000	0	0	0	0	-2.31665	16.968	0.286679	0.358981	FALSE
AILVTNLTSDATEADLRK	18	A0A0B4K7G4;P13469	4.0512e-09	0	0	0	0	1349600	1406500	23034000	51474000	6.90593	19.2626	0.000706438	0.00230399	TRUE
AIMKVIHNPRYRNSAR	16	Q7K142;Q8SYL7	0.0011388	0	34449000	45867000	10540000	0	176060000	156800000	0	-0.848193	21.9829	0.80444	0.810114	FALSE
AINANNGSMPLGMQR	15	Q9VIR0;M9PBE5;M9PDS6;M9PDS2;M9PBE4;M9PD86;M9PGA0;Q9VIQ9-3;Q9VIQ9	2.1431e-06	0	0	0	0	0	0	6283900	1980900	2.9704	17.2949	0.103853	0.143883	FALSE
AINEGGFQSLPQK	13	Q7JWF1	0.00022536	0	0	0	0	0	0	0	0					FALSE
AIQANDPDAAISHK	14	Q9VJ86	4.9144e-05	0	0	0	0	0	36013000	0	37126000	4.65715	18.1382	0.0749626	0.136294	FALSE
AIQESSMGSTQSFPVTR	17	A0A0B4K618;Q9NFU0-3;Q9NFU0-2;A0A0B4KFN9;A0A0B4KGP6;Q9NFU0-4;B3LF78;Q9NFU0	1.8536e-90	0	644280	4357900	8214300	1456200000	475650000	7333900000	6532200000	11.1275	25.5967	0.000102282	0.000421934	TRUE
AIQESSMGSTQSFPVTRR	18	A0A0B4K618;Q9NFU0-3;Q9NFU0-2;A0A0B4KFN9;A0A0B4KGP6;Q9NFU0-4;B3LF78;Q9NFU0	5.6177e-21	0	0	0	0	2697800	4205500	50034000	145360000	8.205	19.9122	0.000221541	0.000820405	TRUE
AIQQQTGNFSPGNSGPGVTGVGVGR	25	X2JBC1;Q9VYS3	1.4544e-28	0	0	0	0	0	619660	3829700	26958000	4.59128	18.1053	0.026655	0.05711	FALSE
AIQSVNNIMIDGR	13	M9PCL9;M9PFI0;M9PB92;Q8IPB9;Q9VKX1;M9MRH8	1.3438e-08	0	0	0	0	1686300	0	100250000	127590000	6.6906	19.155	0.016559	0.0378281	TRUE
AIQTICK	7	Q8SYP9	0.019445	0	0	0	0	0	0	24429000	27160000	4.40443	18.0119	0.0769872	0.136294	FALSE
AISAANAAAAAAADGTTGR	19	A0A0B4K6J1;P52172-2;A0A0B4KHL1;E2QCY6;P52172-3;P52172	5.683e-09	0	0	0	0	1905900	4572500	7849600	18363000	6.6956	19.1575	9.19889e-05	0.00038756	TRUE
AISSNTQYQVIPR	13	A0A0B4KG81;A1ZBE8	0.0097946	0	0	0	0	0	0	0	0					FALSE
AITFFTQEDTSNLR	14	Q9VVK8	9.1654e-08	0	0	0	0	0	3050600	0	9749500	3.28456	17.4519	0.0955892	0.13779	FALSE
AITGQQTAAPNMQIPGAQIAGGAQQR	26	P21187	2.5286e-164	0	838810	23098000	35905000	7071900000	6205600000	21680000000	21660000000	12.2184	27.3709	0.000149079	0.000591257	TRUE
AITVHADTK	9	Q7KY08;Q32KD4	0.0010641	0	0	0	0	0	0	327350000	342270000	6.25437	18.9369	0.0673988	0.136294	FALSE
AITVHADTKK	10	Q7KY08;Q32KD4	0.0025111	0	0	0	0	0	0	7802500	22437000	3.92389	17.7716	0.0839147	0.136294	FALSE
AIVAIDNPSDIFVISSR	17	X2JC80;P38979-2;P38979	8.3999e-26	0	0	0	0	3171600	2312200	0	32526000	5.06593	18.3426	0.0169464	0.0386273	TRUE
AIVGASLAEILAK	13	X2JE06;Q9VJY6	7.3466e-05	1684300	1590500	0	8011200	1890600000	185840000	10489000000	12688000000	11.2771	25.6456	0.000166168	0.000645093	TRUE
AIVLSASGK	9	Q9W5W8	0.002518	0	0	0	0	0	17220000	36201000	104930000	7.09074	19.355	0.00834606	0.0243604	TRUE
ALACNDVVER	10	Q9VJZ7	0.0078634	0	0	0	0	2650500	0	0	0	1.38204	16.5007	0.350679	0.368456	FALSE
ALAEQQAMR	9	M9MRJ4;M9MSG3;M9PEP8	0.0047861	0	0	0	3443600	0	0	3844800	0	0.0397477	17.306	0.983798	0.984181	FALSE
ALAQAPELGTACVAR	15	A0A0B4LG05;P25823	0.0058957	0	0	0	0	0	0	0	0					FALSE
ALDTLQEVFR	10	Q9VN25;Q9VN25-2	1.3533e-22	0	0	0	0	148160000	346050000	451120000	937160000	12.7057	22.1625	2.61038e-07	1.41235e-05	TRUE
ALDTMNFDLVR	11	P21187	2.8249e-159	0	0	23091000	22879000	5395300000	6691900000	7861400000	13062000000	12.7295	26.4967	0.000224012	0.000827172	TRUE
ALDVNANSSGK	11	Q9VU88	0.0015371	0	0	0	0	0	0	12181000	4578600	3.51132	17.5653	0.0900237	0.136294	FALSE
ALDYSEVEVPFGDK	14	B7Z0E2;M9ND61;Q9VSK3	0.00034701	0	0	0	0	0	0	6325200	7157900	3.43611	17.5277	0.089253	0.136294	FALSE
ALEADTGPEQEQR	13	Q27607	2.4612e-06	0	0	0	0	0	1691300	0	5496700	2.86513	17.2422	0.107431	0.147292	FALSE
ALECDGR	7	X2JC79;Q7KUX7;Q9VXF8;X2JE34;Q8IR13	0.0060154	0	0	0	0	139150000	12266000	1128400000	1629900000	12.0088	21.8141	2.51223e-05	0.00014097	TRUE
ALEIEPYSIEEAER	14	Q9W3Y0	0.00034701	0	0	0	0	0	0	2410100	3054000	2.7809	17.2001	0.105776	0.1458	FALSE
ALEILNGYK	9	Q9VVV7	0.0033792	0	0	0	0	3411100	0	26674000	52034000	6.14367	18.8815	0.0119657	0.0302477	TRUE
ALELTIPTR	9	X2J6U8;Q9VJ35	0.010056	0	0	0	0	614720	0	0	2225300	2.17395	16.8966	0.143824	0.189068	FALSE
ALENFDDFYGSVYGTR	16	Q9VPX3	3.2211e-48	0	0	0	0	0	0	16225000	28645000	4.27604	17.9477	0.0786178	0.136294	FALSE
ALENPVVTGMVK	12	M9PFS8;Q9VVA0	0.00021377	0	0	0	0	8838300	0	19464000	31585000	6.19334	18.9063	0.00921377	0.0260207	TRUE
ALEQLNGFELAGR	13	Q9VM49	2.2461e-13	0	0	0	0	77811000	0	15318000	0	4.61572	18.1175	0.0786742	0.136294	FALSE
ALEQLQELSESLDK	14	A0A0B4LGA2	1.8721e-12	0	0	0	0	3897400	1416400	0	14667000	4.67624	18.1478	0.0172802	0.0392663	TRUE
ALFNGAQK	8	Q8STG9	0.02037	0	0	0	0	666580	4038900	0	0	2.41815	17.0187	0.135115	0.178441	FALSE
ALGYVSNQVPAVTR	14	Q9VFV8	0.00070514	0	0	0	0	0	0	0	4231700	1.55078	16.5851	0.332036	0.361428	FALSE
ALHLVAELALR	11	Q9W592	0.0061801	0	0	0	0	0	2954400	0	0	1.42119	16.5203	0.345901	0.36598	FALSE
ALHVNTER	8	A1Z8U0	0.014649	0	0	0	0	0	0	0	12912000	1.95314	16.7862	0.302605	0.358981	FALSE
ALLFIPR	7	M9PBL3;P02828	0.025161	0	0	0	0	0	0	4751700	11048000	3.48949	17.5544	0.0898728	0.136294	FALSE
ALLGDPAAPIAK	12	Q8IR69;Q59E49;M9PJM2;M9NEF2;Q9VYF3;M9PHQ2	0.022401	0	0	0	0	0	0	0	7052500	1.73501	16.6772	0.316468	0.359162	FALSE
ALLNIIETVER	11	B5RIN0;M9PB50;Q9VMD6	0.00021339	0	0	0	0	7262400	8912000	0	0	3.565	17.5922	0.0870884	0.136294	FALSE
ALLPLQYSVYGPPPDR	16	X2JE07;Q9W3R9	0.00081105	0	0	0	0	33258000	8831400	35250000	115910000	9.17057	20.395	9.24364e-06	7.20697e-05	TRUE
ALLQGDFIR	9	M9NDG7;Q6J5K9	0.00094458	0	0	0	0	4458900	0	59384000	99769000	6.76373	19.1915	0.0114148	0.0294181	TRUE
ALMSSPYGR	9	O61345	0.0031021	0	0	0	0	0	0	5177200	19646000	3.72803	17.6737	0.0880261	0.136294	FALSE
ALNGYTMGNR	10	M9NFP7;P16914-2;P16914	9.788e-05	0	0	0	0	43722000	8888100	174330000	216390000	10.0732	20.8463	1.34157e-05	9.07323e-05	TRUE
ALNNTVPEGGSQPIWVR	17	Q8IH14;O76876	3.3169e-06	0	0	0	0	4503000	930940	20594000	90146000	7.3534	19.4864	0.000545505	0.00181953	TRUE
ALPMPDGLPEDIDNGDVSAK	20	P13060	3.61e-13	0	0	0	0	0	0	13856000	18320000	4.0579	17.8386	0.0804939	0.136294	FALSE
ALQALEHAR	9	E2QD65;P39018	0.005027	0	0	0	0	0	0	9012400	48217000	4.2518	17.9356	0.0826398	0.136294	FALSE
ALQHAALAVNR	11	X2JCY2;Q9VUL1-2;Q9VUL1	0.00049935	0	0	0	0	0	0	0	0					FALSE
ALQPEAYLR	9	Q9VUH9	0.0028363	0	0	0	0	0	0	0	19371000	2.09943	16.8594	0.295322	0.358981	FALSE
ALQQLSFTR	9	A1Z9K0	5.2817e-06	0	0	0	0	84125000	143510000	285180000	218130000	11.493	21.5561	3.88404e-07	1.57197e-05	TRUE
ALSAAAVR	8	Q9VKM7	0.013267	0	0	0	0	0	0	0	13020000	1.95614	16.7877	0.302441	0.358981	FALSE
ALSALLNAR	9	A8DY82;A8DY81;A0A0B4LEZ3;E2QCN4;A8DY80	2.0907e-09	0	0	0	0	9369200	15857000	28342000	94457000	8.77226	20.1958	1.14681e-05	8.20279e-05	TRUE
ALSTAFNDNPAVASRPFDK	19	Q9VNF5	0.00041421	0	0	0	0	0	0	0	8533000	1.80374	16.7115	0.311643	0.358981	FALSE
ALTLGDNVLSVSQPR	15	A0A0B4K7G4;P13469	4.5745e-05	0	0	0	0	2756100	1819700	3027500	16089000	6.10502	18.8622	0.000191455	0.000724062	TRUE
ALTVEDALQPR	11	Q9VBQ7	0.00020868	0	0	0	0	5375500	8144100	13535000	17932000	7.46571	19.5425	1.59018e-05	0.000102335	TRUE
ALTVPELTQQMFDAK	15	P61857;A0A0B4LGH1;P08841;A1ZBL0;Q24560	6.0602e-06	0	0	0	0	2714400	887800	12299000	32932000	6.60461	19.112	0.000495346	0.00166519	TRUE
ALVAFYQK	8	A0A0B4LG52;Q9W237	0.0023949	0	0	0	0	15111000	23673000	15896000	52127000	8.66621	20.1428	4.8679e-06	4.78499e-05	TRUE
ALVCNLDLILK	11	Q9VEZ3;E1JIM4;A0A0B4K664;A0A0B4K700	0.002585	0	0	0	0	936610	1648600	0	16090000	4.25014	17.9347	0.0251575	0.0542861	FALSE
ALVDVLR	7	P19109-2;E1JJ68;C7LAE4;P19109-3;P19109-4;P19109	0.0036762	0	705080	0	4183400	1520400000	128160000	5083400000	5280400000	12.2333	24.3774	6.63367e-05	0.000297426	TRUE
ALVEIIEHGLVDEQQK	16	Q9VPR5	7.7464e-07	0	0	0	0	0	0	0	6559300	1.70886	16.6641	0.318431	0.359198	FALSE
ALVNVWAQHLSEECR	15	O16797-4;O16797;O16797-3;O16797-2	0.00028332	0	0	0	0	0	0	14951000	9618600	3.85295	17.7361	0.0831754	0.136294	FALSE
ALVTNLISSR	10	Q9VPT3	0.00074033	0	0	0	0	39423000	2693300	156620000	193610000	9.52652	20.5729	7.84706e-05	0.000339797	TRUE
ALYSYQPETDQVTK	14	A0A0B4KFU3;A0A0B4KG58;B7YZJ2;B7YZJ1;E1JH90;A0A0B4KET5;A0A0B4KFA4;E1JH91;A0A0B4KEY4;A1ZAU8-2;A1ZAU8-3;A1ZAU8;A0A0B4KEY6	0.00031594	0	0	0	0	0	0	4808100	11680000	3.51381	17.5666	0.0896014	0.136294	FALSE
AMAASYNNPER	11	Q8IMB7;Q9V3W9	0.0031207	0	0	0	0	0	0	1176300	3470600	2.56831	17.0938	0.118385	0.158588	FALSE
AMAECPDDMNK	11	Q86BY9	0.00016136	0	0	0	0	0	0	2164700	1794200	2.55033	17.0848	0.114567	0.154605	FALSE
AMAEGRPPR	9	Q9W4Z2	0.0028264	0	0	0	0	0	0	55512000	22548000	4.63336	18.1263	0.0761749	0.136294	FALSE
AMDDCVR	7	X2J7U0;Q9VKM1	0.013157	0	0	0	0	1624900	2530800	0	22853000	4.72999	18.1747	0.0191105	0.0426337	TRUE
AMDTLTHEYER	11	Q9W551	2.817e-79	0	0	0	0	1446300	11575000	198250000	540690000	9.31569	20.4675	0.000492258	0.00165806	TRUE
AMHEGEMLPAK	11	Q8SZ28;C6SV36	0.00080409	0	0	0	0	0	0	5760500	17692000	3.72876	17.674	0.0869887	0.136294	FALSE
AMLEYAEEFFQVPR	14	A0A0B4K618;Q9NFU0-3;Q9NFU0-2;A0A0B4KFN9;A0A0B4KGP6;Q9NFU0-4;B3LF78;Q9NFU0	0.00010896	0	0	0	0	1052700	4848900	0	0	2.64889	17.1341	0.119259	0.159675	FALSE
AMLSISMPSASQAGR	15	Q9U1H9	5.4088e-09	0	0	0	0	398110	0	36560000	63058000	5.55194	18.5856	0.0295344	0.0628599	FALSE
AMMLSTNPPPITK	13	Q9VZ69;Q0KHU2;Q8IR99;E1JJM0;M9NF14	1.0762e-08	0	0	0	0	174530000	308170000	506980000	861520000	12.7348	22.177	2.13039e-07	1.3541e-05	TRUE
AMMSSHR	7	Q86BI3;F0JAG2;Q9VUY6	0.0029857	0	0	73579	0	59210000	12562000	159180000	266720000	10.2607	21.0293	8.12749e-06	6.6057e-05	TRUE
AMQASGQIPASVVPDTPQTAVPVVGSTITR	30	M9NH51;M9NDZ4;M9NF89;Q24562	2.2013e-75	0	0	0	0	0	0	209370000	302680000	6.04884	18.8341	0.0681475	0.136294	FALSE
AMQFAPK	7	Q7JUX9	0.011424	0	0	0	0	11578000	0	305170000	651020000	8.37476	19.997	0.0101069	0.0276181	TRUE
AMQGLGSGPMSNMGNFMQTGR	21	A0A0B4LHS9;Q94547-2;Q94547	3.0131e-36	0	0	0	0	0	0	48205000	88566000	5.0759	18.3476	0.0726648	0.136294	FALSE
AMQPHSAQNMYVSTGNNNSGNTR	23	O61380	1.944e-73	0	0	0	0	23603000	18078000	127380000	270140000	10.0738	20.8466	8.43955e-06	6.7569e-05	TRUE
AMQQMGVAR	9	Q9W4W2	0.0033452	0	0	0	0	9031900	24350000	52533000	94127000	9.13504	20.3772	8.64261e-06	6.88729e-05	TRUE
AMQSLHSR	8	M9NEQ9;Q9VWG3	0.021611	0	0	0	0	0	0	0	1602000	1.20044	16.4099	0.377326	0.388047	FALSE
AMSIMNSFVNDIFER	15	P02283	0.0012978	0	0	0	0	0	1693400	0	0	1.22046	16.4199	0.373977	0.385219	FALSE
AMSSYTR	7	X2J7U0;Q9VKM1	0.011246	0	0	0	0	0	0	5912300	0	1.67141	16.6454	0.321374	0.359198	FALSE
AMVGIVAGGGR	11	Q9V3G1	0.0057241	0	0	0	0	0	793540	0	24307000	3.12837	17.3739	0.127735	0.16961	FALSE
AMVVLANAIK	10	Q9VJ86	0.019427	0	0	0	0	0	12462000	0	0	1.94034	16.7798	0.30331	0.358981	FALSE
ANDLIQVLR	9	Q8MZI3	0.0047804	0	0	0	0	0	0	11007000	29578000	4.14765	17.8835	0.080964	0.136294	FALSE
ANDLSEYCEPATASG	15	Q9VGI5;Q9VGI4	0.002428	0	0	0	0	7002500	825560	14007000	7927000	6.45344	19.0364	0.000246647	0.000901682	TRUE
ANDNYR	6	Q86S05-2;A0A0B4K7U5;E1JH02;A0A0B4KFC5;Q86S05-3;Q86S05;A0A0B4K6T1;D0Z768	0.0097385	0	0	0	0	41218000	10402000	52937000	95776000	9.38485	20.5021	5.68366e-06	5.23548e-05	TRUE
ANEFIEVGK	9	Q9VN25;Q9VN25-2	0.01875	0	0	0	0	3519100	17524000	0	0	3.54757	17.5835	0.0928997	0.137087	FALSE
ANEFIEVGKPLR	12	Q9VN25;Q9VN25-2	3.6954e-05	0	0	0	0	3517900	20253000	0	0	3.59965	17.6095	0.092927	0.137087	FALSE
ANEHAPPPPEMPSWQQQR	18	Q9VBK9	4.2476e-19	0	0	0	0	6108400	1995000	7672400	54836000	7.20288	19.4111	0.0001511	0.000597969	TRUE
ANHFQVTMPR	10	Q7KY08;Q32KD4	2.8292e-05	0	0	0	0	1323300	10789000	44815000	77031000	8.01913	19.8192	0.000201138	0.000753956	TRUE
ANIPLLLSLADDLGR	15	M9NE68;P02516	1.1776e-20	0	0	0	0	0	0	13669000	18746000	4.06129	17.8403	0.0804925	0.136294	FALSE
ANLNFQQPPR	10	A0A0B4LHS9;Q94547-2;Q94547	0.00030661	0	0	0	0	89372000	27898000	142600000	168400000	10.5808	21.1	1.47179e-06	2.39399e-05	TRUE
ANLNNIQR	8	Q9VQF5	0.0026422	0	0	0	0	0	0	6243800	0	1.69108	16.6552	0.319808	0.359198	FALSE
ANNYYQR	7	L0MLQ9;Q8IH18	0.0036762	0	0	0	0	24376000	7838300	95827000	169730000	9.51375	20.5665	1.67429e-05	0.000105723	TRUE
ANPALYVLR	9	A1Z8U0	0.0087286	0	0	0	0	0	2254700	0	9133500	3.15198	17.3857	0.100468	0.140557	FALSE
ANPFGGASHAK	11	A0A0B4LFD9;Q8T3U2	0.012244	0	0	0	0	0	0	0	31935000	2.27974	16.9495	0.287994	0.358981	FALSE
ANSADSTYDAGSQSSINIGNK	21	A0A0C4DHD4;Q45VV3-2;Q45VV3	2.9933e-13	0	0	0	0	0	0	4730200	0	1.59095	16.6051	0.32827	0.360621	FALSE
ANSSLSMDGWR	11	Q8SY33-2;Q8SY33-3;Q8SY33	0.00064604	0	0	0	0	0	0	3901200	16389000	3.56059	17.59	0.0915279	0.136841	FALSE
ANTLPTTATQTR	12	Q9VS83;M9PHN9;M9PBU3;M9ND57;B7Z0D4;Q9VS82;M9PEE7;B7Z0D3	0.00064749	0	0	0	0	0	0	6085700	12141000	3.61276	17.616	0.0872383	0.136294	FALSE
ANVPLTEDFAFK	12	Q9V414	0.0040624	0	0	0	0	3052800	7996000	15197000	50690000	7.67159	19.6455	5.54304e-05	0.000257839	TRUE
ANYIVGGLR	9	Q9VLC5	0.010518	0	0	0	0	0	0	0	0					FALSE
APAAAPLGAPLILNPR	16	E1JIT0;B3DNL7;O01367-2;O01367-3;O01367;A0A0B4KHV5	7.978e-11	0	0	0	0	34291000	13915000	105920000	148820000	9.83255	20.7259	5.58604e-06	5.18272e-05	TRUE
APALFFVSDNDPIGPPSSNQSVR	23	A0A0B4LGC6;Q8MLS7;A0A0B4LG95;Q7K274	2.8606e-18	0	0	0	0	0	7236300	0	6402100	3.4444	17.5319	0.089102	0.136294	FALSE
APAPAPAPVQTR	12	Q9VX77	0.00013476	0	0	0	0	0	0	13656000	20635000	4.09557	17.8575	0.0802319	0.136294	FALSE
APASSETFEHDGK	13	Q9VUQ5;Q9VUQ5-2;M9PFK7	3.6726e-09	0	0	0	0	59957000	28790000	446460000	613330000	11.326	21.4727	5.35522e-06	5.06922e-05	TRUE
APASSETFEHDGKK	14	Q9VUQ5;Q9VUQ5-2;M9PFK7	6.5309e-13	0	0	0	0	0	0	0	42414000	2.38209	17.0007	0.284481	0.358981	FALSE
APDDFIEETLYR	12	Q7KMJ6	2.483e-05	0	0	0	0	0	4607800	0	16839000	3.6304	17.6249	0.0894585	0.136294	FALSE
APDFMFFAPR	10	M9NG50;M9PHG2;C7LAH9;P46150-5;P46150-2;P46150;P46150-3;P46150-4	0.0010922	0	0	0	0	8730800	6351900	41203000	45998000	8.29227	19.9558	2.00686e-05	0.000119501	TRUE
APEVLLGSPR	10	P23572	0.0038325	0	0	0	0	0	0	4214500	13870000	3.52826	17.5738	0.0907333	0.136594	FALSE
APFNNGGPR	9	Q9W3M7	0.00096343	0	0	0	0	72725000	55126000	300710000	329340000	11.2631	21.4412	1.16328e-06	2.18222e-05	TRUE
APFQPDDQYEQLR	13	A0A0B4K891;Q7K581	6.1784e-35	0	0	0	0	396260000	178910000	1299900000	1304800000	13.3237	22.4715	2.94073e-07	1.47749e-05	TRUE
APGGSGVDK	9	M9NEQ9;Q9VWG3	0.0050295	0	0	0	0	0	0	52434000	58737000	4.95811	18.2887	0.0729735	0.136294	FALSE
APIRPDVVNEVHQLLR	16	P09180	4.3233e-38	0	0	103090000	2622700	0	0	0	28907000	-1.83684	18.9719	0.539364	0.546164	FALSE
APLQNGLGR	9	Q9W1L1	0.002566	0	0	0	0	0	0	4725700	11581000	3.5045	17.5619	0.0898045	0.136294	FALSE
APLSHQSIK	9	M9PD90;Q9VKG8;M9PCQ6	0.0045068	0	0	0	0	0	0	4521300	3883900	3.09451	17.3569	0.0965474	0.138288	FALSE
APLVPQGSQVVNSLFR	16	O97477	1.2068e-05	0	0	0	0	0	0	0	45223000	2.40522	17.0123	0.283743	0.358981	FALSE
APMNGNSSANYGPYR	15	Q9VQJ6	2.4378e-15	0	0	0	0	832930	0	22245000	25135000	5.30725	18.4633	0.0200902	0.0444528	TRUE
APNTAGGGNGNHVAYR	16	A1Z743	1.7389e-48	0	0	0	0	0	0	22815000	67115000	4.70607	18.1627	0.0760528	0.136294	FALSE
APNTPTTK	8	Q94901	0.0050576	0	0	0	0	1819800	0	19277000	58496000	5.84214	18.7307	0.0153193	0.0357264	TRUE
APPTAEELDAELDSYINDMK	20	Q9V3E7	0	0	0	0	0	2407100	34514000	113000000	3274100000	10.3403	20.9798	0.000414413	0.0014144	TRUE
APQSQPRPLTR	11	A1Z9K0	0.00012674	0	0	0	0	3412200	25528000	112310000	149600000	9.24216	20.4307	5.41115e-05	0.000252619	TRUE
APSNAANPSSSLATSGK	17	M9PD95;Q03017-2;Q03017	4.3179e-07	0	0	0	0	0	0	1985400	0	1.27783	16.4486	0.36498	0.378149	FALSE
APSYEEFAAWK	11	Q8IRD2;Q9VZQ1	0.0044889	0	0	0	0	0	0	0	5095900	1.61781	16.6186	0.325876	0.360193	FALSE
APVINSISQSYR	12	M9NCS8;P33438	4.4738e-13	0	0	0	0	8853200	17084000	14691000	34893000	8.18253	19.9009	7.82906e-06	6.45148e-05	TRUE
APVTFLSELR	10	A8DY82;A8DY81;A0A0B4LEZ3;E2QCN4;A8DY80	0.0053899	0	0	0	0	0	0	0	10047000	1.86265	16.741	0.307859	0.358981	FALSE
APYIVFGPPGTGK	13	A1Z9K0	0.0007746	0	0	0	0	0	2440200	0	15057000	3.36079	17.4901	0.0986503	0.139265	FALSE
AQAWATGGPSTTGPVGGMPR	20	E1JHA4;P48809	2.0263e-130	0	0	0	6735900	1418500000	870910000	10630000000	11793000000	14.188	24.6221	2.07398e-05	0.000122391	TRUE
AQCPIVER	8	X2JKU5;Q24186;Q9VFE4;A0A0B4K683	0.0050576	0	0	0	0	5994400	10151000	101320000	48938000	8.67261	20.146	3.02163e-05	0.00016246	TRUE
AQDAFTAIDTSHR	13	Q8IPM0;Q8IPM1	8.7836e-13	0	0	0	0	8920000	10098000	129820000	0	6.46978	19.0446	0.0114678	0.029487	TRUE
AQEAGEFSHTR	11	Q8MSS7	1.5202e-13	0	0	0	0	0	0	6376700	17165000	3.7545	17.6869	0.086049	0.136294	FALSE
AQESLER	7	Q9W592	0.0078641	0	0	0	0	0	0	17546000	13869000	4.04267	17.831	0.0806262	0.136294	FALSE
AQFDSEIEGFK	11	Q24276	0.0011428	0	0	0	0	0	1834400	0	6465800	2.95298	17.2862	0.10518	0.145263	FALSE
AQLTSCSSSETDELSASQAKK	21	A1Z951;A0A0B4KFS6;F0JAQ8	0.0022527	0	394120000	0	177780000	1184000000	980220000	231950000	219940000	6.9831	25.3863	0.0439662	0.0925414	FALSE
AQNTNYHAPTSAR	13	M9PEL1;Q07327	0.00057876	0	0	0	0	0	0	7907000	14829000	3.77932	17.6993	0.0845554	0.136294	FALSE
AQPAPVAVPQAAPR	14	Q9VUH8	0.0024897	0	0	0	0	836550	0	26110000	24406000	5.35598	18.4877	0.0201013	0.0444582	TRUE
AQQFGGQQK	9	Q9VUC4	0.009968	0	0	0	0	0	0	3939100	10528000	3.40446	17.5119	0.0920869	0.136842	FALSE
AQQLLAK	7	Q9W592	0.017101	0	0	0	0	4838600	0	35359000	59872000	6.42203	19.0207	0.010783	0.0285254	TRUE
AQQPNTEFVDEPPLEQR	17	Q9VNG2	3.1622e-11	0	0	0	0	3278000	0	27813000	28550000	5.92791	18.7736	0.0117731	0.0299721	TRUE
AQQQQHEMTVSNDLIGCIIGK	21	M9NEH9;P91632;M9NGB9;A4V2A4;Q95SZ9;M9PIK1;A4IJ59;Q0E8A7;M9NDY6	0	0	0	0	0	30509000	7586600	257140000	643380000	10.4195	21.0194	4.35188e-05	0.000213645	TRUE
AQQQQQPGLVPPPPPTILR	19	A8DY82;A8DY81;A0A0B4LEZ3;E2QCN4;A8DY80	1.8772e-05	0	0	0	0	0	0	10854000	14548000	3.88668	17.753	0.0825411	0.136294	FALSE
AQSSVGSSNVNTGPLYR	17	O61380;A8DZ29	2.7434e-39	0	0	0	0	1958000	0	36314000	88114000	6.24471	18.932	0.0151306	0.0354211	TRUE
AQSSVICNGSSILTVNSR	18	A8DZ29	3.2023e-10	0	0	0	0	0	0	7748200	2829300	3.17453	17.3969	0.0973227	0.138343	FALSE
AQVETPDTVYWDR	13	Q9W4Z9	0.00026051	0	0	0	0	0	0	6676300	11103000	3.61393	17.6166	0.0867604	0.136294	FALSE
AQVIEALR	8	M9PIM0;O61231	0.016912	0	0	0	0	0	0	0	0					FALSE
AQVIEALRR	9	M9PIM0;O61231	0.0011672	0	0	0	0	0	11056000	0	15168000	3.90838	17.7639	0.0822939	0.136294	FALSE
AQVPLDQTIQFAGQLVQR	18	Q9W592	8.2882e-08	0	0	0	0	10049000	0	49680000	0	4.30184	17.9606	0.0816837	0.136294	FALSE
AQYLIEQK	8	A0A0B4KFY5;Q8T4D1;Q0KI96;Q9GQN3;Q9GQN4;Q8INP0;A0A0B4LGY5;A0A0B4LI06;A0A0B4JCX5;A0A0B4KGY6	0.0072869	0	0	0	0	46647000	0	0	0	2.4164	17.0179	0.283392	0.358981	FALSE
AQYMIFEK	8	Q9VZ69;Q0KHU2;Q8IR99;E1JJM0;M9NF14	0.011746	0	0	0	0	607770	86037000	0	0	3.48807	17.5537	0.141945	0.186932	FALSE
ARDGYDYDGYR	11	Q9V3W7	7.3243e-05	0	0	4122600	0	36486000	6452300	230480000	646590000	8.84661	21.7743	0.00114121	0.00360531	TRUE
ARGPTVR	7	Q9VLJ9	0.019058	0	0	0	0	0	0	12606000	0	1.94448	16.7819	0.30308	0.358981	FALSE
ARTAMDETYGR	11	Q7KNS5;A0A0B4KFT9	0.00032574	0	0	0	0	0	0	7020800	26029000	3.93937	17.7794	0.0847755	0.136294	FALSE
ARVDVHR	7	Q9VZ69;Q0KHU2;Q8IR99;E1JJM0;M9NF14	0.014442	0	0	0	0	7257500	9025800	0	0	3.56933	17.5943	0.0870299	0.136294	FALSE
ARVELSTGK	9	M9PC85;Q9V3V0	0.00053075	0	0	0	0	372970000	290750000	646670000	1957700000	13.3715	22.4954	2.04983e-07	1.35078e-05	TRUE
ASCNTDYYTR	10	Q7YU05;Q9W4H6;Q7KVX1	0.0017642	0	0	0	0	0	2615000	0	0	1.37718	16.4983	0.351293	0.368725	FALSE
ASDQQTQVRPR	11	X2JG22;Q9Y145;M9PGI7;X2JAG8	1.188e-37	0	0	0	0	0	3480100	84200000	97849000	6.79327	19.2063	0.0124519	0.0309792	TRUE
ASEVEWDPTGR	11	E2QCG7;Q0E940	6.5406e-05	0	0	0	0	0	16788000	18263000	48087000	6.55337	19.0864	0.0085128	0.02475	TRUE
ASFNSSGLK	9	Q95TJ1;Q9VAF9;Q86BR6;B7Z0R7	0.0041288	0	0	0	0	0	0	6425000	20088000	3.81394	17.7166	0.0857817	0.136294	FALSE
ASGANINLNQMKQQVSQTSAR	21	A0A0B4KHA4;A0A0B4KH56;A0A0B4KI46;A0A0B4KHR1;Q9VB11	0.00015866	0	0	0	6992300	0	0	442140000	40038000	3.85695	19.4701	0.245823	0.319719	FALSE
ASGFQQGGQQQK	12	Q9VUQ5;Q9VUQ5-2	2.3981e-07	0	0	0	0	17773000	0	98622000	95916000	7.43121	19.5253	0.00807108	0.0237195	TRUE
ASGSFCFQR	9	Q8IQA2	0.0034426	0	0	0	0	937890	0	3096100	10905000	4.33764	17.9785	0.0206389	0.0452286	TRUE
ASGYLPPAVAAPASVR	16	Q9VYT7	0.0001005	0	0	0	0	0	1218200	2974900	16065000	4.55729	18.0883	0.0194812	0.0432729	TRUE
ASILFDPK	8	Q9VM75	0.02351	0	0	0	0	0	0	45350000	126020000	5.18109	18.4002	0.0727628	0.136294	FALSE
ASITSMR	7	Q86BY9	0.0060154	0	0	0	0	0	0	0	4679100	1.58703	16.6032	0.328627	0.360621	FALSE
ASLGLPLQSSVPTPSTAEQQQQR	23	Q9VEN3	5.0074e-09	0	0	0	0	0	0	5175500	16036000	3.65469	17.637	0.0882185	0.136294	FALSE
ASLYVGDLPQDVNESGLFDK	20	P21187	1.2289e-09	0	0	0	0	0	124750000	30481000	238270000	8.03872	19.829	0.00757313	0.0226445	TRUE
ASNLGGVSAANSSSGLSAIR	20	Q7KRS5;Q59DT1;Q9V9R1	1.204e-07	0	0	0	0	0	0	0	1691100	1.21997	16.4197	0.374058	0.385225	FALSE
ASPPGMVVSAASFNGR	16	Q9W254	1.3929e-16	0	0	0	0	34829000	18532000	343370000	595770000	10.866	21.2427	1.32283e-05	8.98196e-05	TRUE
ASQQGVAAPATVK	13	A0A0B4KHH8;A0A0B4KHI4;A0A0B4KHT5;A0A0B4KGK8;A0A0B4KH21;A0A0B4KH24;A4V364;A8JR54;Q8IN47;Q8IN48;A0A0B4KGF9;Q9VDI8;Q7KSA0;Q95TW4;A0A0B4KGK5	0.002357	0	0	0	0	0	0	0	4006300	1.53104	16.5752	0.333972	0.362138	FALSE
ASSGVGPTNAAATVAAATGAVGAVNPSNNYNAAGSAADR	39	Q9V8V8;A1ZBL9	4.6439e-75	0	0	0	0	0	0	8909000	0	1.81929	16.7193	0.310614	0.358981	FALSE
ASSNQLSQNSSNYVNFEQIER	21	A0A0B4JDB7;Q9VCR6	7.1594e-21	0	0	0	0	0	4324300	10794000	21090000	5.5772	18.5983	0.0110511	0.0289071	TRUE
ASSQLMQLRPSER	13	A0A0B4K7Z0;A1Z9K8;A0A0B4LF25;A0A0B4LFA9	0.021688	0	0	0	0	0	0	3198800	7713600	3.21718	17.4183	0.0956568	0.13779	FALSE
ASSVNFSAPDLDVESVK	17	M9PGG0;M9PG88;M9PIL3;Q9VNS2;A8JNX0	0.00045448	0	0	0	0	0	0	3432800	0	1.47532	16.5473	0.339767	0.36391	FALSE
ASSYQFR	7	Q9VJJ8;Q9VJJ9;M9PD19;B7YZW3	0.0048136	0	0	0	0	0	0	19356000	73951000	4.68175	18.1505	0.077034	0.136294	FALSE
ATAAAVAK	8	Q0KHQ1	0.00048731	0	0	0	0	1318500	9181500	17509000	30968000	7.29199	19.4557	0.000136008	0.000542764	TRUE
ATEEHIGK	8	Q9V8V8;A1ZBL9;E1JGN0;A1ZBL5	0.01841	0	0	0	0	0	0	734560	6845500	2.64348	17.1314	0.129478	0.171525	FALSE
ATGAGGGVGGR	11	Q9VGH5	0.00011908	0	0	0	0	26440000	673870	12639000	1213300	6.14539	18.8824	0.00122871	0.00387222	TRUE
ATGAGGGVGGRPGPYDIR	18	Q9VGH5	3.3879e-36	0	0	9432700	7683500	1278300000	1133600000	5028200000	6834200000	11.8914	25.3612	0.000158762	0.00062221	TRUE
ATGAGGGVGGRPGPYDIRDR	20	Q9VGH5	0.0042138	0	0	0	0	0	0	0	0					FALSE
ATGEAFVQFESQDDTEQALGR	21	Q9VGH5	5.9586e-195	0	0	0	0	183120000	105130000	295360000	555540000	12.0111	21.8152	3.78651e-07	1.54466e-05	TRUE
ATGGNKTKTPGPGAQSALR	19	X2JCX8;P14130	0.0017083	0	0	0	0	0	0	33926000	0	2.30156	16.9604	0.28721	0.358981	FALSE
ATGLQSCVMVIR	12	Q86BI3	1.6404e-15	0	0	0	0	23975000	24825000	144820000	246230000	10.2067	20.913	5.61186e-06	5.19729e-05	TRUE
ATGMTDAMR	9	O76922-2;O76922	0.0001436	0	0	0	0	9532000	0	57481000	64232000	6.86718	19.2433	0.00904955	0.0257184	TRUE
ATINMLR	7	X2J5G6;P32100	0.0062621	0	0	0	0	0	0	6122600	24399000	3.86667	17.743	0.0861518	0.136294	FALSE
ATNLIISSLR	10	Q9VZW7	0.0069169	0	0	0	0	0	0	3343300	6935300	3.19476	17.407	0.0955369	0.13779	FALSE
ATPEMKR	7	Q9VTH1	0.017811	0	0	0	0	0	0	0	13722000	1.97508	16.7972	0.301423	0.358981	FALSE
ATPKPENQMMGGMR	14	A0A0B4K6U6;Q08473-3;Q08473-2;Q08473;Q08473-4	3.8246e-13	0	0	0	0	19473000	1712800	904520000	974160000	10.3241	20.9717	0.000516626	0.00173333	TRUE
ATPLEHTSIQSGGR	14	Q9VUQ9	0.0063276	0	0	0	0	0	0	1101200	2717700	2.45632	17.0378	0.122305	0.163116	FALSE
ATQLSEQLGSELTPK	15	Q9VJ86	1.8477e-43	0	0	0	0	0	200580000	22315000	206050000	8.04513	19.8322	0.00800323	0.0235875	TRUE
ATRQDDEIGGGSTESAPFR	19	Q9VN28	1.363e-06	0	0	0	0	0	0	3491800	9286600	3.31573	17.4675	0.0939093	0.137402	FALSE
ATSIALLDETFK	12	B7Z0E2;M9ND61;Q9VSK3	2.0405e-09	0	0	0	0	23524000	6931300	60686000	60747000	8.92121	20.2703	1.09657e-05	7.93857e-05	TRUE
ATTGAHIEVEK	11	A0A0B4KHR8;A0A0B4K725;Q9VCA8;A0A0B4LHK4;A0A0B4KHZ8	3.5098e-05	0	0	0	0	36580000	0	574400000	567280000	8.96813	20.2937	0.0077857	0.0230787	TRUE
ATTGEDAHR	9	Q9VT19	0.005027	0	0	0	0	0	0	1481600	1587900	2.36952	16.9944	0.123146	0.163982	FALSE
ATVNTFGYIAK	11	Q9VPR5	0.0076565	0	0	0	0	2442200	2101400	2713000	12735000	5.98944	18.8044	0.000168665	0.000653607	TRUE
ATVSVDDSQGPER	13	E1JGN7;A1ZBW1;A1ZBW0	4.7935e-58	0	0	0	0	165500000	597700000	493460000	1160400000	13.0522	22.3358	2.30463e-07	1.35718e-05	TRUE
ATYAAIAK	8	M9PB84;P31009	0.0057223	0	0	0	0	43320000	4227300000	1484300000	4836800000	14.1864	22.9029	5.52895e-06	5.14833e-05	TRUE
AVAHLSEQHPK	11	Q9VI58;A0A0B4KGN4;Q86BP3	0.00065653	0	0	0	0	0	0	12476000	60957000	4.45365	18.0365	0.0800391	0.136294	FALSE
AVALELR	7	Q9VF77;Q8INE1	0.021758	0	0	0	0	0	0	0	7982200	1.77967	16.6995	0.31328	0.358981	FALSE
AVASRPVR	8	X2JEB4;O96651	0.015829	0	0	0	0	0	0	107540000	89955000	5.37092	18.4951	0.0707738	0.136294	FALSE
AVAYLSEIIK	10	Q7KN75	0.024172	0	0	0	0	0	2270000	7160600	0	3.06664	17.343	0.101005	0.141078	FALSE
AVCVYGGGNR	10	Q7K4L8	0.0012435	0	0	0	0	18688000	13517000	71033000	111130000	9.35372	20.4865	7.17467e-06	6.08545e-05	TRUE
AVDDLDTSNESAHPSPEK	18	M9PDG3;M9PD57;P40798-2;P40798	9.1908e-49	0	0	0	0	4044800	0	76635000	114120000	6.86903	19.2442	0.0119178	0.030219	TRUE
AVDLSPFQLVSNESR	15	Q9W1L2	0.0018558	0	0	0	0	0	0	0	0					FALSE
AVEQNYFK	8	E4NKG1;Q9I7D3	0.0061399	0	0	0	0	33408000	25360000	196130000	337500000	10.5572	21.0882	5.28258e-06	5.02824e-05	TRUE
AVFPSIVGR	9	X2JCP8;P10987;P02572;A0A0B4LH50;P83967;P53501;P10981;M9PFZ6;P02574;P45891	0.010384	0	0	0	952180	0	0	3963300	7257100	2.25967	17.9523	0.270835	0.351007	FALSE
AVFPSIVGRPR	11	X2JCP8;P10987;P02572;A0A0B4LH50;P83967;P53501;P10981;M9PFZ6;P02574;P45891	4.1446e-05	0	0	0	0	1099300	1885600	12703000	9420000	6.11051	18.8649	0.000331196	0.00116436	TRUE
AVFVDLEPTVVDEVR	15	P06605;P06603;P06604	6.6998e-13	0	0	0	0	7140900	22168000	36830000	62565000	8.74105	20.1802	1.00023e-05	7.56156e-05	TRUE
AVGPGLISK	9	M9NG39;P41073-3;P41073	0.011142	0	0	0	0	1081200	30679000	4408000	24797000	7.07791	19.3486	0.000282471	0.00101248	TRUE
AVGQDLGQSGSCMMR	15	Q9VMV5	1.1257e-23	0	0	0	0	0	711750	0	8145500	2.69481	17.1571	0.130326	0.172604	FALSE
AVIIYVPIPQQK	12	Q8IMI7;Q9VA91	0.011051	0	0	0	0	0	743600	0	9651600	2.77179	17.1956	0.12865	0.17056	FALSE
AVIPQATK	8	Q9VIG1	0.010095	0	0	0	0	1695000	12141000	14490000	35010000	7.45935	19.5393	8.91917e-05	0.000379194	TRUE
AVLETIR	7	Q9VGG9;Q7KSN8	0.015514	0	0	0	0	0	0	3754100	9490200	3.34968	17.4845	0.0929503	0.137087	FALSE
AVLVDLEPGTMDSVR	15	A1ZBL0;Q24560	0.0016111	0	0	0	2598200	0	0	0	0	-1.37485	16.4971	0.351589	0.368845	FALSE
AVNLFPAGTAQR	12	Q9VP77	0.0017044	0	0	0	0	0	0	4016000	5858600	3.20003	17.4097	0.0943728	0.137573	FALSE
AVNVYSTNVTSENLSR	16	Q7JZD3;Q9XZ57;A1Z6P3	8.8799e-17	0	0	0	0	1270600	2793800	4328500	10789000	5.96518	18.7923	0.000194998	0.000733204	TRUE
AVSATQMDTLLECVSR	16	Q9VD07	5.1966e-19	0	0	0	0	0	0	0	10285000	1.87109	16.7452	0.307341	0.358981	FALSE
AVSDAAAGEYSSAIETLVTAISLIK	25	M9NF33;Q9VSH4	2.5142e-152	0	0	0	0	41152000	41216000	834550000	664140000	11.574	21.5966	7.30804e-06	6.16803e-05	TRUE
AVSIVYPNR	9	Q9VN25;Q9VN25-2	0.0024818	0	0	0	0	9513300	0	19841000	32550000	6.23766	18.9285	0.00908694	0.0257622	TRUE
AVTGILR	7	Q9VXE0	0.00047964	0	0	0	0	164620000	53533000	1354800000	2330700000	12.7958	22.2076	4.11441e-06	4.33531e-05	TRUE
AVTMDDAAVAAAAVTGGNLQR	21	E1JJD6;Q9W4M7	7.5157e-13	0	0	0	0	0	0	0	0					FALSE
AVVGTDGEEIVK	12	Q9W0S7	0.00063465	0	0	0	0	30959000	21829000	300450000	383870000	10.6759	21.1476	8.70592e-06	6.90562e-05	TRUE
AVYNSMR	7	Q9VJ38	0.0040903	0	0	0	0	16052000	0	308400000	360880000	8.2836	19.9515	0.00894509	0.0255601	TRUE
AWLGVNR	7	O61345	0.0083436	0	0	0	0	3001600	2574700	227300000	290480000	8.86212	20.2407	0.000591786	0.00196244	TRUE
AWLLAR	6	Q8SZ15	0.0015436	0	0	0	0	0	0	7950500	20911000	3.90526	17.7623	0.083838	0.136294	FALSE
AYAGYDSQAYSQNYSNAAAYY	21	A0A0B4KHS5;Q9VC90;Q8IGI0;A0A0B4KHD9;A0A0B4KI02	2.444e-13	0	0	0	0	36699000	6691300	164750000	210960000	9.87813	20.7487	2.1814e-05	0.000127269	TRUE
AYDEVAGGAMR	11	Q9VBQ7	0.00025037	0	0	0	0	10546000	0	118600000	111860000	7.36496	19.4921	0.00913766	0.0258805	TRUE
AYEGYEGSLLK	11	A0A0B4KGD8;A0A0B4KGV8;A0A0B4KHB6;A0A0B4KHP4;Q01617-3;Q01617-1;Q01617-5;Q01617	0.0019918	0	0	0	0	0	0	37417000	162310000	5.20301	18.4112	0.0737615	0.136294	FALSE
AYGTNYVETLR	11	Q9VKV8	0.00058645	0	0	0	0	8993700	3661600	0	11788000	5.24158	18.4305	0.0115392	0.0296558	TRUE
AYLPVNESFGFTADLR	16	P13060	0.0086583	0	0	0	0	0	0	0	0					FALSE
AYNLSPELSALMGESSLPR	19	Q9VZY0	0.00012999	0	0	0	0	1057200	0	8389400	8097500	4.633	18.1262	0.0177102	0.0400837	TRUE
AYVEGGAGDGENAPVTPSRR	20	A8E6M1;A1ZBB4;E1JGL8	0.00063871	0	0	0	0	0	0	0	3697200	1.50208	16.5607	0.336922	0.363415	FALSE
AYVPDSGHR	9	M9PEY6;Q9VM71	0.0011828	0	0	0	0	46190000	59599000	244350000	641200000	11.2929	21.4561	2.6037e-06	3.28783e-05	TRUE
AYYVPFLFK	9	Q9VJ86	0.0037588	0	0	0	0	183510000	408460000	562370000	1066900000	12.969	22.2942	2.02692e-07	1.35078e-05	TRUE
CAVLMFQR	8	Q9VAQ5	0.0023949	0	0	0	0	953210	2412400	0	14470000	4.35551	17.9874	0.0222527	0.0485273	TRUE
CCGNLVPEELPEVR	14	Q9VJ86	2.0076e-14	0	0	0	0	19690000	4788000	228470000	213260000	9.65469	20.637	5.84773e-05	0.00026909	TRUE
CDSNLAALQSVDLNTEK	17	Q9VCH8	4.9589e-06	0	0	0	0	0	0	0	0					FALSE
CDVIINCFK	9	X2JEB4;O96651	0.011759	0	0	0	0	0	0	0	2255600	1.32385	16.4716	0.358362	0.373239	FALSE
CEHLQTQQAPR	11	A0A0B4K6G6;Q9VG05;A0A0B4K6U2;E1JIJ7;Q8INH9	1.7552e-05	0	0	0	0	0	0	46120000	89396000	5.06332	18.3413	0.0728107	0.136294	FALSE
CEIEYYSVEK	10	Q9VG07	0.0072623	0	0	0	0	0	0	0	11502000	1.91143	16.7654	0.304948	0.358981	FALSE
CENDEEFAHVSNFQGAQR	18	Q9VJQ4	3.287e-09	0	0	0	0	0	0	0	27291000	2.22306	16.9212	0.290128	0.358981	FALSE
CEQLGDTVGYSVR	13	P24785;P24785-3	3.4043e-05	0	0	0	0	21905000	24681000	84639000	82299000	9.58304	20.6012	2.92548e-06	3.54796e-05	TRUE
CFLDVGLAR	9	R9Q794;Q9W5R8	0.00051385	0	0	0	0	126680000	95187000	472890000	506460000	11.9788	21.799	5.77032e-07	1.71321e-05	TRUE
CFLHFGNR	8	Q9VN21	0.0082701	0	0	0	0	0	13294000	3946900	3456100	4.96707	18.2932	0.0130505	0.0319864	TRUE
CFLHFGNRK	9	Q9VN21	0.021668	0	0	2446000	0	0	0	0	0	-1.35308	16.4862	0.354411	0.370711	FALSE
CFMRDPVSILVK	12	C9QP42;Q02748	2.4715e-13	0	0	0	0	10063000	21354000	11448000	53052000	8.37035	19.9948	9.64209e-06	7.38605e-05	TRUE
CFQPLSFTR	9	A0A0B4K6G6;Q9VG05;A0A0B4K6U2;E1JIJ7;Q8INH9	0.003468	0	0	0	0	957480	1297300	17799000	26245000	6.41703	19.0182	0.000810343	0.00261631	TRUE
CGEVGDIYIPR	11	Q9V3T8	1.2748e-44	0	736070	0	1334400	1874000000	728480000	6241400000	5853500000	13.4433	24.5858	4.45628e-06	4.5628e-05	TRUE
CGIIHAR	7	Q9V9K7;A0A0B4KEI5	0.0066298	0	0	0	0	0	0	32920000	56834000	4.77834	18.1988	0.0744677	0.136294	FALSE
CGQTASFALK	10	Q0E931	0.0028464	0	0	0	0	0	0	10693000	11498000	3.79643	17.7079	0.083572	0.136294	FALSE
CGVISPR	7	E1JJM9;P48149;Q7KR04	0.01179	0	0	0	4373400	0	0	0	0	-1.56266	16.591	0.330898	0.36103	FALSE
CICEICTCGRHHCSSSTTKSTENTVIQTEDNVDEAYTR	38	A1Z9M5	0.026699	0	14299000	0	0	23969000	16733000	0	0	2.23295	18.9161	0.423882	0.431693	FALSE
CIIDLVMK	8	Q9VCK0	0.0055992	0	0	0	0	0	0	9582400	26080000	4.05227	17.8358	0.0821042	0.136294	FALSE
CINSLGSGDTDTCLDTCK	18	Q9VF77;Q8INE1	7.7387e-24	0	0	0	0	0	0	13146000	13564000	3.93052	17.7749	0.0818439	0.136294	FALSE
CIPQLDAVDYK	11	Q7JRK6;Q9VAF3	0.010745	0	0	0	0	0	0	0	9073000	1.82587	16.7226	0.310185	0.358981	FALSE
CITIIGDK	8	A0A0B4KFY5;Q8T4D1;Q0KI96;Q9GQN3;Q9GQN4;Q8INP0;A0A0B4LGY5;A0A0B4LI06;A0A0B4JCX5;A0A0B4KGY6;Q9GNC8;Q0KI94	0.0067881	0	0	0	0	0	0	142150000	298040000	5.90361	18.7615	0.068976	0.136294	FALSE
CKPEELRR	8	Q9VAC9;A0A0B4KI59	0.0076446	0	0	0	0	0	0	26049000	32783000	4.49546	18.0574	0.0762799	0.136294	FALSE
CLCQTLK	7	A0A0B4K891;Q7K581	0.0050888	0	0	0	0	0	0	25680000	27669000	4.42914	18.0242	0.0767672	0.136294	FALSE
CLDANDELTPLGR	13	P24785;P24785-3	0.013015	0	0	0	0	0	0	0	3833900	1.51518	16.5673	0.335572	0.362456	FALSE
CLDSVGYQLGR	11	Q9W5D3	4.4275e-05	0	0	0	0	0	2805900	11206000	0	3.30462	17.462	0.0965553	0.138288	FALSE
CLEWDPAER	9	M9PDF9;I0B8L2;Q9V3D5	0.011497	0	0	0	0	0	0	3948600	3492400	3.00734	17.3133	0.0987801	0.139333	FALSE
CLQIPFGGQEIR	12	A0A0B4LGA9;Q7JR80	0.00011647	0	0	0	0	0	0	2788700	7945600	3.17839	17.3989	0.0974475	0.138403	FALSE
CLYAAAITAK	10	P13060	0.0049423	0	0	0	0	43482000	26181000	190290000	212380000	10.4857	21.0525	2.96247e-06	3.55773e-05	TRUE
CLYIPYGGR	9	Q8SZ28;C6SV36	0.004077	0	0	0	0	8737500	9394200	66335000	110200000	8.92057	20.27	2.34108e-05	0.000133851	TRUE
CNDVQQAGYCPR	12	A0A0B4K6Y4;A0A0B4KGS7;A0A0B4K7D1;Q86B79	1.8038e-07	0	0	0	0	0	0	7833100	0	1.77287	16.6961	0.313752	0.358981	FALSE
CNGIGHISK	9	A0A0B4JD46;Q8T8R1	0.0010362	0	0	0	3611100	382470000	247060000	5468100000	8055100000	13.1084	23.8575	3.93824e-05	0.000198262	TRUE
CNNVLYIK	8	Q24297	0.00022018	0	0	0	0	2619900	0	16358000	40278000	5.77976	18.6996	0.0130559	0.0319864	TRUE
CNQFGHFAR	9	A0A0B4JD46;Q8T8R1	0.00013964	0	0	0	2132600	88197000	71890000	722780000	788460000	10.7559	22.4913	5.74707e-05	0.000264932	TRUE
CNRPGHFAR	9	A0A0B4JD46;Q8T8R1	0.003372	0	0	0	0	0	0	0	5108600	1.61871	16.619	0.325798	0.360193	FALSE
CPIFTLAWTPEGR	13	Q9VNG2	0.0061745	0	0	0	0	923730	0	0	0	1.00186	16.3106	0.417682	0.425801	FALSE
CPQVINAK	8	A8DY82;A8DY81;A0A0B4LEZ3;E2QCN4;A8DY80	0.0020993	0	0	0	0	0	0	0	12237000	1.93377	16.7766	0.303676	0.358981	FALSE
CQQLGTAYTFFTPDNAK	17	Q9W3M7	1.2653e-06	0	0	0	0	0	0	8477000	11585000	3.71539	17.6674	0.0848869	0.136294	FALSE
CQTDFQSNLGSAPAALAALAGSQLR	25	P91632;M9NGB9;A4IJ59	0	0	0	0	0	30870000	0	2809800000	3251900000	10.1093	20.8643	0.00939478	0.0263156	TRUE
CSALLLR	7	A0A0B4JDG2;Q8IN56;Q9I7I8;A0A0B4JDD8;B7Z0M9;Q7KSB3;A0A0B4JCZ0	0.0040978	0	0	0	0	0	0	7069700	18343000	3.81565	17.7175	0.08502	0.136294	FALSE
CSEGSLQSQR	10	Q23985	0.0013582	0	0	0	0	0	0	4628100	0	1.58308	16.6012	0.32899	0.360621	FALSE
CSLDHIR	7	Q9VT61	3.2958e-05	0	0	0	0	0	0	18915000	83070000	4.71538	18.1674	0.077248	0.136294	FALSE
CSVASIK	7	P41375	0.023174	0	0	0	0	0	0	2867300	2795500	2.81165	17.2155	0.104558	0.144625	FALSE
CTEDINSDDLR	11	Q8SXP8;Q9W1I0	2.9703e-210	0	0	3385100	9559000	248720000	69102000	7312700000	6097200000	10.6767	24.463	0.000902962	0.00287739	TRUE
CTEDINSDDLREYFSK	16	Q8SXP8;Q9W1I0	0	0	0	13163000	15958000	37363000	12443000	1151000000	1199000000	7.44657	23.5226	0.0135551	0.0327411	TRUE
CTSFDR	6	X2JBC1;Q9VYS3	0.016511	0	0	0	1007000	0	0	5659400	18559000	2.70663	18.196	0.233519	0.303794	FALSE
CTVKMVNKQTQSNDR	15	Q9VCL7	0.0017509	0	0	0	0	0	0	45494000	38644000	4.75589	18.1876	0.0742945	0.136294	FALSE
CTYCSFR	7	Q7K1U0	0.0040237	0	0	0	0	0	0	13639000	6176800	3.66008	17.6397	0.0867942	0.136294	FALSE
CTYLVLDEADR	11	P19109-2;E1JJ68;C7LAE4;P19109-3;P19109-4;A0A0B4K624;A0A0B4K6A3;A0A0B4K6K1;A0A0B4K6T7;P19109;Q8MZI3;Q7KU78;Q9W3M7	0.00017615	0	0	0	0	17291000	15393000	140720000	192410000	9.81712	20.7182	1.14743e-05	8.20279e-05	TRUE
CTYLVLDNIDR	11	Q9W3Y5	0.00070144	0	0	0	0	0	0	0	3231400	1.45352	16.5364	0.342176	0.364811	FALSE
CVALSQLLTEQNFPAIGIHR	20	Q27268	1.0285e-77	0	0	0	0	0	0	26005000	60999000	4.71881	18.1691	0.0754158	0.136294	FALSE
CVDFNDNALR	10	Q9VXP3	0.002819	0	0	0	0	0	0	12481000	22118000	4.08815	17.8537	0.0805711	0.136294	FALSE
CVGGEVGATSSLAPK	15	Q9W1B9	0.00018652	0	0	0	0	0	0	5214600	9422300	3.46561	17.5425	0.0894873	0.136294	FALSE
CVICGGPGVSDAYYCK	16	Q9VMC8	6.5466e-07	0	0	0	0	0	0	11566000	9969100	3.77327	17.6963	0.0839203	0.136294	FALSE
CVIQGTR	7	A1ZAK9;A1ZAK7;A1ZAK8	0.0062365	0	0	0	0	3390000	90887000	208180000	612850000	10.429	21.0242	7.58846e-05	0.000330268	TRUE
DAADAVR	7	M9PC85;Q9V3V0	0.0036767	368040	0	0	0	375300000	235390000	669330000	746470000	12.2923	22.6258	7.88977e-07	1.87654e-05	TRUE
DAASLISER	9	A0A0B4LG05;P25823	0.0087074	0	0	0	0	1016600	3045200	0	0	2.46852	17.0439	0.123368	0.164235	FALSE
DADDAVK	7	Q9V3W7	0.015687	0	0	0	0	0	0	9117300	16801000	3.87572	17.7475	0.0832072	0.136294	FALSE
DADDAVYELNGK	12	A0A0C4DHG5;P26686-3;P26686-2;P26686-5;P26686;P26686-4;P26686-6;P26686-9;P26686-8	2.1483e-106	0	4637400	22742000	19438000	496220000	88825000	14867000000	14676000000	9.0623	26.1826	0.00366283	0.0111998	TRUE
DAEDALEAMDGR	12	Q9V3T8	3.0419e-55	0	0	905270	0	741980000	823400000	748610000	2306500000	13.1124	23.3604	1.46098e-06	2.39399e-05	TRUE
DAEDATR	7	Q02427-2;Q02427-1;Q02427;Q9VYD8;M9MS48	0.0036715	0	0	0	0	240200000	158920000	249850000	266360000	11.9325	21.7759	1.82528e-07	1.35078e-05	TRUE
DAEIDVPLVLAK	12	A0A0B4LFL2;A1ZAX1	7.2774e-05	0	0	0	0	61257000	176540000	82834000	153460000	10.8805	21.2499	5.96069e-07	1.74279e-05	TRUE
DAELAIALMDGSR	13	Q9VHC7	2.0875e-08	0	0	0	0	10357000	8642700	66889000	132020000	9.01998	20.3197	2.40613e-05	0.000136356	TRUE
DAFDER	6	Q94901	0.012128	0	0	0	0	0	0	650690000	654850000	6.73616	19.1777	0.0661042	0.136294	FALSE
DAFLNAGESAASIR	14	Q8MRQ1;Q9VL73	0.00071821	0	0	0	0	0	2161900	0	0	1.30855	16.4639	0.360507	0.374799	FALSE
DAFNSASNQNTHFLDGR	17	Q9VHP3	4.504e-218	0	0	1876800	3210200	27922000	30053000	300560000	620030000	8.21833	22.6275	0.00116518	0.00367877	TRUE
DAGQIAGLNVLR	12	A0A0B4LFD2;P29845	0.0074526	0	0	0	0	0	0	0	0					FALSE
DAGVPNSTAVTSAVYSALVTHQIAEAAK	28	Q9VJ86	2.3705e-190	0	0	0	0	262850000	1288500000	1340100000	3152200000	14.2169	22.9181	1.96846e-07	1.35078e-05	TRUE
DAICNVPLPPTQPLASPDDQVAQR	24	Q9VZE4	7.4464e-20	0	0	0	0	1390100	3039200	35586000	60961000	7.41238	19.5159	0.000385284	0.00132643	TRUE
DAILEIVGDPETLHR	15	Q7KN75	2.4669e-19	0	0	12514000	16499000	73467000	224790000	388670000	1443100000	8.41571	24.0009	0.00340902	0.0104362	TRUE
DAILEIVGDPETLHREVIEIDK	22	Q7KN75	2.4605e-06	0	0	0	0	0	0	0	5180600	1.62376	16.6215	0.325359	0.360193	FALSE
DAINLNSEAPSTTLQIR	17	Q7K3Z3	3.7925e-06	0	0	0	0	3460300	484720	3359300	14241000	5.70347	18.6614	0.000845584	0.00271135	TRUE
DAIQNLNGYTLNEFAIK	17	Q94901	9.8015e-49	13779000	0	0	0	310230000	29718000	2663500000	3172200000	11.1905	23.3815	0.00060083	0.00198986	TRUE
DANPGEAATTDEGEGDSEFLPR	22	Q86BI3	3.7793e-10	0	0	0	0	0	1234400	0	9155900	2.93558	17.2775	0.113323	0.15332	FALSE
DASNVPTGVVTFVR	14	O46043	0.00026676	0	0	0	0	0	3477400	3065300	8010700	4.69542	18.1574	0.013482	0.032626	TRUE
DAVLLIFANK	10	M9PG22;P61209	0.0057069	0	0	0	0	1849400	1835600	0	0	2.50178	17.0606	0.116586	0.15679	FALSE
DAVTYTEHAK	10	A0A0B4KFZ9;P84040	0.0012399	0	0	0	12232000	0	9524200	0	0	-0.0902476	17.6982	0.969674	0.971186	FALSE
DAYGQTQVLLSPK	13	Q9VJH2	0.00023881	0	0	0	0	3046700	5541700	118530000	137940000	8.64055	20.1299	0.000180638	0.000691345	TRUE
DCEMGAIVNR	10	Q9V9K7;A0A0B4KEI5	0.00087763	0	0	0	0	0	11585000	7077300	23310000	5.81649	18.7179	0.00990309	0.0273961	TRUE
DCGFGDLDSMR	11	Q9VRJ7	0.0011658	0	0	0	0	2797100	0	9338600	9013700	5.06124	18.3403	0.0124396	0.0309792	TRUE
DCGYEISLGMMPK	13	Q9VLX0	0.0075778	0	0	0	0	0	0	0	16003000	2.03054	16.8249	0.298582	0.358981	FALSE
DCIEAAR	7	Q7KN75	0.0029375	0	0	0	0	130580000	119430000	631570000	754020000	12.3194	21.9694	6.17098e-07	1.74279e-05	TRUE
DCSLGGGGGPGGVGGGGGGGGGGMR	25	A0A0B4JD46;Q8T8R1	3.8392e-112	0	857680	4743600	5656500	444120000	355860000	8330200000	13400000000	10.9004	25.4824	0.000214708	0.000796246	TRUE
DCSLGGGGGPGGVGGGGGGGGGGMRGNDGGGMR	33	A0A0B4JD46;Q8T8R1	2.8687e-15	0	0	0	0	0	0	0	18842000	2.08945	16.8544	0.295777	0.358981	FALSE
DCTQADNPTCYR	12	A0A0B4JD46;Q8T8R1	2.8913e-55	0	0	0	0	6964700	0	178920000	236080000	7.63302	19.6262	0.010744	0.0284955	TRUE
DCVIDLVGYR	10	Q9VVC5;Q8IQQ0;A8JNU6	0.0096265	0	0	0	0	0	0	2938200	4457900	2.98877	17.3041	0.0997695	0.140038	FALSE
DCYIVVR	7	Q9I7Q9	0.011691	0	0	0	0	0	0	101060000	119820000	5.4519	18.5356	0.0703939	0.136294	FALSE
DDCYVGR	7	Q9VHT5	0.0040978	0	0	0	0	6050400	2542000	172660000	141060000	8.75064	20.185	0.000238528	0.000875289	TRUE
DDDRLSGR	8	Q9VHC7	0.0024217	0	0	0	0	21622000	326610	214950000	282000000	8.79877	20.2091	0.00161055	0.00501711	TRUE
DDEVQVIR	8	Q9VVU2	0.0024429	0	0	0	692930	0	0	21294000	15998000	3.26583	18.3408	0.176673	0.230717	FALSE
DDFAAQLEQVK	11	Q9VKM7	0.002282	0	0	0	0	0	2838500	0	0	1.40676	16.513	0.347628	0.366605	FALSE
DDHDEECLR	9	E1JIK0;P48810;P48810-2	3.1956e-87	0	0	0	0	50804000	7213000	1827300000	1593800000	11.6197	21.6195	9.6922e-05	0.000404694	TRUE
DDHDEECLREYFK	13	E1JIK0;P48810;P48810-2	4.9532e-27	0	0	31741000	18061000	0	0	8953000	45073000	-0.12663	20.0981	0.966856	0.968552	FALSE
DDHDEQSIR	9	A4V3J6;P07909-4;A4V3J5;P07909-3;P07909-2;P07909	3.7732e-07	0	0	0	0	4550400	0	570020000	1833200000	8.63668	20.128	0.0146017	0.0344752	TRUE
DDLEGEFTK	9	Q8SYR3;Q24491	0.0034603	0	0	0	0	0	0	1696300	38906000	3.57203	17.5957	0.107856	0.147559	FALSE
DDRRPVGGSAGAR	13	Q9V9K7;A0A0B4KEI5;A0A0B4KF41	0.00018624	0	0	0	0	3265200	1567200	8962500	45805000	6.88108	19.2502	0.000262717	0.000952973	TRUE
DDVEGNVNLR	10	B7Z0E2;M9ND61;Q9VSK3	0.0015419	0	0	0	0	4368900	0	0	3976500	3.09064	17.355	0.0966029	0.138288	FALSE
DEASFVSDR	9	Q9VL96	0.0042236	0	0	0	0	1452100	0	1060900	7680400	3.98258	17.801	0.0227063	0.0494534	TRUE
DEDDYNSR	8	A0A0B4K618;Q9NFU0-3;Q9NFU0-2;A0A0B4KFN9;A0A0B4KGP6;Q9NFU0-4;B3LF78;Q9NFU0	0.00089726	0	0	0	0	31417000	18396000	60203000	66173000	9.40558	20.5125	2.54837e-06	3.25837e-05	TRUE
DEDDYNSRGDHQR	13	A0A0B4K618;Q9NFU0-3;Q9NFU0-2;A0A0B4KFN9;A0A0B4KGP6;Q9NFU0-4;B3LF78;Q9NFU0	8.464e-05	0	0	0	0	1276000	6494500	0	0	2.82366	17.2215	0.113116	0.153106	FALSE
DEDFDVR	7	E1JGN7;A1ZBW1;A1ZBW0;A1ZBW3	0.0040237	0	0	0	0	12696000	74349000	55256000	86811000	9.6495	20.6344	3.86105e-06	4.21686e-05	TRUE
DEEGGINYSPGGR	13	Q9I7T7-2;Q9I7T7	3.0679e-11	0	0	0	2073600	29301000	12473000	148310000	208910000	8.6866	21.4465	0.00030163	0.00107516	TRUE
DEEVEQVEGVAAVPTER	17	Q9VJ86	9.729e-141	0	0	0	0	692160000	742370000	661580000	984840000	13.693	22.6562	5.07727e-08	1.35078e-05	TRUE
DEPQPPFVQGTQVAINDVR	19	X2JEB4;O96651	5.7649e-08	0	0	0	0	0	0	9151100	4405000	3.39422	17.5068	0.0912655	0.136822	FALSE
DEPWVLEPWHIK	12	Q9VF89	0.00089508	0	0	15875000	0	0	0	0	0	-2.02765	16.8235	0.298725	0.358981	FALSE
DERPPREER	9	Q9VUH8	0.00079047	0	0	0	0	24545000	716300	0	11232000	4.99781	18.3086	0.0217953	0.0475904	TRUE
DESMLRR	7	E1JGV6;O44081	0.0097781	0	0	0	0	0	0	0	3670800	1.4995	16.5594	0.337191	0.363423	FALSE
DEVLPPDHYPK	11	Q9W4W2	0.01688	0	0	0	0	0	0	0	0					FALSE
DEVNVVK	7	A0A0B4LFL2;A1ZAX1	0.010366	0	0	0	0	1339900	12055000	0	0	3.06437	17.3419	0.111166	0.150962	FALSE
DEWAER	6	Q9V9K7;A0A0B4KEI5;A0A0B4KF41	0.022814	0	0	0	0	0	0	11981000	31367000	4.19941	17.9094	0.0803201	0.136294	FALSE
DEYLVLDYR	9	Q9VIN9	0.0027632	0	0	0	0	0	0	0	14865000	2.00394	16.8116	0.299919	0.358981	FALSE
DFCEAILQPER	11	Q9VZW7	0.019437	0	0	0	0	0	0	5444300	3469300	3.1208	17.3701	0.0964076	0.138288	FALSE
DFDSILR	7	A1Z9K0	0.0036817	0	0	0	0	4704800	27433000	27416000	29228000	8.28645	19.9529	1.43544e-05	9.5202e-05	TRUE
DFGEETPALDVVK	13	P80455	0.00028198	0	0	0	0	0	3090000	6546900	417810000	6.35271	18.986	0.0204523	0.0450405	TRUE
DFGQIVSVNIVSDK	14	E1JIK0;P48810;P48810-2	0.00021608	0	0	0	0	0	9992500	0	122650000	4.62576	18.1225	0.0832677	0.136294	FALSE
DFLVGQLTAQADR	13	M9PDQ1;P15348	0.00018927	0	0	0	0	13287000	28513000	8590500	35134000	8.32266	19.971	8.11545e-06	6.6057e-05	TRUE
DFMSSVPTFVR	11	Q7K1V1	0.00012644	0	0	0	0	0	0	21092000	19525000	4.23242	17.9259	0.07856	0.136294	FALSE
DFNGNAIK	8	Q27294;M9PH94	0.0055486	0	0	0	0	0	0	14238000	98585000	4.67469	18.147	0.0795408	0.136294	FALSE
DFPPPPISR	9	Q94901	0.0032631	0	0	0	0	57853000	44776000	110680000	9406900	9.46264	20.541	6.97893e-06	5.93902e-05	TRUE
DFQVELLATAYER	13	Q9VCU9	0.010447	0	0	0	0	0	929540	0	0	1.00412	16.3117	0.417139	0.425415	FALSE
DFQVLNLADR	10	A0A0B4KHS6;A0A0B4KH10;A0A0B4KHS7;A0A0B4KGI7;A0A0B4KGE1;Q24151-3;Q24151-4;Q24151-2;Q24151	0.0018204	0	0	0	0	663010	3300600	0	12396000	4.28183	17.9506	0.0242007	0.0523754	FALSE
DFRPGHR	7	A8E6M1;A1ZBB4;E1JGL8	0.020239	0	0	0	0	6168800	26885000	0	0	3.90438	17.7619	0.0860698	0.136294	FALSE
DFTMPSTSQSQTQNDQLEIAQR	22	X2JBC1;Q9VYS3	3.8052e-28	0	0	0	0	0	0	32732000	27951000	4.52031	18.0698	0.0760412	0.136294	FALSE
DFVLSSFR	8	Q8MZI3;Q7KU78	0.0024555	0	0	0	0	0	0	9421300	0	1.83946	16.7294	0.309312	0.358981	FALSE
DFVPIVPPPRPVLSSSNIAGVMASTTK	27	A1Z743	4.4345e-29	0	0	0	0	0	0	0	78801000	2.60551	17.1124	0.278079	0.358406	FALSE
DFYCTVTINK	10	Q9VF89	0.0011607	0	0	0	0	0	714170	10342000	40422000	5.14689	18.3831	0.0229379	0.0498946	TRUE
DGAGSHNWGSVK	12	Q9V426	0.00041971	0	0	0	0	0	0	0	0					FALSE
DGAIDEPALSLAR	13	Q9VB05	0.0020943	0	0	0	0	0	0	0	2511800	1.36266	16.491	0.353158	0.369852	FALSE
DGATQVANMIK	11	Q9VUQ5;Q9VUQ5-2;M9PFK7	0.0041085	0	0	0	0	0	0	0	9882300	1.85669	16.738	0.308228	0.358981	FALSE
DGDIVLASEGR	11	Q8SZ15	0.00020892	0	0	0	0	0	0	0	0					FALSE
DGDRYNNFNR	10	X2JC79;Q7KUX7;Q9VXF8;X2JE34;Q8IR13	1.1673e-34	0	0	0	0	26481000	81123000	32567000	107590000	9.83282	20.7261	2.06723e-06	2.85323e-05	TRUE
DGESDRELNDYEYEQR	16	Q9VPY4	7.0665e-06	0	0	0	0	702840	1578800	0	2304800	3.43011	17.5247	0.0256403	0.0551657	FALSE
DGEVEGEDAESSAQQQQQQAAPIVDGQPQQQVQSGPR	37	Q95RE4;M9NFR5	5.169e-177	0	17145000	15576000	24842000	6079800000	2848300000	6865300000	7751800000	10.2843	27.2172	0.000387207	0.00133059	TRUE
DGEVEGEDAESSAQQQQQQAAPIVDGQPQQQVQSGPRQPR	40	Q95RE4;M9NFR5	0	0	0	0	0	96217000	137340000	471750000	491600000	12.0002	21.8097	5.24828e-07	1.69661e-05	TRUE
DGGEYIQGQGPPR	13	Q95RE4;M9NFR5	2.4787e-05	0	0	0	0	16504000	23980000	43725000	64729000	9.14571	20.3825	3.30465e-06	3.90461e-05	TRUE
DGGEYIQGQGPPRPQQPR	18	Q95RE4;M9NFR5	3.3888e-158	0	0	17854000	26022000	2205800000	2830600000	4987500000	9209000000	11.8527	26.0119	0.000382136	0.00131736	TRUE
DGGEYIQGQGPPRPQQPRPR	20	Q95RE4;M9NFR5	1.8258e-97	0	0	142380000	65037000	633000000	1093200000	5290900000	8795800000	9.98483	26.1572	0.00496181	0.015082	TRUE
DGGGGGGGGGGVQGGNGGNNGGGGGGGR	28	Q9VHC7;A0A0B4K6Z1	0	0	0	0	0	42699000	12477000	230890000	239030000	10.3243	20.9718	9.66001e-06	7.38875e-05	TRUE
DGGGGGGGGGGVQGGNGGNNGGGGGGGRDHMDDRDR	36	Q9VHC7;A0A0B4K6Z1	2.2033e-18	0	0	22867000	0	0	0	0	0	-2.15927	16.8893	0.29271	0.358981	FALSE
DGIILAPFR	9	Q7JR52;Q9VTB8;Q7KUE4	0.010749	0	0	0	0	0	5913200	10620000	11323000	5.45988	18.5396	0.0103381	0.0279967	TRUE
DGIVLLPVAR	10	Q9W0T7;Q8IRJ7	0.014198	0	0	0	0	0	0	206370000	213150000	5.91715	18.7682	0.0684988	0.136294	FALSE
DGNTSTIVDVVPNSLAAR	18	A8JQY9	5.7624e-05	0	0	0	0	1084500	964980	6759300	6837500	5.52089	18.5701	0.000541865	0.00181091	TRUE
DGPTEGAQEELVLEVLR	17	Q9VTF8	9.1885e-192	0	0	0	0	653200000	44136000	3846100000	5783200000	13.9274	22.7734	6.73585e-06	5.85159e-05	TRUE
DGSDDVGGGSADLGELSLRPQNDTAAWLQQQEK	33	Q9W2U7;M9PE74	0	0	0	0	0	37060000	0	74422000	100230000	7.61058	19.615	0.00722572	0.0217067	TRUE
DGSGGQNSNNSTVGGAYGK	19	E1JHA4;P48809	9.9176e-50	0	0	0	0	11364000	10526000	177980000	375840000	9.85486	20.7371	4.45186e-05	0.000217308	TRUE
DGSGVVEFLR	10	Q9V3W7	0.00012375	0	0	0	0	1924100	17332000	30049000	100980000	8.27858	19.949	0.000106001	0.000435178	TRUE
DGTFNYSADNYCTK	14	A0A0B4K6Y4;A0A0B4KGS7;A0A0B4K7D1;Q86B79	0.00034393	0	0	0	0	0	8255900	3999200	34395000	5.62874	18.624	0.0120611	0.0303847	TRUE
DGVGDGQLYQVVNSEVNTLK	20	O76922-2;O76922	4.0508e-09	0	0	0	0	0	1141200	0	0	1.07811	16.3487	0.400508	0.409592	FALSE
DGYDYDGYR	9	Q9V3W7	1.3956e-06	0	0	0	0	142560000	15894000	234400000	378780000	11.0179	21.3186	5.12855e-06	4.96088e-05	TRUE
DGYQQGSNQHPYSR	14	Q8SX38	0.00011902	0	0	0	0	17816000	18525000	0	7053600	5.88764	18.7535	0.00963944	0.0268983	TRUE
DHNVFNR	7	Q9VSH0	0.0038876	0	0	0	0	0	19593000	0	0	2.10354	16.8614	0.295136	0.358981	FALSE
DIASSQQVLILQPYVK	16	Q9VBQ7	9.6604e-61	0	0	0	0	51544000	4352800	166460000	269000000	9.93694	20.7781	4.06151e-05	0.000203273	TRUE
DIATGETFTLR	11	Q7JX82	0.00023596	0	0	0	0	0	0	27688000	33594000	4.52628	18.0728	0.0760102	0.136294	FALSE
DIGNFNNR	8	Q9VK59	0.0021621	0	0	12046000	27102000	1116400000	812330000	3479400000	3733400000	10.8286	25.3726	0.00065892	0.00215998	TRUE
DIGNFNNRGPAVGGSGGPGFKPNSGGNFGNNNSGGGFSNNISR	43	Q9VK59	3.1e-123	0	0	23634000	0	0	0	0	0	-2.17117	16.8953	0.292213	0.358981	FALSE
DIGVSDLQEVK	11	M9NF33;Q9VSH4	1.3745e-06	0	0	0	0	40799000	26656000	236190000	274390000	10.6396	21.1295	3.86409e-06	4.21686e-05	TRUE
DIHQALAAER	10	A4V4I8;X2JE15;E1JJA4;M9PHQ0;P27619;A4V4J0;M9PJN9;E1JJA5;P27619-2	0.014471	0	0	0	0	0	0	0	0					FALSE
DIIHDPGR	8	Q9V3G1	0.0049616	0	0	0	0	0	0	99664000	200260000	5.63213	18.6257	0.0700076	0.136294	FALSE
DIIIMSCVR	9	X2JBC1;Q9VYS3	0.0047768	0	0	0	0	0	0	13651000	30719000	4.23895	17.9291	0.0794935	0.136294	FALSE
DIILISTVR	9	M9NDG7;Q6J5K9	0.0033746	0	0	0	0	0	0	33257000	50142000	4.73683	18.1781	0.0746	0.136294	FALSE
DIKPQNLLLDPETAVLK	17	Q7KVY5;C0PUX5;A4V3W2;A4V3W1;Q0KHW6;A8JUV9;M9PGC4;M9PGV7;P18431-4;P18431;P18431-3;P18431-1	0.0043979	0	0	0	0	0	1821000	0	0	1.24666	16.433	0.369761	0.382024	FALSE
DILVQYDR	8	A0A0B4LG52;Q9W237	0.0021123	0	0	0	0	2053500	10646000	32396000	91242000	8.11682	19.8681	0.000113345	0.000459822	TRUE
DIMEDCIEDK	10	M9PEL1;Q07327	0.0049423	0	0	0	0	0	0	0	1707700	1.22349	16.4214	0.37348	0.385015	FALSE
DIPGLTDTTIPR	12	Q95TP9;P29327	0.00045198	0	0	0	0	0	0	5182300	15671000	3.64686	17.6331	0.0882362	0.136294	FALSE
DIQDLFHK	8	Q9V3W7	0.0050576	0	0	0	0	4050600	110780000	12747000	182080000	9.11945	20.3694	7.14075e-05	0.000313973	TRUE
DIQEIITALQAIELK	15	A0A0B4K891;Q7K581	0.00011201	0	0	0	0	0	0	0	0					FALSE
DISDQHNLGTAVSVK	15	A0A0B4LFL2;A1ZAX1	2.6243e-187	0	0	0	0	232090000	69868000	692490000	1704200000	12.6608	22.1401	1.4675e-06	2.39399e-05	TRUE
DISYFEDENCR	11	Q8SXF0	0.0027975	0	0	0	0	4326200	6827100	0	5494800	4.92704	18.2732	0.0118422	0.0301033	TRUE
DITEASIWDSYVLPK	15	M9PG47;P13008	1.0116e-78	0	0	0	0	681530000	312590000	11227000000	14673000000	15.371	23.4952	1.39166e-06	2.353e-05	TRUE
DITVQIAYAR	10	R9Q794;Q9W5R8	0.0017145	0	0	0	0	1939400	7298200	2939600	13114000	6.39485	19.0071	0.000108032	0.000442456	TRUE
DKFPNYLHHVQPEDDPLSTR	20	Q7KMJ6	3.94e-46	0	0	304070000	8410600	2186100	27862000	0	0	-1.34797	20.0268	0.674228	0.681119	FALSE
DLAGALINR	9	A1Z909	0.008864	0	0	0	0	0	0	0	0					FALSE
DLANHIVEFSQDQHGSR	17	A0A0B4K612;P25822-3;P25822-2;A0A0B4KFF0;P25822;A0A0B4KFX7	7.4874e-92	0	0	114230000	3947800	17497000	60360000	20383000	285490000	5.49453	22.8221	0.0480627	0.100998	FALSE
DLANHIVEFSQDQHGSRFIQQK	22	A0A0B4K612;P25822-3;P25822-2;A0A0B4KFF0;P25822;A0A0B4KFX7	0.025651	0	0	0	8392600	0	0	0	0	-1.79775	16.7085	0.312045	0.358981	FALSE
DLDQIDDDLQTR	12	Q9W3Y0	6.2662e-08	0	0	0	0	6689000	0	12000000	22073000	5.78917	18.7043	0.00996202	0.0274262	TRUE
DLDTDEHIK	9	M9NG50;M9PHG2;C7LAH9;P46150-5;P46150-2;P46150;P46150-3;P46150-4	0.022538	0	0	0	0	0	0	16499000	6566700	3.75082	17.6851	0.0858469	0.136294	FALSE
DLDVLNTTFR	10	A0A0C4DHA1;Q2M1E6	0.0012442	0	0	0	0	0	0	0	3752600	1.50745	16.5634	0.336365	0.363066	FALSE
DLEEFFSSVGK	11	Q9VM49	0.00040939	0	0	0	0	60196000	37853000	0	0	4.84943	18.2344	0.0738901	0.136294	FALSE
DLEEVLDEIR	10	Q9VJ86	1.3247e-21	0	0	0	0	1090700000	928460000	1606600000	2423400000	14.5825	23.1009	3.85102e-08	1.35078e-05	TRUE
DLFENQVLATDNVK	14	Q9VCB7	0.0056409	0	0	0	0	0	1355600	0	1832400	2.38912	17.0042	0.122511	0.163348	FALSE
DLHITR	6	Q8IMI7;Q9VA91	0.019618	0	0	0	0	0	0	31965000	0	2.28008	16.9497	0.287982	0.358981	FALSE
DLIANMLQADPDVR	14	Q7PLI7;Q7PLI7-2	0.00015342	0	0	0	0	0	3322500	0	0	1.46354	16.5414	0.341058	0.364562	FALSE
DLIDFVQENSR	11	M9PBM2;M9PE05;A8JNJ9;Q8MSX1-2;Q8MSX1;M9PH77;Q8MSX1-3	1.2748e-44	0	3763500	20662000	56150000	3154200000	1799200000	11196000000	15446000000	10.4579	27.1531	0.000569139	0.00189345	TRUE
DLINEDYEDQGNYNSR	16	M9NDC4;M9PDX7;Q8IPW6;A0A023GRW3	1.475e-06	0	0	0	0	0	0	0	0					FALSE
DLITNIGSGVGAAPAGGAAPAAAAAAPAAESK	32	M9PBK5;P08570	0.00066808	0	0	0	0	0	1152700	0	0	1.08173	16.3505	0.399749	0.408979	FALSE
DLKYLNQK	8	Q9W2Y3	0.010098	0	0	0	0	0	0	0	0					FALSE
DLLPTVLQR	9	A1ZAN7;A0A0B4LFF8;A0A0B4K7T7;A1ZAN6	0.0049186	0	0	0	0	0	3862300	1319800	10740000	4.5351	18.0772	0.0173045	0.039304	TRUE
DLLTTANVR	9	Q9V414	0.0068566	0	0	0	0	0	7185300	15855000	49890000	6.20957	18.9145	0.0100145	0.0275089	TRUE
DLMACAQTGSGK	12	A0A0B4KGU4;Q9VHP0;M9PBB5;P09052	0.00013254	0	0	0	0	0	453230	2824200	21032000	4.27909	17.9492	0.031876	0.0677875	FALSE
DLNSMNCLVR	10	E1JJM8;E1JJM7;Q8IR79-3;Q8IR79-2;Q8IR79	0.004479	0	0	0	0	0	0	2581000	4289300	2.92812	17.2737	0.101773	0.141919	FALSE
DLNTLR	6	Q9VPW4	0.01351	0	0	0	0	0	0	0	0					FALSE
DLPDSVNTR	9	Q9W4C4;Q7KVW1	0.0023237	0	0	0	0	4287300	5041800	34820000	73279000	8.0597	19.8395	6.89843e-05	0.0003062	TRUE
DLPQLSDTENTSPAIVAR	18	Q9VZZ9-2;Q9VZZ9	1.9746e-08	0	0	0	0	0	0	2172000	2925400	2.72787	17.1736	0.107747	0.147527	FALSE
DLSANNAVIPLQPLMR	16	Q9W0T7;Q8IRJ7	1.3036e-60	0	0	0	0	86969000	24497000	340170000	455890000	11.1968	21.4081	3.83708e-06	4.21423e-05	TRUE
DLSHVQLAAPPLSSHVIPVQNYK	23	Q9V3H9	9.1527e-29	0	0	0	0	0	0	8818900	31424000	4.08955	17.8544	0.0826713	0.136294	FALSE
DLTDYLMK	8	X2JCP8;P10987;P02572;A0A0B4LH50;P83967;P53501;P10981;M9PFZ6;P02574	0.020754	0	0	0	0	0	0	9025200	24706000	4.01114	17.8152	0.0826226	0.136294	FALSE
DLTPYQQLNPR	11	Q9W2A1;Q95RQ4	0.0022003	0	0	0	0	0	0	0	0					FALSE
DLTVGGAVTQCYR	13	P41093	0.00030529	0	0	0	0	6346700	4910300	33599000	52425000	8.05799	19.8387	3.78671e-05	0.000193123	TRUE
DLVALFAK	8	A0A0B4K7G4;P13469	0.011632	0	0	0	0	0	10622000	10821000	44031000	6.16772	18.8935	0.00965525	0.0269132	TRUE
DLVDHIAPDR	10	Q9VCX7	0.012263	0	0	0	0	0	0	1275500	4623800	2.70099	17.1602	0.114507	0.154601	FALSE
DLVGIAQTGSGK	12	Q9W3M7	0.018485	0	0	0	0	0	1258800	0	0	1.11349	16.3664	0.393291	0.402853	FALSE
DLVGVAQTGSGK	12	Q8MZI3;Q7KU78	0.0037429	0	0	0	0	0	0	0	23848000	2.17442	16.8969	0.292079	0.358981	FALSE
DLVLEVGPGPGGITR	15	Q9VTM5	5.4532e-06	0	0	0	0	648480	6281400	6450700	17334000	6.3297	18.9745	0.00040844	0.00139587	TRUE
DLVLMSHLQDNIDAADPATR	20	A0A0B4LFL2;A1ZAX1	1.7265e-83	0	0	0	0	8048300	20449000	0	111180000	6.63127	19.1253	0.0103177	0.0279564	TRUE
DLYERR	6	Q94901	0.0087275	0	0	0	0	0	0	0	0					FALSE
DMIQLPVQSR	10	Q9V9S8-3;Q9V9S8	0.019907	0	0	0	0	0	0	4620700	0	1.5825	16.6009	0.329043	0.360621	FALSE
DMTDSIGR	8	Q8SY33-2;Q8SY33-3;Q8SY33	0.010757	0	0	0	0	0	0	10533000	34119000	4.18329	17.9013	0.0812081	0.136294	FALSE
DNEGADSSWR	10	Q9VN25;Q9VN25-2	0.0045407	0	0	0	0	0	0	0	7904500	1.77614	16.6977	0.313524	0.358981	FALSE
DNELNLEFVR	10	Q9VW14	0.0027019	0	0	0	0	0	0	0	0					FALSE
DNESQPLSLLK	11	Q9V414	0.00012206	0	0	0	0	0	8536800	3575800	12927000	5.2475	18.4334	0.0116507	0.0298457	TRUE
DNIQGITK	8	A0A0B4KFZ9;P84040	0.0033982	0	0	0	101770000	0	0	0	0	-2.69777	17.1586	0.275851	0.356339	FALSE
DNLGSVTYSAMNDGR	15	Q86S05-2;A0A0B4K7U5;E1JH02;A0A0B4KFC5;Q86S05-3;Q86S05;A0A0B4K6T1	2.293e-95	0	0	0	0	58138000	39411000	375000000	470890000	11.2699	21.4446	2.89952e-06	3.54003e-05	TRUE
DNPANFGYGCGR	12	Q9VY28	0.0030827	0	0	0	0	0	0	2907100	9455000	3.25612	17.4377	0.0963523	0.138288	FALSE
DNQLNHPLTQPR	12	Q9VEN9	1.3435e-12	0	0	0	0	0	0	20382000	40587000	4.48399	18.0517	0.0769498	0.136294	FALSE
DNQMQELR	8	Q8SWR8;A0A0B4LH64;Q8SWR8-2;Q8SWR8-3	0.0012198	0	0	0	0	11342000	3809100	0	13341000	5.38414	18.5017	0.0112804	0.0291903	TRUE
DNQQSGNAWSR	11	Q9VJ12	0.00035007	0	0	0	0	0	0	0	0					FALSE
DNRDNYGAGHR	11	Q7K4L8	0.017076	0	0	0	0	0	6903000	0	0	1.72728	16.6733	0.31704	0.359198	FALSE
DNSGPQPGRR	10	Q9VAC9;A0A0B4KI59	0.00050953	0	0	0	0	860770	0	33723000	58905000	5.77635	18.6978	0.0206432	0.0452286	TRUE
DNVQSSIDMVTR	12	Q9I7T8;A8JNJ2;Q8IRE7;Q9VZV3;Q7KV83;Q95RR8	0.00096017	0	0	0	0	0	6131100	0	0	1.68451	16.6519	0.320326	0.359198	FALSE
DNYEDSPSHQR	11	A1Z968	2.3403e-28	0	0	0	0	8196200	1838700	28643000	75403000	7.86948	19.7444	0.000137814	0.000548696	TRUE
DNYLSSLK	8	Q8SX38	0.0042115	0	0	0	0	1550000	5966200	10822000	0	4.75267	18.186	0.0154807	0.0359936	TRUE
DPEYLR	6	X2JEW2;Q9VYA7	0.014756	0	0	0	0	0	0	0	3448100	1.47693	16.5481	0.339593	0.363881	FALSE
DPFLTEPVVR	10	Q9VB23	0.013436	0	0	0	0	0	1091600	0	0	1.06209	16.3407	0.403928	0.412926	FALSE
DPHTMK	6	Q9VCE3;Q8IMX4	0.011953	0	0	0	0	4594600	0	10496000	11860000	5.38136	18.5003	0.0108515	0.0285899	TRUE
DPLPIGNER	9	Q7KY08;Q32KD4	0.005361	0	0	0	0	0	11174000	31906000	54134000	6.6505	19.1349	0.00876022	0.0251691	TRUE
DPNKPIIR	8	Q9VCK0	0.0027689	0	0	0	0	0	0	28911000	50255000	4.68714	18.1532	0.0751264	0.136294	FALSE
DPQQSR	6	A0A0B4KGU4;Q9VHP0	0.015242	0	0	0	0	23945000	2716200	0	0	3.56676	17.593	0.097168	0.138343	FALSE
DPRDVTNNSFNR	12	Q9W5A5-3	0.0021798	0	0	0	0	86591000	44536000	9016400	404130000	10.058	20.8387	1.79661e-05	0.000110594	TRUE
DPSVPSR	7	Q9VSY2;Q0E8G6	0.0067368	0	0	0	0	28934000	30760000	78966000	77188000	9.71469	20.667	1.77052e-06	2.6487e-05	TRUE
DPSYQAEPGNTINR	14	Q9VQJ6;Q8IPZ5	1.5191e-08	0	0	0	0	0	0	11843000	14967000	3.92837	17.7739	0.081966	0.136294	FALSE
DPTDALLELTK	11	Q86BI3	6.6336e-06	0	0	0	0	1561400	31264000	17384000	114690000	8.26454	19.9419	0.000154085	0.000608291	TRUE
DPTMVMK	7	Q9VJ38	0.013406	0	0	0	0	0	16884000	0	2279100	3.37746	17.4984	0.0999211	0.140069	FALSE
DPVSILVK	8	C9QP42;Q02748	0.0089214	0	0	0	0	114980000	184410000	92068000	156040000	11.1675	21.3934	3.5608e-07	1.52521e-05	TRUE
DPYPPPPPPPPFLR	14	Q94901	2.571e-12	0	0	0	0	249290000	187150000	581710000	634200000	12.6226	22.121	1.96599e-07	1.35078e-05	TRUE
DQELSAENTSPTANSFASILR	21	X2JDZ8;Q70PP2;Q70PP2-2	3.4731e-40	0	0	0	0	1006400	5180400	0	0	2.65652	17.1379	0.120239	0.160819	FALSE
DQESAFNLLTR	11	A8DY82;A8DY81;A0A0B4LEZ3;E2QCN4;A8DY80	0.00027893	0	0	0	791480	1346900	3369100	0	11400000	3.56854	18.5401	0.0698672	0.136294	FALSE
DQETALSAMR	10	Q9VE52	0.0022191	0	0	0	0	0	0	8829900	35176000	4.13068	17.875	0.0826575	0.136294	FALSE
DQFYQFGEIR	10	Q95RB1	0.00017926	0	0	0	0	34440000	4620300	75017000	101560000	9.17423	20.3968	2.30266e-05	0.000132538	TRUE
DQIQDVFK	8	C9QP42;Q02748	0.0063085	0	0	0	0	62068000	286520000	107780000	459710000	11.5506	21.585	8.78091e-07	1.96167e-05	TRUE
DQLDEQQLER	10	Q9VR36	2.0994e-11	0	0	0	0	0	1171600	7431800	23085000	5.00419	18.3118	0.0179065	0.0403859	TRUE
DQMDREQAIADIK	13	Q7K4L8	7.4467e-67	0	0	0	0	47649000	267560000	297610000	699670000	11.9484	21.7839	1.17301e-06	2.18451e-05	TRUE
DQNGNHVVQK	10	A0A0B4K612;P25822-3;P25822-2;A0A0B4KFF0;P25822;A0A0B4KFX7	0.001191	0	0	0	0	0	1897800	0	2865200	2.67169	17.1455	0.110136	0.149801	FALSE
DQQHIFANTEQQR	13	Q7KQM6;Q7KQM6-2	0.00032203	0	0	0	0	0	0	0	0					FALSE
DQSGSVFDR	9	Q9VK18	0.0028733	0	0	0	0	0	0	31613000	55553000	4.75551	18.1874	0.0746506	0.136294	FALSE
DQVLNLIR	8	Q9VTE1	0.0021453	0	0	0	0	0	3773400	12705000	18874000	5.54681	18.5831	0.0112894	0.0291903	TRUE
DQVTSTFGR	9	X2JAC7;Q8IRV7;M9NGK3;X2JDK9;M9NDM1;M9NFR6;Q8IRV8;M9NET2;M9NGL3;X2JE09;A0A023GRW4;Q8IRV9;Q9W4Y4;M9NE61;M9NE56;X2JCE8;Q8MPN3;M9NFS1;E1JJC0;M9NDL5;M9NES6;Q9W4Y3	0.009286	0	0	0	0	0	0	0	0					FALSE
DQVYLASLETLDNGK	15	Q9VLC5	5.1769e-05	0	0	0	0	0	1763100	0	8326200	3.02989	17.3246	0.105267	0.145293	FALSE
DQYADVYQQR	10	Q9W254	4.098e-17	0	0	0	0	6665600	1900500	74066000	106430000	8.2738	19.9466	0.000212064	0.00078758	TRUE
DQYGRPSEDNPLYSSSGR	18	Q9VZE4	1.1546e-33	0	0	0	0	0	17986000	86414000	151130000	7.55184	19.5856	0.00818054	0.0239453	TRUE
DRDQGGSGGANYGNR	15	A1Z968;Q0E996	1.4548e-13	0	0	0	0	23426000	8655900	4403100	36413000	7.86906	19.7442	2.56542e-05	0.000143641	TRUE
DREEQEKMKAQETMK	15	E1JIM9;P29555-2;P29555	0.0027952	0	0	0	0	0	0	0	0					FALSE
DRERESHHHMHQR	13	Q9VPU7;Q8IPW1	0.014308	0	0	0	0	0	0	1218700	13062000	3.05911	17.3392	0.113638	0.153629	FALSE
DRETDQFK	8	X2JC79;Q7KUX7;Q9VXF8;X2JE34;Q8IR13	0.0015017	0	0	0	0	44313000	4370700	10488000	277890000	8.89854	20.2589	9.08627e-05	0.000383443	TRUE
DREVIMK	7	C9QP42;Q02748	0.010371	0	0	0	0	4052300	61191000	0	0	4.04945	17.8344	0.092796	0.137087	FALSE
DRGATLEK	8	Q9VJ86	0.0028177	0	0	0	0	0	0	576290000	615300000	6.6699	19.1446	0.0662681	0.136294	FALSE
DRGGNSQGGGGGGGGGGGYSR	21	Q27294;M9PH94	1.6273e-39	0	0	0	0	73361000	9537700	32902000	82417000	9.33579	20.4776	6.82506e-06	5.87137e-05	TRUE
DRNDGQYGGNQLLGSK	16	A1Z968;Q0E996	1.4947e-21	0	0	0	0	0	0	6987700	55758000	4.21243	17.9159	0.085428	0.136294	FALSE
DRNGGACQLVVLEDK	15	Q9VJH2	1.2571e-08	0	0	0	0	6810400	15747000	43338000	48775000	8.56949	20.0944	1.18303e-05	8.4185e-05	TRUE
DRNILLK	7	M9PBM2;M9PE05;A8JNJ9;Q8MSX1-2;Q8MSX1;M9PH77;Q8MSX1-3	0.019629	0	0	0	0	16102000	213590000	0	0	4.99792	18.3086	0.080068	0.136294	FALSE
DRYDDR	6	A0A0C4DHG5;P26686-3;P26686-2;P26686-5;P26686;P26686-4;P26686-6;P26686-9	0.0028952	0	0	0	0	0	0	0	0					FALSE
DRYYESK	7	M9PEY6;Q9VM71	0.019194	0	0	0	0	0	5123200	0	0	1.61974	16.6195	0.325708	0.360193	FALSE
DSAGGGGGDFSESLSIASEMVGK	23	Q7K4L8	0	0	0	0	0	91337000	36247000	1235600000	1111900000	12.1426	21.881	6.57717e-06	5.76906e-05	TRUE
DSALIQMAEPQQAYLAMSHLDK	22	Q7KES3;Q8IMF8;Q8WR53;Q7KRS7;A8JRI1;Q95UI6;E1JJ45;A0A0B4LHY1;A0A0B4K6P4;A0A0B4K6W9	4.3693e-41	0	0	0	0	0	0	0	147890000	2.83257	17.226	0.27295	0.353302	FALSE
DSALSNLSNDNIR	13	A1Z784	6.9702e-10	0	0	0	0	0	0	30694000	33749000	4.56511	18.0922	0.0756666	0.136294	FALSE
DSAVEAMR	8	A0A0B4KHH8;A0A0B4KHI4;A0A0B4KHT5;A0A0B4KGK8;A0A0B4KH21;A0A0B4KH24;A4V364;A8JR54;Q8IN47;Q8IN48;A0A0B4KGF9;Q9VDI8;Q7KSA0;Q95TW4;A0A0B4KGK5	6.5216e-11	0	0	0	3964600	4467900	0	2477200000	2677100000	7.76929	21.2216	0.0462174	0.0972003	FALSE
DSCLVTFLLAGISCPR	16	Q9W0S7	1.1076e-59	0	0	0	0	0	0	80014000	157640000	5.46662	18.543	0.0707219	0.136294	FALSE
DSCSGIEVDGR	11	P19018;P19018-3;P19018-2	3.861e-05	0	0	0	0	7769100	5194800	93928000	82233000	8.68439	20.1519	5.17059e-05	0.000243716	TRUE
DSCSGIEVDGRR	12	P19018;P19018-3;P19018-2	1.6694e-12	0	0	0	0	0	0	110940000	106610000	5.44341	18.5314	0.0704073	0.136294	FALSE
DSDSWMNR	8	A1Z968;Q0E996	0.00064437	0	0	0	0	0	0	12092000	19615000	4.03342	17.8264	0.0810324	0.136294	FALSE
DSGAPQSR	8	Q9VN25;Q9VN25-2	0.019602	0	0	0	0	1073900	0	0	0	1.05619	16.3378	0.405211	0.41399	FALSE
DSGENGATSWTLEGLR	16	Q9VLR5	3.0562e-07	0	0	0	0	2238000	0	22717000	78772000	6.08331	18.8513	0.0144903	0.034291	TRUE
DSHGVAQVR	9	X2J950;Q03334	0.0058991	0	0	0	0	0	2310700	13239000	13195000	5.25567	18.4375	0.0130373	0.0319864	TRUE
DSIIPSLAQYK	11	Q9V3V3	0.0084637	0	0	0	0	47786000	345380000	685200000	587790000	12.2794	21.9494	1.23082e-06	2.2203e-05	TRUE
DSLIVQPTAANSELDNR	17	Q9VK58	4.3154e-06	0	0	0	0	0	0	5992700	8056900	3.45931	17.5393	0.0890007	0.136294	FALSE
DSLIVQPTAANSELDNRR	18	Q9VK58	4.0253e-09	0	0	0	0	0	0	38355000	19734000	4.45194	18.0356	0.0771792	0.136294	FALSE
DSLTLIFVETK	11	A0A0B4KGU4;Q9VHP0	0.0069325	0	0	0	0	0	1011800	0	0	1.03471	16.327	0.409999	0.418633	FALSE
DSLVELFDVR	10	Q9V414	0.00048105	0	0	0	0	0	75957000	16006000	44788000	7.0246	19.322	0.00821027	0.024005	TRUE
DSPIKAMNFLSIVNLLDMGK	20	Q9W4R2;Q9W4R1	9.3894e-05	23218000	34001000	34838000	29143000	184210000	123260000	274130000	131210000	2.49822	26.0838	0.0206801	0.04529	FALSE
DSQGHVFATR	10	X2JGM9;P41042	0.0018627	0	0	0	0	0	2448500	6882800	25170000	5.27356	18.4464	0.013836	0.0332167	TRUE
DSQISMYDISFGGR	14	Q8IPM0;Q8IPM1	4.0301e-64	0	0	0	0	21551000	7400500	123810000	154860000	9.50793	20.5636	2.03314e-05	0.000120535	TRUE
DSQLLYPNR	9	E8NHB3;M9MSJ1;Q8MQJ9	1.7509e-16	0	0	0	0	1808300	6844700	25334000	97911000	7.84841	19.7339	0.000184705	0.00070377	TRUE
DSQNNGSNFGYSSNFER	17	Q7PLL3;Q7PLL1;Q8SYL3;L7EEF1	8.4965e-73	0	0	0	0	40727000	5310400	307690000	697730000	10.489	21.0542	6.31111e-05	0.000285807	TRUE
DSQQFISEVR	10	Q9U1H9	0.026774	0	0	0	0	0	3690500	0	0	1.50143	16.5604	0.33699	0.363415	FALSE
DSSHETSSPQGGPSK	15	Q9VAC9;A0A0B4KI59	1.4904e-179	0	0	0	0	28989000	5471000	272460000	372980000	10.1074	20.8634	5.19975e-05	0.000244466	TRUE
DSTLIMQLLR	10	P92177-4;P92177-1;P92177-2;P92177;A0A0B4KEH0;P29310-3;P29310-2;P29310	2.3854e-06	0	0	0	61320000	0	0	0	0	-2.51505	17.0672	0.280485	0.358981	FALSE
DSTVTNGDDK	10	E1JGN9;P28750	0.0091101	0	0	0	0	0	0	2064200	2684900	2.67856	17.1489	0.109495	0.149285	FALSE
DSVVAGFQWASK	12	P13060	0.0044989	0	0	0	254780	0	6124600	0	0	1.14682	16.9204	0.506852	0.51385	FALSE
DSYVGDEAQSK	11	X2JCP8;P10987;P02572;A0A0B4LH50;P83967;P53501;P10981	0.0058329	0	0	0	8009400	0	0	0	0	-1.7809	16.7001	0.313195	0.358981	FALSE
DTALALGDFTR	11	M9NDM3;M9PEJ8;M9PBW9;Q9VSL8	0.0003736	0	0	0	0	0	0	0	3271100	1.45792	16.5386	0.341683	0.36471	FALSE
DTEGEPIER	9	Q9V9K7;A0A0B4KEI5	0.0078768	0	0	0	0	3662000	13488000	0	0	3.46751	17.5434	0.0925302	0.137027	FALSE
DTEGEPIERDEQLISVLDR	19	Q9V9K7;A0A0B4KEI5	4.6841e-35	0	0	0	0	16935000	12931000	0	5143500	5.62579	18.6226	0.0104301	0.0281557	TRUE
DTGILVDGQYVEIPEK	16	Q7JZM8	1.1038e-05	0	0	1027100	0	0	0	20245000	8078300	2.85922	18.2794	0.221088	0.287913	FALSE
DTNLYVINLSR	11	Q8IH14;O76876	3.0076e-36	0	0	0	0	332360000	396080000	895890000	1291900000	13.4091	22.5142	1.24703e-07	1.35078e-05	TRUE
DTSSNRPMGPNQNR	14	Q9VK58	0.00078487	0	0	0	0	0	0	28610000	31104000	4.51032	18.0648	0.0760973	0.136294	FALSE
DTVLEYLK	8	P54622	0.0027044	0	0	0	0	505090000	2495000000	2488100000	3521700000	14.9539	23.2866	8.00894e-08	1.35078e-05	TRUE
DVDNIISAYR	10	Q7YU05;Q9W4H6;Q7KVX1	0.0062492	0	0	0	0	0	0	16907000	0	2.05036	16.8348	0.297614	0.358981	FALSE
DVDREIQQR	9	Q9VC33;Q8IMV6;Q7K1P7	8.6883e-10	0	0	0	0	0	0	115730000	52154000	5.20078	18.4101	0.0722362	0.136294	FALSE
DVEHGDIVTIGECRPLSK	18	Q0E9B6;A1Z8U9	3.2452e-59	0	0	0	0	7586400	0	111220000	277990000	7.55132	19.5853	0.0105443	0.0282516	TRUE
DVIAAMAASSITADPSK	17	A0A0B4K6G6;Q9VG05;A0A0B4K6U2;E1JIJ7;Q8INH9	2.5716e-11	0	0	0	0	10425000	0	14863000	35240000	6.19512	18.9072	0.00917863	0.0259649	TRUE
DVIAQAQSGTGK	12	C9QP42;Q02748;Q9VHS8	3.454e-05	0	0	0	0	7211700	3238300	0	26232000	5.40613	18.5127	0.0126784	0.0313452	TRUE
DVICTSK	7	Q9VKW8	0.018638	0	0	0	0	0	0	94431000	119850000	5.42752	18.5234	0.0705315	0.136294	FALSE
DVIIDRR	7	Q7KN75	0.0074247	0	0	0	0	0	0	220990000	321930000	6.09056	18.8549	0.0680133	0.136294	FALSE
DVLSVAFSADNR	12	M9PCC1;O18640	0.0029038	0	0	0	0	0	2866500	0	3592700	2.90204	17.2607	0.101889	0.141993	FALSE
DVNAAIATIK	10	P06605;P06603;P06604	0.0069538	0	0	0	21693000	0	0	0	0	-2.14026	16.8798	0.293519	0.358981	FALSE
DVNPDTRK	8	Q9VEX9	0.0071374	0	0	0	0	0	0	30330000	44314000	4.65904	18.1392	0.0751295	0.136294	FALSE
DVNSDFLLVILR	12	P24785;P24785-3	2.0604e-11	0	0	0	0	0	8625300	35200000	14211000	6.11018	18.8648	0.00952365	0.0266311	TRUE
DVNVVNGGDADSAPTEVVDQAAPVAR	26	B7Z098;Q9VNX8	1.0418e-78	0	0	0	0	18765000	0	85025000	54429000	7.19295	19.4061	0.00797811	0.0235405	TRUE
DVPSWLR	7	Q9VY48	0.0079022	0	0	0	0	0	0	4292900	8100600	3.34095	17.4801	0.092012	0.136842	FALSE
DVQEIFR	7	Q27268;M9PC90	0.010649	0	0	0	0	11459000	9396100	0	0	3.74857	17.684	0.0842979	0.136294	FALSE
DVSAEGIPVAYDPTMQQNGVSVNVGTPIGVPYSR	34	Q8MSV2-2;Q8MSV2-1;Q8MSV2;Q8MSV2-4;Q8MSV2-7;Q8MSV2-6	5.2416e-78	0	0	0	0	41497000	0	136420000	521600000	8.46484	20.0421	0.00758215	0.0226583	TRUE
DVSLENINR	9	Q9VJ86	0.00019459	0	0	0	0	1699000	9381100	22674000	53985000	7.68488	19.6521	0.00011857	0.000478624	TRUE
DVSLPVSMQR	10	Q9VWL0	0.004341	0	0	0	0	0	0	6951700	0	1.72982	16.6746	0.316852	0.359198	FALSE
DVSVHIDTTDK	11	Q9W0S7	1.6532e-13	0	0	1655300	0	145730000	426820000	341880000	769130000	11.3919	22.7179	1.23809e-05	8.62304e-05	TRUE
DVTADGPGSENGDAGAAGSTNGSSDNQSAASGQR	34	A0A0B4K6U6;Q08473-3;Q08473-2;Q08473	1.0462e-182	0	0	0	0	47945000	9259600	412300000	645620000	10.826	21.2227	2.86364e-05	0.000155593	TRUE
DVTIMR	6	Q9VN25;Q9VN25-2	0.01919	0	0	0	0	3730600	1431700	41453000	341500000	8.17347	19.8964	0.000764057	0.00247308	TRUE
DVYCTIALDQEEICR	15	M9PF62;P48423	5.7531e-05	0	0	0	0	0	0	8266600	8614900	3.59948	17.6094	0.0864474	0.136294	FALSE
DYDYYDR	7	Q94901	0.0071965	0	0	0	0	117110000	161090000	179900000	304640000	11.6083	21.6138	2.83584e-07	1.47234e-05	TRUE
DYDYYDRR	8	Q94901	9.6102e-06	0	0	0	0	84631000	350070000	36328000	132670000	10.8942	21.2568	1.59635e-06	2.5016e-05	TRUE
DYGGQRHESR	10	A8E6M1;A1ZBB4;E1JGL8	0.0070432	0	0	0	0	0	5455100	0	0	1.64238	16.6309	0.323768	0.359587	FALSE
DYGHLCKPEIR	11	Q9W3M7	0.011342	0	0	0	0	0	9887300	5630200	1288200	4.63246	18.1259	0.0166449	0.0379737	TRUE
DYIDNANFSTIQALQQR	17	O77410	4.4158e-32	0	0	0	0	911410	5768600	0	0	2.65955	17.1394	0.122793	0.163621	FALSE
DYIQALVMVPTR	12	P23128-2;P23128	8.1403e-08	0	0	0	0	16159000	80639000	13316000	26911000	8.83012	20.2247	6.87658e-06	5.87137e-05	TRUE
DYIQEAK	7	Q9W1K4	0.021321	0	0	0	0	0	0	0	8567600	1.8052	16.7123	0.311545	0.358981	FALSE
DYLHFVR	7	Q0E9B6;A1Z8U9	0.0070556	0	0	0	0	70307000	0	16779000	26858000	6.82929	19.2243	0.00835962	0.0243862	TRUE
DYNIHLISENYMLSVMHEQK	20	A1Z6K2;A0A0B4KES9	0.00016675	117180000	456450000	0	1243200	0	0	0	0	-7.09666	19.358	0.020476	0.0450736	FALSE
DYQHHNHTTEEVR	13	A0A0B4K618;Q9NFU0-3;Q9NFU0-2;A0A0B4KFN9;A0A0B4KGP6;Q9NFU0-4;B3LF78;Q9NFU0	1.2264e-37	0	0	354550000	320370000	18563000	0	22212000	0	-2.02645	21.0558	0.587283	0.594453	FALSE
DYRDGSDDVGGGSADLGELSLRPQNDTAAWLQQQEK	36	Q9W2U7;M9PE74	1.8114e-212	0	0	848500000	12719000	0	0	8598900	0	-3.60386	19.4181	0.285348	0.358981	FALSE
DYSQNPLHR	9	Q7KES3;Q8IMF8;Q8WR53;Q7KRS7;A8JRI1;Q95UI6;E1JJ45;A0A0B4LHY1;A0A0B4K6P4;A0A0B4K6W9	0.0039298	0	0	0	0	0	0	0	5318000	1.6332	16.6263	0.324547	0.359985	FALSE
DYVIPNLK	8	Q9VJ86	0.0071662	0	0	0	1648000	228850000	279070000	3301200000	3685300000	12.786	23.4133	1.54582e-05	0.000100322	TRUE
DYYAAASGSSYGR	13	Q9VYE9	0.00070556	0	0	0	0	9768700	6011500	27960000	17725000	7.82913	19.7242	1.39725e-05	9.32395e-05	TRUE
DYYYNRR	7	Q8WTI8	0.012207	0	0	0	0	0	801580	0	0	0.950705	16.285	0.430581	0.438168	FALSE
EAAAHAIEHTHNSEVHGNLVK	21	Q9VCE3;Q8IMX4	5.2767e-68	0	0	10357000	0	12862000	0	0	0	0.0781272	17.7223	0.97403	0.974788	FALSE
EAAANAAAK	9	Q9VU43	0.0057567	0	0	0	0	0	1694600	0	0	1.22071	16.42	0.373935	0.385219	FALSE
EAADGPER	8	Q9VVI1	0.0010192	0	0	0	0	6800200	3120700	14126000	18506000	7.23131	19.4253	3.51883e-05	0.00018288	TRUE
EAADGPERAER	11	Q9VVI1	0.00028561	0	0	0	0	0	0	17021000	14318000	4.0432	17.8313	0.0805774	0.136294	FALSE
EAAFRNIK	8	X2JKU5;Q24186;Q9VFE4	0.012561	0	0	0	0	0	3771700	0	0	1.50928	16.5643	0.336177	0.363014	FALSE
EAAGVISLLNK	11	Q7KMJ6	0.017187	0	0	0	0	0	1847600	0	0	1.25189	16.4356	0.368941	0.381331	FALSE
EAAIQTLVEIYK	12	Q9NBD7	0.012637	0	0	0	0	732610	2572400	0	2097100	3.58708	17.6032	0.0238455	0.051672	FALSE
EAASGGVGGNWR	12	Q9VN25;Q9VN25-2	0.0093152	0	0	0	0	0	0	2581400	2385500	2.71656	17.1679	0.107855	0.147559	FALSE
EAASGGVGGNWRTAPATR	18	Q9VN25;Q9VN25-2	0.01067	0	0	0	0	0	0	0	1880300	1.25822	16.4388	0.367959	0.380469	FALSE
EAAVNAVR	8	A0A0B4KHH8;A0A0B4KHI4;A0A0B4KHT5;A0A0B4KGK8;A0A0B4KH21;A0A0B4KH24;A4V364;A8JR54;Q8IN47;Q8IN48;A0A0B4KGF9;Q9VDI8;Q7KSA0;Q95TW4;A0A0B4KGK5	0.0009947	0	0	0	0	463130000	268340000	2322000000	2353500000	13.9481	22.7837	2.90932e-07	1.47749e-05	TRUE
EAEMIEQQMK	10	A1ZAK9;A1ZAK7;A1ZAK8	0.00042614	0	0	0	0	0	0	12889000	18211000	4.02965	17.8245	0.0808817	0.136294	FALSE
EAEQEPVR	8	Q7KN75	0.019845	0	0	0	0	0	3477600	1606600	9237100	4.51381	18.0666	0.0162247	0.0372965	TRUE
EAEQEPVRQCDVIR	14	Q7KN75	0.00037924	0	0	0	0	0	0	0	19039000	2.0932	16.8563	0.295606	0.358981	FALSE
EAESLPYIQSMEK	13	M9PE29;Q9W3B8	0.0021265	0	0	0	0	0	0	0	0					FALSE
EAFAPFGEISNCR	13	Q9VCE3;Q8IMX4	2.028e-123	0	0	29798000	18640000	700710000	110570000	7932000000	9962300000	10.4009	25.3504	0.00236135	0.00726353	TRUE
EAGDVCFADTYK	12	Q9V3W7	0.00014107	0	0	0	0	1418800	0	23099000	77237000	5.91784	18.7686	0.0172364	0.0392014	TRUE
EAIDGTYIDK	10	Q0E9B6	0.003444	0	0	0	0	2125900	16836000	18784000	50546000	7.88503	19.7522	6.63712e-05	0.000297426	TRUE
EAIDSPVSFLALHNQIR	17	X2JBC1;Q9VYS3	1.8248e-07	0	0	0	0	0	0	16005000	27177000	4.25214	17.9357	0.0787861	0.136294	FALSE
EAIEAAGQEAAITVQSEK	18	Q95WY3	1.8981e-08	0	0	0	0	0	0	0	2720700	1.39147	16.5054	0.349501	0.367695	FALSE
EAIGVAPAGGSGSGGAGR	18	Q9W1I6	1.3948e-07	0	0	0	0	1088600	5199600	0	0	2.68617	17.1528	0.118025	0.158187	FALSE
EAIGVAPAGGSGSGGAGRR	19	Q9W1I6	0.010492	0	0	0	0	0	0	0	0					FALSE
EAIHRGPAGR	10	A8JQT7	0.011463	0	0	0	0	0	0	5891300000	14726000000	8.65356	20.1364	0.0632324	0.132281	FALSE
EAIHRGPAGRR	11	A8JQT7	0.0087891	0	0	11231000	0	196230000	540170000	286180000	446420000	10.6332	23.0291	0.000177051	0.000680658	TRUE
EAIHSYER	8	Q9V535	0.022755	0	0	0	0	0	0	0	13537000	1.97018	16.7948	0.301683	0.358981	FALSE
EAIIFGSVVAR	11	P51406	0.008477	0	0	0	0	0	0	0	0					FALSE
EALQPVVAR	9	Q9W246	0.0057464	0	0	0	0	0	0	0	12359000	1.93735	16.7783	0.303476	0.358981	FALSE
EALVKPVK	8	Q9VBH8;Q9VHE5	0.0073842	0	0	0	0	0	52804000	0	0	2.46112	17.0402	0.282035	0.358981	FALSE
EALYDQEPGKPLDLIAVVDPPR	22	Q9VVV7	1.8664e-36	0	0	0	0	0	0	19760000	83349000	4.73235	18.1758	0.0769652	0.136294	FALSE
EANNNPSNGSSPAQNSTR	18	P08630	9.7054e-05	0	0	0	0	0	0	0	0					FALSE
EANQEINPALENLAR	15	P19109-2;E1JJ68;C7LAE4;P19109-3;P19109-4;P19109	3.682e-108	0	2769900	33509000	22588000	1595100000	211440000	8427700000	9224700000	9.41596	26.3675	0.00166023	0.00516874	TRUE
EANQEINPALENLARNSR	18	P19109-2;E1JJ68;C7LAE4;P19109-3;P19109-4;P19109	0.0018548	0	0	0	0	0	0	0	9430300	1.8398	16.7296	0.30929	0.358981	FALSE
EANQTINPK	9	Q8MZI3	0.0033746	0	0	0	0	0	0	10567000	12615000	3.82559	17.7225	0.0832315	0.136294	FALSE
EASDVISASPSALQLR	16	Q9VWL0	1.2506e-12	0	0	0	1230300	0	4980600	4857800	12291000	4.04024	18.935	0.0577971	0.121206	FALSE
ECDPHSNDYVSR	12	A0A0B4LFL2;A1ZAX1	2.0426e-13	0	0	0	0	1498800	28098000	0	37136000	5.74416	18.6817	0.0158515	0.0366351	TRUE
ECFDGLATNPDCR	13	Q9W5W8	2.0146e-08	0	0	0	0	0	0	21540000	50884000	4.58547	18.1024	0.0764629	0.136294	FALSE
ECPGENCGAGVFMAAHEDR	19	P15357	0.00012189	0	0	0	0	0	0	0	3263000	1.45703	16.5382	0.341782	0.36471	FALSE
ECQALILAPTR	11	C9QP42;Q02748	7.1532e-08	0	0	0	0	119410000	132700000	200540000	417090000	11.6978	21.6586	3.55094e-07	1.52521e-05	TRUE
ECTPMSISWK	10	Q9VN21	0.0012141	0	0	0	0	0	50776000	10380000	127540000	7.10058	19.36	0.00922539	0.0260207	TRUE
ECVNCGAISTPLWR	14	A0A0B4K6J1;P52172-2;Q9VEZ8;A0A0B4KH81;P52168	0.0022034	0	0	0	0	0	0	0	0					FALSE
ECVPFR	6	X2JIQ5;Q9W3W8	0.019177	0	0	0	0	0	0	27683000	33285000	4.52288	18.0711	0.0760327	0.136294	FALSE
EDAANNYAR	9	P06605;P06603;P06604;P06606	0.002937	0	0	0	4612200	0	3401800	0	0	-0.109789	17.3366	0.956007	0.958618	FALSE
EDDISESGR	9	Q9VT19	0.0051407	0	0	0	0	0	0	4297200	0	1.55632	16.5878	0.331503	0.361368	FALSE
EDENDVLTK	9	A0A0B4K6N1;Q8MLY8	0.012597	0	0	0	0	0	0	4888400	18356000	3.68284	17.6511	0.0887121	0.136294	FALSE
EDHGEQRDQYGR	12	Q9VHC7;A0A0B4K6Z1	0.0080015	0	0	0	0	1085500	7162400	0	0	2.80065	17.21	0.117113	0.157335	FALSE
EDLIHVLSLPDPSIK	15	Q7PLL3;Q7PLL1;Q8SYL3;L7EEF1	9.2032e-52	0	0	0	0	132620000	22675000	227030000	868580000	11.4078	21.5135	5.19476e-06	4.9825e-05	TRUE
EDNSSTSSNAPVK	13	Q9W0D6	0.0003799	0	0	0	0	0	0	3097000	2535600	2.80425	17.2118	0.104937	0.145071	FALSE
EDQDLDQQR	9	Q9W2U7;M9PE74	0.017341	0	0	0	0	0	0	8768700	2355600	3.15307	17.3862	0.0998113	0.140057	FALSE
EDQQEYAQVTK	11	Q9VEA1	0.00033952	0	0	0	0	0	0	0	0					FALSE
EDQYESTFAR	10	P20240	0.0015465	0	0	0	0	0	1798000	0	0	1.24207	16.4307	0.370485	0.382518	FALSE
EDREQIFDPPLDR	13	Q8IR99;E1JJM0;M9NF14	0.0068814	0	0	0	0	0	0	0	3575600	1.49002	16.5547	0.33819	0.363584	FALSE
EDSGDNDRGGGGGGSGGGGGGSGGGGSR	28	Q9V3W7	2.5865e-30	0	0	0	0	1413200	1798300	12104000	14554000	6.32349	18.9714	0.000278182	0.000999199	TRUE
EDTGFNMYTFQGR	13	E2QCG7;Q0E940	0.010372	0	0	0	0	0	0	0	0					FALSE
EDVFVHQSAIAR	12	Q95RE4;M9NFR5	3.854e-94	0	0	47038000	77179000	274120000	16504000	4465300000	7688500000	8.39859	25.0264	0.0192555	0.0428682	TRUE
EDWAMAK	7	Q7K4L8	0.0069806	0	0	0	0	17566000	0	78647000	14129000	6.65458	19.137	0.00905171	0.0257184	TRUE
EEDTDVEQHQNNR	13	Q9VN21	0	0	0	0	0	90831000	37953000	252600000	492600000	11.291	21.4551	1.92927e-06	2.76995e-05	TRUE
EEDTDVEQHQNNRR	14	Q9VN21	0.00022184	0	0	0	0	12719000	11082000	0	9964400	5.70539	18.6624	0.00952814	0.0266311	TRUE
EEEDQLLAQMSR	12	Q9W5D3	6.7499e-09	0	0	0	0	0	0	34094000	34687000	4.61289	18.1161	0.07529	0.136294	FALSE
EEELQTIQR	9	Q86BI3;F0JAG2;Q9VUY6	0.00043311	0	0	0	0	4173300	28457000	68561000	330840000	9.4622	20.5408	5.72088e-05	0.000263962	TRUE
EEEQQQLNESSILSR	15	Q8T626	2.3007e-31	0	0	0	0	0	0	10241000	16162000	3.90366	17.7615	0.0825481	0.136294	FALSE
EEGFMCGTDDVR	12	Q9VZ69;Q0KHU2;Q8IR99;E1JJM0;M9NF14	2.8554e-09	0	0	0	0	0	11899000	0	0	1.92367	16.7715	0.304247	0.358981	FALSE
EEIFGPVQQLIR	12	Q9VLC5	0.00012437	0	0	0	0	0	0	4527800	3228700	3.02839	17.3239	0.0985131	0.139147	FALSE
EEIGTLLEK	9	P13060	0.0056429	0	0	0	0	2386600	36701000	23539000	52203000	8.30084	19.9601	5.15181e-05	0.000243609	TRUE
EEITFLVPASK	11	A1ZAK9;A1ZAK7;A1ZAK8	0.00054895	0	0	0	0	18126000	239520000	256840000	883520000	11.5909	21.6051	6.45184e-06	5.69718e-05	TRUE
EELLDQFR	8	Q8I0J3	0.00241	0	0	0	0	4700100	4341300	9816800	23685000	7.17489	19.3971	3.67009e-05	0.000188832	TRUE
EELLDQFRR	9	Q8I0J3	0.016611	0	0	0	0	0	0	2284900	0	1.32851	16.4739	0.35772	0.372806	FALSE
EELSNILTQLR	11	X2JC35;P49630	0.00011378	0	0	0	0	0	0	0	8253200	1.79171	16.7055	0.312454	0.358981	FALSE
EELTLEGIK	9	C9QP42;Q02748	0.0025701	0	0	0	0	6372400	87201000	18047000	89014000	9.06384	20.3416	1.92124e-05	0.000116728	TRUE
EELVSICQPYGK	12	Q9U9Q2	8.9711e-08	0	0	0	0	9184700	0	332480000	281570000	8.01985	19.8196	0.0102767	0.0279396	TRUE
EEMNVYQTVMTYSR	14	P34739	4.8107e-08	0	0	0	0	0	0	4467700	5550500	3.21899	17.4192	0.0936942	0.137244	FALSE
EENFPNNNR	9	Q9VK58	0.0032692	0	0	0	0	11902000	3611400	5565600	0	5.06698	18.3432	0.0121405	0.0304847	TRUE
EEPISVNDEPSVDNIEDNTSASTSASGIGGK	31	Q9TW27;Q8MRC7;Q9W5S7;Q9U4F5;A4V4V2;Q9TW12	5.9053e-56	0	0	0	0	0	0	22384000	28909000	4.39541	18.0074	0.0771426	0.136294	FALSE
EEPVETAAQR	10	Q9VUX1	0.0024845	0	0	0	0	0	0	27958000	8949700	4.05271	17.836	0.0825927	0.136294	FALSE
EERPPR	6	Q9VUH8	0.019265	0	0	0	0	0	0	18167000	17267000	4.13425	17.8768	0.0795464	0.136294	FALSE
EESELVR	7	Q7JRH5	0.0072899	0	0	0	299030	0	0	38182000	20534000	3.86957	18.3395	0.125085	0.166435	FALSE
EESGSYVQISQK	12	A0A0B4KFY5;Q8T4D1;Q0KI96;Q9GQN3;Q9GQN4;Q8INP0;A0A0B4LGY5;A0A0B4LI06;A0A0B4JCX5;A0A0B4KGY6;Q9GNC8;Q0KI94	0.012764	0	0	0	0	0	3372400	0	7423100	3.2224	17.4209	0.0951344	0.137628	FALSE
EESGSYVQISQKPTDVSLQER	21	A0A0B4KFY5;Q8T4D1;Q0KI96;Q9GQN3;Q9GQN4;Q8INP0;A0A0B4LGY5;A0A0B4LI06;A0A0B4JCX5;A0A0B4KGY6;Q9GNC8;Q0KI94	1.0727e-113	0	0	0	0	0	4235900	8009500	133160000	6.12678	18.8731	0.0144991	0.034296	TRUE
EETLIHIGNR	10	Q9VVC5;Q8IQQ0;A8JNU6	0.011815	0	0	0	0	0	0	0	0					FALSE
EETPEQQLENANMSR	15	Q9VXA8	2.49e-16	0	0	0	0	0	0	5318600	11393000	3.54123	17.5803	0.0886595	0.136294	FALSE
EEVIKPTTSSTFAPVVQETHR	21	A1Z9I6	3.1725e-13	0	0	0	0	0	0	0	0					FALSE
EEVQVQLGPQVR	12	X2JCX8;P14130	2.1496e-85	0	3883700	36582000	30474000	2612100000	252050000	12770000000	12702000000	9.66092	26.7516	0.00168353	0.00522859	TRUE
EFACNITR	8	B7Z0E2;M9ND61;Q9VSK3	0.0070517	0	0	0	0	0	0	26450000	46949000	4.63051	18.1249	0.0755795	0.136294	FALSE
EFAFQR	6	Q9VTF8	0.024882	0	0	0	0	0	0	3362700	14231000	3.4561	17.5377	0.0936326	0.137193	FALSE
EFEIIDFFLGSSLK	14	M9PB84;P31009	3.1318e-17	0	0	0	0	0	0	0	0					FALSE
EFGSGQGQGQGQGGQQQR	18	Q9V426	5.7655e-88	0	0	0	0	645390000	80266000	1428100000	1835500000	13.3675	22.4934	1.0252e-06	2.04531e-05	TRUE
EFLAQVASCLNR	12	Q9VEN9	0.0060618	0	0	0	0	0	0	0	0					FALSE
EFLQSVETK	9	M9PE29;Q9W3B8	0.012024	0	0	0	0	0	0	0	5621600	1.65322	16.6363	0.322862	0.359311	FALSE
EFLTGIDLPPAIR	13	Q9W592	0.00034883	0	0	0	0	1888400	7103100	0	7444400	4.75187	18.1856	0.0142497	0.0339089	TRUE
EFQIQHPK	8	A1Z9A8	0.016048	0	0	0	0	0	0	0	0					FALSE
EFQSPDEEMK	10	Q9VPR5	0.0016066	0	0	0	0	0	1332400	0	7685500	2.89999	17.2597	0.111652	0.151543	FALSE
EFTESLLEGSSGK	13	Q0KHR4	2.7555e-05	0	0	0	1733000	7453600	2937600	38575000	49992000	6.73456	20.4057	0.00155742	0.00486042	TRUE
EFVETALAMNETLFR	15	E2QC83;Q7KNF2	9.0205e-10	0	0	0	0	15545000	13704000	0	27089000	6.21506	18.9172	0.00875126	0.0251691	TRUE
EFVQCLSR	8	Q9VYD5	0.022533	0	0	0	0	0	0	14094000	0	1.98473	16.802	0.300914	0.358981	FALSE
EFVSER	6	Q9VCX3	0.0050806	0	0	0	0	0	0	36911000	18529000	4.41537	18.0174	0.0775464	0.136294	FALSE
EFYYTVAAAEPNFDR	15	Q0E8P0	0.0081695	0	0	0	0	0	2292100	0	0	1.32964	16.4745	0.357564	0.372806	FALSE
EGACSEQSSR	10	O01666	0.010314	0	0	0	0	0	0	460870	0	0.751084	16.1852	0.493944	0.501159	FALSE
EGAGVVTSR	9	Q9VAC1	0.0048338	0	0	0	0	0	0	14739000	14972000	4.00739	17.8134	0.0809335	0.136294	FALSE
EGALQSEFECPHVK	14	Q9W378;M9PH32	0.0001505	0	0	0	0	0	0	19355000	39657000	4.45698	18.0382	0.0772365	0.136294	FALSE
EGDILTLLESER	12	X2JEM4;Q9W334	1.6454e-55	0	1490700	0	0	1420900000	64925000	14985000000	8875300000	13.8175	23.8929	4.11841e-05	0.000205514	TRUE
EGDILTLLESEREAR	15	X2JEM4;Q9W334	6.2772e-51	0	0	0	0	6409600	1109600	171320000	205560000	8.60546	20.1124	0.000648231	0.00213037	TRUE
EGENICFEVMDAVK	14	X2JEB4;O96651	0.00018595	0	0	0	0	0	0	0	22775000	2.15782	16.8886	0.292771	0.358981	FALSE
EGESGMLR	8	Q9W592	0.0039737	0	0	0	0	10302000	20271000	51987000	81125000	9.05899	20.3392	7.44725e-06	6.23434e-05	TRUE
EGFGFLR	7	B7Z0E2;M9ND61;Q9VSK3	4.1459e-05	0	0	0	0	101760000	21807000	155740000	219930000	10.6668	21.1431	2.34272e-06	3.09552e-05	TRUE
EGGFRNDGPR	10	Q960D3;Q9VBX3	0.0060704	0	0	0	0	0	0	4397000	0	1.56461	16.592	0.330714	0.36103	FALSE
EGGGGGGTGTGTGTAPETR	19	Q9NBD7	6.8783e-15	0	0	0	0	0	0	3876100	11753000	3.43834	17.5288	0.0920306	0.136842	FALSE
EGGGSGFNR	9	Q8SYR3;Q24491	0.00059873	0	0	0	0	45110000	41300000	68711000	63386000	9.8599	20.7396	9.9937e-07	2.01575e-05	TRUE
EGGGSGFNRR	10	Q8SYR3;Q24491	0.0013817	0	0	0	0	167190000	199760000	54656000	11899000	10.215	20.9172	7.29596e-06	6.16796e-05	TRUE
EGGGSNVDYTK	11	A0A0B4KGU4;Q9VHP0	0.00017422	0	0	0	0	10755000	9122800	62795000	160470000	9.10069	20.36	2.46895e-05	0.000138997	TRUE
EGGNRGPR	8	Q9V426	0.0067906	0	0	0	0	11586000	1038200	3201900	7827900	6.18089	18.9001	0.000225438	0.000831838	TRUE
EGIAQAEQEIR	11	Q7KN75	6.8234e-07	0	0	0	0	8208100	0	118380000	189030000	7.46313	19.5412	0.0100123	0.0275089	TRUE
EGIEESYR	8	M9NG39;P41073-3;P41073	0.0033469	0	0	0	0	0	0	67745000	197100000	5.48716	18.5532	0.0712458	0.136294	FALSE
EGIHVR	6	Q9VVC5;Q8IQQ0;A8JNU6;Q0E8J6;E1JHW5;Q95T35	0.0019733	0	0	0	0	0	0	0	14853000	2.00365	16.8115	0.299934	0.358981	FALSE
EGILADENLR	10	P13060	0.00042614	0	0	0	0	211270000	172630000	370990000	450520000	12.2482	21.9338	1.92222e-07	1.35078e-05	TRUE
EGILFVMDR	9	Q9VGH5	0.0012408	0	0	0	0	71034000	117770000	103850000	241260000	11.0327	21.326	5.35909e-07	1.70035e-05	TRUE
EGLFQYR	7	Q9VN25;Q9VN25-2	0.0056134	0	0	0	0	134200000	187030000	241680000	435660000	11.9467	21.783	2.58542e-07	1.41235e-05	TRUE
EGLLETIQR	9	A0A0B4K6W2;A0A0B4K7S0;P55824-3;P55824	0.0068947	0	0	0	0	2127900	1333700	0	3289100	3.89707	17.7582	0.0187046	0.0418554	TRUE
EGLVSVR	7	Q9W0S7	0.0041372	0	0	0	0	39361000	59874000	306440000	728690000	11.3647	21.492	3.62283e-06	4.08693e-05	TRUE
EGRPIVLR	8	Q7KY08;Q32KD4	2.2666e-05	0	0	0	0	17747000	22743000	24529000	104590000	9.11737	20.3684	5.19576e-06	4.9825e-05	TRUE
EGRPTAEQQTLIELEDQAR	19	Q9W0S7	1.8654e-21	0	0	0	0	0	23828000	4739900	52911000	6.22766	18.9235	0.0108742	0.0285899	TRUE
EGSSDEDEELNVAETQKNAAK	21	Q9VC94	0.026856	0	0	0	0	41922000	108200000	0	0	5.09775	18.3585	0.0730972	0.136294	FALSE
EGSYGNQSR	9	X2JC79;Q7KUX7;Q9VXF8;X2JE34;Q8IR13	1.2216e-06	0	0	0	0	270780000	91260000	979770	273070000	9.78603	20.7027	0.000331412	0.00116436	TRUE
EGTPTVVPAANFDAVK	16	Q9VXG4	0.00010902	0	0	0	0	0	0	27589000	35277000	4.54262	18.081	0.075911	0.136294	FALSE
EGTTADCIIDYSNGNIMVVDK	21	O61380;A8DZ29	6.6084e-25	0	0	0	0	0	0	0	9136800	1.8284	16.7239	0.310022	0.358981	FALSE
EHGAPVDENR	10	M9PF91;P61851	0.0025967	0	0	0	0	0	0	0	0					FALSE
EHIQLFR	7	A0A0B4KFX7	0.0061264	0	0	0	0	0	0	0	0					FALSE
EHITEIFGHFGALTAVDFPMDR	22	Q0IGP7	2.6572e-244	0	0	0	0	0	0	43796000	0	2.39366	17.0065	0.284109	0.358981	FALSE
EHIVGDNQLFR	11	A0A0B4K612	2.9054e-05	0	0	0	0	2264300	37667000	4544100	26085000	7.44776	19.5335	0.000110173	0.000449613	TRUE
EHLAMMER	8	Q8IML9;A8JRF7;B7Z0R6;Q0KI03;A4V3J9;A0A0B4K6R9;A0A0B4K7Z3;Q86B72;A0A0C4DHG9;Q86B73;P49762-3;P49762-2;P49762	0.0045341	0	0	0	0	723270	8012800	0	6882300	4.42088	18.0201	0.0211479	0.0462554	TRUE
EHVGSAQR	8	Q9VTF8	0.0011086	0	0	0	0	4176900	1151300	34310000	23588000	7.10346	19.3614	0.000276865	0.000997259	TRUE
EHVVAAAK	8	A0A0B4LFL2;A1ZAX1	3.0541e-09	0	0	0	0	14708000	77837000	217940000	478060000	10.8293	21.2243	7.93843e-06	6.48705e-05	TRUE
EIALPGDEWVK	11	Q9VJ38	0.00048758	0	0	2662400	0	8997100	167880000	294680000	860500000	9.86644	22.1265	0.00034979	0.00122059	TRUE
EIAQDFK	7	E2QCP0;P84249;P02299	0.010493	0	0	0	9808500	0	0	6466600	14761000	1.85115	18.5892	0.466409	0.473689	FALSE
EICWGLNNQR	10	Q9V9K7;A0A0B4KEI5	0.00063069	0	0	0	0	6601700	11288000	20364000	41937000	8.11132	19.8653	1.35733e-05	9.11985e-05	TRUE
EIDINDEVEFTVIQEPGLAYNNSR	24	B7Z0E2;M9ND61;Q9VSK3	4.1653e-21	0	0	0	0	6381200	0	0	0	1.69893	16.6591	0.319195	0.359198	FALSE
EIDPAAYGEFLEER	14	Q9VFJ2	0.00016671	0	0	0	0	0	7080400	0	10848000	3.62675	17.623	0.0863969	0.136294	FALSE
EIDVVQR	7	Q9VPT3	0.0073001	0	0	0	0	0	0	24900000	81618000	4.80817	18.2138	0.0755827	0.136294	FALSE
EIEENSK	7	Q9VT61	0.018638	0	0	0	0	0	0	6123400	5393200	3.32232	17.4708	0.0914334	0.136826	FALSE
EIEHLSK	7	Q7JVK6	0.01583	0	0	0	0	0	0	17785000	22234000	4.21777	17.9186	0.0787714	0.136294	FALSE
EIESVTAADIQR	12	Q7K3W2	0.0008152	0	0	0	0	2959500	2422000	0	8199000	4.56068	18.09	0.0147118	0.0346557	TRUE
EIFSSCGEIDYIR	13	Q9VJG2	1.8432e-06	0	0	0	0	0	0	3307600	14449000	3.45562	17.5375	0.0938545	0.137366	FALSE
EIGASNIEVSLAKPPSDK	18	A0A0B4KHH8;A0A0B4KHI4;A0A0B4KHT5;A0A0B4KGK8;A0A0B4KH21;A0A0B4KH24;A4V364;A8JR54;Q8IN47;Q8IN48;A0A0B4KGF9;Q9VDI8;Q7KSA0;Q95TW4;A0A0B4KGK5	9.5441e-09	0	0	0	0	0	0	0	24790000	2.1884	16.9039	0.291506	0.358981	FALSE
EIGVTCTGQK	10	Q9VEX9	0.0021684	0	0	0	0	29225000	0	0	0	2.24776	16.9335	0.289181	0.358981	FALSE
EIIETMVHAYSK	12	Q7KY08;Q32KD4	0.00022173	0	0	0	0	0	692710	0	0	0.898057	16.2587	0.445152	0.452547	FALSE
EIISNLAK	8	Q9VPR5	0.0033364	0	0	0	0	31582000	118890000	75693000	233650000	10.6181	21.1187	1.53002e-06	2.44097e-05	TRUE
EILENSENFNTR	12	A1Z6E6;A0A0B4KEC3;Q7K3G5	1.777e-09	0	0	0	0	0	0	0	0					FALSE
EILLNGTYAAK	11	Q0E965;A0A0B4KF69;A1ZA05	0.00029813	0	0	0	0	8981100	12439000	37216000	54094000	8.56664	20.093	1.00284e-05	7.56156e-05	TRUE
EINYLPR	7	Q9VMY1	0.017441	0	0	0	0	0	0	11774000	16987000	3.97192	17.7956	0.08158	0.136294	FALSE
EIPSVVGVAASHDPYGASYNMQYR	24	Q9VUQ5;Q9VUQ5-2;M9PFK7	2.102e-19	0	0	0	0	0	0	6191500	19163000	3.78359	17.7015	0.0861862	0.136294	FALSE
EIQESSHIIEVPIFK	15	Q7KN75	4.3551e-44	0	0	0	0	1035300	12399000	0	73641000	5.56259	18.591	0.0204941	0.0450838	TRUE
EIQRPLIPQPTQQTNSYPSYTK	22	Q4QQB9	1.1432e-61	0	0	0	0	0	0	4734700	44681000	3.99217	17.8058	0.0897925	0.136294	FALSE
EIQTAVR	7	P02283	0.025563	0	0	0	0	0	5867500	0	0	1.66866	16.644	0.321596	0.359267	FALSE
EIRPLGVGGSMDIR	14	Q8SY33-2;Q8SY33-3;Q8SY33	0.0094731	0	0	0	0	3070900	0	0	9086100	3.26153	17.4404	0.0956752	0.13779	FALSE
EISNNTPLDDVK	12	Q9I7T7-2;Q9I7T7	7.3503e-07	0	0	0	0	811290	16269000	24038000	58417000	7.66638	19.6429	0.000310857	0.00110448	TRUE
EISQFQNCYK	10	Q9W114	0.0014321	0	0	0	0	0	0	14260000	19147000	4.08419	17.8518	0.0802187	0.136294	FALSE
EITALAPSTMK	11	X2JCP8;P10987;P02572	0.0065808	0	0	0	30228000	0	0	0	0	-2.25993	16.9396	0.288724	0.358981	FALSE
EITQENLTGTLR	12	A1Z9K0	5.5463e-08	0	0	0	0	10481000	7941700	55436000	53402000	8.59958	20.1095	1.51978e-05	9.90705e-05	TRUE
EIVEAQGTDSESR	13	Q9VH84;A8JQW3	6.3502e-22	0	0	0	0	0	1927100	18138000	22323000	5.49338	18.5564	0.0140224	0.0335067	TRUE
ELAEDGYSGVEVR	13	G3M3A2;Q06559	2.2643e-08	0	0	0	3340500	48431000	39883000	252800000	445630000	9.58069	22.0655	0.000192385	0.00072444	TRUE
ELALIMTDQPGLLGPK	16	P55162	5.4566e-06	0	0	0	0	0	0	0	6058400	1.68021	16.6498	0.320668	0.359198	FALSE
ELALLADK	8	Q9VN21	0.020765	0	0	0	0	676180	1441400	6904200	109270000	6.50245	19.0609	0.00226113	0.00696359	TRUE
ELALLFNR	8	Q9VW37	0.013104	0	0	0	0	922040	1026500	0	7331100	3.79009	17.7047	0.0267015	0.0571858	FALSE
ELALQIEMEVK	11	Q7K4L8	0.0016722	0	0	0	0	2765500	1191200	0	0	2.49094	17.0551	0.120123	0.160748	FALSE
ELALQTSQICIELAK	15	P23128-2;P23128	0.027184	0	0	0	0	0	0	0	0					FALSE
ELAPYDPDWFYVR	13	E2QD65;P39018	1.8127e-10	0	0	0	0	151420000	6278900	2010300000	2714100000	12.19	21.9047	8.40582e-05	0.000360049	TRUE
ELAQLNGTLR	10	Q9VEJ1	0.00048105	0	0	0	0	11682000	18151000	74676000	176150000	9.47476	20.547	1.21602e-05	8.50592e-05	TRUE
ELAQQIQQVAIEFGSNTHVR	20	Q8MZI3;Q7KU78	2.1659e-269	0	0	0	0	50918000	86149000	121330000	149610000	10.6836	21.1515	6.62761e-07	1.79934e-05	TRUE
ELAQQIQQVATEFGSSSYVR	20	P19109-2;E1JJ68;C7LAE4;P19109-3;P19109-4;A0A0B4K624;A0A0B4K6A3;A0A0B4K6K1;A0A0B4K6T7;P19109	0	0	0	0	0	625070000	250820000	1011500000	10589000000	14.2746	22.947	9.61845e-07	2.01575e-05	TRUE
ELAQQIQSVVR	11	Q9W3M7	3.8136e-36	0	0	0	0	91475000	185180000	246000000	412830000	11.7919	21.7056	3.74572e-07	1.54466e-05	TRUE
ELAQQNNTSALFLPK	15	Q9VF56	5.2114e-05	0	0	0	0	1130200	1798300	4747400	0	3.90901	17.7642	0.0203459	0.0448833	TRUE
ELATQIFEEAK	11	A0A0B4KGU4;Q9VHP0	3.0012e-10	0	0	0	0	392390000	628670000	362410000	898520000	13.1782	22.3988	9.53478e-08	1.35078e-05	TRUE
ELATQIFEEAKK	12	A0A0B4KGU4;Q9VHP0	1.4687e-19	0	0	0	0	70759000	174580000	7721600	133640000	10.0228	20.8211	1.18677e-05	8.4185e-05	TRUE
ELATQIQR	8	C9QP42;Q02748	0.00033432	0	0	474760	0	362750000	669770000	260730000	1054800000	12.35	22.7465	1.16859e-06	2.1842e-05	TRUE
ELAVQIQK	8	Q9VHS8	0.0070103	0	0	0	0	34898000	114340000	31998000	81410000	9.94923	20.7843	1.66238e-06	2.55731e-05	TRUE
ELEIEQR	7	Q7PLL3;Q7PLL1;Q8SYL3;L7EEF1	0.0084242	0	0	0	0	0	0	0	10702000	1.88543	16.7524	0.306476	0.358981	FALSE
ELERERELER	10	M9PE29;Q9W3B8	0.0090877	0	0	553310	6840900	0	0	0	0	-2.54104	17.0802	0.140433	0.185036	FALSE
ELEVLLMQNR	10	P04359	6.7112e-25	0	0	0	0	5218400	37639000	32359000	60699000	8.76127	20.1903	1.44192e-05	9.55087e-05	TRUE
ELFNDFGPIK	10	Q9V3E7	0.0062059	0	0	0	0	1295400	11295000	4303200	397420000	7.77464	19.697	0.00108172	0.00342577	TRUE
ELFSDIGPVYDAR	13	Q9VWQ6;Q9VWQ3	0.00030151	0	0	0	0	5303300	1242600	4319200	18410000	6.38026	18.9998	0.000191834	0.000724062	TRUE
ELFVTFR	7	D3DN23;Q7KVH7;A0A0B4K7M9;Q27237-2;Q27237	0.013796	0	0	0	0	0	0	2554400	6656300	3.08288	17.3511	0.0994036	0.139752	FALSE
ELHQLWFVLLK	11	Q8T3V6	8.8654e-28	0	0	0	0	0	32717000	0	0	2.28847	16.9539	0.287678	0.358981	FALSE
ELIEIISGAAALT	13	O01666	4.3076e-09	0	0	0	0	0	0	349260000	465530000	6.38867	19.004	0.0670624	0.136294	FALSE
ELIGGTGASEEVEEGSK	17	Q9VTE6	4.1346e-20	0	0	0	0	9536800	20869000	26990000	52874000	8.65081	20.1351	6.52003e-06	5.73852e-05	TRUE
ELISFLDEPSAIR	13	Q95RX5	0.00046547	0	0	0	0	1952200	4216000	0	0	2.82119	17.2203	0.10626	0.146193	FALSE
ELISNASDALDK	12	M9PBL3;P02828	0.000142	0	0	0	8022100	0	0	0	0	-1.78147	16.7004	0.313156	0.358981	FALSE
ELISVLEEAGQTPSQALLDLAR	22	Q9W3M7	0	0	0	0	0	0	0	812730000	2662300000	7.32222	19.4708	0.0655789	0.136294	FALSE
ELLAQGLLPQR	11	A0A0B4LFL2;A1ZAX1	7.4109e-15	0	0	0	0	3691900	1100300	60000000	107010000	7.78959	19.7045	0.00060476	0.00200159	TRUE
ELLDPVFTGNSR	12	A0A0B4KEK7;Q9V637	3.8275e-05	0	0	0	0	9774200	5133000	21340000	40276000	7.97093	19.7951	2.01096e-05	0.000119501	TRUE
ELLFGMAEDYER	12	Q7KN75	1.4226e-19	0	0	0	0	18215000	0	109900000	157020000	7.6569	19.6381	0.00816817	0.0239227	TRUE
ELLGER	6	A0A0C4DHG5;P26686-3;P26686-2;P26686-5;P26686;P26686-4;P26686-6;P26686-9;P26686-8	0.012128	0	0	0	0	17236000	0	3653800000	3943700000	10.0634	20.8414	0.0110884	0.0289311	TRUE
ELLIMFYK	8	Q7KY08;Q32KD4	0.016132	0	0	0	0	0	0	20020000	33995000	4.41361	18.0165	0.0772876	0.136294	FALSE
ELLITR	6	Q9VGG9;Q7KSN8	0.013656	0	0	0	0	0	0	22112000	53750000	4.61469	18.117	0.0762935	0.136294	FALSE
ELLLNNNFLR	10	Q9VCB6;Q7K112;Q8IMX1	0.00016229	0	0	0	0	1792500	4185700	0	5866000	4.45638	18.0379	0.0151393	0.0354211	TRUE
ELLLSFGK	8	M9NH51;M9NDZ4;M9NF89;Q24562	0.0093482	0	0	0	0	18027000	163180000	119440000	285450000	10.7668	21.1931	3.52893e-06	4.0244e-05	TRUE
ELLQDYR	7	Q9VCX7	0.0071965	0	0	0	0	0	0	0	6754900	1.71946	16.6694	0.317626	0.359198	FALSE
ELLQLANGK	9	Q8IR69;Q59E49;M9PJM2;M9NEF2;Q9VYF3;M9PHQ2	0.0028363	0	0	0	0	0	3992700	0	11937000	3.45463	17.537	0.0916391	0.136841	FALSE
ELLRENIVR	9	Q9VJ87	0.00079854	0	0	0	0	903010	14079000	0	22288000	5.12805	18.3737	0.0192933	0.0429042	TRUE
ELLTLDEK	8	C6SUW3;P55935;Q95RG1	0.013394	0	0	0	0	48270000	114510000	31295000	126990000	10.2191	20.9192	1.4651e-06	2.39399e-05	TRUE
ELMDSTSLNDNDNAK	15	Q7KNS5;A0A0B4KFT9	1.2993e-18	0	0	0	0	0	0	19284000	7641800	3.86176	17.7405	0.0842807	0.136294	FALSE
ELMEDPEAAK	10	Q9W254	0.002544	0	0	0	0	142700000	44926000	948390000	1171700000	12.3044	21.9619	3.17786e-06	3.78106e-05	TRUE
ELMEMDPESAK	11	O44434	0.0045052	0	0	0	0	0	0	0	0					FALSE
ELMGSFLLEMAR	12	A1Z9K0	4.0582e-05	0	0	0	0	8166500	0	63168000	7938000	6.09133	18.8553	0.011071	0.0289254	TRUE
ELNDETNNPASMELYDVR	18	Q9U1H9	1.535e-08	0	0	0	0	0	0	2736200	9167400	3.22312	17.4212	0.0973249	0.138343	FALSE
ELNDTSVVLGTR	12	Q7JRH5	8.2081e-10	0	0	0	0	43886000	45064000	159090000	221330000	10.6352	21.1273	1.51871e-06	2.43183e-05	TRUE
ELNLSDIIVGMK	12	Q9VUX1	8.0328e-05	0	0	0	0	8913700	26243000	35831000	74328000	8.93411	20.2767	7.43639e-06	6.23434e-05	TRUE
ELPLALPALAR	11	E1JJD6;Q9W4M7	0.0128	0	0	0	0	3750400	0	13171000	39746000	5.82619	18.7228	0.0118099	0.030036	TRUE
ELPLEHQR	8	Q9V9K7	0.0014885	0	0	0	0	1190300	514040	15236000	0	3.8966	17.758	0.0359082	0.0758292	FALSE
ELQDLGR	7	A0A0B4KHJ1;P25867	0.0067957	0	0	0	0	11491000	10051000	0	0	3.77388	17.6966	0.0839039	0.136294	FALSE
ELSDDNSTIEK	11	Q7K3Z3	0.00055678	0	0	0	0	0	0	7419000	0	1.75328	16.6863	0.315139	0.358981	FALSE
ELSDLVVR	8	Q9VPD5	0.02643	0	0	0	0	0	0	6308000	0	1.69477	16.6571	0.319519	0.359198	FALSE
ELSMQTFGVLK	11	A0A0B4LHF7;Q9VD51	0.00010822	0	0	0	0	5337200	15222000	6430900	29640000	7.60157	19.6105	2.32517e-05	0.000133535	TRUE
ELSQHWASIHREEGMCEEIR	20	Q9W138	0.0073382	0	0	0	0	0	0	23014000	18262000	4.23975	17.9295	0.0785614	0.136294	FALSE
ELSTGK	6	Q9VJY7	0.013754	0	0	0	0	25063000	12729000	0	0	4.14033	17.8798	0.0802148	0.136294	FALSE
ELSTQLLR	8	Q9VSH1	0.0038149	0	0	0	0	0	4216000	2312400	8307600	4.67635	18.1478	0.0140159	0.0335067	TRUE
ELSYALQK	8	Q9VSH1	0.0050457	0	0	0	0	0	0	6142400	26959000	3.90382	17.7616	0.0861153	0.136294	FALSE
ELTAMVQK	8	G3M3A2;Q06559	0.0012625	0	0	0	0	67499000	642320000	418140000	1423000000	12.7685	22.1939	1.05191e-06	2.06366e-05	TRUE
ELTATALQIALPGR	14	Q9VC94	4.9634e-31	0	0	0	0	0	0	75125000	86717000	5.22832	18.4238	0.0714701	0.136294	FALSE
ELTTPQASTEYVINR	15	Q7JVK1	7.7353e-23	0	0	0	0	20167000	94884000	132250000	215620000	10.5473	21.0833	2.60979e-06	3.28783e-05	TRUE
ELTTPQASTEYVINRNPR	18	Q7JVK1	2.6688e-30	0	0	0	0	6394800	56838000	80729000	178000000	9.70101	20.6602	1.59016e-05	0.000102335	TRUE
ELVLMPLPR	9	X2JAC7;Q8IRV7;M9NGK3;X2JDK9;M9NDM1;M9NFR6;Q8IRV8;M9NET2;M9NGL3;X2JE09;A0A023GRW4;Q8IRV9;Q9W4Y4;M9NE61;M9NE56;X2JCE8;Q8MPN3;M9NFS1;E1JJC0;M9NDL5;M9NES6;Q9W4Y3	0.0046383	0	0	0	0	987610	2345600	0	0	2.36394	16.9916	0.126941	0.168685	FALSE
ELVVNVTQR	9	Q9V3H9	0.00060499	0	0	0	0	17202000	0	102250000	143640000	7.57812	19.5987	0.00822857	0.0240448	TRUE
ELYLLFR	7	A0A0B4KGD8;A0A0B4KGV8;A0A0B4KHB6;A0A0B4KHP4;Q01617-3;Q01617-1;Q01617-5;Q01617	0.0036769	0	0	0	0	0	0	8541700	55390000	4.28247	17.9509	0.0833092	0.136294	FALSE
ELYNLFSGCGPINTCK	16	Q8IH14;O76876;X2JA35	5.7785e-73	0	0	0	0	19139000	1391100	81268000	141410000	8.67766	20.1485	0.000204152	0.000761217	TRUE
ELYSEEERER	10	X2JFQ1;Q9VWN4;X2JG10	0.00034259	0	0	0	0	0	0	0	9294000	1.83455	16.7269	0.309626	0.358981	FALSE
EMAAALLSR	9	Q9W246	0.011073	0	0	0	0	0	0	0	6805500	1.72215	16.6707	0.317424	0.359198	FALSE
EMFEPYGR	8	Q9W158	0.0027852	0	0	0	0	3609300	3670400	26322000	130320000	7.98984	19.8046	0.000168341	0.000653036	TRUE
EMIQNMANR	9	A1ZAK9;A1ZAK7;A1ZAK8	0.002566	0	0	0	0	0	0	7317200	12765000	3.6973	17.6583	0.0855775	0.136294	FALSE
EMLSYQK	7	Q9VC33;Q8IMV6;Q7K1P7	0.012886	0	0	0	0	0	0	29645000	69822000	4.81478	18.2171	0.0747343	0.136294	FALSE
EMNDEGEGPQDQK	13	E1JGN7;A1ZBW1;A1ZBW0	3.1566e-11	0	0	0	0	0	0	8019000	18571000	3.86555	17.7424	0.0839503	0.136294	FALSE
EMPLGSTPYQAYSDFLSK	18	M9PB84;P31009	5.6791e-75	0	0	0	0	75360000	830250000	1091200000	10936000000	13.9823	22.8008	3.9956e-06	4.26973e-05	TRUE
EMPLGSTPYQAYSDFLSKPTPR	22	M9PB84;P31009	4.3503e-97	0	0	0	0	4280600	1194600000	674410000	3964100000	12.5395	22.0794	0.000101515	0.000419781	TRUE
EMQDTIYR	8	Q9VTE6	0.0027252	0	0	0	0	5358300	942070	46143000	29229000	7.30516	19.4622	0.000361791	0.00125479	TRUE
EMSEEDQNVDAELR	14	Q9W246	0.0023142	0	0	0	0	0	0	0	0					FALSE
EMSSVER	7	A0A0B4K618;Q9NFU0-3;Q9NFU0-2;A0A0B4KFN9;A0A0B4KGP6;Q9NFU0-4;B3LF78;Q9NFU0	0.0043395	0	0	0	0	112970000	28811000	226860000	212940000	10.929	21.2742	1.61346e-06	2.52073e-05	TRUE
ENAIQVMTAECR	12	Q9VN31	9.0395e-06	0	0	0	0	949060	0	0	20917000	3.13874	17.379	0.121563	0.162211	FALSE
ENDSEEELEYDPALYPQR	18	Q9V426	8.4218e-205	0	0	0	0	140080000	10133000	294880000	503600000	11.0347	21.327	1.28042e-05	8.79861e-05	TRUE
ENFPALGGGNGGGVTGPTSSSIAAR	25	Q9W149	2.3336e-98	0	0	0	0	0	0	26575000	35111000	4.52741	18.0734	0.076055	0.136294	FALSE
ENICQWLTK	9	Q9VZS3	0.0044444	0	0	0	0	0	0	9719100	10901000	3.74275	17.681	0.0843285	0.136294	FALSE
ENIEATFQDLEK	12	X2JBC1;Q9VYS3	4.8061e-08	0	0	0	0	0	0	3424100	43400000	3.86479	17.7421	0.0945095	0.137628	FALSE
ENLANDTYLLSQMDSDQYVPIYTVAR	26	Q9I7T7-2;Q9I7T7	2.8098e-17	0	0	0	0	9919300	0	0	0	1.85803	16.7387	0.308144	0.358981	FALSE
ENNFTQQAYHK	11	A0A0B4K7Y7;Q9VAW5;A0A0B4K6K9;Q9VAW5-1;Q9VAW5-2	0.00012367	0	0	0	0	0	0	3293200	16557000	3.50317	17.5613	0.0938576	0.137366	FALSE
ENNYEPYPLDQVR	13	Q8IML9;A8JRF7;B7Z0R6;Q0KI03;A4V3J9;A0A0B4K6R9;A0A0B4K7Z3;Q86B72;A0A0C4DHG9;Q86B73;P49762-3;P49762-2;P49762	0.017646	0	0	0	0	0	0	0	0					FALSE
ENPGIVVYVK	10	Q9W1L1	0.020677	0	0	0	0	0	5128600	0	0	1.62012	16.6197	0.325675	0.360193	FALSE
ENPNAIR	7	Q9VD14	0.0061721	0	0	0	0	28684000	25970000	128560000	106510000	9.94242	20.7809	2.73723e-06	3.40663e-05	TRUE
ENPNLIPSAFDAR	13	Q9VMB9	0.00020622	0	0	0	0	0	0	7752500	8535800	3.573	17.5962	0.0868879	0.136294	FALSE
ENQFAQVTVR	10	Q9VCX3	5.303e-05	0	0	0	0	0	0	45575000	36588000	4.73682	18.1781	0.0744529	0.136294	FALSE
ENSDFFPLAK	10	Q9W002;M9PH19	0.013436	0	0	0	0	0	0	5883400	8937600	3.49008	17.5547	0.0886522	0.136294	FALSE
ENSIIEQISAIEK	13	Q9VJJ8;Q9VJJ9;M9PD19;B7YZW3	0.0014716	0	0	0	0	32703000	12179000	0	0	4.22037	17.9199	0.0801744	0.136294	FALSE
ENSIIEQISAIEKPEVIDVTSR	22	Q9VJJ8;Q9VJJ9;M9PD19;B7YZW3	9.5856e-85	0	0	0	0	8961400	0	37743000	87275000	6.80377	19.2116	0.00938055	0.0262901	TRUE
ENSLSASLANTSLLTR	16	A0A0B4K6Y4;A0A0B4KGS7;A0A0B4K7D1;Q86B79	5.0037e-21	0	0	0	0	20057000	7864900	79539000	144820000	9.32019	20.4698	1.66158e-05	0.000105049	TRUE
ENSMIHELNR	10	Q8STG9	0.00011265	0	0	0	0	0	14879000	0	23219000	4.16906	17.8942	0.0794959	0.136294	FALSE
ENSSEQYTDYGGTDLLVFFR	20	M9PBM2;M9PE05;A8JNJ9;Q8MSX1-2;Q8MSX1	2.1523e-150	0	0	0	0	0	0	0	87647000	2.64388	17.1316	0.277126	0.357627	FALSE
ENVGAPDGQQSR	12	Q9V426	8.1403e-08	0	0	2642800	2716700	266780000	39137000	1924500000	964850000	9.89357	23.5284	0.000392343	0.00134712	TRUE
ENVGAPDGQQSRPYR	15	Q9V426	9.5387e-13	0	0	0	0	73324000	7540600	417930000	777690000	10.9772	21.2983	3.35e-05	0.000176063	TRUE
ENVGAPDGQQSRPYRGPGGGPGAGGDRPQR	30	Q9V426	1.0782e-84	0	0	268300000	4509800	44506000	0	0	0	-2.22168	19.32	0.498745	0.505731	FALSE
ENVLEPLSNGTEK	13	M9PDQ1;P15348	3.1876e-07	0	0	0	0	0	3868800	0	0	1.51845	16.5689	0.335239	0.362395	FALSE
ENVLEPQLTATMAVQPR	17	L0MLQ9;Q8IH18	1.6403e-16	0	0	0	0	1339000	0	35171000	66782000	5.99614	18.8077	0.0172188	0.0391787	TRUE
ENYIHR	6	C9QP42;Q02748	0.016482	0	0	0	0	0	0	10248000	51036000	4.31863	17.969	0.0815338	0.136294	FALSE
EPADFIR	7	Q9VND7	0.013583	0	0	0	0	1391600	8527700	19854000	52058000	7.51748	19.5684	0.000163884	0.000638156	TRUE
EPANKPAATNGEAR	14	Q9VI56	2.8461e-05	0	0	0	0	0	0	4537800	0	1.57597	16.5977	0.329648	0.360892	FALSE
EPEQLLQNNSTSR	13	Q9VS83;M9PHN9;M9PBU3;M9ND57;B7Z0D4;Q9VS82;M9PEE7;B7Z0D3	0.0012813	0	0	0	0	0	0	0	0					FALSE
EPFSTQSR	8	L0MLQ9;Q8IH18	0.0021564	0	0	0	0	0	0	3984900	33344000	3.82443	17.7219	0.0916582	0.136841	FALSE
EPLQWQNRPR	10	Q9I7T7-2;Q9I7T7	7.9343e-34	0	0	0	0	31364000	33733000	176400000	340360000	10.6021	21.1107	4.00949e-06	4.27568e-05	TRUE
EPMPLPPTLSGSLR	14	Q94901	4.0094e-09	0	0	0	0	77131000	38176000	100780000	152640000	10.4801	21.0497	9.62226e-07	2.01575e-05	TRUE
EPPIVKPEEAVACVK	15	Q9VAC1	0.001579	0	0	0	0	0	0	6921900	10722000	3.61437	17.6169	0.0866121	0.136294	FALSE
EPPSPLSAGGYR	12	Q94901	6.6986e-09	0	0	0	0	272640000	370670000	391220000	486320000	12.6625	22.1409	1.07778e-07	1.35078e-05	TRUE
EPPSPLSAGGYRDR	14	Q94901	5.6251e-12	0	0	0	0	10640000	26057000	67495000	144250000	9.46294	20.5411	8.83258e-06	6.9953e-05	TRUE
EPSNSSTFLR	10	A1Z968;Q0E996	0.011435	0	0	0	0	0	0	2139700	4704700	2.89383	17.2566	0.103983	0.143985	FALSE
EPVQAVQVFGR	11	A0A0B4LG52;Q9W237	4.3897e-07	0	0	0	0	1710400	0	35520000	40029000	5.90339	18.7614	0.0151401	0.0354211	TRUE
EPWSGQNAGQDR	12	Q86S05-2;A0A0B4K7U5;E1JH02;A0A0B4KFC5;Q86S05-3;Q86S05;A0A0B4K6T1;D0Z768	5.4998e-18	0	0	0	0	293210000	65906000	559830000	726320000	12.3398	21.9795	7.67727e-07	1.87654e-05	TRUE
EQAAAAAVAAQR	12	Q9W2U7;M9PE74	0.00014797	0	0	0	0	58853000	14699000	255660000	243520000	10.5426	21.081	6.61255e-06	5.79021e-05	TRUE
EQAIADIK	8	Q7K4L8	0.0063345	0	0	0	0	3918600	0	648970000	1013800000	8.4159	20.0176	0.0146989	0.0346557	TRUE
EQEIEAMPTSLNK	13	A1Z9L3	0.00058072	0	0	0	0	0	0	10259000	11419000	3.779	17.6992	0.0838212	0.136294	FALSE
EQEVFLCMLR	10	A8DY82;A8DY81;A0A0B4LEZ3;E2QCN4;A8DY80	0.0011956	0	0	0	0	3277400	614390	6104200	25713000	6.1979	18.9086	0.000685915	0.00224275	TRUE
EQFAWR	6	M9NEQ9;Q9VWG3;Q9VB14	0.019464	0	0	0	0	19329000	3449200	50176000	112030000	8.75081	20.1851	4.49687e-05	0.000218675	TRUE
EQFEQYGK	8	A0A0B4KHH8;A0A0B4KHI4;A0A0B4KHT5;A0A0B4KGK8;A0A0B4KH21;A0A0B4KH24;A4V364;A8JR54;Q8IN47;Q8IN48;A0A0B4KGF9;Q9VDI8;Q7KSA0;Q95TW4;A0A0B4KGK5	0.012735	0	0	0	0	0	11691000	0	0	1.91731	16.7683	0.304609	0.358981	FALSE
EQGVTVHQLSTGR	13	Q9VYE9	3.8755e-71	0	0	0	0	33001000	23879000	180890000	282970000	10.4383	21.0288	4.9638e-06	4.84135e-05	TRUE
EQHMVMR	7	Q8STG9	0.010442	0	0	0	0	0	0	0	16479000	2.04111	16.8302	0.298063	0.358981	FALSE
EQILYAAIDAR	11	Q9VIF1	0.002264	0	0	0	0	0	0	4159000	10796000	3.43312	17.5262	0.091389	0.136826	FALSE
EQIYDVYR	8	Q9VHS8	0.0042749	0	0	0	0	0	5270800	16901000	34102000	5.98364	18.8015	0.0104414	0.0281577	TRUE
EQLQQQKAHNGGMPMLTR	18	Q9W3X0	0.0025308	0	0	0	0	0	0	0	0					FALSE
EQMTASGGSASTATSVCTR	19	Q9VX08	2.5965e-09	0	0	0	0	0	0	6209400	6481100	3.39362	17.5065	0.090009	0.136294	FALSE
EQPLNPLSMPLSMHPHAVAHANPR	24	X2JE07;Q9W3R9	0.0013535	0	0	20026000	0	0	0	0	0	-2.11143	16.8654	0.294783	0.358981	FALSE
EQSNLCR	7	Q9VL96	0.01179	0	0	0	0	0	0	3979400	19064000	3.62228	17.6208	0.0912194	0.136822	FALSE
EQSPLALQHQPK	12	Q9VUQ9	0.0076863	0	0	0	0	0	0	0	0					FALSE
ERAEALAR	8	X2JFQ1;Q9VWN4;X2JG10	0.014417	0	0	0	0	0	0	3990600	20618000	3.65156	17.6354	0.0911872	0.136822	FALSE
ERDAELAIALMDGSR	15	Q9VHC7	2.6148e-41	0	0	0	0	0	2348200	0	59462000	3.84231	17.7308	0.102311	0.142437	FALSE
ERDEIAQSL	9	M9NGE9	0.0029213	0	0	0	0	0	0	20542000	12513000	4.06242	17.8409	0.080723	0.136294	FALSE
ERDLQR	6	Q9VLK8	0.0048292	0	0	0	0	0	0	72963000	280020000	5.64057	18.63	0.071109	0.136294	FALSE
EREENTHIIYGLGHTSLFLR	20	Q7JUX9	8.2771e-06	0	0	0	0	19460000	0	0	0	2.10109	16.8602	0.295247	0.358981	FALSE
ERGEAPGTTVGYNIR	15	Q9VX63	0.020751	0	0	0	0	0	0	0	3276400	1.4585	16.5389	0.341618	0.36471	FALSE
ERGEQNAAAAPANAGGSTSNAVNTNSK	27	A1Z9I6	1.2639e-53	0	0	0	0	0	0	23887000	36483000	4.50278	18.0611	0.0763917	0.136294	FALSE
ERGPDQLDNR	10	Q9VB04;Q7KRX5;A0A0B4KH64	1.4749e-129	0	0	0	0	0	0	23540000	95178000	4.84335	18.2313	0.0759622	0.136294	FALSE
ERHPGSFDIVHIK	13	X2JGM9;P41042	0.010369	0	0	21067000	0	0	0	0	0	-2.1297	16.8745	0.293977	0.358981	FALSE
ERYPTFIDALK	11	Q9VL96	0.0036036	0	0	0	0	0	7873500	0	5009600	3.38638	17.5029	0.0906307	0.136507	FALSE
ESAMQYLPMR	10	Q8IQA2	0.0012179	0	0	0	0	0	831250	8970300	11308000	4.69087	18.1551	0.0197385	0.0437121	TRUE
ESDKLELFEGYK	12	A0A0B4K7Y7;Q9VAW5;A0A0B4K6K9;Q9VAW5-1;Q9VAW5-2	1.7735e-66	0	0	0	0	79269000	395020000	91619000	279750000	11.5169	21.5681	6.83646e-07	1.81863e-05	TRUE
ESFDQEVEVLQVR	13	Q9VDQ7	2.065e-08	0	0	0	0	773780	1115600	0	2598900	3.38286	17.5011	0.0265782	0.0569692	FALSE
ESFVMPR	7	X2J9P9;Q9VMA3	0.027191	0	0	0	0	0	0	10366000	0	1.87392	16.7466	0.307169	0.358981	FALSE
ESGILPHQSR	10	P24785;P24785-3	0.0018204	0	0	0	0	0	0	40249000	23568000	4.53336	18.0763	0.0762866	0.136294	FALSE
ESIDGMQQVYDATAR	15	M9MRJ4;M9MSG3;M9PEP8	0.00023786	0	0	0	0	0	0	0	0					FALSE
ESIYYR	6	A1Z9A8	0.016768	0	0	0	0	59067000	144110000	13552000	29435000	9.5457	20.5825	5.85206e-06	5.34274e-05	TRUE
ESLLLYVLR	9	A1Z9A8	8.5249e-24	0	0	0	0	400180000	469680000	1171700000	1139500000	13.5891	22.6042	9.37798e-08	1.35078e-05	TRUE
ESLPLLIFLR	10	X2JGM9;P41042	0.00052799	0	0	0	0	0	0	15987000	323140000	5.14466	18.382	0.0812682	0.136294	FALSE
ESNGEFGNELPQR	13	Q960D3;Q9VBX3	1.5948e-26	0	0	0	0	3422200	1189400	490330000	554760000	9.14152	20.3804	0.00150759	0.00471351	TRUE
ESNPPHSPSPR	11	Q9VJJ8;Q9VJJ9;M9PD19;B7YZW3	0.0002535	0	0	0	0	2304400	0	40189000	50919000	6.14224	18.8808	0.0136877	0.0329686	TRUE
ESNSEDELEYDPSLYPQR	18	Q960D3;Q9VBX3;D2A6L8	6.2695e-71	0	0	0	0	6423300	0	27544000	59405000	6.4313	19.0253	0.0100349	0.0275089	TRUE
ESPNVQVDDK	10	Q9I7T7-2;Q9I7T7	0.012682	0	0	0	0	0	0	7509800	36470000	4.0853	17.8523	0.0841763	0.136294	FALSE
ESREPWSGQNAGQDR	15	Q86S05-2;A0A0B4K7U5;E1JH02;A0A0B4KFC5;Q86S05-3;Q86S05;A0A0B4K6T1;D0Z768	4.3511e-31	0	0	0	0	24839000	22580000	163150000	199680000	10.1527	20.886	5.47599e-06	5.13492e-05	TRUE
ESSALCLK	8	Q9VN21	0.013249	0	0	0	0	0	0	27813000	35971000	4.55256	18.0859	0.0758402	0.136294	FALSE
ESSQTFTTDAGLTPPR	16	Q9VW37	0.021437	0	0	0	0	1665200	2240000	0	2362600	3.87632	17.7478	0.0180199	0.0405528	TRUE
ESTDRDQPSEGIQDQQQQLQQQQQQQEVR	29	Q9W2U7;M9PE74	1.8024e-08	0	0	0	0	0	0	0	3452400	1.47738	16.5484	0.339545	0.363881	FALSE
ESTINNLR	8	A8E6M1;A1ZBB4;E1JGL8	0.020754	0	0	0	0	0	0	0	5821800	1.66584	16.6426	0.321825	0.359267	FALSE
ESTLEGACSLNADK	14	Q9VHR5	1.1533e-05	0	0	0	0	0	0	15242000	22515000	4.16665	17.893	0.0794483	0.136294	FALSE
ESTLHLVLR	9	P15357;Q7JYK1;R9PY16;Q9W418;A4V1F9;P18101;P0CG69	4.7785e-29	16554000	9518200	0	411790	420000000	501370000	217430000	343100000	7.99325	24.4027	0.00141077	0.00442154	TRUE
ETASVSTVADPETGSVDFDK	20	Q9W1V7	0.00055914	0	0	0	0	0	0	0	7440100	1.75431	16.6868	0.315066	0.358981	FALSE
ETDLEAMLSK	10	Q8MSV2-2;Q8MSV2-1;Q8MSV2;Q8MSV2-4;Q8MSV2-7;Q8MSV2-6	0.0014033	0	0	0	0	21240000	48079000	360480000	1115600000	11.2753	21.4473	1.34919e-05	9.10248e-05	TRUE
ETGENVVESIVR	12	Q9W0S7	9.5859e-08	0	0	0	0	57536000	139560000	452340000	676880000	11.9207	21.77	1.18886e-06	2.18482e-05	TRUE
ETGGNWR	7	Q9VN25;Q9VN25-2	0.0040704	0	0	0	0	91889000	2716500	78626000	201150000	9.60006	20.6097	6.37477e-05	0.000288436	TRUE
ETGIIEK	7	B7Z0E2;M9ND61;Q9VSK3	0.023088	0	0	0	0	0	171190000	0	0	2.88534	17.2523	0.271916	0.352319	FALSE
ETGSAAAAQPVAPVGR	16	Q8SZ15	1.0807e-20	0	0	0	0	2915700	0	26455000	32542000	5.91481	18.7671	0.0122775	0.0307087	TRUE
ETHHPSMYNVPNAPLNLDIELNMQAEK	27	Q9VHT5	1.1953e-12	0	0	31820000	0	0	0	0	0	-2.27844	16.9489	0.288042	0.358981	FALSE
ETLENFPNIMDYPK	14	Q9VJ38	8.1269e-13	0	0	0	0	0	2291000	32554000	66249000	6.15907	18.8892	0.0139501	0.0333815	TRUE
ETLTDIQYGR	10	Q9VYD5	0.0015759	0	0	0	0	0	4945100	0	11440000	3.51645	17.5679	0.0893667	0.136294	FALSE
ETMSSDRYITK	11	Q8SWR8;A0A0B4LH64;Q8SWR8-2;Q8SWR8-3	1.5678e-08	0	0	0	0	0	0	5064100	17361000	3.67547	17.6474	0.0883628	0.136294	FALSE
ETQVLCLSPTR	11	Q9VHS8	4.2608e-08	0	0	0	0	12086000	31589000	5226400	13950000	7.81306	19.7162	1.62816e-05	0.000103318	TRUE
ETSPNGSGSTSSLNQHNQSQHR	22	L0MLQ9;Q8IH18	5.5634e-14	0	0	0	0	0	0	0	0					FALSE
ETTLADNLDPK	11	A1Z968;Q0E996	0.0039959	0	0	0	0	0	0	0	0					FALSE
ETTSSSGSHAAQSNR	15	Q9W2S1	6.4816e-05	0	0	0	0	0	0	2092000	1967600	2.57128	17.0953	0.11354	0.153537	FALSE
ETVAEMLGLK	10	Q7JVK6	0.0014759	0	0	1542900	0	167550000	266770000	255600000	571400000	11.086	22.5396	1.20133e-05	8.4587e-05	TRUE
ETVNINQSLLTLGR	14	P46863	0.0035407	0	0	0	0	678400	0	0	6648300	2.60425	17.1118	0.13243	0.175164	FALSE
EVADAEIAAFPR	12	Q9VWI3	0.00014905	0	0	0	0	0	2161700	36166000	42327000	6.01448	18.8169	0.0138699	0.033267	TRUE
EVAGDTQVNYR	11	Q86BI3	0.00030449	0	0	0	1120000	0	1443000	0	0	0.0913931	16.9267	0.953799	0.956591	FALSE
EVALDFR	7	Q9VPD5	0.0060845	0	0	0	0	0	0	0	0					FALSE
EVAPSAQTTALIK	13	A0A0B4K6G6;Q9VG05;A0A0B4K6U2;E1JIJ7;Q8INH9	0.004563	0	0	0	0	0	3569200	0	12449000	3.42934	17.5243	0.0929784	0.137087	FALSE
EVATAIR	7	M9PB84;P31009	0.0044152	0	0	731800	8363100	189970000	247600000	197300000	415890000	9.36901	23.2085	0.000258699	0.000941724	TRUE
EVDAGLPDDNGSR	13	A0A0B4KFU3;A0A0B4KG58;B7YZJ2;B7YZJ1;E1JH90;A0A0B4KET5;A0A0B4KFA4;E1JH91;A0A0B4KEY4;A1ZAU8-2;A1ZAU8-3;A1ZAU8	0.00081709	0	0	0	0	0	2973900	0	5688100	3.08103	17.3502	0.0980268	0.13888	FALSE
EVEDEVNSYFQR	12	A8DY82;A8DY81;A0A0B4LEZ3;E2QCN4;A8DY80	1.6161e-18	0	0	0	0	0	2674700	8050600	30758000	5.43427	18.5268	0.0134578	0.0325828	TRUE
EVEQLRQEK	9	A0A0B4K618;Q9NFU0-3;Q9NFU0-2;A0A0B4KFN9;A0A0B4KGP6;Q9NFU0-4;B3LF78;Q9NFU0	4.6056e-23	0	0	0	0	0	0	10517000	23674000	4.05092	17.8351	0.0815438	0.136294	FALSE
EVEQVSEK	8	Q7PLL3;Q7PLL1;Q8SYL3;L7EEF1	0.003315	0	0	0	0	5739800	0	19086000	42361000	6.13645	18.8779	0.0102819	0.0279396	TRUE
EVGLGNFEHSR	11	M9PG50;Q9VP22	0.00023636	0	0	0	0	0	4850900	8305200	37818000	5.73474	18.677	0.0115854	0.0297298	TRUE
EVIEIDK	7	Q7KN75	0.0077224	0	0	0	0	6006300	28560000	386360000	1293200000	10.7101	21.1647	9.85917e-05	0.000410001	TRUE
EVIEIDKR	8	Q7KN75	0.0023546	0	0	0	0	0	9473900	981870	5538300	4.51318	18.0663	0.0186383	0.0417433	TRUE
EVITLTR	7	E1JGN7;A1ZBW1;A1ZBW0;A1ZBW3	0.0057101	0	0	0	0	21725000	108460000	77690000	128560000	10.244	20.9317	1.91641e-06	2.7592e-05	TRUE
EVIVQR	6	X2JE07;Q9W3R9	0.015978	0	0	0	0	0	0	46978000	0	2.41895	17.0191	0.283313	0.358981	FALSE
EVLLMIR	7	Q9VRJ7	0.0050392	0	0	0	0	0	0	2814800	8446900	3.20381	17.4116	0.0971223	0.138343	FALSE
EVMLILIR	8	Q9VPR5	0.0037313	0	0	0	0	6829900	8673700	1491000	0	4.70762	18.1635	0.0154911	0.0359965	TRUE
EVMVPGSIYDR	11	X2JBC1;Q9VYS3	6.7e-05	0	0	0	0	68032000	35260000	307840000	408130000	11.1637	21.3915	2.45392e-06	3.18104e-05	TRUE
EVPVAEAEGSYNYMSTVWR	19	Q9VJ86	1.6073e-117	0	0	0	0	73037000	7882000	56235000	207130000	9.79113	20.7052	1.25255e-05	8.66498e-05	TRUE
EVQELDK	7	F3YDM8;Q9VYI3	0.015223	0	0	0	0	0	0	8718000	0	1.81147	16.7154	0.311128	0.358981	FALSE
EVQSSELR	8	Q9VSD6	0.020904	0	0	0	0	0	955720	0	0	1.01414	16.3167	0.414757	0.423155	FALSE
EVSHLFLVDLGIK	13	Q9VHR5	1.0586e-15	0	0	0	0	0	21500000	0	0	2.13704	16.8782	0.293658	0.358981	FALSE
EVTTQTTNSPRPIGSDPDPLR	21	A0A0B4KEK7;Q9V637	7.0589e-15	0	0	0	0	4628400	0	14709000	23709000	5.75555	18.6874	0.0106943	0.0284894	TRUE
EVVTAAWEEDQQVQVLK	17	Q24595-2;Q24595;Q24595-3	0.0014683	0	0	0	0	0	0	0	0					FALSE
EVYGGGR	7	Q8SYR3;Q24491	0.0037257	0	0	0	6653500	48854000	92851000	243300000	206230000	9.34839	22.1979	0.000309082	0.0011002	TRUE
EWDLACK	7	Q02427-2;Q02427-1;Q02427;Q9VYD8;M9MS48	0.020196	0	0	0	0	0	0	114540000	136960000	5.54528	18.5823	0.0699822	0.136294	FALSE
EWYGENIQSSPDLSR	15	A1Z6Z3;A0A0B4KEE1;Q7JR61;A0A0B4KEL0;A0A0B4KF99;A4UZ69;A1Z6Z4;A0A0C4FEI5;A0A0C4DHC8	0.00010578	0	0	0	0	0	0	0	1796500	1.24177	16.4306	0.370533	0.382518	FALSE
EYANDIGFK	9	A0A0C4DHE8;Q9VH69	0.0053474	0	0	0	0	11357000	34550000	67566000	147070000	9.59558	20.6075	6.89434e-06	5.87677e-05	TRUE
EYFETYGEVLMAQIK	15	Q8SXP8;Q9W1I0	3.3924e-05	0	0	0	0	0	0	6516700	7738000	3.47498	17.5472	0.0885894	0.136294	FALSE
EYGFVWIGK	9	Q9W0S7	0.026262	0	0	0	0	0	0	0	17028000	2.05293	16.8361	0.297491	0.358981	FALSE
EYHPHSSSSSYAAAYPAK	18	Q9W255	0.00051309	0	0	8265500	0	0	0	0	0	-1.79225	16.7058	0.312417	0.358981	FALSE
EYHTDTTVR	9	M9PDQ1;P15348	0.022	0	0	0	0	0	6753300	0	16719000	3.7657	17.6925	0.0855744	0.136294	FALSE
EYLELEFDALR	11	Q9VWI1;E1JJR3	0.00070144	0	0	0	0	0	0	0	0					FALSE
EYNPDAPEIWAR	12	Q9VIV2;M9PDF2	6.7595e-05	0	0	0	0	13214000	3322800	24711000	38040000	7.95513	19.7872	3.07851e-05	0.000164486	TRUE
EYNYHLNSR	9	Q9VT61	0.0095578	0	0	0	0	0	692280	2349000	4005900	3.76733	17.6933	0.0236173	0.0512206	FALSE
EYPGIYYR	8	Q9W0S6	0.0074732	0	0	0	0	188720000	56738000	418250000	601900000	11.9539	21.7866	9.34937e-07	2.00232e-05	TRUE
EYQANPVAPTQR	12	Q9VV48	2.3769e-05	0	0	0	0	0	0	23477000	14788000	4.17083	17.8951	0.0795021	0.136294	FALSE
EYVDVAMNIR	10	Q9VHL4	0.009535	0	0	0	0	0	0	0	0					FALSE
EYVLAR	6	Q9VHR5	0.01769	0	0	0	0	0	0	9849100	27095000	4.07594	17.8476	0.0818598	0.136294	FALSE
EYYQHSPGYSAGGGGGVGLGTGGASQSNAIGGSGLSSNHNR	41	Q7KNS5;A0A0B4KFT9	3.4708e-146	0	0	35752000	0	0	0	0	0	-2.32046	16.9699	0.286547	0.358981	FALSE
FACLLNSEIR	10	Q7JWP6	0.0026615	0	0	5087900	0	0	0	20650000	4792800	2.10094	18.4774	0.39354	0.403028	FALSE
FADPNSFEHEYGSR	14	X2JFR1;Q04047;Q8IR16;Q04047-2	6.1342e-05	0	0	0	0	0	0	0	9938700	1.85874	16.739	0.308101	0.358981	FALSE
FAEAASEFR	9	Q95R98	0.0088953	0	0	0	0	0	0	9568100	12144000	3.77605	17.6977	0.083949	0.136294	FALSE
FAEEVITAEPAQR	13	Q9VQL7;B7Z001	0.00046547	0	0	0	0	0	0	6840100	6918700	3.45208	17.5357	0.0889293	0.136294	FALSE
FAELRDR	7	Q9VJH2	0.024767	0	0	0	0	0	6486800	0	0	1.70485	16.6621	0.318738	0.359198	FALSE
FAEMLR	6	Q9VUH9	0.0021535	0	0	0	0	0	0	3369000	14348000	3.45973	17.5395	0.0935998	0.137193	FALSE
FAGVDIR	7	A0A0B4LG52;Q9W237	0.010465	0	0	0	0	19721000	26944000	32361000	111650000	9.34005	20.4797	3.82314e-06	4.20792e-05	TRUE
FALLQPELEINPK	13	A1Z6L9	0.00024376	0	0	0	0	0	2552400	11083000	12628000	5.2116	18.4155	0.0126546	0.0313016	TRUE
FAPISRDELPR	11	E1JIV0;Q9VCF0	0.00051421	0	0	0	0	0	0	0	0					FALSE
FAPNATILR	9	X2JFR1;Q04047;Q8IR16;Q04047-2	0.0032629	0	0	0	0	26696000	8322300	55731000	75791000	9.08188	20.3506	8.3633e-06	6.71678e-05	TRUE
FAPQMQR	7	Q9VJ08	0.0083436	0	0	0	0	0	0	4833400	17955000	3.67079	17.6451	0.0888564	0.136294	FALSE
FAQTADTMQR	10	X2JEW2;Q9VYA7	0.00082427	0	0	0	0	0	0	0	4606200	1.58137	16.6004	0.329148	0.360652	FALSE
FATNSVTMGDYER	13	Q7JVK6	0.00018206	0	0	0	0	919620	14343000	6633500	12262000	6.63872	19.129	0.00021023	0.000781897	TRUE
FCHANIVAGK	10	Q9VJ86	0.00010365	0	0	5000500	15089000	167870000	73212000	4232900000	8306700000	10.1648	24.5124	0.0017	0.00527659	TRUE
FCIPVLQR	8	O61380;A8DZ29	0.0026173	0	0	0	0	4436000	4284900	50954000	79332000	8.17927	19.8993	9.00467e-05	0.000381567	TRUE
FCPECTLGLDIK	12	Q9VHQ0	0.012332	0	0	0	0	0	0	0	0					FALSE
FDDDEVSAVATDEILR	16	Q9VKZ8	1.1437e-05	0	0	0	0	0	0	4289300	4253000	3.10826	17.3638	0.0961433	0.138231	FALSE
FDGFGNNGDNR	11	Q7PLL3;Q7PLL1;Q8SYL3;L7EEF1	1.865e-05	0	0	0	0	12680000	0	41232000	133070000	7.11298	19.3662	0.00894218	0.0255601	TRUE
FDPEVLK	7	A0A0B4LFL2;A1ZAX1	0.026014	0	0	0	0	22626000	23614000	16996000	23798000	8.55224	20.0858	3.19609e-06	3.79398e-05	TRUE
FDPYIQQESLYR	12	Q9W4L1	1.4075e-15	0	0	2598600	0	221380000	130680000	1856100000	3699100000	12.1298	23.2495	4.25091e-05	0.000210498	TRUE
FDSGNLCMITGGR	13	X2JGM9;P41042	2.125e-13	0	0	0	0	26554000	17425000	286300000	948730000	10.8482	21.2338	2.39687e-05	0.000135981	TRUE
FDSNNLVLIDDNGSPLGTR	19	Q9W4Z2	5.2669e-35	0	0	0	0	0	4098300	6361100	41143000	5.60815	18.6137	0.0127752	0.0315089	TRUE
FDTLVEEIIK	10	O61380;A8DZ29	0.0021172	0	0	0	0	3727500	3909800	13916000	23852000	7.1819	19.4006	5.0233e-05	0.00023863	TRUE
FDTNLVSSR	9	Q9VC33;Q8IMV6	0.0027177	0	0	0	0	0	0	71179000	82005000	5.18871	18.404	0.0716764	0.136294	FALSE
FDVAPGNQQFR	11	M9PEY6;Q9VM71	5.0297e-06	0	0	0	0	30208000	90319000	176080000	177430000	10.7082	21.1637	1.40199e-06	2.3627e-05	TRUE
FDVPINDIEK	10	E1JJM9;P48149	0.004074	0	0	0	0	4361500	41696000	26125000	112130000	8.87766	20.2485	2.75987e-05	0.000151557	TRUE
FEATEQAPK	9	Q9VB04;Q7KRX5;A0A0B4KH64	0.015397	0	0	0	0	0	0	8254400	7138600	3.53115	17.5752	0.0876039	0.136294	FALSE
FEDCTSPETIIK	12	A1Z9L3	0.0047357	0	0	0	0	0	0	0	0					FALSE
FEDNYNGGEFDSR	13	A0A0B4KGU4;Q9VHP0	7.1529e-35	0	702700	0	6309900	1816400000	406210000	2417100000	3490100000	12.1491	24.4823	3.75245e-05	0.000191725	TRUE
FEDNYNGGEFDSRR	14	A0A0B4KGU4;Q9VHP0	6.6392e-18	0	0	0	0	19473000	2981700	29559000	167980000	8.6562	20.1378	7.44591e-05	0.00032545	TRUE
FEDSRDLYER	10	Q94901	0.00029406	0	0	0	0	33574000	231980000	117920000	554920000	11.3531	21.4862	2.14504e-06	2.9168e-05	TRUE
FEDSRDLYERR	11	Q94901	6.0473e-05	0	0	0	0	0	5588700	0	0	1.6511	16.6352	0.323038	0.359311	FALSE
FEELNADLFR	10	C7LA75;P11147	0.019284	0	0	0	0	1947000	801690	0	0	2.22154	16.9204	0.135877	0.179308	FALSE
FEFLNACFQELQHGVPNSQVHELR	24	Q9V3E3	1.092e-06	0	0	0	0	0	0	0	6363000	1.6979	16.6586	0.319275	0.359198	FALSE
FEGDFDFEQANNK	13	M9PFF9;M9PFG3;M9PF14;M9PF20;M9PFB2;M9PCB7;Q9VTZ0;M9PI44	4.8077e-09	0	0	0	0	0	5060300	2396700	33815000	5.26139	18.4404	0.0151861	0.0354802	TRUE
FELAER	6	Q9W4W2	0.006301	0	0	0	0	0	0	0	0					FALSE
FENVRPTPEEVR	12	A1Z9K0	0.00022972	0	0	0	0	3421800	2899200	9540000	21542000	6.87027	19.2448	7.30229e-05	0.000320528	TRUE
FENVRPTPEEVRR	13	A1Z9K0	0.0041668	0	0	0	0	0	0	0	20588000	2.12141	16.8704	0.29434	0.358981	FALSE
FEQFQNGHCDVLSTTDVGSR	20	Q9VPT3	4.7861e-60	0	0	0	0	6293000	21260000	82221000	214850000	9.41501	20.5172	2.83659e-05	0.000154942	TRUE
FESVFPR	7	P24785;P24785-3	0.0041466	0	0	0	0	15071000	33624000	52410000	84652000	9.39699	20.5082	3.41347e-06	3.9817e-05	TRUE
FEVAQNPR	8	Q9V3F3	0.0020918	0	0	0	0	0	0	13528000	22546000	4.12412	17.8717	0.0800703	0.136294	FALSE
FFAPAILGPK	10	M9PF62;P48423	0.013114	0	0	0	0	0	609640	0	6861200	2.57707	17.0982	0.136466	0.179994	FALSE
FFDANYDGR	9	Q7JZD3;Q9XZ57;A1Z6P3	0.022396	0	0	0	0	0	1258900	7398600	0	2.8658	17.2426	0.113132	0.153106	FALSE
FFEFGTPEQK	10	A0A0B4K612;P25822-3;P25822-2;A0A0B4KFF0;P25822;A0A0B4KFX7	4.1275e-05	0	0	0	0	28184000	40751000	42002000	104810000	9.6893	20.6543	1.82119e-06	2.70005e-05	TRUE
FFELDINPWQR	11	Q9VXP3	6.6896e-05	0	0	0	0	0	0	0	34124000	2.30365	16.9615	0.287136	0.358981	FALSE
FFEPIRPANVR	11	Q9VGH5	1.273e-05	0	0	0	8394700	354100000	1063300000	514030000	831870000	11.6311	23.4231	6.52108e-05	0.000293249	TRUE
FFGAGFGGSGGGR	13	Q9VFV9	0.000751	0	0	0	0	0	0	0	7167900	1.74086	16.6801	0.316039	0.359022	FALSE
FFGSQVATQMR	11	P21187	9.8205e-68	0	1988400	100450000	99393000	14039000000	13147000000	15824000000	19899000000	11.3837	28.1622	0.000615421	0.00203425	TRUE
FFNDEPR	7	Q9VK59	0.003646	0	0	0	0	208270000	93104000	475310000	619880000	12.2248	21.9221	4.66882e-07	1.62579e-05	TRUE
FFNVVPENQHQR	12	Q86BM8	0.014614	0	0	0	0	0	0	0	0					FALSE
FFPSGDVTTSNK	12	Q9VUQ5;Q9VUQ5-2;M9PFK7	0.001194	0	0	0	0	0	0	2833400	20820000	3.53156	17.5754	0.0962872	0.138283	FALSE
FFQQGSCR	8	Q9I7N3;Q9I7N2	0.0018302	0	0	0	0	0	0	40279000	34471000	4.67077	18.1451	0.0748929	0.136294	FALSE
FFSYGLEK	8	A0A0B4K7Y7;Q9VAW5;A0A0B4K6K9;Q9VAW5-1;Q9VAW5-2	0.0064325	5320800	2550600	11287000	9017200	1090300000	557140000	2440800000	2685800000	7.85623	26.4676	2.84762e-05	0.000155136	TRUE
FGAGAVSAATTTPTTTESK	19	Q9VHC8	0.00074698	0	0	0	0	0	0	0	7423100	1.75348	16.6864	0.315125	0.358981	FALSE
FGATILQHPR	10	E8NHB3;M9MSJ1;Q8MQJ9	0.00072218	0	0	0	0	4908500	21917000	3455500	42048000	7.60493	19.6121	6.15148e-05	0.000280059	TRUE
FGAVGLR	7	A1Z9I5	0.0082249	0	0	0	0	0	0	0	5325600	1.63371	16.6265	0.324503	0.359985	FALSE
FGDFSVR	7	Q7KMJ6	0.0040626	0	0	0	0	12263000	12846000	82989000	106040000	9.2226	20.421	1.19443e-05	8.43376e-05	TRUE
FGDIIDCVVMK	11	E1JHA4;P48809	1.9074e-05	0	0	8356400	8940500	2614500000	312480000	16173000000	20060000000	12.4835	25.6682	0.000260084	0.000945604	TRUE
FGDNFQDK	8	Q9VK59	0.0022214	0	0	2387800	3679300	135830000	54353000	848490000	967740000	9.40147	23.3551	0.000446839	0.00151801	TRUE
FGELCR	6	Q9VP20	0.012472	0	0	0	0	4771900	0	41556000	36074000	6.29253	18.9559	0.0106405	0.0284263	TRUE
FGEMER	6	A0A0B4LI86;P08266;A2VEW8;P20028	0.024676	0	0	0	0	0	0	4269800	0	1.55402	16.5867	0.331724	0.361368	FALSE
FGESDYSSALR	11	Q9VSK9	0.015624	0	0	0	0	0	0	0	3832100	1.51501	16.5672	0.335589	0.362456	FALSE
FGEVTDVFIPR	11	Q8SXP8;Q9W1I0	1.4995e-10	0	0	0	0	62571000	322810000	166710000	1124600000	12.0765	21.8479	1.36327e-06	2.34344e-05	TRUE
FGEVTDVFIPRPFR	14	Q8SXP8;Q9W1I0	1.7658e-64	0	0	4941900	13963000	107750000	527580000	359570000	1743600000	9.29699	24.0463	0.00110633	0.00350155	TRUE
FGGAAGGAVAGAGMGQR	17	E1JGN7;A1ZBW1;A1ZBW0;A1ZBW3;A1ZBW4	4.5521e-21	0	0	5066900	5504000	867400000	131530000	2891900000	3214000000	10.8475	24.4948	0.000299012	0.00106805	TRUE
FGGGGFKK	8	P19109-2;E1JJ68;C7LAE4;P19109-3;P19109-4;P19109	0.0092104	0	0	0	0	0	0	14005000	38437000	4.32902	17.9742	0.0791352	0.136294	FALSE
FGGGGGFGDR	10	P19109-2;E1JJ68;C7LAE4;P19109-3;P19109-4;A0A0B4K624;A0A0B4K6A3;A0A0B4K6K1;A0A0B4K6T7;P19109	0.0001025	0	0	0	0	57382000	11347000	449500000	642320000	10.9934	21.3064	2.00206e-05	0.00011938	TRUE
FGGGGGFGDRR	11	P19109-2;E1JJ68;C7LAE4;P19109-3;P19109-4;A0A0B4K624;A0A0B4K6A3;A0A0B4K6K1;A0A0B4K6T7;P19109	0.001644	0	0	0	0	6089600	1140000	5678900	34691000	6.72627	19.1728	0.000264038	0.000957093	TRUE
FGGGGGGGDYHGIR	14	P19109-2;E1JJ68;C7LAE4;P19109-3;P19109-4;A0A0B4K624;A0A0B4K6A3;A0A0B4K6K1;A0A0B4K6T7;P19109	1.3096e-40	0	0	0	0	103000000	30647000	780460000	660590000	11.7719	21.6956	4.50744e-06	4.59298e-05	TRUE
FGGSAGNEGR	10	Q9VAC9;A0A0B4KI59	4.3217e-07	0	0	0	0	24696000	6144400	255460000	243530000	9.9145	20.7669	3.97619e-05	0.000199586	TRUE
FGIEDEQK	8	Q8SXG7	0.0016638	0	0	0	0	10174000	2382000	384920000	590480000	9.72019	20.6698	0.000371007	0.00128157	TRUE
FGIIIVGNPK	10	X2JBC1;Q9VYS3	0.0061385	0	0	0	0	1913800	2888400	0	5049000	4.2921	17.9557	0.0156756	0.0363432	TRUE
FGNAFHLCR	9	A1Z8U0	0.020152	0	0	0	0	3677900	0	0	3095600	2.93823	17.2788	0.100756	0.140806	FALSE
FGNGPMNSGNR	11	Q9VAC9;A0A0B4KI59	8.6094e-06	0	0	0	0	69373000	0	327990000	375430000	8.84798	20.2337	0.00679683	0.0205022	TRUE
FGNPGGGGGGGGGGGNNNRK	20	Q9W2Y5;M9NGY4;M9NDT5;M9NF08	1.9941e-13	0	0	0	0	0	0	857770	11692000	2.89248	17.2559	0.12386	0.164847	FALSE
FGNVLELR	8	Q9VFT4	0.00093222	0	0	34884000	28346000	4772200000	543370000	9690300000	11438000000	11.5811	26.1486	0.000894036	0.00285071	TRUE
FGPSGANADTVGFFIAK	17	Q9VNQ1;Q8IPS4	3.4171e-06	0	0	0	0	0	5278000	0	0	1.63047	16.6249	0.32478	0.360088	FALSE
FGQLTYLR	8	Q9VM33	0.011591	0	0	0	0	0	0	0	2806900	1.40272	16.511	0.348118	0.36674	FALSE
FGSYDAQMR	9	Q8SXP8;Q9W1I0	0.00056294	0	0	0	0	58232000	24897000	441060000	637220000	11.2724	21.4459	6.75985e-06	5.85159e-05	TRUE
FGVECSVPLAHR	12	Q9VIG1	0.0022792	0	0	0	0	0	0	0	9519000	1.84318	16.7313	0.309076	0.358981	FALSE
FGVELPFGNVNR	12	Q9VIF1	0.0073288	0	0	0	0	1379000	801390	0	0	2.097	16.8582	0.142035	0.187003	FALSE
FGVLFFQQQQSR	12	M9PBZ3;M9PBJ8;M9NCM6;M9PDR5;Q8SX83-4;Q8SX83-2;Q8SX83-3;Q8SX83	0.00013932	0	0	0	0	2615300	6355700	11738000	0	4.99346	18.3064	0.0129872	0.0319093	TRUE
FHPETDTK	8	Q9V3E3	0.016493	0	0	0	0	0	0	3099900	18832000	3.52778	17.5736	0.094782	0.137628	FALSE
FHPGLNVGFGR	11	Q86BM8	0.00014554	0	0	0	0	0	0	27986000	1240800	3.34043	17.4799	0.11463	0.154605	FALSE
FHPNFGR	7	Q9VHC0	0.012985	0	0	0	0	0	0	19506000	41129000	4.47293	18.0461	0.0771567	0.136294	FALSE
FIASDALAVLSR	12	Q9VC45	0.00014899	0	0	0	0	4142300	5361900	0	3016400	4.60793	18.1136	0.0133012	0.0323559	TRUE
FIDVCQPGPADPTR	14	X2J6U8;Q9VJ35	0.00017791	0	0	0	0	0	1134300	0	8042300	2.8583	17.2388	0.115707	0.155771	FALSE
FIEPTILVDVK	11	A1Z6Z3;A0A0B4KEE1;Q7JR61;A0A0B4KEL0;A0A0B4KF99;A4UZ69;A1Z6Z4;A0A0C4FEI5;A0A0C4DHC8	0.019392	0	0	0	0	0	1768800	0	5549100	2.88471	17.252	0.106505	0.146373	FALSE
FIGELFK	7	O61380;A8DZ29;Q9VCH1	0.0079022	0	0	0	0	209770000	234100000	169580000	417170000	12.0454	21.8324	2.00438e-07	1.35078e-05	TRUE
FIGHLVNQR	9	Q9VJ87	0.00068082	0	0	0	0	0	63950000	0	0	2.53019	17.0748	0.280065	0.358981	FALSE
FIGPQLPAGGANGYTNGNAQK	21	Q9VRP5-6;Q9VRP5-2;Q9VRP5;Q9VRP5-8;Q9VRP5-9;Q9VRP5-7	0.00038083	0	0	0	0	0	0	2695600	4988600	2.99826	17.3088	0.100128	0.140265	FALSE
FIGTISDK	8	A0A0B4KHR8;A0A0B4K725;Q9VCA8;A0A0B4LHK4;A0A0B4KHZ8	0.021213	0	0	0	0	0	0	7857900	33750000	4.07369	17.8465	0.0837083	0.136294	FALSE
FIPLLQK	7	M9NGE9	0.0049054	0	0	0	0	13907000	4768900	0	3115700	5.01416	18.3167	0.0129642	0.031868	TRUE
FISNSFDVPR	10	A1Z6L9	0.0013726	0	0	0	0	0	0	0	0					FALSE
FIVNVEGK	8	Q9VJ86	5.0745e-05	0	0	0	0	29088000	113950000	382630000	658110000	11.5311	21.5752	3.34045e-06	3.92007e-05	TRUE
FKPGGAGGAR	10	O61345	0.0074168	0	0	0	0	0	0	0	0					FALSE
FLADLDEER	9	O44434;Q9W2D0;Q9W224	0.00023016	0	0	0	0	36335000	23814000	358420000	513900000	10.9339	21.2766	8.67187e-06	6.88924e-05	TRUE
FLADLDEERQR	11	O44434;Q9W2D0	4.3716e-20	0	0	0	0	0	0	20943000	72789000	4.70446	18.1619	0.0765463	0.136294	FALSE
FLAHEAR	7	X2JEB4;O96651	0.02552	0	0	0	0	0	4825700	0	0	1.59816	16.6087	0.327618	0.360621	FALSE
FLAYLR	6	Q9VNE9;A0A0B4KFM7	0.012208	0	0	0	0	26515000	85657000	21834000	67809000	9.54219	20.5808	2.64213e-06	3.31295e-05	TRUE
FLCLQR	6	M9NGE9	0.02098	0	0	0	0	0	0	11090000	12404000	3.83693	17.7281	0.0830469	0.136294	FALSE
FLELAATNCPNLK	13	D6W4V3;Q9VZK1	3.5151e-05	0	0	0	0	4802400	0	36932000	24420000	6.11156	18.8654	0.0105912	0.0283387	TRUE
FLEPFLR	7	Q9VUQ5;Q9VUQ5-2;M9PFK7	0.0055574	0	0	0	0	80194000	22683000	121870000	252150000	10.556	21.0877	2.49816e-06	3.21013e-05	TRUE
FLGEMNNDDFK	11	Q9VVP3	0.015109	0	0	0	0	0	0	25425000	0	2.19752	16.9084	0.291138	0.358981	FALSE
FLGTLLEEQGR	11	Q9VJ08	8.0162e-05	0	0	0	0	0	0	0	16766000	2.04734	16.8333	0.29776	0.358981	FALSE
FLHPGVTDK	9	X2JE07;Q9W3R9	0.0044479	0	0	0	0	0	0	78736000	131670000	5.39588	18.5076	0.0708743	0.136294	FALSE
FLNFPMSDLGER	12	Q9W4W2	5.8912e-08	0	0	0	0	105370000	64506000	76246000	202470000	10.7831	21.2012	6.48463e-07	1.78241e-05	TRUE
FLNLVGGK	8	Q9VW14	0.016132	0	0	0	0	0	0	10160000	20103000	3.97949	17.7994	0.0820652	0.136294	FALSE
FLNSYDYLLCDGR	13	H0RNN8;Q9VLK2	0.00027295	0	0	0	0	0	0	0	11006000	1.89553	16.7574	0.305876	0.358981	FALSE
FLQDEGIK	8	A0A0B4JCY6;Q7KSF4;A0A0B4KHN1;A0A0B4KGT8;Q9VEN1	0.0090164	0	0	0	0	0	1375100	0	0	1.14536	16.3823	0.387159	0.397602	FALSE
FLQMKRDSAEKK	12	D5SHN0;Q9VD25	0.0033462	0	0	0	0	0	0	0	0					FALSE
FLQMSSDDPDYFPPESDEFGVR	22	Q9VVC5;Q8IQQ0;A8JNU6	9.8815e-05	0	0	0	0	0	2915200	0	0	1.41637	16.5179	0.346473	0.36629	FALSE
FLQNTNIFGDTSQYQILPCHSQIPR	25	P24785;P24785-3	3.8328e-32	0	0	0	0	0	0	0	46090000	2.41207	17.0157	0.283528	0.358981	FALSE
FLQTLINAPNPEAIK	15	Q8SWT2	0.00044714	0	0	0	0	0	0	0	11130000	1.89957	16.7595	0.305638	0.358981	FALSE
FLTALNHSR	9	Q9VVC5;Q8IQQ0;A8JNU6	0.0010248	0	0	0	0	0	0	7246900	22307000	3.89515	17.7572	0.0845685	0.136294	FALSE
FLTVMMK	7	E1JJM9;P48149;Q7KR04	0.024874	0	0	0	0	0	9156300	0	0	1.82917	16.7243	0.309972	0.358981	FALSE
FLVHNVR	7	P04359	0.014094	0	0	0	0	0	28125000	1209800	0	3.33309	17.4762	0.115331	0.155427	FALSE
FLVLDEADR	9	A0A0B4KGU4;Q9VHP0	3.5059e-05	0	322320	0	1865200	1096500000	1627800000	2180700000	2724300000	13.0619	24.218	2.89598e-06	3.54003e-05	TRUE
FLVLDEADRMLDMGFEPQIR	20	A0A0B4KGU4;Q9VHP0	1.628e-08	0	0	0	0	4779900	47567000	0	9236800	5.85049	18.7349	0.011743	0.0299547	TRUE
FLVLNPAK	8	Q9V8V8;A1ZBL9;E1JGN0;A1ZBL5	0.021134	0	0	0	0	0	2087300	0	0	1.29588	16.4576	0.362324	0.376231	FALSE
FLYTLVVQDK	10	A0A0B4KED0;Q9W5N2	0.0019435	0	0	0	0	14715000	3636000	29022000	89575000	8.39332	20.0063	4.12228e-05	0.000205514	TRUE
FMESTNQSVIR	11	X2JEW2;Q9VYA7	0.0080391	0	0	0	0	0	0	0	0					FALSE
FMGPLERHLNQDELR	15	M9PHJ6;A8JUQ9;Q9NHV9-2;Q9NHV9	0.0014904	0	0	0	0	0	0	0	14638000	1.99839	16.8089	0.300204	0.358981	FALSE
FMIPDANDDIR	11	Q9W255;A0A0B4LG88;A0A0B4LGB9	2.2088e-05	0	0	0	0	2388700	1328900	102960000	77988000	7.7813	19.7003	0.000727215	0.00236425	TRUE
FMTDPIR	7	Q9VHS8	0.023957	0	0	0	0	0	0	1807800	6053200	2.92393	17.2716	0.105711	0.14575	FALSE
FNANFSK	7	Q9VWQ6;Q9VWQ3	0.0039324	404530	0	0	0	1590600	10557000	36821000	130140000	7.49186	20.2597	0.000668033	0.00218707	TRUE
FNCDYQLSGR	10	E1JJD6;Q9W4M7	0.0012477	0	0	0	0	0	0	4448400	3658000	3.06704	17.3432	0.0972825	0.138343	FALSE
FNDMQHNLR	9	Q9VJH2	4.9073e-07	0	0	0	0	20868000	46361000	43949000	287120000	10.0072	20.8133	5.23479e-06	5.00126e-05	TRUE
FNFETGR	7	G3M3A2;Q06559	1.4568e-07	0	0	0	0	62292000	519810000	122970000	287610000	11.6451	21.6322	8.69076e-07	1.95923e-05	TRUE
FNFETGRIELYAEK	14	G3M3A2;Q06559	0.015279	0	0	0	0	0	5554100	0	0	1.64886	16.6341	0.323224	0.359311	FALSE
FNGANDQR	8	A1Z9K0	0.0059435	0	0	0	0	0	0	5800800	0	1.66454	16.6419	0.321931	0.359267	FALSE
FNGGVGR	7	X2JIQ5;Q9W3W8	0.013269	0	0	0	0	0	0	18393000	58098000	4.57633	18.0978	0.0773029	0.136294	FALSE
FNGPRPGPNMGGNR	14	Q9VAC9;A0A0B4KI59	2.5806e-13	0	0	0	0	1243400	0	12214000	81656000	5.66049	18.6399	0.0192773	0.042894	TRUE
FNIEQHIPDTSQR	13	Q9VTM5	0.016949	0	0	0	0	0	0	0	0					FALSE
FNKINLWIETMNKR	14	M9PCM8;M9MRF5;M9MRD6;M9PC84;M9MRD1;M9MRD4	0.0035833	0	0	0	0	0	0	0	106300000	2.71347	17.1664	0.275492	0.355965	FALSE
FNNGPSNGYENR	12	Q960D3;Q9VBX3	6.3577e-56	0	0	814030	0	383250000	28614000	2441900000	3238500000	12.2496	22.8907	4.41428e-05	0.000215884	TRUE
FNNNQR	6	Q960D3;Q9VBX3;D2A6L8	0.014602	0	0	0	0	0	0	25564000	11929000	4.12406	17.8717	0.0805882	0.136294	FALSE
FNNVDPGTVVDR	12	Q9VUQ5;Q9VUQ5-2;M9PFK7	7.1531e-09	0	0	0	0	109030000	202990000	230840000	386270000	11.8414	21.7304	2.91262e-07	1.47749e-05	TRUE
FNPNAACFEPNK	12	Q8MZI3	0.0012176	0	0	0	0	16024000	4296100	24337000	23799000	7.94268	19.781	1.70149e-05	0.000106775	TRUE
FNQDNSNQQQR	11	M9PEY6;Q9VM71	1.1038e-50	0	0	0	0	124980000	88397000	358430000	262460000	11.6101	21.6147	4.46992e-07	1.62579e-05	TRUE
FNQIVSLNGQK	11	A0A0B4K680;Q9VFK6	0.00058645	0	0	0	0	0	0	0	0					FALSE
FNRLEYVENESK	12	O61380;A8DZ29	0.0018421	0	0	0	0	0	1642200	0	0	1.20938	16.4144	0.375816	0.386726	FALSE
FNRPGCVVAMR	11	Q9W0D6	1.0663e-05	0	0	0	0	2722800	739240	141790000	121240000	7.89154	19.7554	0.0014465	0.00452801	TRUE
FNTGPVGK	8	A1Z8U0	0.0071802	0	0	0	0	16681000	45746000	0	127560000	7.23411	19.4267	0.00838726	0.0244529	TRUE
FNTITSFVK	9	Q7K4L8	0.0027149	0	0	0	0	4572400	68449000	18464000	66853000	8.76177	20.1906	2.52081e-05	0.000141298	TRUE
FPDRDATEPVEGLTNGGSGENGGENEGQEGEQEVEK	36	Q7KN75	1.2077e-78	0	0	0	0	0	0	5339600	15514000	3.65401	17.6367	0.0879392	0.136294	FALSE
FPFDIRPTR	9	Q9VSH0	0.00042638	3454200	0	7252900	0	8165000	36667000	11130000	12165000	4.72595	21.3953	0.0252023	0.0543144	FALSE
FPFHLVQK	8	Q9VPT3	0.011359	0	0	0	0	0	3997500	5523600	0	3.17713	17.3982	0.0947949	0.137628	FALSE
FPIEENEGRPPR	12	Q9VH84;A8JQW3	1.0735e-07	0	0	0	0	0	0	0	4089400	1.53845	16.5789	0.333239	0.362048	FALSE
FPILRPSNDR	10	Q8SZ15	0.0069429	0	0	0	0	0	0	0	4365700	1.56203	16.5907	0.330958	0.36103	FALSE
FPLVQR	6	P41093	0.010993	0	0	0	0	0	0	21555000	30407000	4.40002	18.0097	0.0771775	0.136294	FALSE
FPNIGELLLK	10	Q9VJ87	0.0014855	0	0	0	0	0	8953800	12450000	134650000	6.55984	19.0896	0.0110856	0.0289311	TRUE
FPNYLHHVQPEDDPLSTR	18	Q7KMJ6	2.5174e-157	0	0	2918000000	332290000	55161000	130090000	211270000	1986200000	4.96111	25.3229	0.191367	0.249715	FALSE
FPPASSYNR	9	M9PBM2;M9PE05;A8JNJ9;Q8MSX1-2;Q8MSX1;M9PH77;Q8MSX1-3	0.0017126	0	0	0	0	66170000	59891000	449290000	407620000	11.4806	21.55	1.57868e-06	2.48909e-05	TRUE
FPQLMLVK	8	Q9W246	0.0076094	0	0	0	0	0	0	0	1760900	1.23455	16.4269	0.371685	0.383396	FALSE
FPQPPYPDDIICPEEPYDK	19	Q9W2S1;Q7KVQ7	4.8252e-15	0	0	0	0	0	3007300	0	23856000	3.60214	17.6107	0.0954614	0.13779	FALSE
FPVLQESDIEETFMR	15	A1ZAD7	2.9748e-05	0	0	0	0	2467700	0	13230000	30053000	5.57601	18.5977	0.0131703	0.0321403	TRUE
FPYEPYYK	8	Q9VPF6	0.0021659	0	0	0	0	12557000	0	281160000	384010000	8.18409	19.9017	0.00951955	0.0266311	TRUE
FPYTAPTR	8	P55841	0.023116	0	0	0	0	1134500	8912000	0	43695000	5.28823	18.4538	0.0191249	0.0426474	TRUE
FQAAQPIGYQGR	12	M9NCS8;P33438	0.00015446	0	0	0	0	605170	0	2578500	9141500	4.05002	17.8347	0.0256818	0.055232	FALSE
FQAEYEER	8	Q9V414	0.00404	0	0	0	0	0	0	7410700	24674000	3.93958	17.7795	0.0842943	0.136294	FALSE
FQALEDNLTPEMFR	14	P24785;P24785-3	1.7146e-05	0	0	0	0	2684200	3071300	0	25359000	5.01837	18.3189	0.0157591	0.0364873	TRUE
FQCQQQQVPYCFPLLR	16	Q9VSH1	1.702e-25	0	0	0	0	0	0	0	12842000	1.95117	16.7853	0.302712	0.358981	FALSE
FQEFDTVVR	9	Q9V414	0.0029143	0	0	945580	0	2522200	3982700	16232000	25401000	6.11561	19.8778	0.00128354	0.00403757	TRUE
FQEFDTVVRK	10	Q9V414	0.0070822	0	0	0	0	0	0	0	0					FALSE
FQELSDELLK	10	A1Z968	0.00076323	0	0	0	0	4021800	6931500	18375000	81475000	7.95914	19.7892	5.97658e-05	0.000273306	TRUE
FQFGECGK	8	E8NHB3;M9MSJ1;Q8MQJ9	0.0026423	0	0	0	0	0	0	0	36129000	2.32425	16.9718	0.286415	0.358981	FALSE
FQGPNHQINYR	11	Q9VK58	0.00024471	0	0	0	0	0	0	0	11157000	1.90044	16.7599	0.305587	0.358981	FALSE
FQHILR	6	P41094	0.019464	0	0	0	0	0	0	0	111920000	2.73206	17.1757	0.275075	0.355564	FALSE
FQMQVLAR	8	Q95R98	0.014603	0	0	0	0	0	0	0	15088000	2.00931	16.8143	0.299645	0.358981	FALSE
FQPNGNGQR	9	Q9VJ87	0.0082969	0	0	0	0	0	2456900	2438000	0	2.70659	17.163	0.108195	0.147905	FALSE
FQQQSHYR	8	Q9W254	0.00095939	0	0	0	0	27856000	47102000	76543000	45271000	9.65099	20.6352	1.47083e-06	2.39399e-05	TRUE
FQSEQPSTSANAADR	15	A0A0B4KH36;A0A0B4KFQ0;A0A0B4KGR9;Q9VH01;A0A0B4KG50	0.001283	0	0	0	0	0	0	0	0					FALSE
FQSLVR	6	M9PBM2;M9PE05;A8JNJ9;Q8MSX1-2;Q8MSX1;M9PH77;Q8MSX1-3	0.014729	0	0	0	0	19757000	165510000	26429000	152310000	10.0344	20.8269	5.27255e-06	5.02799e-05	TRUE
FQTDLNSLR	9	Q9VW37	0.0027523	0	0	0	0	837990	2646200	1559200	2791000	4.93953	18.2794	0.000415301	0.00141649	TRUE
FQTTLQSLDDTR	12	X2JF83;X2JDY2;X2JKH9;X2JFK0;Q9VXR3;X2JC16;X2JF73	0.0092893	0	0	0	0	0	0	0	0					FALSE
FQVVVPR	7	Q7JZR5	0.0095378	0	0	0	0	380230	0	3728700	6249200	3.87825	17.7488	0.03058	0.0650584	FALSE
FQYDSK	6	L0MLQ9;Q8IH18	0.016962	0	0	0	0	0	0	35548000	36341000	4.64476	18.132	0.075053	0.136294	FALSE
FREIGDVK	8	Q9VHC7	0.0073833	0	0	0	0	467330	17418000	65710000	180890000	8.26241	19.9409	0.000938647	0.0029837	TRUE
FRGGPSSNFGQANR	14	Q9VK59	2.4314e-94	0	0	0	0	20799000	78281000	369050000	516780000	11.1744	21.3969	5.76181e-06	5.28851e-05	TRUE
FRPEINLDK	9	M9MRC9;P41092	0.012165	0	0	0	0	0	0	5142800	4922800	3.22646	17.4229	0.0934106	0.137142	FALSE
FRPNPLNNPR	10	Q9VNC5;Q9VNC4;A0A0B4KF34	0.0079352	0	0	0	0	0	0	0	0					FALSE
FRSEIGLDSGLK	12	Q9VN21	5.7085e-55	0	0	0	0	173170000	328430000	368960000	364390000	12.3299	21.9746	1.57296e-07	1.35078e-05	TRUE
FRSHEGEVAYIR	12	Q9V3W7	4.4797e-05	0	0	6376200	0	0	0	0	0	-1.69865	16.659	0.319217	0.359198	FALSE
FSADDDNPNSIFISGK	16	Q7KN75	7.112e-19	0	0	0	0	0	0	0	118560000	2.75284	17.1861	0.274618	0.355193	FALSE
FSDDIADQR	9	A0A0B4K7Y7;Q9VAW5;A0A0B4K6K9;Q9VAW5-1	7.0159e-32	1035900	4633400	53737000	52348000	10223000000	9756300000	10275000000	11212000000	9.9076	28.3156	5.35803e-05	0.000250366	TRUE
FSDDIADQRR	10	A0A0B4K7Y7;Q9VAW5;A0A0B4K6K9;Q9VAW5-1	0.00073139	0	0	0	0	17035000	53041000	39905000	64917000	9.41152	20.5154	2.48091e-06	3.19596e-05	TRUE
FSDDIADQRRPPR	13	A0A0B4K7Y7;Q9VAW5;A0A0B4K6K9;Q9VAW5-1	3.31e-10	2020800	0	3340900	2755400	25954000	577700000	899760000	791760000	8.30471	24.1078	0.000834454	0.00268235	TRUE
FSFIDLAGNER	11	A4V4A1;Q960Z0	0.00023311	0	0	0	0	0	0	8778400	13654000	3.78725	17.7033	0.0840602	0.136294	FALSE
FSGFIPMDR	9	Q9VKU3	0.016893	0	0	0	0	0	0	4630700	0	1.58328	16.6013	0.328971	0.360621	FALSE
FSGYLR	6	Q9V9K7;A0A0B4KEI5	0.016768	0	0	0	0	43586000	214980000	168320000	122540000	11.0034	21.3114	8.09719e-07	1.88324e-05	TRUE
FSHDLSR	7	Q9VP20	0.012602	0	0	0	0	0	11554000	41890000	58906000	6.79123	19.2053	0.00866331	0.0249604	TRUE
FSLFYANLK	9	Q9W4W2	0.00050189	0	0	0	0	23975000	5075600	0	15268000	5.80629	18.7128	0.0104351	0.0281557	TRUE
FSLGFVR	7	M9NDG7;Q6J5K9	0.0056134	0	0	0	0	0	0	2933600	15068000	3.42747	17.5234	0.095617	0.13779	FALSE
FSNASLK	7	Q9VZ69;Q0KHU2;Q8IR99;E1JJM0;M9NF14	0.025143	0	0	0	0	30658000	15689000	251130000	473650000	10.5644	21.0918	1.40684e-05	9.3668e-05	TRUE
FSNEGPR	7	Q9VAC9;A0A0B4KI59	0.0049683	0	0	0	0	0	0	24937000	55840000	4.67181	18.1456	0.0756723	0.136294	FALSE
FSQEVQITEAR	11	P48592	0.00024011	0	0	0	0	0	0	0	5195300	1.62478	16.6221	0.32527	0.360193	FALSE
FSSAGPVLSIR	11	P21187	2.1637e-20	0	0	0	4825600	3414800000	4369200000	6413800000	8383500000	14.9015	24.8586	4.13405e-06	4.33654e-05	TRUE
FTAAAAAPGVPEELR	15	Q9VJJ8;Q9VJJ9;M9PD19;B7YZW3	1.7502e-14	0	0	0	0	10720000	4332600	26627000	58916000	8.16012	19.8897	2.96537e-05	0.000160105	TRUE
FTAEFFACDSTLVR	14	Q9VJQ4	0.00061299	0	0	0	0	0	1900000	0	0	1.26198	16.4407	0.367381	0.380024	FALSE
FTALDINR	8	Q9W2U7;M9PE74	0.0018826	0	0	0	0	0	0	32547000	0	2.28659	16.953	0.287746	0.358981	FALSE
FTDADGNGNGAGSQGGGVAAR	21	Q9VHC7;A0A0B4K6Z1	0	0	4038200	43549000	56228000	1640700000	4818300000	8065500000	9039900000	9.97111	27.2045	0.000912574	0.00290622	TRUE
FTDADGNGNGAGSQGGGVAARDR	23	Q9VHC7;A0A0B4K6Z1	0.0046447	0	0	0	0	0	1796400	0	0	1.24175	16.4305	0.370536	0.382518	FALSE
FTDDDPEFMAHCSK	14	Q9W033	0.00044724	0	0	0	0	4623500	0	26053000	32908000	6.07961	18.8495	0.010648	0.0284317	TRUE
FTDSYASVVK	10	X2JCY2;Q9VUL1-2;Q9VUL1	0.017669	0	0	0	0	0	4733200	0	0	1.59118	16.6053	0.328249	0.360621	FALSE
FTDTFVK	7	E2QCG7;Q0E940	0.0061368	0	0	0	0	0	0	40098000	57139000	4.85142	18.2354	0.0737724	0.136294	FALSE
FTIDNLAAGTCYQFR	15	Q9VJJ8;Q9VJJ9;M9PD19;B7YZW3	8.2333e-52	0	0	0	0	28325000	18367000	84408000	186290000	9.86284	20.7411	4.98215e-06	4.85005e-05	TRUE
FTNLNGNK	8	A0A0B4K7G4;P13469	0.0026026	0	0	2084000	779990	8917800	119130000	15305000	41470000	6.72648	21.4091	0.00152816	0.00477492	TRUE
FTNSSFGR	8	P24785;P24785-3	0.00050418	0	0	0	0	74160000	36284000	279290000	281120000	11.0355	21.3274	1.73275e-06	2.62723e-05	TRUE
FTPGAFTNQIQPAFR	15	X2JC80;P38979-2;P38979	5.6019e-79	0	0	0	1793600	441070000	81603000	462240000	657000000	11.2176	22.6597	2.05945e-05	0.000121673	TRUE
FTPGAFTNQIQPAFREPR	18	X2JC80;P38979-2;P38979	9.0703e-136	0	0	28729000	26555000	215500000	17889000	1050800000	1079900000	7.67374	24.1013	0.0128416	0.0316575	TRUE
FTPTQVEAIR	10	Q9VGG9;Q7KSN8	0.00074427	0	0	0	0	1985700	18773000	9907300	32137000	7.50562	19.5625	7.07715e-05	0.000312483	TRUE
FTQMQSK	7	Q9VN39	0.0086104	0	0	0	0	0	0	11361000	7295900	3.65423	17.6368	0.0859995	0.136294	FALSE
FTQTFVLAAQSPK	13	Q9VFT4	0.00018694	0	0	0	0	2393000	0	4657100	13072000	4.88809	18.2537	0.0139369	0.033381	TRUE
FTTVEEVDYTADK	13	Q9VKD3	0.00018694	0	0	0	0	0	754690	9459500	9976300	4.62998	18.1247	0.0206144	0.045204	TRUE
FVDGLMIHSGDPCNDYVETATR	22	G3M3A2;Q06559	2.456e-91	0	0	0	0	28502000	1550400	300250000	307230000	9.61161	20.6155	0.000260835	0.000947485	TRUE
FVDNFQR	7	Q9VHT5	0.0044843	0	0	0	0	2141600	43237000	25828000	100750000	8.5915	20.1054	7.91026e-05	0.000342245	TRUE
FVEFYGPGVAELSIADR	17	Q9VCV4;Q9VGZ3	2.9789e-06	0	0	0	0	6350800	3212900	0	20375000	5.26631	18.4428	0.0126465	0.0313016	TRUE
FVGFISCAEPR	11	X2J7U0;Q9VKM1	0.0061623	0	0	0	0	0	0	0	6909500	1.72762	16.6735	0.317015	0.359198	FALSE
FVGICINR	8	Q9VHN6	0.003139	0	0	0	0	0	0	16200000	7553300	3.79471	17.707	0.0846963	0.136294	FALSE
FVICPELLVGK	11	O46043	0.0068236	0	0	0	0	0	0	9203500	0	1.83102	16.7252	0.309852	0.358981	FALSE
FVINYDYPSNSEDYVHR	17	Q8MZI3	2.5851e-05	0	0	0	0	3726000	0	0	20742000	3.62898	17.6242	0.0921228	0.136844	FALSE
FVISFAPGEFER	12	M9PDQ1;P15348	1.1379e-07	0	0	0	2284200	18503000	29327000	7180000	43766000	7.1384	20.7073	0.00072155	0.0023503	TRUE
FVIWTESAFAR	11	P09180	5.8609e-05	0	0	0	0	0	0	8822700	11814000	3.73686	17.6781	0.0845536	0.136294	FALSE
FVMRPPQVLR	10	P41375	0.010855	0	0	0	0	0	0	0	0					FALSE
FVNFVQGFGR	10	Q9VDH8	1.8181e-07	0	0	0	6255800	597110000	87828000	1053800000	1581200000	11.5168	23.2598	9.48252e-05	0.00039723	TRUE
FVNFVQGFGRR	11	Q9VDH8	2.0834e-05	0	0	0	0	0	0	10536000	2838200	3.28651	17.4529	0.0964815	0.138288	FALSE
FVNSMTFR	8	Q9W158	3.737e-05	0	0	0	0	4978700	0	0	4844900	3.20901	17.4142	0.093793	0.137349	FALSE
FVPLEEMQNR	10	A1Z7K8	0.0015435	0	0	0	0	0	0	0	11687000	1.91718	16.7683	0.304617	0.358981	FALSE
FVPTDSLLISGEDK	14	L0MLQ9;Q8IH18	0.00014957	0	0	0	0	244710000	28922000	796630000	1009400000	12.2234	21.9214	3.99048e-06	4.26973e-05	TRUE
FVSITQAAAGEYR	13	X2JAC7;Q8IRV7;M9NGK3;X2JDK9;M9NDM1;M9NFR6;Q8IRV8;M9NET2;M9NGL3;X2JE09;A0A023GRW4;Q8IRV9;Q9W4Y4;M9NE61;M9NE56;X2JCE8;Q8MPN3;M9NFS1;E1JJC0;M9NDL5;M9NES6;Q9W4Y3	0.00019625	0	0	0	0	0	0	0	4852800	1.60018	16.6098	0.327437	0.360621	FALSE
FVSPCPPAVDAPMDDYVK	18	Q9VTU4	1.1681e-08	0	0	0	0	0	0	38491000	61536000	4.8634	18.2414	0.0738044	0.136294	FALSE
FVTEEELNQR	10	Q9VV60	0.00090572	0	0	0	0	0	0	4646700	13361000	3.54999	17.5847	0.0896734	0.136294	FALSE
FVTGEDTFPLGNNR	14	Q9VQM4	0.0004463	0	0	0	0	0	0	1870900	4774200	2.8507	17.235	0.106226	0.146185	FALSE
FVTILDSLDAR	11	Q9VUQ1;Q95RY2	0.00035737	0	0	0	0	0	0	4913300	18062000	3.67885	17.6491	0.0886658	0.136294	FALSE
FVTMNTEDERR	11	A0A0B4KFZ5;Q9VFS9	0.0041174	0	0	0	0	19514000	0	0	0	2.10208	16.8607	0.295202	0.358981	FALSE
FVVMVTPEDLK	11	A1Z784;Q7JV23;A8DY67	0.0041904	0	0	0	0	0	0	0	8866800	1.81758	16.7185	0.310726	0.358981	FALSE
FVVNGSHDVNK	11	Q9VXK6	2.6942e-05	0	0	0	0	0	0	0	23855000	2.17453	16.8969	0.292074	0.358981	FALSE
FVYGLNFSSQNDAENFAR	18	A0A0B4LFX0;Q8T4F7-2;Q8T4F7-3;Q8T4F7-1;Q8T4F7	1.4612e-30	0	0	0	0	3723500	2215300	0	5838300	4.48885	18.0541	0.0144476	0.0342372	TRUE
FVYPEFLPDPK	11	Q9VHN6	0.0055585	0	0	0	13374000	0	0	6094400	20055000	1.82848	18.6897	0.48763	0.494948	FALSE
FWAFLK	6	A0A0B4K7Y7;Q9VAW5;A0A0B4K6K9;Q9VAW5-1;Q9VAW5-2	0.02574	0	0	0	0	0	0	0	7429500	1.75379	16.6866	0.315103	0.358981	FALSE
FWDVVAFCQQVSR	13	Q9VML2	0.012639	0	0	0	0	0	0	0	0					FALSE
FYAAPNSHSIDPR	13	A0A0B4K7Y7;Q9VAW5;A0A0B4K6K9;Q9VAW5-1;Q9VAW5-2	3.4327e-07	0	0	0	0	12655000	14301000	97809000	283970000	9.68719	20.6533	2.08414e-05	0.000122849	TRUE
FYAFGR	6	P13060	0.0056636	0	0	0	0	0	0	0	0					FALSE
FYAPAYVSNAVPR	13	Q9VYT7	0.0049257	0	0	0	0	0	0	0	2898400	1.41429	16.5168	0.346722	0.366321	FALSE
FYDTNPSVLIK	11	Q9VEZ3;E1JIM4;A0A0B4K664;A0A0B4K700	0.0029457	0	0	0	0	1173300	2658400	9099900	25900000	6.50237	19.0609	0.000311763	0.00110667	TRUE
FYGLLAQR	8	Q9VJ87	0.021134	0	0	0	0	527000	973510	719950	1651200	3.94356	17.7814	0.00175157	0.00543008	TRUE
FYIVAQSPQEPLTMR	15	Q9V3V3	0.0058957	0	0	0	0	0	0	0	0					FALSE
FYNLVLLPR	9	P51406	0.0027833	0	0	0	0	0	19815000	24677000	9533400	6.13808	18.8787	0.0090615	0.0257184	TRUE
FYNQHQQAIMAVK	13	X2JBC1;Q9VYS3	1.5741e-46	0	0	0	0	6297500	360090	26895000	107720000	7.29231	19.4558	0.00156878	0.00489291	TRUE
FYNQNYR	7	Q9VRP5-6;Q9VRP5-2;Q9VRP5	0.010807	0	0	0	0	0	0	7139900	23540000	3.90919	17.7643	0.0846636	0.136294	FALSE
FYPGAANEQTEEEPLYQSR	19	Q9VHK3;A0A0B4K6Y7	3.0861e-09	0	0	0	0	0	2956300	6461700	11765000	5.04446	18.3319	0.0125307	0.0310705	TRUE
FYTQLDALQSK	11	Q9I7T8;A8JNJ2;Q8IRE7;Q9VZV3;Q7KV83;Q95RR8	0.0024771	0	0	0	0	4494600	9700800	4259400	10069000	6.8391	19.2292	2.93528e-05	0.000158814	TRUE
GAAEGLDGLGVPIIAMPSTTNK	22	Q9VAC1	7.396e-17	0	0	0	0	970010	0	35588000	38564000	5.68607	18.6527	0.019188	0.0427509	TRUE
GAAGATTGAGDSGNLLSR	18	Q9W2S1;Q7KVQ7	1.0462e-08	0	0	0	0	0	0	0	14114000	1.98524	16.8023	0.300887	0.358981	FALSE
GAAHMQVAGK	10	Q9V9X9	0.002681	0	0	0	0	0	0	14667000	21536000	4.13675	17.878	0.0797532	0.136294	FALSE
GAAPPQQQSR	10	A0A0B4K891;Q7K581	0.00049401	0	0	0	0	0	0	186120000	221540000	5.89383	18.7566	0.0686051	0.136294	FALSE
GAAQNIIPASTGAAK	15	M9PJN8;P07487	0.0029781	0	0	0	12694000	0	0	0	0	-1.94699	16.7832	0.302942	0.358981	FALSE
GAASTASAQGAGGSASSGAAPPK	23	Q9VZ60	4.1018e-28	0	0	0	0	2152400	0	20218000	20029000	5.53331	18.5763	0.0134371	0.0325622	TRUE
GAEIIICTPGR	11	Q7K4L8	0.00012367	0	0	0	0	21167000	5485100	58447000	86507000	8.91267	20.266	1.89265e-05	0.0001154	TRUE
GAEMLEVGGR	10	Q9W4M9	0.0066778	0	0	0	0	528240	0	0	0	0.800292	16.2098	0.476155	0.483397	FALSE
GAFDTGPPER	10	Q7KVQ0	0.0012393	0	0	2636600	1459600	211490000	73160000	816420000	1222600000	10.0365	23.3749	0.000156868	0.000616908	TRUE
GAFGKPQGTVAR	12	M9PIM0;O61231	0.00061272	0	0	0	0	1996800	12767000	28874000	87266000	8.11467	19.867	0.000104784	0.000431216	TRUE
GAGDFQLR	8	Q8SWR8;A0A0B4LH64;Q8SWR8-2;Q8SWR8-3	0.0020918	0	0	0	0	0	0	97736000	166100000	5.55763	18.5885	0.0701498	0.136294	FALSE
GAGNGQSGGGNYGR	14	Q9VFT4	9.9646e-31	0	0	0	0	145000000	44536000	290400000	450390000	11.5353	21.5773	1.15557e-06	2.17568e-05	TRUE
GAGNGQSGGGNYGRR	15	Q9VFT4	1.8716e-05	0	0	0	0	29709000	11271000	2893300	17927000	7.64294	19.6311	3.63014e-05	0.000187151	TRUE
GAIHNYDPMNFDR	13	E1JGN7;A1ZBW1;A1ZBW0;A1ZBW3	2.2129e-08	0	0	0	2852800	64168000	4744700	342890000	358550000	9.00276	21.7196	0.000790771	0.00255794	TRUE
GANPLAIDLLEK	12	O61443	0.006349	0	0	0	0	2491700	12938000	8500800	7509000	6.87362	19.2465	4.29928e-05	0.000211828	TRUE
GANRGGNDFGGGR	13	Q9VGH5	0.00034832	0	0	0	0	1625500	10578000	0	0	3.08692	17.3531	0.106674	0.146566	FALSE
GAPLAVVHFR	10	Q9V3G1	0.00017387	0	0	0	0	17525000	66921000	19541000	128970000	9.49566	20.5575	5.56556e-06	5.17306e-05	TRUE
GAQPQVQGTHAAAAAANNMR	20	P21187	0	0	1618900	93682000	180890000	6910100000	5782900000	15657000000	26493000000	10.8145	27.9943	0.00127222	0.00400687	TRUE
GAQPQVQGTHAAAAAANNMRNTGAR	25	P21187	4.6685e-10	0	0	0	0	0	0	0	6783200	1.72097	16.6702	0.317513	0.359198	FALSE
GASKKSGRSFMPNAAGFGLR	20	X2JF83;X2JDY2;X2JKH9;X2JFK0;Q9VXR3;X2JC16;X2JF73	0.012023	0	0	0	0	0	0	0	0					FALSE
GASNQSNVAR	10	Q9VK59	2.2243e-59	0	0	0	0	107820000	55800000	355430000	352540000	11.4943	21.5568	9.32847e-07	2.00232e-05	TRUE
GASTAPSVSLVRPPPPSMR	19	Q9W149	6.33e-06	0	0	0	0	0	0	5059400	10624000	3.49801	17.5587	0.0893555	0.136294	FALSE
GASTSVQSLYVPPR	14	A0A0B4JDB7;Q9VCR6	0.0008866	0	0	0	0	0	1558200	3462500	9890300	4.52585	18.0726	0.0164774	0.0376753	TRUE
GASVGGSSGYGR	12	Q9W2U7;M9PE74	1.5416e-07	0	0	58941	0	32288000	8796500	186210000	263390000	10.0455	20.8417	1.86215e-05	0.000113946	TRUE
GATGSGPKPPPK	12	M9NG39;P41073-3;P41073	1.4968e-07	0	0	0	3277100	1744500000	3482700000	9630800000	9822200000	14.9208	24.7286	3.47858e-06	4.00576e-05	TRUE
GATIPYRPK	9	M9NEH9;P91632;M9NGB9;A4V2A4;Q95SZ9;M9PIK1;A4IJ59;Q0E8A7;M9NDY6	0.0040333	0	0	0	0	52200000	365490000	34687000	133600000	10.7213	21.1703	2.42971e-06	3.16803e-05	TRUE
GATQSGINFGNTR	13	M9PE30;Q9VZI1	6.3349e-10	0	0	0	0	0	0	6231800	6091100	3.37254	17.4959	0.0904075	0.136507	FALSE
GAVDGGLNIPHSVK	14	R9Q794;Q9W5R8	0.001938	0	0	0	0	0	5841000	0	0	1.66703	16.6432	0.321728	0.359267	FALSE
GAVGGGSGPTR	11	Q9V3E7	0.00037113	0	0	0	0	14287000	6972000	5131000	31000000	7.60981	19.6146	2.33911e-05	0.000133851	TRUE
GAVLANELR	9	Q9VCK0	0.0014512	0	0	0	0	2588400	20251000	52191000	196560000	8.88104	20.2502	9.37062e-05	0.000393184	TRUE
GCEIVIATPGR	11	P19109-2;E1JJ68;C7LAE4;P19109-3;P19109-4;A0A0B4K624;A0A0B4K6A3;A0A0B4K6K1;A0A0B4K6T7;P19109	0.0002208	102370000	10501000	65660000	10393000	56116000	32319000	447560000	402040000	2.1993	25.9024	0.138398	0.182402	FALSE
GCEVEGMLDANGR	13	Q9VGG9;Q7KSN8	0.00018001	0	0	0	0	3254400	952290	30116000	33603000	7.02561	19.3225	0.000450025	0.00152682	TRUE
GCEVVVSGK	9	G3M3A2;Q06559	0.0019508	0	0	0	8536000	72759000	85195000	438720000	621660000	9.98176	22.6044	0.000319578	0.00113051	TRUE
GCEVVVSGKLR	11	G3M3A2;Q06559	0.012502	0	0	0	0	0	0	10418000	0	1.87573	16.7475	0.30706	0.358981	FALSE
GCEYRFPPASSYNR	14	M9PBM2;M9PE05;A8JNJ9;Q8MSX1-2;Q8MSX1;M9PH77;Q8MSX1-3	3.5786e-05	0	0	0	0	0	0	70557000	198450000	5.50429	18.5618	0.071099	0.136294	FALSE
GCGIVEFKDPENVQK	15	Q9VHC7;A0A0B4K6Z1	0.0014046	0	0	0	0	0	0	0	32291000	2.28374	16.9515	0.287849	0.358981	FALSE
GCHLIVATPGR	11	A0A0B4KGU4;Q9VHP0	9.6447e-05	0	0	0	0	84972000	137900000	144240000	402910000	11.4577	21.5385	5.10848e-07	1.69404e-05	TRUE
GCHLIVATPGRLEDMITR	18	A0A0B4KGU4;Q9VHP0	5.8258e-07	0	0	37247000	0	0	10287000	0	0	-0.464075	17.9129	0.859572	0.864449	FALSE
GCILVGSETTNPALLTK	17	Q9VXQ0	3.4171e-06	0	0	0	0	0	0	19362000	21979000	4.24425	17.9318	0.0784605	0.136294	FALSE
GCQFLGPAMQEEVLK	15	Q9VV48	0.026233	0	0	0	0	0	0	2724100	5064300	3.00749	17.3134	0.0998888	0.140069	FALSE
GCYVGQELTAR	11	Q9VHN4	0.0024771	0	0	0	0	0	0	5691900	0	1.6577	16.6385	0.322491	0.359311	FALSE
GDCISQLFVSR	11	Q9VCH1	0.00037086	0	0	0	0	0	0	14279000	11356000	3.89625	17.7578	0.0823598	0.136294	FALSE
GDDEGSSGGGGGGGYGGGGGGGGYDR	26	Q27294;M9PH94	0	0	0	0	0	121510000	4422500	264060000	400620000	10.5621	21.0907	4.21398e-05	0.000209072	TRUE
GDDEGSSGGGGGGGYGGGGGGGGYDRGNDR	30	Q27294;M9PH94	5.7337e-76	0	0	0	0	15116000	0	0	13451000	3.97786	17.7986	0.0812997	0.136294	FALSE
GDDRANDNYR	10	Q86S05-2;A0A0B4K7U5;E1JH02;A0A0B4KFC5;Q86S05-3;Q86S05;A0A0B4K6T1;D0Z768	0.00024107	0	0	0	0	11223000	14023000	14369000	42386000	8.25903	19.9392	7.66461e-06	6.3851e-05	TRUE
GDFEQR	6	Q9VFT4	0.013912	0	0	0	0	212640000	28410000	461820000	0	8.44437	20.0319	0.00795459	0.0235101	TRUE
GDFEQRR	7	Q9VFT4	0.011887	0	0	0	0	20376000	7895600	59251000	54722000	8.87007	20.2447	9.3879e-06	7.2781e-05	TRUE
GDGPIALVLAPTR	13	P19109-2;E1JJ68;C7LAE4;P19109-3;P19109-4;A0A0B4K624;A0A0B4K6A3;A0A0B4K6K1;A0A0B4K6T7;P19109;Q8MZI3;Q7KU78	1.9782e-12	0	0	0	0	227070000	451060000	1087400000	1468700000	13.4347	22.527	1.97811e-07	1.35078e-05	TRUE
GDGTMVYFFTEEELR	15	Q86BS6-2;Q86BS6-3;Q86BS6	0.0012625	0	0	0	0	5308200	1264400	0	4155200	4.29182	17.9556	0.0171192	0.0389866	TRUE
GDGVGGGNYLNNER	14	M9PBM1;Q94535	4.8677e-10	0	0	0	0	212340000	367010000	456270000	508420000	12.6403	22.1298	1.31024e-07	1.35078e-05	TRUE
GDGVGGGNYLNNERDNMR	18	M9PBM1;Q94535	3.4137e-12	0	0	0	0	9470200	30474000	103130000	207530000	9.7615	20.6904	1.27329e-05	8.78486e-05	TRUE
GDLDPLGR	8	A0A0B4KEK7;Q9V637	0.022678	0	0	0	0	0	0	5859300	12309000	3.60404	17.6117	0.0875366	0.136294	FALSE
GDLGFGFGPGYGYGYGQTR	19	Q9W4C1	3.7595e-64	0	0	0	897650	74833000	238590000	143840000	85028000	10.0559	21.8292	1.35588e-05	9.11985e-05	TRUE
GDLGFGFGPGYGYGYGQTRPR	21	Q9W4C1	2.4877e-268	5151400	0	6686600	0	373780000	999470000	629760000	382720000	9.88186	24.0881	0.00033052	0.00116361	TRUE
GDLVSFR	7	B7Z0E2;M9ND61;Q9VSK3	0.0050392	0	0	0	1571700	0	1210700	4235000	25215000	3.65147	18.829	0.0950288	0.137628	FALSE
GDNIAVIGLIDETIDSR	17	Q9W087	1.6775e-16	0	0	0	0	0	0	0	76997000	2.59716	17.1082	0.278291	0.358501	FALSE
GDNIFNAR	8	Q9VM33	0.02643	0	0	0	0	0	0	2971200	0	1.42324	16.5213	0.34566	0.36598	FALSE
GDQHTVQIHER	11	Q9VG73	0.0041498	0	0	0	0	0	3109200	0	0	1.43961	16.5295	0.343755	0.365343	FALSE
GDTINPMANGEDLR	14	X2JDZ8;Q70PP2;Q70PP2-2	0.00047827	0	0	0	0	0	0	0	3951900	1.52611	16.5727	0.334465	0.36217	FALSE
GDVGPGAGEVEFR	13	M9NEQ9;Q9VWG3	0.0021364	0	0	0	0	15482000	0	61437000	182420000	7.44259	19.531	0.00862821	0.0249152	TRUE
GDVNSAWK	8	Q9V3E7	0.0049813	0	0	0	0	0	0	230160000	735330000	6.40314	19.0112	0.0678648	0.136294	FALSE
GECFFLPYTK	10	B7Z0E2;M9ND61;Q9VSK3	0.0022858	0	0	0	0	25454000	0	43403000	8710100	6.39948	19.0094	0.00921417	0.0260207	TRUE
GEDFFIAQR	9	Q24113	0.0033918	0	0	0	0	9842300	0	33747000	68885000	6.71188	19.1656	0.00908021	0.0257573	TRUE
GEFETGFDR	9	M9PD08;Q9VK85	0.0027632	0	0	0	0	0	0	13781000	11655000	3.89282	17.7561	0.0823587	0.136294	FALSE
GEGDGEGAEASGR	13	Q0IGP7	1.4921e-13	0	0	0	0	2943900	0	38091000	24812000	5.95194	18.7856	0.01233	0.0308096	TRUE
GEGFRGPR	8	Q960D3;Q9VBX3	0.0030772	0	0	0	0	94979000	14279000	573180000	1100800000	11.54	21.5797	1.60734e-05	0.000102758	TRUE
GEGGYLINGNGER	13	Q94523	0.0009437	0	0	0	0	0	0	4118300	0	1.54099	16.5802	0.33299	0.36193	FALSE
GEGGYRNDGPR	11	Q960D3;Q9VBX3	3.6536e-05	0	0	0	0	87714000	9687400	435040000	648840000	11.0813	21.3503	1.99815e-05	0.00011938	TRUE
GEGGYRNDGPRGEGPR	16	Q960D3;Q9VBX3	0.00087371	0	0	26471000	0	0	0	0	22252000	-0.0626194	17.9904	0.981443	0.982016	FALSE
GEGPIALVLAPTR	13	Q9W3M7	0.00020622	0	0	0	0	96374000	72682000	155430000	277930000	11.1651	21.3922	5.58024e-07	1.71321e-05	TRUE
GEGQGPR	7	Q95RE4;M9NFR5	0.0061703	0	0	0	0	174520000	313190000	154420000	138810000	11.6534	21.6363	2.61012e-07	1.41235e-05	TRUE
GEGYRNDGPR	10	Q960D3;Q9VBX3	0.00026255	0	0	0	0	22856000	1407200	116680000	215570000	9.02834	20.3238	0.000233273	0.000858284	TRUE
GEITLIEIGTTR	12	Q9W1K4	0.0065065	0	0	0	0	0	0	0	3301500	1.46126	16.5403	0.341311	0.364652	FALSE
GELAQDEANTK	11	O01666	0.00011844	1277100	0	0	0	27619000	7274700	225480000	281120000	8.9038	21.3803	0.000316897	0.00112257	TRUE
GENANNIKR	9	Q9VJ86	0.00189	0	0	0	0	0	1706900	0	871760	2.2043	16.9118	0.135263	0.17859	FALSE
GENIVSLTVEGPPPPEEGLPR	21	Q05856	1.3293e-70	0	0	0	0	82135000	72491000	150990000	240920000	11.0445	21.3319	5.79868e-07	1.71321e-05	TRUE
GENVDLASIVK	11	A0A0B4KEI6;P18289	0.0025789	0	0	0	0	0	0	0	0					FALSE
GENVVLLGEIDR	12	Q9W2K2	1.237e-12	0	0	0	0	41088000	31654000	7255600	47148000	8.8127	20.216	7.97442e-06	6.50611e-05	TRUE
GENVVLLGEIDREK	14	Q9W2K2	6.2712e-24	0	0	0	2425200	118800000	138240000	268180000	552310000	10.5669	22.4431	3.72687e-05	0.000190675	TRUE
GEPLISCR	8	Q9VPT3	0.0058136	0	0	0	0	0	0	8330300	0	1.79507	16.7072	0.312226	0.358981	FALSE
GEQNAAAAPANAGGSTSNAVNTNSK	25	A1Z9I6	1.6909e-52	0	0	0	0	6667000	0	9537200	11610000	5.4734	18.5464	0.0102014	0.027817	TRUE
GEVLSAYVGSGPPPDTGLHR	20	Q9VK60	1.313e-13	0	0	0	0	0	0	12480000	27824000	4.1709	17.8951	0.0801796	0.136294	FALSE
GFAFIVFTNTEAIDK	15	A0A0B4K6U6;Q08473-3;Q08473-2;Q08473	5.2333e-15	0	0	0	0	0	0	387020000	544010000	6.48189	19.0506	0.0668258	0.136294	FALSE
GFALPVEHQQQQMGFGR	17	Q9VAC9;A0A0B4KI59	1.9257e-24	0	0	284750	0	12969000	0	108170000	94376000	6.76763	19.7709	0.0147094	0.0346557	TRUE
GFAVIEYDHPVEAVQAISMLDR	22	Q9VHC7	8.4421e-53	0	0	0	0	2415100	8443300	25590000	282430000	8.41419	20.0168	0.00023282	0.000857233	TRUE
GFAYIEFGSK	10	E2QC83;Q7KNF2	0.0085272	0	0	0	0	2823400	1891100	0	13223000	4.62684	18.1231	0.016495	0.0376987	TRUE
GFCYVEFETLDNLER	15	X2JC79;Q7KUX7;Q9VXF8;X2JE34;Q8IR13	5.7446e-07	0	0	0	0	23084000	0	20736000	503320000	7.56098	19.5902	0.0102835	0.0279396	TRUE
GFFNGGGGGFNDR	13	Q9VAC9;A0A0B4KI59	2.4397e-08	0	0	0	0	21929000	4203600	0	34533000	6.0005	18.8099	0.0109914	0.0287804	TRUE
GFFNGGGGGFNDRR	14	Q9VAC9;A0A0B4KI59	0.0001404	0	0	0	0	0	0	0	5587900	1.65105	16.6352	0.323042	0.359311	FALSE
GFGFITFQEPCTVEK	15	A0A0B4KGY9;A0A0B4K6K8;Q9VBQ1;A0A0B4KHV4;Q8IMS8	3.7486e-13	0	0	0	0	11666000	15757000	57601000	179350000	9.3361	20.4777	1.38631e-05	9.27819e-05	TRUE
GFGFITYSHSSMIDEAQK	18	A4V3J6;P07909-4;A4V3J5;P07909-3;P07909-2;P07909	0.0099105	0	0	0	0	0	0	0	3991900	1.52974	16.5745	0.334102	0.362138	FALSE
GFGFITYTK	9	Q59DT6;A4V3G9;A4V3H1;Q02926-2;Q02926	0.025073	0	0	0	0	0	0	8898300	27180000	4.04045	17.8299	0.0826573	0.136294	FALSE
GFGFLSFEEESSVEHVTNER	20	E1JHA4;P48809	1.0776e-78	0	0	0	0	0	0	83593000	152870000	5.47132	18.5453	0.0706127	0.136294	FALSE
GFGFVCFNAASEATCAVTELNGR	23	P21187	7.5564e-128	0	0	0	0	0	0	0	375290000	3.16844	17.3939	0.267171	0.346871	FALSE
GFGFVTFADPTNVNHVLQNGPHTLDGR	27	E1JHA4;P48809	1.8396e-213	0	0	370990000	11187000	37953000	0	898050000	493180000	4.02642	22.8886	0.300225	0.358981	FALSE
GFGFVTFENEDVVDR	15	A0A0B4KGY9;A0A0B4K6K8;Q9VBQ1;A0A0B4KHV4;Q8IMS8	0.00044561	0	0	0	0	1378300	0	0	7401100	2.89861	17.259	0.110917	0.150704	FALSE
GFGFVTYVDPK	11	Q9VFT3	0.0025789	0	0	0	0	0	0	0	0					FALSE
GFGGGGGGGGEGR	13	P19109-2;E1JJ68;C7LAE4;P19109-3;P19109-4;P19109	2.2326e-13	0	0	0	515800	26929000	15417000	674160000	600820000	10.1615	21.6821	0.000102464	0.000422346	TRUE
GFGGGYDFPSPR	12	Q9W0D8	0.001194	0	0	0	0	0	0	9987700	7975400	3.63988	17.6296	0.0859195	0.136294	FALSE
GFGSDSNTR	9	Q9V535	0.0018711	0	0	0	0	0	0	14568000	21858000	4.13966	17.8795	0.0797499	0.136294	FALSE
GFGYVELENR	10	Q7PLL3;Q7PLL1;Q8SYL3;L7EEF1	5.5887e-05	0	0	0	0	175250000	37938000	93283000	216130000	10.8714	21.2454	1.08155e-06	2.0899e-05	TRUE
GFGYVELENREDLIHVLSLPDPSIK	25	Q7PLL3;Q7PLL1;Q8SYL3;L7EEF1	6.8734e-173	0	0	48548000	0	28382000	0	439480000	131800000	5.82281	21.1519	0.095252	0.137669	FALSE
GFNGGPISDNPFR	13	Q9W2Y5;M9NGY4;M9NDT5;M9NF08	5.0149e-13	0	0	0	0	8090600	7315600	30398000	34571000	8.10306	19.8612	1.49871e-05	9.80071e-05	TRUE
GFNGGPISDNPFRR	14	Q9W2Y5;M9NGY4;M9NDT5;M9NF08	3.583e-05	0	0	0	0	4339400	14694000	0	14277000	5.54899	18.5842	0.0108285	0.0285887	TRUE
GFPLGGPERR	10	Q7KMJ6	0.0016076	0	0	0	0	0	0	19260000	29901000	4.35336	17.9864	0.0777012	0.136294	FALSE
GFRRASSRDR	10	Q9VZ60	0.019106	7201300	0	4519600	0	0	0	0	0	-3.31706	17.4682	0.0920397	0.136842	FALSE
GFSEEEAR	8	Q9VUH8	0.0021438	0	0	0	0	0	0	60531000	74610000	5.09618	18.3578	0.0722037	0.136294	FALSE
GGADRFGGAAGGAVAGAGMGQR	22	E1JGN7;A1ZBW1;A1ZBW0;A1ZBW3;A1ZBW4	0.0026265	0	0	0	0	1478500	0	0	0	1.17151	16.3954	0.382375	0.392925	FALSE
GGAGNGDPDLYHSLINDDYRDQDER	25	Q9VPY4	3.6956e-07	0	0	22510000	0	0	0	0	0	-2.1536	16.8865	0.292949	0.358981	FALSE
GGAGNQGGGGGGYINR	16	E4NKG1;Q9I7D3	4.32e-18	0	0	0	0	91303000	0	603830000	632850000	9.3555	20.4874	0.00670403	0.0202341	TRUE
GGANAGGSPR	10	Q9V3E7	0.012446	0	0	0	0	0	0	835870	0	0.965813	16.2926	0.426648	0.434338	FALSE
GGANVLVLAPTR	12	Q7K4L8	6.9283e-08	0	0	0	0	51032000	61076000	57027000	78013000	10.0532	20.8363	7.95887e-07	1.87654e-05	TRUE
GGASAGGGGAR	11	Q9V9K7;A0A0B4KEI5;A0A0B4KF41	0.023471	0	0	0	0	1014600	0	0	0	1.0357	16.3275	0.409773	0.418485	FALSE
GGAVGILEK	9	Q9VJ86	0.0067647	0	0	0	0	3022900	15234000	83466000	171080000	8.9536	20.2865	8.46385e-05	0.000362233	TRUE
GGDDHDGGYWEEQR	14	Q86BI3;F0JAG2;Q9VUY6	1.528e-14	0	0	7146000	0	15954000	17591000	0	9560100	4.19908	19.649	0.0987001	0.139297	FALSE
GGDLMYHMQRQR	12	A1Z9X0;A1Z9X0-3;A0A0B4JD26;A0A0B4KFQ6;A0A0B4KEQ8;A0A0B4KEV2;A0A0B4JD78;A0A0B4KG15;A1Z9X0-5;A1Z9X0-4;A1Z9X0-2	0.012719	4544900	15143000	0	0	4584600	31266000	0	0	0.264623	19.5291	0.922321	0.925924	FALSE
GGDTVRFPR	9	Q9VK58	0.0092239	0	0	0	0	0	0	5406000	14962000	3.6454	17.6324	0.0878718	0.136294	FALSE
GGEDFFITQR	10	X2JFR1;Q04047;Q8IR16;Q04047-2	1.1443e-05	0	0	0	3409200	198650000	13958000	695890000	1061000000	10.3818	22.4734	0.000288045	0.00103031	TRUE
GGFGDSFESNR	11	P24785;P24785-3	0.00017479	0	0	0	0	24929000	10104000	134920000	135760000	9.65627	20.6378	1.14677e-05	8.20279e-05	TRUE
GGFNGFQR	8	P13468	0.011838	0	0	0	0	0	2577300	5478300	4005200	4.54679	18.0831	0.0138118	0.0332051	TRUE
GGFVGNR	7	X2JFR1;Q04047;Q8IR16;Q04047-2	0.020586	0	0	0	0	0	0	21124000	51621000	4.58362	18.1015	0.0765555	0.136294	FALSE
GGGDNTGSYR	10	A0A0B4K618;Q9NFU0-3;Q9NFU0-2;A0A0B4KFN9;A0A0B4KGP6;Q9NFU0-4;B3LF78;Q9NFU0	0.0026822	0	0	0	0	0	0	0	0					FALSE
GGGDSGPGGYNPNR	14	Q9W2Y5;M9NGY4;M9NDT5;M9NF08	2.034e-12	0	0	0	0	0	0	19195000	22844000	4.25505	17.9372	0.078378	0.136294	FALSE
GGGGGGAGGSSGGSGVPSSSGEASSR	26	A0A0B4KF97;Q9VNE0	7.8334e-12	0	0	0	0	0	0	3583400	5001300	3.10186	17.3606	0.0966155	0.138288	FALSE
GGGGGGGGGGGGSGGGGR	18	Q9VYD8;M9MS48	0.00033101	0	0	0	0	0	0	1389900	478640	1.91395	16.7666	0.163267	0.213481	FALSE
GGGGGGGGGGGNVQPR	16	Q27294;M9PH94	1.3543e-73	0	2455000	1406600	0	293490000	31706000	2295900000	1595000000	10.361	23.4981	0.000285115	0.00102125	TRUE
GGGGGGSQDLPMRPVDFSNLAPFK	24	P19109-2;E1JJ68;C7LAE4;P19109-3;P19109-4;A0A0B4K624;A0A0B4K6A3;A0A0B4K6K1;A0A0B4K6T7;P19109	1.1182e-62	0	0	0	0	29318000	0	311050000	1800700000	9.08369	20.3515	0.00886903	0.0254291	TRUE
GGGGGGSQDLPMRPVDFSNLAPFKK	25	P19109-2;E1JJ68;C7LAE4;P19109-3;P19109-4;A0A0B4K624;A0A0B4K6A3;A0A0B4K6K1;A0A0B4K6T7;P19109	3.3117e-23	0	0	13539000	0	0	0	0	258410000	1.06362	18.3117	0.733193	0.739524	FALSE
GGGGGGYSSNSGGGGSR	17	A8E6M1;A1ZBB4;E1JGL8	9.3544e-06	0	0	0	0	0	2622800	2399300	0	2.72438	17.1719	0.107579	0.147393	FALSE
GGGGGPGPGPGGGGSGR	17	Q9NG98	0.00083412	0	0	0	0	0	0	6955600	2170400	3.03998	17.3297	0.101865	0.141993	FALSE
GGGGGSGSNLNEQTAEDGQAQQQQQPR	27	A0A0B4KGU4;Q9VHP0	0	0	0	0	2039500	760140000	118990000	1324200000	1474200000	12.1747	23.1846	1.65654e-05	0.00010486	TRUE
GGGGNNNAADAESQGQGQGQGQGFDSR	27	A0A0B4KGU4;Q9VHP0	0	0	0	2813100	2830200	1385600000	267380000	3093800000	3671700000	11.7968	24.5173	5.92282e-05	0.000271331	TRUE
GGGGPGGGNGLNQR	14	A0A0B4K618;Q9NFU0-3;Q9NFU0-2;A0A0B4KFN9;A0A0B4KGP6;Q9NFU0-4;B3LF78;Q9NFU0	5.756e-13	0	0	0	0	30266000	25201000	129130000	134880000	10.0377	20.8285	2.94053e-06	3.54796e-05	TRUE
GGGGRFEDNYNGGEFDSR	18	A0A0B4KGU4;Q9VHP0	7.7374e-33	0	0	22583000	0	43803000	7721600	148330000	410170000	8.04079	21.9848	0.00460466	0.0140296	TRUE
GGGGRFEDNYNGGEFDSRR	19	A0A0B4KGU4;Q9VHP0	9.0079e-09	0	0	50710000	9100200	0	0	0	0	-4.27347	17.9464	0.0825976	0.136294	FALSE
GGGGSSVSAMEK	12	A1ZBT6;Q960E4	0.00010497	0	0	0	0	1628500	16248000	58569000	76663000	8.33647	19.9779	0.000130001	0.00052122	TRUE
GGGGYADGGGYNDFDNYR	18	Q9VJH2	6.741e-91	0	0	5020600	0	116420000	446120000	154010000	187370000	10.1297	22.487	0.000112022	0.000455534	TRUE
GGGGYNSR	8	A0A0B4KGU4;Q9VHP0	0.0010085	0	0	0	0	55252000	16497000	50719000	67877000	9.51725	20.5683	2.47861e-06	3.19596e-05	TRUE
GGGMGGGYR	9	Q8MZI3	0.0058901	0	0	0	0	0	0	20825000	32186000	4.4081	18.0137	0.0772076	0.136294	FALSE
GGGNFNNNR	9	A4V3J6;P07909-4;A4V3J5;P07909-3;P07909-2;P07909	1.2268e-06	0	684580	812890	3923700	156980000	54308000	792260000	629200000	8.745	23.5553	0.000235497	0.000865847	TRUE
GGGNGMQQQQR	11	M9PFF9;M9PFG3;M9PF14;M9PF20;M9PFB2;M9PCB7;Q9VTZ0;M9PI44	1.0595e-10	0	0	0	0	206460000	58101000	279640000	60354000	11.0202	21.3197	1.05034e-06	2.06366e-05	TRUE
GGGNNSDFQGGSSSSGGGGSVNQR	24	Q9VAC9;A0A0B4KI59	3.21e-84	0	0	0	0	46395000	5360300	163860000	235570000	9.92054	20.7699	2.88362e-05	0.000156348	TRUE
GGGNYSNNSNSGGNNSYPR	19	Q9VK59	8.5445e-85	0	0	0	0	26471000	9963600	137310000	322270000	9.99101	20.8052	1.8706e-05	0.000114327	TRUE
GGGPGNNINNNFSNNR	16	Q9W2Y5;M9NGY4;M9NDT5;M9NF08	3.4631e-19	0	0	0	0	0	0	20517000	20325000	4.23693	17.9281	0.0785071	0.136294	FALSE
GGGPGSYR	8	Q9V3W7	0.0050457	0	0	0	0	26613000	2178900	111500000	130080000	9.04235	20.3308	9.79723e-05	0.000408086	TRUE
GGGPPGGPQR	10	Q95RE4;M9NFR5	0.0006213	0	0	0	0	38506000	34462000	89314000	66642000	9.85018	20.7348	1.3075e-06	2.27894e-05	TRUE
GGGPPGGPQRR	11	Q95RE4;M9NFR5	0.0039475	0	0	0	0	0	0	389650000	0	3.18198	17.4007	0.266974	0.346702	FALSE
GGGQIIPTAR	10	Q9VAX8	0.0038022	0	0	0	0	0	0	14480000	21022000	4.1234	17.8714	0.0798808	0.136294	FALSE
GGGQIIPTTR	10	P13060	0.00019488	0	0	0	0	32722000	74223000	83999000	230590000	10.4938	21.0566	1.54127e-06	2.44511e-05	TRUE
GGGRDERPPREER	13	Q9VUH8	2.4306e-05	0	0	67181000	15619000	0	0	0	0	-4.56975	18.0945	0.0784186	0.136294	FALSE
GGGRGDGVGGGNYLNNER	18	M9PBM1;Q94535	8.3908e-12	0	0	0	0	6595300	25235000	22350000	41604000	8.43181	20.0256	9.54872e-06	7.33638e-05	TRUE
GGGSGTDFYNQQR	13	M9PFF9;M9PFG3;M9PF14;M9PF20;M9PFB2;M9PCB7;Q9VTZ0;M9PI44	5.1953e-124	0	1026100	2020400	1369600	1143900000	787010000	3843300000	4699000000	11.6256	25.0903	1.14715e-05	8.20279e-05	TRUE
GGGSNGLDARPGR	13	M9PC89;P17133	5.976e-44	0	0	0	0	0	14140000	77133000	132980000	7.37794	19.4986	0.00854778	0.024815	TRUE
GGGVVHGPR	9	Q9V3D0	0.024722	0	0	0	0	0	0	0	22540000	2.15408	16.8867	0.292929	0.358981	FALSE
GGGVYPEVLFQVAR	14	R9PY27;Q9VWN9	0.0067818	0	0	0	0	2333100	2918600	0	0	2.75283	17.1861	0.106722	0.146593	FALSE
GGHYESSDYEPDYGRR	16	Q7KNS5;A0A0B4KFT9	1.85e-21	0	0	37756000	0	0	0	0	0	-2.34013	16.9797	0.285871	0.358981	FALSE
GGITTIMPSASEIVER	16	A0A0B4KEK7;Q9V637	3.9919e-16	0	0	0	0	4264000	809680	20765000	28246000	6.86782	19.2436	0.000407295	0.00139288	TRUE
GGLNTHGMTTLSGK	14	Q9VCK0	8.0737e-25	0	0	0	0	785480	0	48778000	49667000	5.81493	18.7171	0.0214305	0.0468138	TRUE
GGNANEDHHEVELWDNTIAQNAEK	24	Q86S05-2;A0A0B4K7U5;E1JH02;A0A0B4KFC5;Q86S05-3;Q86S05;A0A0B4K6T1;D0Z768	0	0	0	335690000	67117000	48225000	0	23431000	270210000	1.97058	22.4708	0.587956	0.595018	FALSE
GGNDFGGGR	9	Q9VGH5	0.00055517	0	0	2077600	5052700	858830000	691900000	1549400000	1787900000	11.3585	24.3979	5.66502e-05	0.000261854	TRUE
GGNDGGVSSGYSSNYR	16	A1Z968	6.4209e-19	0	0	0	0	16157000	4099900	85069000	115260000	8.94915	20.2842	4.35666e-05	0.000213676	TRUE
GGNDQAIMIIPELAR	15	O76922-2;O76922	2.2577e-15	0	0	0	0	15637000	0	76547000	115560000	7.36084	19.4901	0.00831029	0.0242698	TRUE
GGNGGSGGGGGNGGGNNPAWNMHR	24	M9PFF9;M9PFG3;M9PF14;M9PF20;M9PFB2;M9PCB7;Q9VTZ0;M9PI44	1.5959e-238	0	0	0	0	154990000	39729000	203120000	326420000	11.2731	21.4462	1.0691e-06	2.07365e-05	TRUE
GGNGMPNITNGNTAAALK	18	M9PFF9;M9PFG3;M9PF14;M9PF20;M9PFB2;M9PCB7;Q9VTZ0;M9PI44	1.5515e-11	0	0	0	0	1096900000	167610000	5026600000	5864500000	14.6972	23.1583	8.87629e-07	1.96285e-05	TRUE
GGNGYQGR	8	Q8MZI3	0.0035871	0	0	0	0	0	0	10779000	20198000	4.00252	17.8109	0.0816657	0.136294	FALSE
GGNSQGGGGGGGGGGGYSR	19	Q27294;M9PH94	8.3105e-21	0	0	0	0	120430000	15441000	701500000	629060000	11.5249	21.5721	1.04045e-05	7.68375e-05	TRUE
GGNSYGNGGASK	12	Q27294;M9PH94	0.00030992	0	0	0	0	0	0	40073000	28455000	4.59974	18.1095	0.0755411	0.136294	FALSE
GGNVNPMAVNVAISK	15	Q8SY33-2;Q8SY33-3;Q8SY33	0.0020555	0	0	0	0	1401100	4697900	7885400	16262000	6.5522	19.0858	0.00013208	0.000528731	TRUE
GGPGGFGGR	9	Q9V426	0.0026267	0	0	0	0	0	0	170560000	123270000	5.6509	18.6351	0.069601	0.136294	FALSE
GGPGTGGGGR	10	X2JC79;Q7KUX7;Q9VXF8;X2JE34;Q8IR13	0.0018064	0	0	0	0	109430000	24449000	55271000	55992000	9.86719	20.7433	1.73075e-06	2.62723e-05	TRUE
GGPMVSR	7	M9NG39;P41073-3;P41073	0.0069538	0	0	0	0	8147400	23819000	90151000	58759000	9.11475	20.367	1.0059e-05	7.56156e-05	TRUE
GGPRGPPGGAPGGPR	15	Q95RE4;M9NFR5	1.2813e-14	0	0	0	1351500	65675000	558420000	833470000	936830000	11.6671	22.7823	1.70756e-05	0.000106775	TRUE
GGPRGPPGGAPGGPRR	16	Q95RE4;M9NFR5	1.9108e-06	0	0	0	0	0	18155000	0	0	2.07605	16.8477	0.296397	0.358981	FALSE
GGPRPGGFGGGPR	13	Q9V426	1.8942e-24	0	0	4537500	2939200	810750000	124820000	1254400000	2459500000	10.6726	24.1412	0.000189805	0.000718937	TRUE
GGPSSNFGQANR	12	Q9VK59	7.3096e-12	0	0	3328300	2058500	198290000	116410000	506370000	691980000	9.59515	23.3623	0.000191679	0.000724062	TRUE
GGPTPGAAYLK	11	Q9W2U7;M9PE74	0.0080218	0	0	57435	0	11650000	19795000	166930000	237870000	9.90351	20.7614	1.69641e-05	0.000106775	TRUE
GGQEYSNDDDPPMSR	15	Q9VZE4	4.0728e-09	0	0	0	0	0	0	78709000	82075000	5.22528	18.4223	0.0714668	0.136294	FALSE
GGQGDRGQGGGGWGGQNR	18	E1JIK0;P48810;P48810-2	1.3087e-05	0	0	0	0	3853400	2079800	0	0	2.81159	17.2155	0.10586	0.145876	FALSE
GGRPPLYSQPPK	12	A0A0B4KHS5;Q9VC90;Q8IGI0	0.0080686	0	0	0	0	1087700	3969400	28341000	16779000	6.8728	19.2461	0.000272259	0.000983422	TRUE
GGSNINAIR	9	A0A0B4KHR8;A0A0B4K725;Q9VCA8;A0A0B4LHK4;A0A0B4KHZ8	0.0023692	0	0	0	0	40929000	1025400	268460000	280160000	9.51938	20.5694	0.000368299	0.00127307	TRUE
GGSNSGLAPHK	11	A0A0B4K7Y7;Q9VAW5;A0A0B4K6K9;Q9VAW5-1;Q9VAW5-2	0.00024011	0	0	720160	0	122140000	130330000	683170000	451600000	11.2582	22.3508	6.26977e-06	5.5852e-05	TRUE
GGSNSGLAPHKR	12	A0A0B4K7Y7;Q9VAW5;A0A0B4K6K9;Q9VAW5-1;Q9VAW5-2	0.0031944	0	0	0	0	1171900	49095000	0	27689000	5.75082	18.6851	0.0178569	0.0403286	TRUE
GGSSTSAPSFSSNQR	15	Q9VZ60	0.00039217	0	0	0	0	0	0	4061700	13126000	3.49506	17.5572	0.0912616	0.136822	FALSE
GGVGVGTDAIVGSR	14	A0A0B4KFF0;P25822	0.00061299	0	0	0	0	7361600	2695800	30444000	41766000	7.77767	19.6985	6.3922e-05	0.00028897	TRUE
GGVSGGGGGVSGGAQANAGQGR	22	Q9W2U7;M9PE74	8.7148e-84	0	0	0	0	49162000	6393200	127160000	108220000	9.63298	20.6262	1.4705e-05	9.6811e-05	TRUE
GGYDPPPAPSGYTPEMER	18	M9PEB2;M9ND16;Q7KU24	2.1637e-08	0	0	0	0	0	0	2338100	7051900	3.07179	17.3456	0.100571	0.140633	FALSE
GGYEDYPPAPLPPQMPYGER	20	Q9VYE9	0.015442	0	0	0	0	0	0	0	5520800	1.64669	16.633	0.323406	0.359311	FALSE
GGYEHAR	7	X2JC79;Q7KUX7;Q9VXF8	0.017101	0	0	0	0	2568500	0	3527700	11724000	4.77419	18.1968	0.014242	0.0339063	TRUE
GHEDVGLK	8	Q9VJ86	0.00095733	0	0	0	0	0	0	0	32920000	2.2907	16.955	0.287598	0.358981	FALSE
GHNFLDLGTATVLENQMR	18	Q9U9Q4	7.9546e-11	0	0	0	0	0	0	6266500	39510000	4.0489	17.8341	0.0861473	0.136294	FALSE
GHPLVLR	7	A1ZAN7;A0A0B4LFF8;A0A0B4K7T7;A1ZAN6	0.011084	0	0	0	0	0	0	0	41355000	2.37297	16.9962	0.284778	0.358981	FALSE
GHVFEENQVVGTPMFVVK	18	P13060	1.0304e-27	0	0	0	4755100	10605000	19561000	28938000	81888000	7.25582	21.0304	0.00141267	0.0044248	TRUE
GHVKPVR	7	M9PG47;P13008	0.019121	0	0	0	0	6134900	4279900	0	0	3.2396	17.4295	0.0934573	0.137143	FALSE
GHYQGSLTPGLISASQR	17	Q8SZ28;C6SV36	6.8283e-07	0	0	0	0	8779800	9882700	7109000	75045000	7.99651	19.8079	3.21579e-05	0.000170756	TRUE
GIDVQQVSLVINYDLPSNR	19	C9QP42;Q02748	1.1836e-06	0	0	0	0	0	0	0	6830200	1.72346	16.6714	0.317326	0.359198	FALSE
GIEEEASKK	9	X2JE06;Q9VJY6	0.0099552	0	0	0	0	0	0	12055000	37071000	4.2619	17.9406	0.080176	0.136294	FALSE
GIFAPGTR	8	A0A0B4KFY5;Q8T4D1;Q0KI96;Q9GQN3;Q9GQN4;Q8INP0;A0A0B4LGY5;A0A0B4LI06;A0A0B4JCX5;A0A0B4KGY6	0.0049813	0	0	0	0	78798000	0	84098000	23088000	7.39722	19.5083	0.00768017	0.0228727	TRUE
GIFEPFGK	8	Q9VM49	0.016838	0	0	0	0	0	0	215240000	395430000	6.15522	18.8873	0.0679688	0.136294	FALSE
GIHVIYKPPR	10	Q8IRD2;Q9VZQ1	0.00011284	0	0	0	0	2345600	3067000	48128000	235120000	8.20011	19.9097	0.000446641	0.00151801	TRUE
GINNSGPGNGGGSGGGGGGGSGR	23	Q9VNG2	5.8092e-57	0	0	0	0	3913200	0	22818000	27720000	5.90975	18.7645	0.0111243	0.0289807	TRUE
GINVVYTPPQSFQSAPR	17	Q9VUQ5;Q9VUQ5-2;M9PFK7	1.3432e-16	0	0	0	0	57334000	12672000	220580000	398850000	10.6043	21.1118	1.03266e-05	7.65536e-05	TRUE
GIPNDLWVYK	10	Q9VK59	0.0040514	0	0	0	0	3509600	9676300	4744800	51504000	7.37658	19.498	8.01147e-05	0.000346042	TRUE
GISPDYYSFNAMLR	14	Q9VRJ7	9.3585e-06	0	0	0	0	7384600	3349000	7199300	35908000	7.28249	19.4509	5.29925e-05	0.000248297	TRUE
GISQSALPYR	10	X2J950;Q03334	0.011967	0	0	0	0	0	0	6097500	8521900	3.4858	17.5526	0.088586	0.136294	FALSE
GITPLLER	8	A1Z8U0	0.0055303	0	0	0	0	38852000	57068000	47994000	94763000	9.93829	20.7788	1.08713e-06	2.09282e-05	TRUE
GITTYIDNAASR	12	Q8IH00	0.0079777	0	0	0	0	0	1704100	0	0	1.22273	16.421	0.373604	0.385066	FALSE
GIVDSLTER	9	M9PFV4;Q9VP50	0.0037844	0	0	0	0	937350	2837400	0	0	2.41376	17.0165	0.126374	0.168019	FALSE
GIYGYGFEK	9	C9QP42;Q02748	0.0082396	0	0	0	0	6479900	4649100	33625000	59630000	8.09249	19.8559	4.26368e-05	0.00021061	TRUE
GKPPGVAR	8	Q9VY48	0.0093823	0	0	0	0	0	0	185140000	216030000	5.88284	18.7511	0.0686396	0.136294	FALSE
GKVGLENIR	9	A0A0B4KGU4;Q9VHP0	0.009974	0	0	0	0	0	10783000	0	0	1.88815	16.7537	0.306313	0.358981	FALSE
GLATCVR	7	Q9W0S7	0.0056134	0	0	757420	0	0	0	162980000	144320000	4.7611	19.1205	0.130664	0.173008	FALSE
GLCAIAQAESLR	12	G3M3A2;Q06559	1.814e-55	0	407800	0	6583500	958080000	1483200000	6056900000	6531300000	13.1238	24.7887	1.97143e-05	0.000118516	TRUE
GLCGAVHTGVAR	12	O01666	1.7704e-08	0	0	0	0	0	0	0	37293000	2.33568	16.9775	0.286023	0.358981	FALSE
GLDIEDITHVINYDFPHNIEEYVHR	25	Q7K4L8	5.9241e-217	0	0	0	4731100	2622100000	1559700000	3704900000	285480000	13.0249	23.9131	2.28118e-05	0.000131596	TRUE
GLDIPHVK	8	A0A0B4KGU4;Q9VHP0	0.026103	0	0	0	0	0	1400400	14777000	28442000	5.39169	18.5055	0.0161651	0.037226	TRUE
GLDVDDVK	8	Q8MZI3	0.0081861	0	0	0	0	13693000	3549100	210570000	223700000	9.4035	20.5114	0.000109355	0.00044681	TRUE
GLDVDGIK	8	P19109-2;E1JJ68;C7LAE4;P19109-3;P19109-4;P19109	0.025861	0	0	0	0	0	0	0	32347000	2.28437	16.9519	0.287826	0.358981	FALSE
GLEPNNGTCILSQEVK	16	Q9V414	1.1932e-05	0	0	0	0	713740	0	10306000	8812700	4.59604	18.1077	0.0211992	0.0463478	TRUE
GLGGGDGSAEPGVHDQNPEGLQR	23	Q95RE4;M9NFR5	0	0	1240000	59115000	61247000	5425700000	3646900000	6409800000	13962000000	10.6607	27.2645	0.00072263	0.00235232	TRUE
GLGGGDGSAEPGVHDQNPEGLQRGEGQGPR	30	Q95RE4;M9NFR5	1.0965e-09	0	0	0	0	0	21554000	0	0	2.13795	16.8786	0.293619	0.358981	FALSE
GLGNNNNFSR	10	A8JRA4;Q9VBZ5;Q8IMU5	0.0024146	0	0	0	0	0	0	16448000	80525000	4.65375	18.1365	0.078186	0.136294	FALSE
GLGYCQSQNALLGPVVR	17	Q9W592	9.4568e-08	0	0	0	0	0	969170	0	19361000	3.11843	17.3689	0.120744	0.161368	FALSE
GLHSGTADAYFDTYEDSQVAMK	22	Q9VGH5	1.2047e-09	0	0	0	0	0	0	9784000	0	1.85308	16.7362	0.308453	0.358981	FALSE
GLNGGEHGGGNGGGGMGNNGGGNFSR	26	Q9VGH5	0.0073439	0	0	0	0	2642500	0	0	0	1.38095	16.5001	0.350816	0.368525	FALSE
GLNIALR	7	X2JLB5;Q2MGL3	0.0066298	0	0	0	0	0	0	19688000	26320000	4.31528	17.9673	0.0778907	0.136294	FALSE
GLNTIAHLNNHFAK	14	Q9VIV2;M9PDF2	0.00016556	0	0	0	0	11479000	36906000	0	0	4.24263	17.931	0.0805343	0.136294	FALSE
GLPYTSFENDVFK	13	Q9VGH5	7.7746e-70	0	1165600	4084800	9854000	2245400000	2033900000	4875700000	6703300000	11.4137	25.9959	4.51736e-05	0.000219463	TRUE
GLQLTQPNTNNFGR	14	P17704	1.7596e-94	0	0	0	0	13212000	3593000	190880000	232860000	9.3741	20.4967	0.000108419	0.000443338	TRUE
GLQMSTMNVIWDAK	14	P24785;P24785-3	0.0075217	0	0	0	0	0	0	0	0					FALSE
GLQQGTTDK	9	Q8MSV2-2;Q8MSV2-1;Q8MSV2;Q8MSV2-4;Q8MSV2-7;Q8MSV2-6	0.0024962	0	707830	0	5614500	63885000	8089200	3127600000	3207500000	9.63116	23.1839	0.00225309	0.00694299	TRUE
GLQSIAEER	9	A8Y560;O17445	0.00023067	0	0	3061800	6704300	13497000	27225000	119030000	138490000	6.60365	22.2623	0.00533518	0.0162073	TRUE
GLYSNPPVHGAR	12	Q9VQ61;Q8IPY3	0.0053563	0	0	0	0	0	0	0	2967500	1.42279	16.5211	0.345713	0.36598	FALSE
GMGHQVPCK	9	Q8SXP8;Q9W1I0	0.00017642	0	0	0	0	2286700	7414900	250410000	895740000	9.5866	20.603	0.000519594	0.00174215	TRUE
GMMTQAGLQEEQLIVDR	17	Q86BS6-2;Q86BS6-3;Q86BS6	1.6403e-16	0	0	0	0	0	0	0	11695000	1.91743	16.7684	0.304602	0.358981	FALSE
GMMTQAGLQEEQLIVDRR	18	Q86BS6-2;Q86BS6-3;Q86BS6	0.00088817	0	0	0	0	0	0	0	2381900	1.3435	16.4814	0.355685	0.37159	FALSE
GMPASHGVTK	10	Q9VXQ0	0.020714	0	0	0	0	0	0	6067900	0	1.68077	16.6501	0.320623	0.359198	FALSE
GMSVDEALK	9	Q9VXB5	0.0043958	0	0	0	0	58822000	233000000	4283300000	4055100000	13.57	22.5947	6.78511e-06	5.85159e-05	TRUE
GNALAVTPDGLR	12	Q9VNV3	0.00017698	0	0	0	0	0	0	6210800	17920000	3.76052	17.6899	0.0862354	0.136294	FALSE
GNAMHTTLPPQAIVR	15	Q9W254	1.4967e-09	0	0	0	0	5004300	580370	184720000	390350000	8.54091	20.0801	0.00176161	0.0054579	TRUE
GNCSDINYNR	10	A0A0B4LFK8;A1ZAW0	0.0052672	0	0	0	0	0	0	0	0					FALSE
GNDDDIQDGLVHIR	14	Q9VZS3	6.9931e-13	0	0	0	0	0	0	0	45672000	2.40878	17.0141	0.283631	0.358981	FALSE
GNDGGGMR	8	A0A0B4JD46;Q8T8R1	0.0019081	0	0	0	0	44764000	22178000	47910000	128690000	9.75823	20.6888	2.41149e-06	3.162e-05	TRUE
GNDGGGMRR	9	A0A0B4JD46;Q8T8R1	0.004952	0	0	0	0	34403000	38860000	53027000	58765000	9.61946	20.6194	1.24301e-06	2.2203e-05	TRUE
GNDIEYYTIHMR	12	Q9VGH5	7.9759e-56	0	0	14132000	20132000	1342400000	2717200000	3354200000	3503200000	11.3441	25.5807	0.000387268	0.00133059	TRUE
GNDVGVVR	8	Q9VHC7	0.0010231	0	0	0	0	65457000	90627000	1300100000	1235100000	12.4092	22.0143	3.49625e-06	4.01132e-05	TRUE
GNEAANVTGPSGEPVR	16	Q95RE4;M9NFR5	8.7683e-123	0	5215600	17502000	47400000	481690000	106740000	17416000000	13895000000	8.88578	26.3638	0.00474351	0.0144355	TRUE
GNEAANVTGPSGEPVRGSQFAADK	24	Q95RE4;M9NFR5	1.0573e-51	0	1911700	0	0	2828500	10048000	13619000	75542000	6.56662	20.3572	0.00198633	0.00613565	TRUE
GNEFDQVK	8	A8DY82;A8DY81;A0A0B4LEZ3;E2QCN4;A8DY80	0.0043759	0	0	0	0	2295600	10204000	17016000	37298000	7.58685	19.6031	5.99714e-05	0.000273759	TRUE
GNEFEEFCLK	10	P23128-2;P23128	0.0026822	0	0	0	0	0	0	0	0					FALSE
GNELINQQK	9	Q8SYP9	0.0010581	0	0	0	0	15476000	29429000	132230000	314250000	10.1654	20.8923	9.42245e-06	7.29388e-05	TRUE
GNENNFGLLSFQSR	14	Q9VXP3	0.00082961	0	0	0	0	0	0	6438200	9074900	3.52809	17.5737	0.0878689	0.136294	FALSE
GNGFADLDIGLLIELGAITPK	21	Q9VN21	6.1561e-118	0	0	0	0	74023000	32883000	278650000	0	7.9343	19.7768	0.0077209	0.0229659	TRUE
GNIAESLLR	9	Q9W0S7	0.0076165	0	0	0	0	0	2733300	4611400	12064000	4.90355	18.2614	0.0133817	0.0324584	TRUE
GNIGQTNYGLANSAMER	17	Q9VQL7;B7Z001	5.8371e-06	0	0	0	0	0	0	0	0					FALSE
GNLDAAVAEFQR	12	Q9W592	1.6772e-12	0	0	0	0	10132000	40185000	16825000	66726000	8.82244	20.2209	7.62288e-06	6.36065e-05	TRUE
GNMGGGNYGNQNGGGNWNNGGNNWGNNR	28	A4V3J6;P07909-4;A4V3J5;P07909-3;P07909-2;P07909	5.2038e-13	0	0	11748000	0	11474000	0	0	0	-0.00851169	17.7245	0.997172	0.997172	FALSE
GNNGGGNNVPWGR	13	X2JFR1;Q04047	1.4501e-13	0	0	0	0	5912300	1016100	49176000	79871000	7.75346	19.6864	0.000415795	0.00141723	TRUE
GNNRNGGGAGGVAGGAAGGNGGGFNAGGAR	30	E1JGN7;A1ZBW1;A1ZBW0;A1ZBW3;A1ZBW4	5.3699e-53	0	0	0	0	8399300	1610500	42243000	63905000	7.91097	19.7652	0.00015909	0.000622626	TRUE
GNPNNVGGANSGPR	14	Q9I7T7-2;Q9I7T7	1.1644e-05	0	0	1071700	0	147770000	118320000	666860000	932940000	11.4016	22.5659	1.16741e-05	8.32244e-05	TRUE
GNPYPSLAADHSQNR	15	Q9W0S6	6.3918e-14	0	0	0	0	0	0	68634000	90882000	5.21264	18.416	0.0716101	0.136294	FALSE
GNQGGGQGFAGNNYNTGGGGQGGNMGGGNR	30	E1JIK0;P48810	3.5633e-162	0	0	0	0	0	0	133920000	188330000	5.71654	18.6679	0.0693451	0.136294	FALSE
GNQHYIQDHNIDDR	14	Q9VK58	0.0015828	0	0	0	0	1528300	4460700	0	12712000	4.70076	18.16	0.0162398	0.0372978	TRUE
GNQNSNNMMNMR	12	M9PFF9;M9PFG3;M9PF14;M9PF20;M9PFB2;M9PCB7;Q9VTZ0;M9PI44	3.3645e-55	0	0	0	0	880370000	516980000	5311200000	4876800000	14.9775	23.2984	1.90155e-07	1.35078e-05	TRUE
GNSIVMVEALDRV	13	Q9VXE0	0.00051087	0	0	0	0	0	0	0	7165800	1.74076	16.68	0.316046	0.359022	FALSE
GNSYEFNPTSSESNK	15	Q7K4L8	0.00014082	0	0	0	0	0	0	0	3102100	1.43879	16.5291	0.34385	0.365343	FALSE
GNTLEVR	7	X2JAC7;Q8IRV7;M9NGK3;X2JDK9;M9NDM1;M9NFR6;Q8IRV8;M9NET2;M9NGL3;X2JE09;A0A023GRW4;Q8IRV9;Q9W4Y4;M9NE61;M9NE56;X2JCE8;Q8MPN3;M9NFS1;E1JJC0;M9NDL5;M9NES6;Q9W4Y3	0.025164	0	0	0	0	0	0	0	8344200	1.79567	16.7075	0.312186	0.358981	FALSE
GNYTMFDNVIRPVPMQGGSTGASAPAAPSSTAAPR	35	X2JE07;Q9W3R9	3.2926e-24	0	0	0	0	0	0	0	65646000	2.53963	17.0795	0.279807	0.358981	FALSE
GNYVEEFR	8	A0A0B4K618;Q9NFU0-3;Q9NFU0-2;A0A0B4KFN9;A0A0B4KGP6;Q9NFU0-4;B3LF78;Q9NFU0	0.00099914	0	0	0	0	39611000	12667000	660160000	939040000	11.175	21.3972	3.16944e-05	0.000168818	TRUE
GPAGPDWR	8	M9NF33;Q9VSH4	0.0033836	0	0	0	0	0	0	8191700	11364000	3.69609	17.6577	0.0851883	0.136294	FALSE
GPAVGGSGGPGFK	13	Q9VK59	0.00034883	0	0	0	0	142860000	0	177370000	179200000	8.62005	20.1197	0.00636297	0.0192613	TRUE
GPAVGGSGGPGFKPNSGGNFGNNNSGGGFSNNISR	35	Q9VK59	0	0	0	0	0	167880000	26435000	428280000	567460000	11.6235	21.6214	3.1054e-06	3.70343e-05	TRUE
GPAVGGSGGPGFNPNSGGNFGSNNSGGGFSNNFGQNSGNFGDNNR	45	Q9VK59	5.782e-110	0	0	0	0	50056000	5930600	62642000	167280000	9.51411	20.5667	1.78032e-05	0.000110017	TRUE
GPDEFWR	7	Q9VU36	0.0036607	0	0	0	0	1574200	21910000	0	0	3.33798	17.4787	0.108021	0.14772	FALSE
GPDQLDNR	8	Q9VB04;Q7KRX5;A0A0B4KH64	0.00089726	0	0	0	0	0	0	19020000	39153000	4.44607	18.0327	0.0773407	0.136294	FALSE
GPEMVHNTLLHK	12	Q9W547	9.0882e-05	0	0	0	0	0	0	13787000	31348000	4.24984	17.9346	0.0794089	0.136294	FALSE
GPFHFR	6	Q9VNE9;A0A0B4KFM7	0.015187	0	0	0	0	0	34404000	0	9302900	4.1415	17.8804	0.0822078	0.136294	FALSE
GPGARPRYGSPVR	13	Q9V9K7;A0A0B4KEI5;A0A0B4KF41	0.013155	0	0	0	0	0	0	0	0					FALSE
GPGCGFWAPGWR	12	A1Z8U0	2.3169e-11	0	0	0	0	0	7197900	0	9371200	3.5799	17.5996	0.0869057	0.136294	FALSE
GPGGGPGAGGDR	12	Q9V426	0.011356	0	0	0	0	470170	0	0	0	0.75829	16.1888	0.491241	0.498515	FALSE
GPGGGPGAGGDRPQR	15	Q9V426	6.1041e-53	0	0	0	501550	412220000	41099000	890810000	1595900000	11.9622	22.5723	1.14295e-05	8.20279e-05	TRUE
GPGNNQNNNQNSGPGPNK	18	Q9V426	0	0	728880	3097700	3913700	648180000	59085000	1975400000	1009700000	9.28276	24.3283	0.000310931	0.00110448	TRUE
GPGNNQNNNQNSGPGPNKR	19	Q9V426	2.2195e-06	0	0	0	0	0	0	86766000	0	2.64024	17.1298	0.277215	0.357652	FALSE
GPHGHHGFGR	10	Q9W4C1	0.0070235	0	0	0	185330	0	0	2218200	6719800	2.61288	17.5386	0.158737	0.207769	FALSE
GPMAPWTGPR	10	A0A0B4K6P9;Q8MSG8-2;Q8MSG8	0.0015923	0	0	0	0	1998800	960590	14242000	0	4.28473	17.952	0.0231923	0.050384	FALSE
GPMRPNQGYR	10	M9PFF9;M9PFG3;M9PF14;M9PF20;M9PFB2;M9PCB7;Q9VTZ0;M9PI44	0.00062859	0	0	0	0	8052100	11377000	0	43423000	6.08088	18.8501	0.0100471	0.0275181	TRUE
GPMRPNQGYRPQSANNQNK	19	M9PFF9;M9PFG3;M9PF14;M9PF20;M9PFB2;M9PCB7;Q9VTZ0;M9PI44	4.1159e-28	0	0	0	0	128690000	61903000	431200000	771010000	11.9475	21.7834	1.22955e-06	2.2203e-05	TRUE
GPMRPNQGYRPQSANNQNKPR	21	M9PFF9;M9PFG3;M9PF14;M9PF20;M9PFB2;M9PCB7;Q9VTZ0;M9PI44	6.3054e-22	0	0	65706000	0	0	0	0	0	-2.53996	17.0796	0.279799	0.358981	FALSE
GPNNPNNNPAANGIK	15	Q8SXP8	4.7132e-13	0	0	0	0	0	11999000	0	0	1.92669	16.773	0.304075	0.358981	FALSE
GPNYDDQR	8	Q9VK59	0.00099458	0	0	0	0	17158000	12767000	24276000	63800000	8.71493	20.1671	6.01265e-06	5.43146e-05	TRUE
GPPFAFVEFEDAR	13	Q9V3W7	6.6745e-12	0	0	0	0	0	647870	22361000	44434000	5.424	18.5217	0.0232152	0.0504123	FALSE
GPPGGAPGGPR	11	Q95RE4;M9NFR5	3.9489e-06	0	5453000	19947000	23492000	4038500000	5990000000	13294000000	14155000000	11.2045	27.3332	0.000182747	0.000697858	TRUE
GPPGGAPGGPRR	12	Q95RE4;M9NFR5	1.2559e-07	0	0	0	0	141940000	279850000	1068300000	1265200000	13.0329	22.3261	4.5177e-07	1.62579e-05	TRUE
GPPGGPPGGPR	11	Q95RE4;M9NFR5	6.7537e-10	0	1154700	4408800	0	1119800000	1658700000	2991600000	3043300000	12.4597	24.6875	1.81402e-05	0.000111418	TRUE
GPPNNESSNQGQGFR	15	Q9VAC9;A0A0B4KI59	4.2101e-06	0	0	0	0	0	0	0	0					FALSE
GPPPAERPAGYK	12	Q7KMJ6	3.15e-05	0	0	0	0	24142000	101080000	311340000	304690000	11.0685	21.3439	2.85866e-06	3.52363e-05	TRUE
GPPPPQQTIFQAHSAPPPQTVR	22	Q9VJ08	1.5076e-26	0	0	0	0	9075700	4931300	33375000	41874000	8.10506	19.8622	2.41766e-05	0.000136859	TRUE
GPPQQQQAAPLPLPPQPAGSIK	22	Q9VUQ5;Q9VUQ5-2	1.1073e-276	0	0	0	0	262040000	177280000	948840000	896410000	12.9223	22.2708	2.82974e-07	1.47234e-05	TRUE
GPPSTPNAPR	10	O61380;A8DZ29	4.1235e-17	0	0	1286200	835760	413440000	474720000	895900000	873760000	11.3251	23.5592	1.01828e-05	7.61904e-05	TRUE
GPQPQGSGDR	10	Q9VK59	0.00072422	0	0	0	0	23962000	22953000	47661000	138000000	9.56854	20.5939	3.73637e-06	4.16369e-05	TRUE
GPQPQGSGDRFFNDEPR	17	Q9VK59	2.0204e-20	271860	0	0	0	26668000	24789000	178690000	367150000	9.90374	21.3222	1.9857e-05	0.000119096	TRUE
GPQQCQQLWWTEGAE	15	Q9W1I0	7.2172e-05	0	0	0	0	1142600	0	4699900	6851700	4.39178	18.0056	0.017586	0.0398554	TRUE
GPQVALGNALTVVYQK	16	Q7KN75	1.426e-10	0	0	0	0	5877300	0	0	56112000	4.1523	17.8858	0.0874681	0.136294	FALSE
GPRPGAGPR	9	Q960D3;Q9VBX3	1.4254e-15	0	0	0	278280	314860000	5984500	836030000	1592200000	11.3588	22.0582	9.53981e-05	0.00039898	TRUE
GPSATTRPAMTSAVKPTVSK	20	Q7JZD3	0.0002302	0	0	0	0	0	0	0	43215000	2.38884	17.0041	0.284264	0.358981	FALSE
GPSNAQQLPPQIPR	14	Q8MSV2-1;Q8MSV2	7.5453e-09	0	0	719550	0	0	0	15440000	11424000	3.01483	18.2289	0.192081	0.250582	FALSE
GPSPPGRR	8	Q94901	0.0070497	0	0	0	0	0	0	11727000	0	1.91842	16.7689	0.304546	0.358981	FALSE
GPSTPNPSR	9	Q8SWR8;A0A0B4LH64;Q8SWR8-2;Q8SWR8-3	0.0035086	0	0	0	0	7931700	11331000	6188800	6638500	7.08449	19.3519	1.70343e-05	0.000106775	TRUE
GPTCIFVCPNQGQGK	15	Q9W4W2	9.3005e-05	0	0	0	0	0	0	2698100	0	1.38846	16.5039	0.349874	0.367912	FALSE
GPTNVSCYK	9	A0A0B4JD46;Q8T8R1	0.0010554	0	0	0	3953200	238320000	41677000	3639400000	4576700000	11.9125	23.2922	0.000178264	0.00068481	TRUE
GPVREGDILTLLESER	16	X2JEM4;Q9W334	0	0	0	0	0	4356000	0	226150000	898550000	8.03032	19.8248	0.0138975	0.0333177	TRUE
GPVREGDILTLLESEREAR	19	X2JEM4;Q9W334	0.01268	0	0	0	0	0	0	0	2659400	1.38325	16.5013	0.350527	0.368372	FALSE
GQCTWGMSCR	10	X2JE07;Q9W3R9	0.00070186	0	0	0	0	0	0	191350000	183490000	5.83586	18.7276	0.0687939	0.136294	FALSE
GQFNRPELLR	10	Q7PLL3	0.0010062	0	0	0	0	0	0	0	5064800	1.6156	16.6175	0.326069	0.360193	FALSE
GQGALDEQR	9	Q8IP62	0.00079754	0	0	0	0	0	0	86036000	186530000	5.55348	18.5864	0.0704498	0.136294	FALSE
GQGGGFQNR	9	M9NG39;P41073-3;P41073	0.0025618	0	0	0	0	195080000	338310000	357260000	333390000	12.3399	21.9796	1.42084e-07	1.35078e-05	TRUE
GQGGGGWGGQNR	12	E1JIK0;P48810;P48810-2	8.3951e-13	0	0	0	0	476730000	158740000	589520000	1101200000	13.0009	22.3101	2.37934e-07	1.35887e-05	TRUE
GQGGGGYQGQQQQQQQQNGGVPFSR	25	Q8MZI3	8.7178e-213	0	0	0	0	68507000	18565000	202600000	446010000	10.8159	21.2176	5.64932e-06	5.2132e-05	TRUE
GQNDQTLPQSNPLQPPGSK	19	A0A0B4LHS9;Q94547-2;Q94547	1.1902e-27	0	0	0	0	2310700	1782100	48951000	60179000	7.51349	19.5664	0.000401757	0.00137669	TRUE
GQNLLVMPNR	10	M9PD08;Q9VK85	0.0073303	0	0	0	0	0	0	0	0					FALSE
GQPIVVEAGRPK	12	Q9VAC9;A0A0B4KI59	2.79e-08	0	0	0	0	0	100370000	24873000	164360000	7.75303	19.6862	0.00772078	0.0229659	TRUE
GQSQTGGIGIAGVGNSNVPVGANPSNPISSVVGPQAR	37	Q8SY33-2;Q8SY33-3;Q8SY33	3.6202e-33	0	0	0	0	0	0	0	25990000	2.20545	16.9124	0.290821	0.358981	FALSE
GQVPNPIQDFSEVHLPDYVMK	21	P19109-2;E1JJ68;C7LAE4;P19109-3;P19109-4;A0A0B4K624;A0A0B4K6A3;A0A0B4K6K1;A0A0B4K6T7;P19109	1.4794e-10	0	0	0	0	0	0	0	243680000	3.01269	17.316	0.269627	0.349617	FALSE
GQVYSLSTHPYGCR	14	A0A0B4K612;P25822-3;P25822-2;A0A0B4KFF0;P25822;A0A0B4KFX7	6.4184e-31	0	0	0	0	61281000	63404000	214880000	164020000	10.8791	21.2492	7.91088e-07	1.87654e-05	TRUE
GQYLMPNIGYGSNK	14	P04359	0.00022456	0	0	0	0	0	4739100	0	5469500	3.23496	17.4271	0.0932738	0.137111	FALSE
GQYTASQRKNVR	12	A0A0B4J3Z9;A0A0B4KGW0;Q8IMX7;Q8IMX7-2	0.002829	0	0	0	0	0	0	0	0					FALSE
GRDDTAAIR	9	Q9W4X7	0.0074516	0	0	0	0	5690900	953710	62521000	125510000	7.96645	19.7929	0.000570657	0.00189727	TRUE
GRDVIAQAQSGTGK	14	C9QP42;Q02748;Q9VHS8	1.1192e-23	0	0	0	0	0	0	12111000	39239000	4.28407	17.9517	0.0801259	0.136294	FALSE
GREITQENLTGTLR	14	A1Z9K0	2.6792e-10	0	0	0	0	0	0	7525600	35891000	4.08029	17.8498	0.0841469	0.136294	FALSE
GRNQYYNNNGNGGINSGYGGAPGYNR	26	M9PFF9;M9PFG3;M9PF14;M9PF20;M9PFB2;M9PCB7;Q9VTZ0;M9PI44	9.9463e-07	0	0	0	0	0	0	0	0					FALSE
GRPECEEQVATDVLPK	16	Q9VP20	2.4311e-06	0	0	0	0	0	0	28676000	26082000	4.44764	18.0335	0.0766157	0.136294	FALSE
GRVYLTGTNR	10	Q9VUQ5;Q9VUQ5-2;M9PFK7	0.0013812	0	0	0	0	217270	7573700	0	8068000	4.02412	17.8217	0.0404176	0.085177	FALSE
GRYGSFNNDDRPFER	15	X2JC79;Q7KUX7;Q9VXF8;X2JE34;Q8IR13	1.8639e-84	0	0	218620000	22201000	0	0	18478000	0	-3.03975	19.412	0.347889	0.366605	FALSE
GSACPFR	7	Q9VPT8	0.010125	0	0	0	0	0	0	32502000	66913000	4.83262	18.226	0.074361	0.136294	FALSE
GSAFELYR	8	Q9VHK3;A0A0B4K6Y7;Q8INQ0;A8JQV7;Q9VHK4;B7Z0U1	0.0026495	0	0	0	0	2200600	1703000	27524000	34320000	7.06929	19.3443	0.000304621	0.00108507	TRUE
GSDYYR	6	Q9VPY4	0.0083348	0	0	0	0	2534500	7012400	3225300	14079000	6.53603	19.0777	7.54475e-05	0.000328644	TRUE
GSEFESASK	9	A8JRA4;Q9VBZ5;Q8IMU5	0.0043581	0	0	0	0	26276000	0	128830000	132850000	7.78609	19.7027	0.00759956	0.0226839	TRUE
GSELVNEAR	9	Q9VL60	0.0027908	0	0	0	0	5921700	8294100	0	11397000	5.3736	18.4965	0.0105284	0.0282516	TRUE
GSEQQTSATFSQTTR	15	O61380;A8DZ29	4.875e-24	0	0	0	0	4212800	0	37471000	41091000	6.25723	18.9383	0.0110444	0.0289044	TRUE
GSGGGGYHNR	10	Q27294;M9PH94	0.00028664	0	0	0	0	23570000	2461100	3556900	14272000	7.00288	19.3111	8.93745e-05	0.000379343	TRUE
GSGGPGGAYGSGR	13	Q86S05-2;A0A0B4K7U5;E1JH02;A0A0B4KFC5;Q86S05-3;Q86S05;A0A0B4K6T1;D0Z768	2.1266e-05	0	0	0	0	287090000	0	1363200000	1043900000	10.2429	20.9311	0.00603468	0.0182999	TRUE
GSGGSGNGGGGGGSWNDR	18	Q27294;M9PH94;M9PHV6	5.6489e-60	0	0	0	0	7029900	0	71827000	113200000	7.0421	19.3307	0.0100627	0.0275181	TRUE
GSHSDTPAK	9	Q9VWQ6	0.0074138	0	0	0	0	2067600	0	4082600	3393000	4.30143	17.9604	0.0151624	0.0354409	TRUE
GSPLSQTPPSNVPSCLLR	18	Q9XZ56	0.0032542	0	0	0	0	0	0	0	0					FALSE
GSPTSAPIQEENEEGSQYQPGQR	23	Q8IR69;Q59E49;M9PJM2;M9NEF2;Q9VYF3;M9PHQ2	7.7854e-19	0	0	0	0	1323600	993660	18104000	33173000	6.52827	19.0738	0.000834973	0.00268235	TRUE
GSQEHPVVTFSVATHTNYK	19	P54622	9.7543e-23	0	0	0	0	6133000	0	0	0	1.68462	16.652	0.320317	0.359198	FALSE
GSQFAADK	8	Q95RE4;M9NFR5	0.01841	0	0	0	0	0	0	45417000	144670000	5.2314	18.4254	0.0727778	0.136294	FALSE
GSQFAADKR	9	Q95RE4;M9NFR5	0.0049854	0	0	0	0	0	0	2878300	7112600	3.14985	17.3846	0.0973983	0.138371	FALSE
GSQSDSSSSWPR	12	Q9VL60	0.00025734	0	0	0	0	0	0	0	3018800	1.42897	16.5242	0.344987	0.36598	FALSE
GSRFTDADGNGNGAGSQGGGVAAR	24	Q9VHC7;A0A0B4K6Z1	7.9522e-10	0	0	0	0	2023400	15612000	0	0	3.30629	17.4628	0.102142	0.142279	FALSE
GSSCTFAHSQEEVER	15	Q9VV48	1.0294e-05	0	0	0	0	0	0	0	38462000	2.34682	16.9831	0.285645	0.358981	FALSE
GSSNSYAIK	9	X2JKU5;Q24186;Q9VFE4	0.011759	0	0	0	0	0	0	0	7290700	1.74699	16.6832	0.315593	0.358981	FALSE
GSSQSSYR	8	A8E6M1;A1ZBB4;E1JGL8	0.0009956	0	0	0	0	47420000	87955000	73638000	89031000	10.2981	20.9587	7.14749e-07	1.86488e-05	TRUE
GSTGTLGNFAK	11	M9PB84;P31009	0.00010934	1234100	3739600	5779500	3269900	492420000	12199000000	6405500000	11578000000	10.554	26.8202	1.48412e-05	9.74249e-05	TRUE
GSYIDSYGGHNDR	13	X2JC79;Q7KUX7	2.0849e-08	0	0	0	0	44602000	93337000	100620000	215740000	10.7292	21.1743	8.89774e-07	1.96285e-05	TRUE
GTAFVVYEDIFDAK	14	Q9VRV7	7.1277e-06	0	0	0	0	0	0	0	0					FALSE
GTAYVCFGGYEFQK	14	Q8SZ28;C6SV36	0.0045651	0	0	0	0	0	0	0	0					FALSE
GTELQTECLQLR	12	Q9VJJ8;Q9VJJ9;M9PD19;B7YZW3	2.0664e-11	0	0	0	0	16407000	4594500	40997000	12423000	7.92903	19.7742	2.10791e-05	0.000123659	TRUE
GTFANIR	7	Q9VCV4;Q9VGZ3	0.022933	0	0	0	0	0	0	0	9398200	1.83857	16.729	0.309369	0.358981	FALSE
GTGGGGGGGYGSTPVNDYSTGGGHNR	26	N0D8I3;Q9W420	0.0022584	0	0	0	0	0	0	0	0					FALSE
GTGIVSAPVPK	11	M9PB84;P31009	0.0019188	0	0	1191000	23370000	471280000	1376500000	2041100000	3189800000	11.3467	24.7436	0.000209257	0.000778844	TRUE
GTHYFGNVPAAYIELDANSIK	21	Q9VAW5-2	2.3799e-54	0	0	0	0	0	0	85475000	17896000	4.7057	18.1625	0.0776444	0.136294	FALSE
GTKPLPLYAEISASGK	16	Q9VXP3	0.015348	0	0	0	0	0	0	0	2962200	1.42214	16.5207	0.345789	0.36598	FALSE
GTLVVQSVQGVSSTR	15	Q9VZ55	5.8001e-05	0	0	0	0	0	1503300	17992000	19494000	5.35202	18.4857	0.015388	0.0358704	TRUE
GTNEISLLYTR	11	Q9VY79	0.00012123	0	0	0	0	0	0	2798300	7971200	3.18079	17.4001	0.097387	0.138371	FALSE
GTNFLSASYDR	11	Q9VD52	0.006235	0	0	0	0	0	1304400	0	0	1.12632	16.3728	0.390781	0.400761	FALSE
GTNGGNPPGGR	11	Q9VAC9;A0A0B4KI59	0.0010655	0	0	0	0	4146800	0	7351000	24450000	5.47685	18.5481	0.0117624	0.0299604	TRUE
GTPLIQEEVR	10	M9PB68;Q9VLT5;Q9VLT5-2	0.026774	0	0	0	0	0	1834200	0	0	1.24926	16.4343	0.369352	0.381678	FALSE
GTSALCSMPGKGNNRDR	17	M9PGC0	0.011794	0	0	8072600	0	0	0	0	0	-1.78373	16.7015	0.313	0.358981	FALSE
GTTDQVEAAR	10	A1ZAK9;A1ZAK7;A1ZAK8	0.0017377	0	0	0	0	0	0	0	18565000	2.0841	16.8517	0.296023	0.358981	FALSE
GTYSVSSVFTDDDK	14	Q9VW59	0.0001926	0	0	0	0	987830	0	26678000	30160000	5.50005	18.5597	0.0187597	0.0419604	TRUE
GVAFVEYATPEDCESAMK	18	Q9VHC0	3.2256e-05	0	0	0	0	1328500	0	102680000	92596000	6.4976	19.0585	0.0179654	0.0404653	TRUE
GVAINFITDDDRR	13	C9QP42;Q02748	0.026487	0	0	0	0	0	2868300	0	0	1.41052	16.5149	0.347173	0.366605	FALSE
GVANIDEYLK	10	Q9VHN6	0.0024826	0	0	0	0	0	0	28567000	36776000	4.57019	18.0948	0.0756992	0.136294	FALSE
GVDLDQLLDMPNNQLVELMHSR	22	A1ZAH8;Q7JZW2	4.64e-297	0	0	29394000	15063000	2556300000	1872200000	8639400000	7702900000	11.9079	26.0222	0.000383332	0.0013206	TRUE
GVEIVIATPGR	11	Q8MZI3;Q7KU78	0.00037461	0	0	0	3061400	17681000	5836000	4915500	9317600	5.73948	20.1134	0.00346175	0.0105913	TRUE
GVEVIIATPGR	11	Q9W3M7	4.1133e-05	0	0	0	0	33539000	47610000	46734000	98526000	9.82435	20.7218	1.3439e-06	2.32581e-05	TRUE
GVFIIR	6	Q9W2K2	0.012908	0	0	0	0	118890000	37885000	310220000	371650000	11.3599	21.4896	1.46953e-06	2.39399e-05	TRUE
GVGAGGIVSTAYCLLYK	17	Q9VYE9;X2JF51;M9PHQ4	3.6528e-06	0	0	0	0	0	0	17184000	101110000	4.75164	18.1855	0.0781117	0.136294	FALSE
GVGALYVR	8	Q9VKD3	0.0046607	0	0	0	0	0	0	7801300	6662300	3.48588	17.5526	0.0883876	0.136294	FALSE
GVGGGGGGGPGGR	13	A0A0B4LH25;Q9W2K4;A8DYK5	1.9112e-08	0	0	0	0	7065400	8527900	8177000	14069000	7.31165	19.4655	1.35142e-05	9.10391e-05	TRUE
GVGGSGAGSGGGMNR	15	X2JC79;Q7KUX7	2.4879e-19	0	0	275280	0	330560000	224080000	1099500000	1188800000	12.6803	22.715	7.49732e-07	1.87654e-05	TRUE
GVILLIFDK	9	A1Z968	0.0077331	0	0	0	0	4972900	4522500	0	0	3.18375	17.4015	0.0943844	0.137573	FALSE
GVLALNLEDGTLHR	14	Q94523	0.0089171	0	0	0	0	0	0	0	0					FALSE
GVLLNTLSAAK	11	Q9VLX0	0.021797	0	0	0	0	0	0	0	2847800	1.40794	16.5136	0.347485	0.366605	FALSE
GVLTEPVYPEIIR	13	Q9VB23	0.0027902	0	0	0	0	1237800	0	2295900	9104000	4.26476	17.942	0.0192986	0.0429042	TRUE
GVPAFFR	7	M9PEY6;Q9VM71	0.023846	0	0	0	0	0	1102800	1813500	5265400	3.94055	17.7799	0.0205493	0.0451383	TRUE
GVPFLVTHDGR	11	X2JGM9;P41042	5.4072e-08	0	0	0	0	8989500	84134000	42011000	208080000	9.78604	20.7027	1.13066e-05	8.13949e-05	TRUE
GVPSTQDDMDK	11	Q9VN21	0.0002823	0	0	0	0	0	2146900	27181000	87290000	6.17006	18.8947	0.0147406	0.0346917	TRUE
GVQAQMAK	8	Q8MSV2-2;Q8MSV2-1;Q8MSV2;Q8MSV2-4;Q8MSV2-7;Q8MSV2-6	0.0058126	0	0	0	0	1558100	4588900	534190	4263400	5.12824	18.3738	0.000756958	0.00245165	TRUE
GVQVEHLSLPPGITLTK	17	A0A0B4K6G6;Q9VG05;A0A0B4K6U2;E1JIJ7;Q8INH9	1.8275e-27	0	0	0	0	0	0	16353000	27171000	4.25982	17.9396	0.0786768	0.136294	FALSE
GVSASIAGR	9	Q8T0Q2;Q9VN39	0.0011828	0	0	0	0	24364000	59529000	661160000	941720000	11.5595	21.5894	1.02913e-05	7.64408e-05	TRUE
GVSCTQPR	8	Q7K3M5	0.017169	0	0	0	0	0	0	0	0					FALSE
GVSFQQVGYHR	11	A8DY82;A8DY81;A0A0B4LEZ3;E2QCN4;A8DY80	0.0038529	0	0	0	0	0	2826800	0	0	1.40527	16.5123	0.347808	0.366605	FALSE
GVSGNEYQVLLR	12	Q9VLJ9	4.7647e-08	0	0	0	0	7660400	0	128530000	141720000	7.364	19.4917	0.010065	0.0275181	TRUE
GVSGNEYQVLLRK	13	Q9VLJ9	2.4554e-05	0	0	0	0	0	0	7928600	45661000	4.18594	17.9026	0.0838198	0.136294	FALSE
GVSHIIVDEIHER	13	P24785;P24785-3	1.231e-44	0	0	0	0	65257000	137670000	8719800	15108000	9.16557	20.3925	1.69716e-05	0.000106775	TRUE
GVSVHVSNAAPK	12	Q8SXP8;Q9W1I0	5.1613e-08	0	0	0	0	3197000	0	0	48460000	3.87981	17.7496	0.0959363	0.138088	FALSE
GVTAVSNAGK	10	Q8SYP9	0.0014666	0	0	0	0	0	0	16707000	29657000	4.29912	17.9592	0.0784054	0.136294	FALSE
GVTQYYAFVQER	12	P23128-2;P23128	1.4834e-09	0	0	0	0	0	7020800	4069900	29343000	5.51932	18.5693	0.0120998	0.0304121	TRUE
GVVDSEDLPLNISR	14	M9PBL3;P02828	0.00033164	0	0	0	3477200	0	946020	0	0	-0.469496	17.0549	0.785754	0.791606	FALSE
GVVEQREPINR	11	Q9VK58	2.2266e-05	0	0	0	0	13292000	62672000	146120000	167700000	10.1926	20.906	5.1346e-06	4.96088e-05	TRUE
GWDEGVAQLSVGQR	14	P48375	0.00034701	0	0	0	0	0	0	0	10127000	1.86551	16.7424	0.307683	0.358981	FALSE
GWITFMR	7	Q9V9K7;A0A0B4KEI5	0.0095378	0	0	0	0	2339700	6756100	0	14005000	5.03902	18.3292	0.013443	0.0325622	TRUE
GWNYLAESFATSPNSSNSPAGLGESR	26	A0A0B4KH54;Q9VFL5	0	0	0	0	0	29493000	16505000	160380000	216070000	10.1239	20.8716	7.07014e-06	6.0067e-05	TRUE
GYAELLISNAIR	12	Q9W0S6	2.3264e-26	0	0	0	0	179260000	159040000	290180000	448870000	12.0694	21.8444	2.27305e-07	1.35718e-05	TRUE
GYAFVEYSRPEDCASAIK	18	Q0IGP7	3.03e-09	0	0	0	0	4461500	0	35840000	47262000	6.31233	18.9658	0.0109068	0.0286173	TRUE
GYAFVSFVK	9	Q9VCE3;Q8IMX4	0.012491	0	0	0	0	1266800	0	0	8069000	2.89935	17.2593	0.112817	0.1528	FALSE
GYAFVTFTNR	10	A0A0B4KHH8;A0A0B4KHI4;A0A0B4KHT5;A0A0B4KGK8;A0A0B4KH21;A0A0B4KH24;A4V364;A8JR54;Q8IN47;Q8IN48;A0A0B4KGF9;Q9VDI8;Q7KSA0;Q95TW4;A0A0B4KGK5	4.4585e-07	0	0	0	0	78448000	117670000	186550000	404100000	11.4655	21.5424	5.65353e-07	1.71321e-05	TRUE
GYAGGSGGGGGGGGGGGGGGGQQNWMQNNR	30	A8E6M1;A1ZBB4;E1JGL8	1.4885e-277	0	0	0	0	39546000	52261000	4742000	2465300	7.762	19.6907	0.000123108	0.000496292	TRUE
GYAGGSGGGGGGGGGGGGGGGQQNWMQNNRR	31	A8E6M1;A1ZBB4;E1JGL8	4.7103e-37	0	0	9187400	0	13681000	2933800	0	0	1.56228	18.4212	0.521662	0.528552	FALSE
GYAGSSGGSSVGSGSSYR	18	Q9W2U7;M9PE74	2.4699e-70	0	0	0	0	72723000	21058000	388830000	434440000	11.1086	21.3639	5.4953e-06	5.13492e-05	TRUE
GYDTMFSR	8	Q94901	1.0918e-19	0	0	0	0	1069100000	1347500000	2705200000	3208500000	14.9988	23.309	3.57758e-08	1.35078e-05	TRUE
GYDTMFSRR	9	Q94901	0.0012441	0	0	0	0	2858800	23894000	9916800	70186000	8.00614	19.8127	6.27621e-05	0.000284477	TRUE
GYESVETFR	9	Q7YZA2	0.0032631	0	0	0	0	1030700	3052600	16356000	23105000	6.67579	19.1476	0.000326101	0.00114963	TRUE
GYFTLQASEDYKELR	15	Q95U58	0.017941	0	0	0	0	0	0	0	0					FALSE
GYGFVDFEQPAFAECAVK	18	Q8MSV2-1;Q8MSV2;Q8MSV2-4;Q8MSV2-7;Q8MSV2-6	0.00060734	0	0	0	0	2205600	0	0	0	1.31577	16.4676	0.359488	0.374118	FALSE
GYGFVSMTNYDEAAMAIR	18	M9NFP7;P16914-2;P16914	2.0057e-05	0	0	0	0	15467000	0	0	0	2.01826	16.8188	0.299194	0.358981	FALSE
GYGFVTFETEQEAQR	15	A4V1Q1;A4V1Q0;M9PF25;Q24207-2;Q24207;Q6NN06	5.4413e-05	0	0	0	0	0	0	0	6687600	1.71585	16.6676	0.317899	0.359198	FALSE
GYGGGGSGSR	10	A8E6M1;A1ZBB4;E1JGL8	0.0010695	0	0	0	0	88876000	206110000	779420	1557400	7.73205	19.6757	0.00215127	0.00663319	TRUE
GYLTDSGDVNLDR	13	M9PEY6;Q9VM71	1.5176e-09	0	0	0	0	0	7378500	2756500	21920000	5.29151	18.4554	0.0130422	0.0319864	TRUE
GYLVDLR	7	E1JJM8;E1JJM7;Q8IR79-3;Q8IR79-2;Q8IR79	0.020479	0	0	0	0	0	0	7538800	13645000	3.73211	17.6757	0.0851478	0.136294	FALSE
GYNDRPANR	9	X2JC79;Q7KUX7	0.0029916	0	0	0	0	41874000	46125000	62049000	146620000	10.1386	20.879	1.25475e-06	2.2203e-05	TRUE
GYSFTTTAER	10	X2JCP8;P10987;P02572;A0A0B4LH50;P83967;P53501;P10981;M9PFZ6;P02574	0.0012563	0	0	0	23630000	6695200	15550000	12903000	37478000	5.85568	20.9086	0.0157306	0.0364378	TRUE
GYSSDIESVR	10	A0A0B4K618;Q9NFU0-3;Q9NFU0-2;A0A0B4KFN9;A0A0B4KGP6;Q9NFU0-4;B3LF78;Q9NFU0	0.00045474	0	958820	0	0	1663500000	1637000000	5817700000	5114100000	14.6574	24.1537	7.05337e-07	1.85781e-05	TRUE
GYTLQGTVMQTCDR	14	Q9V3H7	4.0144e-13	0	0	0	0	0	307750	1727400	2877300	3.24471	17.432	0.0381866	0.0805083	FALSE
GYTLQGTVMQTCDRDGR	17	Q9V3H7	8.5928e-05	0	0	0	0	0	0	0	0					FALSE
GYVHHYDINIQPDK	14	Q7KY08;Q32KD4	6.3346e-13	0	0	5615500	0	0	0	9500600	0	0.189651	17.5573	0.932078	0.935536	FALSE
GYVICPTHPR	10	Q9I7Q9	0.00053621	0	0	0	0	0	0	52848000	102170000	5.1606	18.39	0.0722526	0.136294	FALSE
GYVNLNNDPSNR	12	Q9VB78	6.6482e-08	0	0	0	0	0	0	0	13497000	1.96912	16.7942	0.301741	0.358981	FALSE
HAEIYPK	7	Q86BI3;F0JAG2;Q9VUY6	0.0044207	0	0	0	0	63372000	84798000	495890000	882810000	11.9048	21.7621	1.96711e-06	2.8024e-05	TRUE
HAIPIIINGR	10	A0A0B4KGU4;Q9VHP0	0.0046405	0	0	0	0	0	7651100	0	19349000	3.86341	17.7414	0.0842655	0.136294	FALSE
HALAAIK	7	Q9VWB8;Q8IQV9	0.0082249	0	0	0	0	0	0	0	13372000	1.96576	16.7925	0.30192	0.358981	FALSE
HALDLAGSR	9	Q9VHK3;A0A0B4K6Y7;Q8INQ0;A8JQV7;Q9VHK4;B7Z0U1	0.003307	0	0	0	0	0	3813400	23126000	41583000	6.05154	18.8354	0.0114181	0.0294181	TRUE
HANFLPEIIAALR	13	M9PGK9;M9PDP5;Q9W4R7	1.4539e-09	0	0	0	0	31191000	49249000	0	0	4.70722	18.1633	0.0748598	0.136294	FALSE
HANPLSSAPSSSGSTPAPLNAPFR	24	Q9VEN9	1.3012e-07	0	0	0	0	0	0	0	11688000	1.91721	16.7683	0.304615	0.358981	FALSE
HDMYDGPK	8	Q9V3E7	0.00095486	0	0	0	0	0	0	4942200	94148000	4.27645	17.9479	0.0911724	0.136822	FALSE
HDVHVELPPSELK	13	Q7KN75	8.5643e-05	0	0	0	0	0	0	0	5877000	1.66925	16.6443	0.321549	0.359267	FALSE
HEAIHGPSTSR	11	Q9VUC4	2.6537e-05	0	0	0	0	0	0	6896200	0	1.72693	16.6731	0.317067	0.359198	FALSE
HEGYDR	6	A0A0B4K7Y7;Q9VAW5;A0A0B4K6K9;Q9VAW5-1;Q9VAW5-2	0.007248	0	0	0	0	0	0	0	0					FALSE
HEIEGAFAK	9	Q02427-2;Q02427-1;Q02427	9.242e-17	0	0	3552200	9620200	80777000	1041700000	419030000	1000500000	9.54676	23.9177	0.000678475	0.00221983	TRUE
HEILQR	6	O16129	0.0054692	0	0	0	0	0	2405800	0	5531500	2.9945	17.3069	0.101187	0.141255	FALSE
HEILVSQR	8	Q9W413	0.0040763	0	0	0	0	0	3261000	0	0	1.4568	16.5381	0.341807	0.36471	FALSE
HESYSSDALEK	11	A0A0B4K7G4;P13469	0.00085205	0	0	0	0	0	0	0	4299900	1.55655	16.5879	0.331481	0.361368	FALSE
HFDNTCIQTSR	11	Q9VT19	0.0069325	0	0	0	0	0	0	2841300	8778000	3.22106	17.4202	0.0968764	0.138318	FALSE
HFELGGDK	8	Q9VLT7	4.0988e-05	35032000	64148000	6151100	7133700	102500000	116430000	19769000	5115100	0.903325	24.5306	0.532452	0.539272	FALSE
HFLLVGKPEK	10	Q9W1V7	0.018112	0	0	0	0	0	4595300	0	0	1.58052	16.5999	0.329227	0.360662	FALSE
HFNSGGGAGFR	11	A8JRA4;Q9VBZ5;Q8IMU5	0.00028282	0	0	0	0	0	0	14000000	21213000	4.11451	17.8669	0.0800306	0.136294	FALSE
HFTEDIQTR	9	Q0E965;A0A0B4KF69;A1ZA05	0.017524	0	0	0	0	0	4691400	0	0	1.58798	16.6037	0.328541	0.360621	FALSE
HFVQFGPIQDVR	12	Q9VCE3;Q8IMX4	2.1374e-15	0	0	0	0	57166000	9106100	147180000	225320000	10.1322	20.8758	1.11257e-05	8.03177e-05	TRUE
HGAVINK	7	Q7KN75	0.0024143	0	220950	0	0	42327000	18733000	326550000	601370000	10.4395	21.5154	2.28901e-05	0.0001319	TRUE
HGDLAAVK	8	Q9VJ86	0.0050576	0	0	0	0	0	8204200	4832600	33268000	5.68273	18.651	0.0114661	0.029487	TRUE
HGHNSLGSGHTSTSSHSANVGVGVGGGALASGSTGGSGGNSSPDSGK	47	Q9W158	4.5652e-124	0	0	0	0	58583000	27457000	0	0	4.72383	18.1716	0.0751909	0.136294	FALSE
HGLFEQK	7	Q9W229	0.003644	0	0	0	0	0	55672000	0	94082000	5.14963	18.3845	0.072149	0.136294	FALSE
HGYIGEFEIVDDHR	14	E1JJM9;P48149	7.9493e-11	0	0	17028000	0	0	0	0	0	-2.05293	16.8361	0.297491	0.358981	FALSE
HIDFSLK	7	C6SUW3;P55935	0.010271	0	0	0	0	0	12421000	0	0	1.93915	16.7792	0.303376	0.358981	FALSE
HILANDNRR	9	A1Z8N1	0.0039187	164790000	70145000	5348900	0	0	104940000	0	0	-4.36159	20.6993	0.194899	0.254066	FALSE
HILGLEGNTSVVR	13	Q9VG73	4.1669e-09	0	0	0	0	17584000	43418000	15949000	33772000	8.78429	20.2018	3.74246e-06	4.16369e-05	TRUE
HISSGSSSSDVLTSK	15	P51140	0.00015464	0	0	0	0	0	0	2021800	0	1.28439	16.4519	0.364007	0.377519	FALSE
HLEDICK	7	Q9VN25	0.0076762	0	0	0	0	0	0	4784900	6851200	3.31966	17.4695	0.0917673	0.136842	FALSE
HLELPEIYLWEK	12	Q9VXP3	4.9544e-26	0	0	23679000	0	0	16412000	23073000	438350000	5.25475	20.6089	0.103036	0.143177	FALSE
HLGSATAPAATPVSLNNNSFGLTATTGTATTAQLGGLSK	39	A0A0B4KFY5;Q8T4D1;Q0KI96;Q9GQN3;Q9GQN4;Q8INP0;A0A0B4LGY5;A0A0B4LI06;A0A0B4JCX5;A0A0B4KGY6;Q9GNC8;Q0KI94	6.5698e-199	0	0	0	0	0	0	0	59873000	2.50643	17.0629	0.280726	0.358981	FALSE
HLIMQPALTAK	11	Q7JRH5	5.6841e-36	0	0	0	0	40861000	33930000	32741000	67284000	9.50749	20.5634	1.50036e-06	2.42654e-05	TRUE
HLIYYR	6	A1Z8U0	0.0045298	0	0	0	0	12123000	32879000	0	0	4.22064	17.92	0.080202	0.136294	FALSE
HLLNFYANAPSIQR	14	Q9VXP3	4.8819e-143	0	0	0	0	16880000	254810000	161720000	277280000	11.0027	21.311	4.09449e-06	4.33531e-05	TRUE
HLPSMTYTPVGR	12	Q7KY08;Q32KD4	0.00079979	0	0	0	0	16635000	9151600	7682400	55483000	8.11833	19.8688	1.70707e-05	0.000106775	TRUE
HLQAAQQSLTR	11	Q8SY33-2;Q8SY33-3;Q8SY33	0.0094646	0	0	0	0	0	0	0	0					FALSE
HLQLAIR	7	Q4AB57;P84051;A0A0B4KH25;P08985	0.0060503	0	0	0	10012000	0	0	0	0	-1.86139	16.7404	0.307937	0.358981	FALSE
HLSNAPR	7	Q9VJ86	2.8498e-05	0	0	0	0	42608000	6459400	466250000	853520000	10.7986	21.209	5.90121e-05	0.000270823	TRUE
HLTQAPLYQQGGGGPNYNR	19	A0A0B4KF97;Q9VNE0	0.025586	0	0	0	0	0	0	14668000	0	1.99913	16.8092	0.300166	0.358981	FALSE
HLTTEIDAAK	10	Q9VJ86	3.0733e-12	0	0	0	0	0	95200000	6496200	138350000	7.18759	19.4035	0.0104551	0.0281801	TRUE
HMLPTGFK	8	P04359	0.013079	0	0	0	0	0	2926900	0	8232500	3.20863	17.414	0.0966391	0.138288	FALSE
HMNGGQIDGK	10	Q0IGP7	0.01621	0	0	0	0	0	1900600	0	0	1.26209	16.4407	0.367363	0.380024	FALSE
HMTGMR	6	P21187	0.0039988	0	0	0	0	1160300000	1610800000	1063600000	1098500000	14.3694	22.9944	3.31525e-08	1.35078e-05	TRUE
HMVVNAVER	9	A8DY82;A8DY81;A0A0B4LEZ3;E2QCN4;A8DY80	0.025194	0	0	0	0	0	0	0	0					FALSE
HNAAIAATTSSSTSTAQQQR	20	A0A0B4K6G6;Q9VG05;A0A0B4K6U2;E1JIJ7;Q8INH9	8.5402e-97	0	0	0	0	0	0	13259000	55897000	4.44435	18.0318	0.0795108	0.136294	FALSE
HNDMQIR	7	Q9VN25;Q9VN25-2	0.0030799	0	0	0	0	0	9815900	0	38963000	4.20574	17.9125	0.0817668	0.136294	FALSE
HNDNPPLLK	9	P55162	0.00055079	0	0	0	0	0	0	0	15039000	2.00813	16.8137	0.299705	0.358981	FALSE
HNEETVYFR	9	Q9W254	5.8352e-56	0	0	0	0	6603900	54825000	310300000	386010000	10.4644	21.0419	3.00587e-05	0.000161812	TRUE
HNLNQIVK	8	Q9VZ08	0.014603	0	0	0	0	0	4069100	0	0	1.53665	16.578	0.333416	0.362091	FALSE
HNNIGGGGGNGNSNSISGSSNNK	23	Q9W2S1	8.3734e-24	0	0	0	0	0	0	7203900	12829000	3.69348	17.6564	0.0856818	0.136294	FALSE
HNVTAQSISGTGALR	15	Q9VQ61;Q8IPY3	5.4861e-05	0	0	0	0	0	0	0	0					FALSE
HPAQDDLTYEAQN	13	Q9W0Y1;Q2PE12	0.0026651	0	0	0	0	0	0	0	0					FALSE
HPELVPQYQSLAEK	14	Q9VJ86	0.00015763	0	0	0	0	0	0	0	4288800	1.55562	16.5875	0.33157	0.361368	FALSE
HPFDLTLAEVFFPK	14	Q9VG73	8.4387e-53	0	0	0	0	0	0	90534000	74879000	5.24267	18.431	0.0714117	0.136294	FALSE
HPGNNPNQIR	10	P13468	0.0014781	0	0	0	0	1269400	9323700	0	14049000	4.93579	18.2776	0.0164639	0.0376753	TRUE
HPGSFDIVHIK	11	X2JGM9;P41042	3.4287e-05	0	0	0	0	0	0	0	27448000	2.22513	16.9222	0.290048	0.358981	FALSE
HPISMSSNPLSTNTER	16	A1Z9K0	0.0016917	0	0	0	0	0	0	0	5167600	1.62285	16.6211	0.325437	0.360193	FALSE
HPQIQR	6	Q8T0Q2;Q9VN39	0.015488	0	0	0	0	49522000	92644000	129860000	168640000	10.7675	21.1934	6.86408e-07	1.81863e-05	TRUE
HPYGSR	6	A0A0B4K7Y7;Q9VAW5;A0A0B4K6K9;Q9VAW5-1	0.010248	0	0	0	0	110560000	190920000	262450	29434000	8.45066	20.035	0.00167492	0.00520816	TRUE
HPYGSRPATATSER	14	A0A0B4K7Y7;Q9VAW5;A0A0B4K6K9;Q9VAW5-1	2.3363e-27	0	0	0	0	604250000	1875600000	2806100000	4447700000	15.0432	23.3313	7.25713e-08	1.35078e-05	TRUE
HQAQQQYLNR	10	X2J9P9;Q9VMA3	0.0013549	0	0	0	0	1796500	0	0	0	1.24177	16.4306	0.370533	0.382518	FALSE
HQQYQQAGGAGGGAPYGQQQPR	22	A0A0B4K891;Q7K581	1.4145e-132	0	0	0	0	34229000	39310000	95686000	188890000	10.2558	20.9376	1.88488e-06	2.75236e-05	TRUE
HQVDQADFNR	10	Q9VCU9	0.00049064	0	0	0	0	0	3912700	0	3706800	3.02554	17.3224	0.0982574	0.138977	FALSE
HREPFVPQVGLVSVR	15	Q9VGG9;Q7KSN8	0.00064122	0	0	7574300	0	0	0	0	0	-1.76075	16.69	0.314606	0.358981	FALSE
HRPVIGFNSHLTR	13	M9PEY6;Q9VM71	3.3078e-09	0	0	59878000	20604000	31451000	3529400	0	0	-0.868587	20.0035	0.774899	0.780823	FALSE
HSAAANSTLSYK	12	Q9VB47	0.0010346	0	0	0	0	0	0	0	4409400	1.56562	16.5925	0.330618	0.36103	FALSE
HSGEAGNPTTK	11	A8DY82;A8DY81;A0A0B4LEZ3;E2QCN4;A8DY80	0.00036743	0	0	0	0	4202600	7537200	4848000	22578000	7.06179	19.3406	3.91781e-05	0.000197621	TRUE
HSILVATDVAAR	12	Q8MZI3;Q7KU78	6.4593e-08	0	0	0	0	6326700	795660	87605000	76850000	7.88405	19.7517	0.00061789	0.00203979	TRUE
HSISSTDEGNK	11	A0A0B4LH25;Q9W2K4;A8DYK5	3.378e-97	0	0	0	0	1358600	323010	13063000	18493000	5.80393	18.7116	0.002402	0.00738414	TRUE
HSITSGGSGGGGFR	14	Q8SYR3;Q24491	4.776e-92	0	0	0	1270800	327630000	621240000	678630000	1130000000	12.3009	23.077	3.84622e-06	4.21526e-05	TRUE
HSNVVCDGCSK	11	Q9VJ14	0.0075238	0	0	0	0	0	0	0	0					FALSE
HSSPYAQR	8	Q9VF89	7.2437e-06	0	0	0	0	24642000	24977000	35799000	119600000	9.45428	20.5368	3.33188e-06	3.91896e-05	TRUE
HSTEILSSVGK	11	A0A0B4KFU5;Q9V853	0.00014385	0	0	0	0	0	0	0	13120000	1.9589	16.7891	0.302291	0.358981	FALSE
HSTTGSASSPLYENSSSPAAPK	22	A1Z9J0;B7YZG6;B7YZG5;E1JH63;A1Z9J1	4.1761e-27	0	0	0	0	0	0	12006000	0	1.9269	16.7731	0.304064	0.358981	FALSE
HSVPLGGIPSGAK	13	M9PBM2;M9PE05;A8JNJ9;Q8MSX1-2;Q8MSX1;M9PH77;Q8MSX1-3	8.7844e-08	0	0	0	0	0	0	38729000	88609000	4.99713	18.3082	0.073478	0.136294	FALSE
HTANPPVEAHVGWLLDTVEHRPR	23	A0A0B4K7Y7;Q9VAW5;A0A0B4K6K9;Q9VAW5-1;Q9VAW5-2	1.5156e-152	0	0	154070000	133330000	275630000	70628000	470480000	169320000	6.11196	24.5082	0.0553128	0.116044	FALSE
HTCIFGGSSK	10	Q9W3M7	2.9821e-05	0	0	0	0	0	0	6129000	38475000	4.03133	17.8253	0.0863668	0.136294	FALSE
HTDVLILSQYVR	12	Q9VHQ0	3.1049e-26	0	0	0	0	0	9666400	37177000	21697000	6.32361	18.9715	0.00904722	0.0257184	TRUE
HTQLFPTFGPGGR	13	M9PD90;Q9VKG8;M9PCQ6	0.0054302	0	0	0	0	0	0	0	2687100	1.38699	16.5032	0.350058	0.36803	FALSE
HTTGGNVTSNTIK	13	A8JV02;M9PDW3;M9PJ79;M9PH75;X2JEC4;A8JUZ9;M9MS17;M9PH82;A8JUZ8;M9PJ82;E2QD99;X2JIN0;M9MSA5;X2JDY1;A8JV00;M9PGT0;M9PDW8	5.9344e-57	0	0	0	0	0	0	9259400	26294000	4.04285	17.8311	0.0823631	0.136294	FALSE
HVILGTQQFK	10	Q9VCK0;Q9VGC7	0.00038288	0	0	0	0	0	3814600	6682600	17407000	5.28981	18.4546	0.0118797	0.0301727	TRUE
HVINFDLPSDVEEYVHR	17	A0A0B4KGU4;Q9VHP0	9.3823e-26	0	0	42178000	0	0	0	0	0	-2.38008	16.9997	0.284546	0.358981	FALSE
HVLNPSAK	8	Q8SWR8;A0A0B4LH64;Q8SWR8-2;Q8SWR8-3	0.001016	0	0	0	0	2076800	48740000	108710000	245060000	9.46258	20.541	0.000111372	0.000453607	TRUE
HVQFLAR	7	Q8I0J3	0.0058977	0	0	0	0	28054000	27390000	6455400	46047000	8.57221	20.0958	9.70902e-06	7.4109e-05	TRUE
HVVELER	7	Q9W3Y5	0.0057071	0	0	0	0	0	0	0	7923200	1.777	16.6982	0.313465	0.358981	FALSE
HVVNFDFPLHVSDYIHR	17	Q9VPT3	1.4382e-77	0	0	0	0	9667800	76416000	0	0	4.4432	18.0313	0.0825904	0.136294	FALSE
HVVVIAER	8	Q8IMI7;Q9VA91	0.0027028	0	0	0	0	0	0	0	39728000	2.3585	16.9889	0.285255	0.358981	FALSE
HYELEANR	8	Q9W4W2	5.3865e-05	0	0	0	0	5024300	25776000	11269000	43159000	8.10759	19.8635	1.95306e-05	0.000117826	TRUE
HYLFPHLR	8	Q9W592	0.0045775	0	0	0	0	0	0	0	0					FALSE
HYYWYLTNEGIEELR	15	M9NEQ9;Q9VWG3	2.3212e-28	0	0	11598000	0	0	0	0	0	-1.91443	16.7669	0.304775	0.358981	FALSE
IAAAGDLETMQR	12	Q9VJ86	7.3323e-150	0	2354200	18329000	10350000	1122500000	1543300000	9990400000	14024000000	10.7763	26.49	0.000251916	0.000919637	TRUE
IAAAPPPSATPGGGLETPLAAPK	23	A4V1Q1;A4V1Q0;M9PF25;Q24207-2;Q24207;Q6NN06	0.00047776	0	0	0	0	0	0	0	7860700	1.77414	16.6967	0.313664	0.358981	FALSE
IAAEILNNEDLR	12	Q9VQ61;Q8IPY3	2.6684e-07	0	0	0	0	2021500	3438200	15790000	32388000	7.07075	19.345	0.000140471	0.000558838	TRUE
IAAFAAGNEQQQAAR	15	A8JR05	1.7763e-05	0	0	0	0	0	0	10160000	10012000	3.72807	17.6737	0.0845112	0.136294	FALSE
IAAGGELLYGQPSSPLR	17	Q9VJJ8;Q9VJJ9;M9PD19;B7YZW3	9.326e-26	0	0	0	0	60823000	56520000	97013000	190560000	10.6023	21.1108	8.31343e-07	1.91619e-05	TRUE
IAALNFELLR	10	Q9VL96	0.0028464	0	0	0	0	5415400	1401100	2051700	8155700	5.86897	18.7442	0.00018895	0.000716757	TRUE
IAAQCGHGAVGAYQR	15	E1JJ73;O97067	1.375e-18	0	0	0	0	0	0	8394300	23405000	3.96549	17.7924	0.0832599	0.136294	FALSE
IAATGCVTEVDK	12	Q9VVC9	0.0035684	0	0	0	0	0	0	14633000	8791500	3.81277	17.7161	0.0838334	0.136294	FALSE
IAAYPFTTIRPQIGTIEYR	19	Q9I7M2	0.0020937	0	0	0	0	0	0	0	4400700	1.56491	16.5921	0.330685	0.36103	FALSE
IACATTEQIIR	11	A8DY82;A8DY81;A0A0B4LEZ3;E2QCN4;A8DY80	0.0002688	0	0	0	0	0	0	7315200	4006900	3.2793	17.4493	0.0931976	0.137087	FALSE
IADAIVLEYLQSK	13	Q7KTV5;M9PFZ1;M9MSM4;Q9VNX6	0.00017127	0	0	0	0	0	7080700	0	0	1.73645	16.6779	0.316362	0.359162	FALSE
IADLGNACWVDR	12	Q0E965;A0A0B4KF69;A1ZA05	0.00021729	0	0	574070	0	882520	1372500	3154000	10907000	4.63682	18.9584	0.00491052	0.0149349	TRUE
IADMSLAMESAR	12	Q9VDT1	0.00873	0	0	0	0	0	0	2884500	7615800	3.17528	17.3973	0.0971084	0.138343	FALSE
IADRGPEYVSAR	12	Q9VPR5	6.1298e-07	0	0	0	0	0	0	0	7470900	1.7558	16.6876	0.314959	0.358981	FALSE
IADVVYNASNNELVR	15	A0A0B4K6N1;Q8MLY8	6.3355e-13	0	0	0	0	0	0	3181600	20435000	3.56663	17.593	0.0944254	0.137573	FALSE
IAELEIETLLVR	12	Q9V8M2	0.0031745	0	0	0	210140000	0	0	0	0	-2.95928	17.2893	0.270553	0.35073	FALSE
IAETTQLVTRFARNR	15	X2JK43;X2JDN6;X2JBR4;Q9VY99-5	0.0087593	0	0	0	0	0	0	42246000	64655000	4.91481	18.2671	0.0734302	0.136294	FALSE
IAFSPYGNITSAK	13	P21187	1.9488e-05	0	0	0	0	19408000	27638000	232220000	484960000	10.584	21.1016	1.18743e-05	8.4185e-05	TRUE
IAGDDEQDQNIPR	13	A0A0B4K618;Q9NFU0-3;Q9NFU0-2	3.6512e-19	0	0	0	0	0	5261900	13808000	28031000	5.83942	18.7294	0.0104743	0.0282022	TRUE
IAGYVTHLMGR	11	P17704	5.291e-20	0	0	0	0	10038000	37990000	9874400	53282000	8.52546	20.0724	1.10348e-05	7.97735e-05	TRUE
IALGCSDRR	9	Q86BY9	0.010681	0	0	0	0	0	0	0	5179700	1.62369	16.6215	0.325364	0.360193	FALSE
IALTGGVENMSQSPFIAR	18	Q9VL70	1.5871e-08	0	0	0	0	0	0	0	0					FALSE
IANDFIVVSTR	11	Q9VUQ5;Q9VUQ5-2;M9PFK7	1.866e-05	0	0	0	0	85189000	82385000	66496000	253330000	10.8261	21.2227	7.52993e-07	1.87654e-05	TRUE
IANEVLQTGYDYTEGK	16	O01666	1.1582e-05	0	0	0	0	0	3484700	1105300	23460000	4.71583	18.1676	0.0206047	0.045204	TRUE
IANQIVFK	8	E2QD65;P39018	0.0020157	0	0	0	0	8102600	121930000	322400000	1291100000	11.2757	21.4475	3.18313e-05	0.000169372	TRUE
IAPEVVLSEER	11	B7Z0E2;M9ND61;Q9VSK3	1.2926e-07	0	0	0	0	163570000	3623400	250170000	128030000	10.1665	20.8929	4.5311e-05	0.000219754	TRUE
IAPLDADKPLDQQTER	16	Q9VZ69;Q0KHU2;Q8IR99;E1JJM0;M9NF14	0.0045543	0	0	0	0	0	5403500	0	5406700	3.27811	17.4487	0.0922997	0.136979	FALSE
IAPMPPPMQPPPR	13	Q9VGI5;Q9VGI4	0.0016661	0	0	0	0	744230	0	7960100	8714700	4.51394	18.0666	0.0207912	0.0454946	TRUE
IAPTHTAFDR	10	Q9VS83;M9PHN9;M9PBU3;M9ND57;B7Z0D4;Q9VS82;M9PEE7;B7Z0D3	0.0097244	0	0	0	0	0	0	0	0					FALSE
IAQITNSTTEDPQINEK	17	Q86S05-2;A0A0B4K7U5;E1JH02;A0A0B4KFC5;Q86S05-3;Q86S05;A0A0B4K6T1;D0Z768	3.6779e-08	0	0	0	0	0	0	0	16664000	2.04514	16.8322	0.297867	0.358981	FALSE
IASAVPNNTLPNPSAAASAGPAAQGVATAATTQGAGGASTR	41	A4V4A1;Q960Z0	1.8861e-08	0	0	0	0	0	0	0	0					FALSE
IATCDDIELEGR	12	X2J9P9;Q9VMA3	2.6684e-07	0	0	0	0	34662000	13358000	173650000	293410000	10.2448	20.9321	1.02242e-05	7.62734e-05	TRUE
IATIQLASSMAEMSR	15	M9PDG3;M9PD57;P40798-2;P40798	3.9877e-15	0	0	0	0	0	0	9685600	8385000	3.64686	17.6331	0.0857508	0.136294	FALSE
IAVGVVIGK	9	A1ZAK9;A1ZAK7;A1ZAK8	0.0058901	0	0	0	0	0	28017000	0	5179100	3.85618	17.7378	0.0880385	0.136294	FALSE
IAVLELIVR	9	A0A0B4KEX0;A1ZAB5	0.0034505	0	0	0	0	0	6458400	0	1832200	2.95214	17.2857	0.105208	0.145263	FALSE
IAWEALK	7	Q9VJ87	0.011589	0	0	0	0	0	6003300	0	23748000	3.84982	17.7346	0.0863617	0.136294	FALSE
IAYALAEIR	9	O44434;Q9W2D0;Q9W224;Q9W240	0.02602	0	0	0	0	0	1710700	0	15615000	3.24581	17.4326	0.105626	0.145671	FALSE
IAYKPVGYHLEK	12	Q7JVK1	0.00011657	0	0	0	0	3888800	47329000	1082900	21075000	7.13099	19.3752	0.000358132	0.00124547	TRUE
IAYPNSGSVER	11	A0A0B4K6J1;P52172-2;A0A0B4KHL1;E2QCY6;P52172-3;P52172	0.0048706	0	0	0	0	0	0	2731500	7013100	3.12589	17.3726	0.0981993	0.138933	FALSE
ICAPVGGEQR	10	Q9VTM5	0.0017109	0	0	0	0	4341000	4832500	28345000	0	5.39538	18.5074	0.012711	0.0313956	TRUE
ICDECNYGSYQGR	13	Q9VMC8	2.8563e-07	0	0	0	0	0	0	4771400	4794400	3.18989	17.4046	0.0942206	0.137573	FALSE
ICDWTNTSNNDK	12	Q9VCK0	2.3769e-05	0	0	0	0	0	0	1887100	13454000	3.22748	17.4234	0.103479	0.143481	FALSE
ICLENASTLLR	11	Q9VSH0	2.7972e-05	0	0	0	0	456760	0	15119000	41490000	5.13205	18.3757	0.0277308	0.0592666	FALSE
ICSSGLGIGPFQAMQIAER	19	X2JEB4;O96651	3.0065e-117	0	9627200	183300000	922340000	226000000	9671000	4452700000	3738200000	4.6425	26.3809	0.16697	0.218211	FALSE
ICTIEGTESEIDAALAMIR	19	Q9W4C4;Q7KVW1	4.8837e-15	0	0	0	0	0	0	74794000	161880000	5.45186	18.5356	0.0709165	0.136294	FALSE
ICTRPFTIFR	10	Q95RB1	0.0034976	0	0	0	0	0	0	6604900	1201300	2.80798	17.2137	0.114594	0.154605	FALSE
IDAIQLIMDTETGR	14	Q9VM49	7.6093e-137	0	0	0	0	12451000	5387300	0	0	3.57789	17.5986	0.0882942	0.136294	FALSE
IDAVSVGNVR	10	Q9VFF0	0.0072535	0	0	0	0	0	1426700	0	0	1.15865	16.389	0.384702	0.395157	FALSE
IDCFLEQPTSVFGETLK	17	Q95WY3	4.0021e-09	0	0	0	0	0	2648300	0	26061000	3.58817	17.6038	0.0977444	0.138697	FALSE
IDEIDVATLAR	11	Q9VXA8	1.7843e-05	0	0	0	0	10043000	9850900	10014000	19002000	7.672	19.6457	9.27841e-06	7.20697e-05	TRUE
IDFSGNSR	8	Q8IQA2	0.015693	0	0	0	0	0	0	0	0					FALSE
IDGMVSLK	8	Q9V3T8	0.0025223	0	0	0	0	594630000	506350000	1636000000	2975300000	14.2256	22.9224	1.16351e-07	1.35078e-05	TRUE
IDIADR	6	X2JC79;Q7KUX7;Q9VXF8;X2JE34;Q8IR13	0.014867	0	0	0	0	56954000	52803000	28816000	67696000	9.74292	20.6811	1.277e-06	2.24786e-05	TRUE
IDIADRR	7	X2JC79;Q7KUX7;Q9VXF8;X2JE34;Q8IR13	0.011887	0	0	0	0	0	0	9717000	177940000	4.74989	18.1846	0.0845992	0.136294	FALSE
IDLAANNIVR	10	P24785;P24785-3	0.0047115	0	0	0	0	0	0	0	11044000	1.89677	16.7581	0.305802	0.358981	FALSE
IDLLMEQENFR	11	X2JDZ8;Q70PP2;Q70PP2-2	0.0032298	0	0	0	0	0	2022200	0	0	1.28446	16.4519	0.363996	0.377519	FALSE
IDLTLLNR	8	A1Z8U0	0.00095939	0	0	0	0	1678600	1438400	7076700	21700000	6.25551	18.9374	0.000343809	0.0012038	TRUE
IDNNAFSIYEAAR	13	Q9VWQ6;Q9VWQ3	4.796e-08	0	0	0	0	3502100	3578600	18041000	42422000	7.42879	19.5241	8.30838e-05	0.000357066	TRUE
IDPELVLPTMR	11	X2JEB4;O96651	3.9371e-06	0	0	0	0	24835000	13712000	65107000	82282000	9.32163	20.4705	4.66273e-06	4.66963e-05	TRUE
IDPNEIPEVSNK	12	Q9VAW1	7.8129e-10	0	0	0	0	1670900	0	66717000	92492000	6.42439	19.0219	0.0161593	0.037226	TRUE
IDPTTFASAK	10	A8E6M1;A1ZBB4;E1JGL8	0.0063968	0	0	0	0	0	0	6125700	4524300	3.25909	17.4392	0.0929376	0.137087	FALSE
IDQISIEELDVIYK	14	P32234	0.00016935	0	0	0	0	6336200	9597400	0	0	3.54252	17.5809	0.087745	0.136294	FALSE
IDSLSMR	7	O77410	0.0078641	0	0	0	0	0	0	0	51405000	2.45143	17.0354	0.282323	0.358981	FALSE
IDSNAESEMNFK	12	Q9VUH8	0.0029038	0	0	0	0	0	0	0	4155800	1.54426	16.5818	0.33267	0.361812	FALSE
IDVEIPR	7	Q94546	0.013583	0	0	0	0	0	2997500	0	0	1.42642	16.5229	0.345286	0.36598	FALSE
IDYDTHLLSAEHLK	14	M9NG39;P41073-3;P41073	0.0071982	0	0	0	0	0	0	0	0					FALSE
IEAFAAGVSDLAASSYEK	18	Q9VKM7;Q9VKM8	6.1271e-08	0	0	0	0	0	0	0	0					FALSE
IECSGMICLEQFK	13	M9PD08;Q9VK85	1.3438e-08	0	0	0	0	0	0	2742900	15509000	3.41363	17.5165	0.0966802	0.138288	FALSE
IEDFLER	7	C6SUW3;P55935;Q95RG1	0.0010115	0	0	954790	4140300	577200000	817540000	580890000	1174000000	11.1221	23.9274	3.70745e-05	0.000190372	TRUE
IEDFLERR	8	C6SUW3;P55935;Q95RG1	0.00054314	0	0	0	0	12822000	75885000	72339000	233660000	10.1147	20.867	6.0043e-06	5.43146e-05	TRUE
IEDPLQFVPAGTNPR	15	A0A0B4K7A5;A0A0B4K849;A8DYJ2;Q02645-4;Q02645-2;Q02645	7.0573e-05	0	0	0	0	0	0	0	8524800	1.80339	16.7114	0.311666	0.358981	FALSE
IEDQLQPQITQQNLQLK	17	Q27333	8.0819e-06	0	0	0	0	0	0	0	0					FALSE
IEDVENVK	8	Q7KN75	0.0033666	0	0	0	0	1139100	5052300	32020000	67741000	7.52382	19.5716	0.000345497	0.00120882	TRUE
IEDVTPIPSDSTR	13	X2JCX8;P14130	3.325e-08	0	0	0	9233500	1123900	2668300	0	96039000	3.30173	19.2927	0.210718	0.274478	FALSE
IEEEDYQESLMPPQHR	16	Q9W3L1	0.00054652	0	0	0	0	0	0	0	7918000	1.77676	16.698	0.313482	0.358981	FALSE
IEEIMDQEVQNLSGGELQR	19	Q9VSS1	1.3667e-15	0	0	0	0	0	0	0	5730600	1.66015	16.6397	0.322291	0.359267	FALSE
IEELKQELLR	10	Q9XZ08	0.0091616	6864400	0	0	0	0	0	0	5585600	-0.0743553	17.4977	0.972527	0.973664	FALSE
IEFLTER	7	E1JIV0;Q9VCF0	0.012324	0	0	0	0	0	0	15948000	38609000	4.37749	17.9984	0.0783273	0.136294	FALSE
IEGSTNIQNIAK	12	Q8SYP9	8.0558e-06	0	0	0	0	0	9811900	5525100	35006000	5.81394	18.7166	0.0108887	0.0286135	TRUE
IEGVMAPHDR	10	P19109	0.0010406	0	0	0	0	0	0	107860000	117540000	5.46846	18.5439	0.0702991	0.136294	FALSE
IEGVMAPHDRDFGHSGR	17	P19109	6.0971e-09	0	0	59546000	0	0	0	0	0	-2.50446	17.0619	0.280782	0.358981	FALSE
IEHIEQLFNER	11	Q9W0D6	6.2335e-12	0	0	0	0	38196000	19054000	121370000	142480000	10.0182	20.8188	3.43095e-06	3.98556e-05	TRUE
IEHLYYK	7	A0A0B4LFL2;A1ZAX1	0.02701	0	0	0	0	0	3509100	0	0	1.48325	16.5513	0.338912	0.363728	FALSE
IELFNSR	7	Q9VIK6	0.0036993	0	0	0	0	0	0	9494500	11572000	3.75587	17.6876	0.0841951	0.136294	FALSE
IELFYNR	7	Q9W0S6	0.0037621	0	0	0	0	25630000	28250000	15156000	53175000	8.91051	20.2649	3.45757e-06	3.9959e-05	TRUE
IELSGQYIGK	10	Q7KMJ6	0.00094301	0	0	0	0	51009000	786020000	380620000	1830500000	12.7972	22.2083	2.05035e-06	2.84064e-05	TRUE
IELSNENDQQSR	12	Q7PLL3;Q7PLL1;Q8SYL3;L7EEF1	3.0362e-55	0	0	0	0	64276000	0	38892000	24266000	7.06354	19.3414	0.00773425	0.0229792	TRUE
IELVVQSLR	9	Q9VM75	0.0045868	0	0	0	0	0	0	0	5679900	1.65694	16.6381	0.322554	0.359311	FALSE
IELYAEKVAAR	11	G3M3A2;Q06559	8.3915e-05	0	0	0	0	0	0	0	3625600	1.49503	16.5572	0.33766	0.363464	FALSE
IENVGESPK	9	Q9VGH5;Q8INJ6	0.00073904	0	0	0	364060	1130400	14331000	21388000	111620000	7.26563	20.1085	0.000818674	0.00264155	TRUE
IEPDGLNVVNLLAK	14	A0A0B4LG05;P25823	0.0027305	0	0	0	0	2174100	0	0	0	1.31058	16.465	0.360219	0.374651	FALSE
IEPTLAVFSPEIWR	14	Q8SXK0	0.00022546	0	0	0	0	0	0	143390000	0	2.82143	17.2204	0.273175	0.353505	FALSE
IESMISR	7	Q9VLU4	0.016525	0	0	1634900000	2548400000	0	0	1450600000	1072000000	-0.35546	23.1905	0.943857	0.946989	FALSE
IESSMLAK	8	M9NGE9	0.0049616	0	0	0	0	113870000	113300000	141750000	204660000	11.2418	21.4306	3.23834e-07	1.49393e-05	TRUE
IFAPDNIVAK	10	P41093	0.025866	0	0	0	0	0	2094600	0	0	1.29714	16.4582	0.362141	0.376118	FALSE
IFCGDLGNDVNDEVLTR	17	Q9VND7	3.6043e-06	0	0	0	0	293230	0	3080300	5507500	3.67007	17.6447	0.0361107	0.0762255	FALSE
IFCSVLSQAMAQR	13	P51406	0.0016548	0	0	0	0	0	0	0	21583000	2.13843	16.8789	0.293598	0.358981	FALSE
IFDDNSIPHK	10	Q7PLL3;Q7PLL1;Q8SYL3;L7EEF1	9.1819e-05	0	0	0	2969800	220920000	84434000	333880000	849300000	10.7739	22.6197	5.20966e-05	0.000244545	TRUE
IFEGVNVESPR	11	Q9VHQ0	0.00019091	0	0	0	0	0	0	3481000	4277500	3.03502	17.3272	0.0981244	0.138933	FALSE
IFEPAPPPNANGAIGR	16	Q7K3M5	0.0011178	0	0	0	0	0	0	0	0					FALSE
IFIGGLPNYLNDDQVK	16	M9NH51;M9NDZ4;M9NF89;Q24562	0.00081678	0	0	0	0	0	1923300	15091000	31572000	5.55137	18.5854	0.0143632	0.0341001	TRUE
IFLGNLPVCTR	11	Q9U9Q2	0.00029542	0	0	0	0	0	0	0	4631800	1.58337	16.6014	0.328964	0.360621	FALSE
IFQDFEVK	8	X2JC79;Q7KUX7;Q9VXF8;X2JE34;Q8IR13	0.010118	0	0	0	0	191010000	49647000	14100000	306000000	10.4434	21.0314	7.8317e-06	6.45148e-05	TRUE
IFRPDMNMNR	10	Q9VYD5	0.0030111	0	0	0	0	0	0	0	5034700	1.61345	16.6164	0.326258	0.360193	FALSE
IFSANCDR	8	A1Z9K0	0.0033469	0	0	0	0	3072600	16355000	27653000	87210000	8.34363	19.9815	4.95747e-05	0.000235939	TRUE
IFSANCDRR	9	A1Z9K0	0.011877	0	0	0	0	0	0	0	0					FALSE
IFSGYASADEENPQPK	16	A4V3L8;Q9VAF0	0.00019449	0	0	0	0	0	0	0	0					FALSE
IFSPYGLIVQR	11	Q8IH14;O76876	2.1404e-10	0	0	0	0	829610000	754720000	1556700000	2599100000	14.4229	23.0211	5.59321e-08	1.35078e-05	TRUE
IFSVNYNTYGAHHAGAR	17	Q9VY28	0.00011913	0	0	2759700	0	0	0	0	0	-1.3966	16.508	0.348867	0.367303	FALSE
IFVGGISGDTTEADLTR	17	A4V1Q1;A4V1Q0;M9PF25;Q24207-2;Q24207;Q6NN06	3.6083e-06	0	0	0	0	18240000	0	16271000	11419000	6.02308	18.8212	0.00897447	0.0256129	TRUE
IFVGGLTTEISDEEIK	16	A0A0B4K6U6;Q08473-3;Q08473-2;Q08473	3.2666e-24	0	1925000	0	0	163320000	31686000	501780000	1365600000	10.7861	22.4694	8.21599e-05	0.000353391	TRUE
IFVGNLPWTVGHQELR	16	Q0KHQ1	1.4085e-31	0	0	0	0	17468000	0	57978000	104640000	7.26477	19.4421	0.00813427	0.023837	TRUE
IFVGNLTDK	9	Q94901	0.0057522	0	0	0	0	5796900	12502000	21029000	79729000	8.34458	19.982	2.31069e-05	0.000132852	TRUE
IGAAFLAK	8	Q9VQ61;Q8IPY3	0.01332	0	0	0	0	0	13494000	0	0	1.96904	16.7942	0.301745	0.358981	FALSE
IGALDTSR	8	Q9VJ86	0.00038411	0	0	0	0	610150000	736340000	1716900000	2155800000	14.2711	22.9452	6.70478e-08	1.35078e-05	TRUE
IGDPVEFEMTYDR	13	B7Z0E2;M9ND61;Q9VSK3	0.0017755	0	0	0	0	8015500	0	0	0	1.78117	16.7003	0.313176	0.358981	FALSE
IGDPVEFEMTYDRR	14	B7Z0E2;M9ND61;Q9VSK3	1.6173e-21	0	0	0	0	14671000	0	34326000	3922800	5.82843	18.7239	0.0114179	0.0294181	TRUE
IGFCTAEIR	9	Q9W149	0.0026068	0	0	0	0	19138000	0	311020000	354710000	8.34386	19.9816	0.00857537	0.0248463	TRUE
IGFPWSEIR	9	M9NG50;M9PHG2;C7LAH9;P46150-5;P46150-2;P46150;P46150-3;P46150-4	0.001971	0	0	0	0	29630000	0	610120000	337550000	8.72665	20.173	0.00804755	0.0237045	TRUE
IGGAMHTPVNK	11	M9NFP7;P16914-2;P16914	0.00089704	0	0	0	0	0	0	0	32135000	2.28199	16.9507	0.287912	0.358981	FALSE
IGGIGTVPVGR	11	C6TP87;P08736;A4V3Q6;P05303	0.00014752	0	0	0	117470000	0	0	60104000	79534000	2.36716	19.7428	0.49725	0.504414	FALSE
IGGNADDRPR	10	Q9VIV2;M9PDF2	0.00060062	0	0	0	0	16744000	10391000	63271000	103750000	9.15272	20.386	1.02495e-05	7.63516e-05	TRUE
IGINGFGR	8	M9PJN8;P07487;P07486	0.015834	0	0	0	0	0	0	0	0					FALSE
IGKPHTVPCK	10	M9PB84;P31009	0.0050026	0	0	0	0	0	537790	0	16135000	2.84026	17.2298	0.141426	0.186296	FALSE
IGLSPPSESVLLQR	14	Q9VGI5;Q9VGI4	1.2323e-10	0	0	0	0	19172000	2012700	12837000	37170000	7.66399	19.6417	6.71712e-05	0.000300667	TRUE
[truncated: 3,544 more rows]

## Sheet: ADJ-peptides
Panhale et al Supplementary Data 2
Drosophila ADJ-peptides identified after in silico extension of MaxQuant adjacent peptides
Legend
ADJ-peptide	Extended adjacent peptide
gene_id	FlybaseGene ID
gene_name	Gene name
uniprot_id	Uniprot ID with maximum number of peptides amongst the other uniprot IDs for the same gene
ADJ-peptide_start	Start position of the ADJ-peptide in the Uniprot sequence
ADJ-peptide_end	End position of the ADJ-peptide in the Uniprot sequence
adjacent_peptides	All adjacent peptides mapping within the ADJ-peptide
count_seq	Number of adjacent peptides mapping within the ADJ-peptide
num_gene_hits	Maximum number of genes the adjacent peptides map to.
pfam_domain_ids	Pfam domain Ids overlapping with the ADJ-peptide
pfam_interpro_ids	Interpro IDs corresponding to the Pfam domain Id overlapping with the ADJ-peptide
pfam_domain_names	Pfam domain names overlapping with the ADJ-peptide
pfam_start	Start position of the Pfam domains in the Uniprot ID
pfam_end	End position of the Pfam domains in the Uniprot IDs
disorder_start	If overlapping with disordered regions, start position of the disordered region in the Uniprot ID
disorder_end	If overlapping with disordered regions, end position of the disordered region in the Uniprot ID
overlap_with_pfam	1: If the ADJ-peptide overlaps with Pfam domains, 0: If there is no overlap
overlap_with_RBD_pfam	1: If the ADJ-peptide overlaps with RBD Pfam domains, 0: If there is no overlap
overlap_with_disorder	1: If the ADJ-peptide overlaps with disordered regions, 0: If there is no overlap
ADJ-peptide	gene_id	gene_name	uniprot_id	ADJ-peptide_start	ADJ-peptide_end	adjacent_peptides	count_seq	num_gene_hits	pfam_domain_ids	pfam_interpro_ids	pfam_domain_names	pfam_start	pfam_end	disorder_start	disorder_end	overlap_with_pfam	overlap_with_RBD_pfam	overlap_with_disorder
ATTRLDTHPCVITVEEMAAARHFIRTQSHQVPEQNRFALLQPELEINPK	FBgn0026761	Trap1	A1Z6L9	585	634	FALLQPELEINPK	1	1	PF00183	IPR001404	Heat shock protein Hsp90 family	277	688			1	0	0
LEAYLRNHFWGVDEEPLQYQYLMHLREVVEMSTVCLMGHERRQSLHLIQSLAAQVLFNK	FBgn0050497	CG30497	A1Z743	678	737	LEAYLR	1	1	PF07984	IPR012937	FAM46 family	399	729	736	807	1	0	1
PQRQQIFLQSLPRDSSNYRSNSFRNSIDINSNSSNMSSK	FBgn0050497	CG30497	A1Z743	82	121	QQIFLQSLPR	1	1						0	141	0	0	1
GPGCGFWAPGWRVWLFFMRGITPLLERWLGNLLSRQFEGRHSK	FBgn0033688	Prp8	A1Z8U0	683	726	GITPLLER,WLGNLLSR	2	1	PF08083	IPR012592	PROCN domain	455	861	722	728	1	0	1
HLIYYRFNTGPVGK	FBgn0033688	Prp8	A1Z8U0	669	683	FNTGPVGK	1	1	PF08083	IPR012592	PROCN domain	455	861			1	0	0
IDLTLLNRLLRLIVDHNIADYMTAK	FBgn0033688	Prp8	A1Z8U0	1047	1072	IDLTLLNR	1	1	PF10598	IPR019582	RNA recognition motif; spliceosomal PrP8	1045	1136			1	1	0
ISLIQIFRAHLWQK	FBgn0033688	Prp8	A1Z8U0	1630	1644	ISLIQIFR	1	1	PF10596	IPR019580	Pre-mRNA-processing-splicing factor 8; U6-snRNA-binding	1501	1660			1	1	0
LIIDSHVQYRLNNVDAFQLADGLQYIFAHVGQLTGMYRYK	FBgn0033688	Prp8	A1Z8U0	615	655	LIIDSHVQYR	1	1	PF08083	IPR012592	PROCN domain	455	861			1	0	0
LTNAQRSGLNQIPNRRFTLWWSPTINRANVYVGFQVQLDLTGIFMHGK	FBgn0033688	Prp8	A1Z8U0	1577	1625	SGLNQIPNRR	1	1	PF10596	IPR019580	Pre-mRNA-processing-splicing factor 8; U6-snRNA-binding	1501	1660			1	1	0
ESIYYRNYLALLCQTESTEDFMLSYDLLVPNIYIPEPGIMEEILRAIEINGAVEYVPRLWSDMVVFDHTHRESLLLYVLRILVDNK	FBgn0033816	CG4679	A1Z9A8	422	508	AIEINGAVEYVPR,ESIYYR,ESLLLYVLR,LWSDMVVFDHTHR	4	1								0	0	0
ESIYYRNYLALLCQTESTEDFMLSYDLLVPNIYIPEPGIMEEILRAIEINGAVEYVPRLWSDMVVFDHTHRESLLLYVLRILVDNKPNPDSPAQAQLPEQGAK	FBgn0033816	CG4679	A1Z9A8	422	525	ILVDNKPNPDSPAQAQLPEQGAK	1	1						509	521	0	0	1
NYDLVGDSFK	FBgn0033816	CG4679	A1Z9A8	412	422	NYDLVGDSFK	1	1								0	0	0
PTTSSTFAPVVQETHRIMPEPTNNNYHHNRRHYRGGRRHHHHHQHGHHHRAERERGEQNAAAAPANAGGSTSNAVNTNSK	FBgn0033884	CG13344	A1Z9I6	281	361	GEQNAAAAPANAGGSTSNAVNTNSK	1	1						247	374	0	0	1
APQSQPRPLTRIFSANCDRRIDNIDDLLLEYSNMYTVHFYPAVQAVHQYRIVICTLSLAGK	FBgn0033889	CG6701	A1Z9K0	686	747	APQSQPRPLTR,IFSANCDR,IVICTLSLAGK	3	1								0	0	0
CYQVEEDGSYNASVQTRLIRNFRSHPEIVSLYNNMYYEGHLRTEAPMEIVCRFHNWFYLPNATFPIMFHSVFGTTMNTK	FBgn0033889	CG6701	A1Z9K0	824	903	TEAPMEIVCR	1	1								0	0	0
DFDSILRWARNVDGMVGSLDK	FBgn0033889	CG6701	A1Z9K0	503	524	DFDSILR,NVDGMVGSLDK	2	1								0	0	0
HEDAQMCLASFDNQYQNYCERGREITQENLTGTLRTLLQVEDIERLQHYLSLK	FBgn0033889	CG6701	A1Z9K0	385	438	EITQENLTGTLR,TLLQVEDIER	2	1								0	0	0
LGFLNNERRLNVLLSRPISLLILIGNPRTLSQNSDFQHIIEMCRNRK	FBgn0033889	CG6701	A1Z9K0	991	1038	LGFLNNER,TLSQNSDFQHIIEMCR	2	1						972	1005	0	0	1
LSSQGATNIGSLLHRTNFLINTPRGNPNYRIK	FBgn0033889	CG6701	A1Z9K0	103	135	LSSQGATNIGSLLHR,TNFLINTPR	2	1								0	0	0
MLENNNNVLELALK	FBgn0033889	CG6701	A1Z9K0	489	503	MLENNNNVLELALK	1	1								0	0	0
PTVPWERELMGSFLLEMARLQVISAQTEWYVDK	FBgn0033889	CG6701	A1Z9K0	47	80	ELMGSFLLEMAR,LQVISAQTEWYVDK	2	1						78	92	0	0	1
QLGPVLQSQRANEWGLGLTLFERLLQRK	FBgn0033889	CG6701	A1Z9K0	796	824	QLGPVLQSQR	1	1								0	0	0
QPRVYFARILGVSTQRVNITCERQLPDNTTYTLIFRPLRAVMRYQYRALQQLSFTRHSDVQRILFPGEIPNTPLASGVLQLNNK	FBgn0033889	CG6701	A1Z9K0	524	608	ALQQLSFTR,ILFPGEIPNTPLASGVLQLNNK,ILGVSTQR,QLPDNTTYTLIFRPLR	4	1						604	609	0	0	1
TTRSSAYNHIPSGNFRFENVRPTPEEVRRFNGANDQRRARPFREPHGNWSNFGWSPPPRDPTPPRRNK	FBgn0033889	CG6701	A1Z9K0	1258	1326	FENVRPTPEEVR	1	1								0	0	0
RVAEEYGCRLGQEVGYTIRFEDCTSPETIIK	FBgn0086895	pea	A1Z9L3	649	680	LGQEVGYTIR	1	1								0	0	0
RWEGLVHISQLRAEGRVTDVTEVVTRNQTVK	FBgn0086895	pea	A1Z9L3	309	340	VTDVTEVVTR	1	1	PF00575	IPR003029	S1 domain	281	354			1	1	0
LQSFLLDLDERFAEYLGPEEFCLYNMCNNHFFYDRTPFEQFLAGTSSDRLVIVTDPPFGCRTELISHTLRSLRK	FBgn0033948	CG12863	A1Z9S8	149	223	LQSFLLDLDER	1	1	PF10237	IPR019369	Protein-lysine N-methyltransferase Efm5	105	281			1	0	0
EGYELISGALNLLNNVFGALHQENGSCLRMLARLSYLLGDAQDALAIQQRAVIMSERVNGMDHPSTILEYTHLSLYSFANGHVGMSLK	FBgn0034087	clu	A1ZAB5	1120	1208	LSYLLGDAQDALAIQQR	1	1	PF13374	IPR011990	Tetratricopeptide-like helical domain	1145	1184			1	0	0
SNLDYSRFPVLQESDIEETFMRGSGPGGQAVNK	FBgn0050100	CG42372-RA	A1ZAD7	19	52	FPVLQESDIEETFMR	1	1	PF00472	IPR000352	Peptide chain release factor class I/class II	29	127	39	49	1	1	1
INMELNVISRK	FBgn0014870	Psi	A1ZAK8	494	505	INMELNVISR	1	1						495	593	0	0	1
LINQQSGAHTEMDRNASNPPNEK	FBgn0014870	Psi	A1ZAK8	450	473	LINQQSGAHTEMDR,NASNPPNEK	2	1	PF00013	IPR004088	K Homology domain; type 1	428	493	454	484	1	1	1
LQFIQGK	FBgn0014870	Psi	A1ZAK8	348	355	LQFIQGK	1	1	PF00013	IPR004088	K Homology domain; type 1	317	380			1	1	0
NDEMGDRRCVIQGTRQQVDDAK	FBgn0014870	Psi	A1ZAK8	355	377	CVIQGTR,NDEMGDRR	2	1	PF00013	IPR004088	K Homology domain; type 1	317	380	369	372	1	1	1
RSLGSPEYANNSSNMSSGSGGGGGGGGGPGGASITQAIAQAAAVAARLAASAGTSCEEQIRLPESVAGAFMGRSSNDTITHIQAESGVK	FBgn0014870	Psi	A1ZAK8	66	155	LAASAGTSCEEQIR,SSNDTITHIQAESGVK	2	1	PF00013	IPR004088	K Homology domain; type 1	123	183	0	125	1	1	1
RTIDGLIENVMQRNGMNRNGNGGGGGPGGDSGNSNYGYGYGVNHAQGGREEITFLVPASK	FBgn0014870	Psi	A1ZAK8	377	437	EEITFLVPASK,TIDGLIENVMQR	2	1	PF00013	IPR004088	K Homology domain; type 1	317	493	387	417	1	1	1
DLLPTVLQRLTK	FBgn0023172	RhoGEF2	A1ZAN6	1678	1690	DLLPTVLQR	1	1	PF00621	IPR000219	Dbl homology (DH) domain	1541	1731			1	0	0
VTVRLLPENTTEAEAIQRAVESSK	FBgn0023172	RhoGEF2	A1ZAN6	1700	1724	LLPENTTEAEAIQR	1	1	PF00621	IPR000219	Dbl homology (DH) domain	1541	1731			1	0	0
CIYGLLLNYIQSTPELRNVLTPQFMVGRNNISPDFESVLERK	FBgn0034246	Dcr-2	A1ZAW0	399	441	NNISPDFESVLER	1	1	PF00271	IPR001650	Helicase; C-terminal	435	495			1	1	0
DAEIDVPLVLAK	FBgn0034258	eIF3-S8	A1ZAX1	299	311	DAEIDVPLVLAK	1	1	PF05470	IPR008905	Eukaryotic translation initiation factor 3 subunit C; N-terminal domain	24	671			1	1	0
DDTDRIRTRAILAHIYHHAMHDNWFQARDLVLMSHLQDNIDAADPATRILYNRMMANLGLCAFRQGNVK	FBgn0034258	eIF3-S8	A1ZAX1	524	593	DLVLMSHLQDNIDAADPATR	1	1	PF05470	IPR008905	Eukaryotic translation initiation factor 3 subunit C; N-terminal domain	24	671			1	1	0
ECDPHSNDYVSRLK	FBgn0034258	eIF3-S8	A1ZAX1	437	451	ECDPHSNDYVSR	1	1	PF05470	IPR008905	Eukaryotic translation initiation factor 3 subunit C; N-terminal domain	24	671			1	1	0
ECDPHSNDYVSRLKDEVNVVK	FBgn0034258	eIF3-S8	A1ZAX1	437	458	LKDEVNVVK	1	1	PF05470	IPR008905	Eukaryotic translation initiation factor 3 subunit C; N-terminal domain	24	671			1	1	0
ELLAQGLLPQRQHERSAEQEK	FBgn0034258	eIF3-S8	A1ZAX1	609	630	ELLAQGLLPQR	1	1	PF05470	IPR008905	Eukaryotic translation initiation factor 3 subunit C; N-terminal domain	24	671	614	633	1	1	1
FDPEVLK	FBgn0034258	eIF3-S8	A1ZAX1	490	497	FDPEVLK	1	1	PF05470	IPR008905	Eukaryotic translation initiation factor 3 subunit C; N-terminal domain	24	671			1	1	0
LLEIMSARGK	FBgn0034258	eIF3-S8	A1ZAX1	311	321	LLEIMSAR	1	1	PF05470	IPR008905	Eukaryotic translation initiation factor 3 subunit C; N-terminal domain	24	671			1	1	0
MIINEELMASLDDPSETVGMHRSEPSRLQALAMQFVDK	FBgn0034258	eIF3-S8	A1ZAX1	790	828	LQALAMQFVDK	1	1	PF01399	IPR000717	Proteasome component (PCI) domain	678	811	803	813	1	0	1
NNQDRQQQQQQQVQTIDEE	FBgn0034258	eIF3-S8	A1ZAX1	891	910	QQQQQQQVQTIDEE	1	1						843	910	0	0	1
QGNFFQRGNMGNRGDRGYNRNQNNQGGNWLGQRRDRNNRNRNQRGHHK	FBgn0034258	eIF3-S8	A1ZAX1	843	891	NQNNQGGNWLGQR,QGNFFQR	2	1						843	910	0	0	1
RTDRRLQIDLLFELRDISDQHNLGTAVSVK	FBgn0034258	eIF3-S8	A1ZAX1	322	352	DISDQHNLGTAVSVK	1	1	PF05470	IPR008905	Eukaryotic translation initiation factor 3 subunit C; N-terminal domain	24	671			1	1	0
TFYQQLRSSERQSLVGPPESMREHVVAAAK	FBgn0034258	eIF3-S8	A1ZAX1	678	708	EHVVAAAK,QSLVGPPESMR,TFYQQLR	3	1	PF01399	IPR000717	Proteasome component (PCI) domain	678	811	685	697	1	0	1
TRASTIIGLCVNIACLLANLLFPYMPTTARTLFGQLNAK	FBgn0034401	CG15100	A1ZBE9	727	766	TLFGQLNAK	1	1								0	0	0
KRLQAEEIQK	FBgn0034451	TBCB	A1ZBM2	143	153	KRLQAEEIQK	1	1						133	145	0	0	1
ATVSVDDSQGPERTIQISADIESTLEIITEMLK	FBgn0267791	HnRNP-K	A1ZBW0	59	92	ATVSVDDSQGPER	1	1	PF00013	IPR004088	K Homology domain; type 1	29	83	60	69	1	1	1
GAIHNYDPMNFDRVYADEYGGYGTGSGSTRPSQRGNNRNGGGAGGVAGGAAGGNGGGFNAGGARGNAGGRGGADRFGGAAGGAVAGAGMGQRDNPFINPWANGGGGDVDGFGNNAGGAGGFAGNSFGGGAGGPFGGGSFGNNGFGGGPSDFGGNSGNFGQAQGTNSLPSLGSFSQNQGGTSSLPSLGSFGQNPGGPGGLGNGLSGGANGGVGTLGGANGAGGFNAVGGANGGPNGSPNAATNVPQGHDPNNSTQVTIPK	FBgn0267791	HnRNP-K	A1ZBW0	176	435	FGGAAGGAVAGAGMGQR,GAIHNYDPMNFDR,GNNRNGGGAGGVAGGAAGGNGGGFNAGGAR,NGGGAGGVAGGAAGGNGGGFNAGGAR,VYADEYGGYGTGSGSTRPSQR	5	1	PF00013	IPR004088	K Homology domain; type 1	428	491	196	433	1	1	1
GGGRIRRIRNESSAYITIDEPLPNSNDRIITISGTPK	FBgn0267791	HnRNP-K	A1ZBW0	444	481	IITISGTPK,NESSAYITIDEPLPNSNDR	2	1	PF00013	IPR004088	K Homology domain; type 1	428	491	462	466	1	1	1
QSQVIEAVREVITLTRDTPIK	FBgn0267791	HnRNP-K	A1ZBW0	155	176	EVITLTR,QSQVIEAVR	2	1	PF00013	IPR004088	K Homology domain; type 1	103	166			1	1	0
RNRRNEETVRILIPSSIAGAVIGK	FBgn0267791	HnRNP-K	A1ZBW0	22	46	ILIPSSIAGAVIGK	1	1	PF00013	IPR004088	K Homology domain; type 1	29	83	0	31	1	1	1
VFSNVAPQSTDRVVQTVGK	FBgn0267791	HnRNP-K	A1ZBW0	136	155	VFSNVAPQSTDR,VVQTVGK	2	1	PF00013	IPR004088	K Homology domain; type 1	103	166			1	1	0
YFEERDEDFDVRLLIHQSLAGCVIGK	FBgn0267791	HnRNP-K	A1ZBW0	92	118	DEDFDVR,LLIHQSLAGCVIGK,YFEERDEDFDVR	3	1	PF00013	IPR004088	K Homology domain; type 1	103	166			1	1	0
EIRQTTGCSIQVASEMLPNSTERAVTLSGSAEQITQCIYQICLVMLESPPRGATIPYRPK	FBgn0262737	mub	A4IJ59	126	186	GATIPYRPK,QTTGCSIQVASEMLPNSTER	2	1	PF00013	IPR004088	K Homology domain; type 1	104	167	179	184	1	1	1
GHYATSRFRQHQTETGGEAEK	FBgn0262737	mub	A4IJ59	528	549	QHQTETGGEAEK	1	1						503	557	0	0	1
IAEIRQISGAMIRISNCEEREGGNTDRTITISGNPDSVALAQYLINMSVELQK	FBgn0262737	mub	A4IJ59	307	360	ISNCEER,ISNCEEREGGNTDR,QISGAMIR	3	1	PF00013	IPR004088	K Homology domain; type 1	288	353	324	337	1	1	1
INISDGSCPERIVTVSGTTNAIFSAFTLITK	FBgn0262737	mub	A4IJ59	56	87	INISDGSCPER	1	1	PF00013	IPR004088	K Homology domain; type 1	24	85			1	1	0
NPLASLAALGLAGMNPASTGGINHTGELSASAARCQTDFQSNLGSAPAALAALAGSQLRTANPANRAQQQQHEMTVSNDLIGCIIGK	FBgn0262737	mub	A4IJ59	216	303	AQQQQHEMTVSNDLIGCIIGK,CQTDFQSNLGSAPAALAALAGSQLR,NPLASLAALGLAGMNPASTGGINHTGELSASAAR	3	1	PF00013	IPR004088	K Homology domain; type 1	288	353	235	289	1	1	1
PQVTGPVILANGQAFTIQGNYAVPTQEVAK	FBgn0262737	mub	A4IJ59	186	216	PQVTGPVILANGQAFTIQGNYAVPTQEVAK	1	1								0	0	0
TQIPIRLIVPASQCGSLIGK	FBgn0262737	mub	A4IJ59	100	120	LIVPASQCGSLIGK,TQIPIR	2	1	PF00013	IPR004088	K Homology domain; type 1	104	167			1	1	0
VLGTEELYAYLDK	FBgn0264492	CkIIalpha	A4V2B8	245	258	VLGTEELYAYLDK	1	1	PF00069	IPR000719	Protein kinase domain	36	322			1	0	0
DMYEDELIPLFENCGIIWDLRLMMDPMTGTNRGYAFVTFTNREAAVNAVRQLDNHEIK	FBgn0038826	Syp	A4V364	173	231	EAAVNAVR,GYAFVTFTNR,LMMDPMTGTNR,QLDNHEIK	4	1	PF00076	IPR000504	RNA recognition motif domain	165	231			1	1	0
DMYEDELIPLFENCGIIWDLRLMMDPMTGTNRGYAFVTFTNREAAVNAVRQLDNHEIKPGK	FBgn0038826	Syp	A4V364	173	234	QLDNHEIKPGK	1	1	PF00076	IPR000504	RNA recognition motif domain	165	231			1	1	0
EEILRARERRMMQMMQARPGIVGNLSPTHPSIMSLTPMRPGARMPLRTPIPREYVVGK	FBgn0038826	Syp	A4V364	417	475	MMQMMQAR,MPLRTPIPR,RMMQMMQAR	3	1						403	490	0	0	1
INISVPNLRLFVGNIPK	FBgn0038826	Syp	A4V364	237	254	INISVPNLR	1	1	PF00076	IPR000504	RNA recognition motif domain	246	309			1	1	0
VLYVRNLTQDVSEDK	FBgn0038826	Syp	A4V364	340	355	NLTQDVSEDK	1	1	PF00076	IPR000504	RNA recognition motif domain	341	403			1	1	0
AGGGNQGNYGGNNQGFNNGGNNRRY	FBgn0001215	Hrb98DE	A4V3J6	336	361	AGGGNQGNYGGNNQGFNNGGNNR	1	1						184	361	0	0	1
DDHDEQSIRDYFQHFGNIVDINIVIDK	FBgn0001215	Hrb98DE	A4V3J6	126	153	DDHDEQSIR	1	1	PF00076	IPR000504	RNA recognition motif domain	119	181			1	1	0
LFIGGLDYRTTDENLK	FBgn0001215	Hrb98DE	A4V3J6	28	44	LFIGGLDYR,TTDENLK	2	1	PF00076	IPR000504	RNA recognition motif domain	28	95			1	1	0
QNDQQGGGGGRGGPGGRAGGNRGNMGGGNYGNQNGGGNWNNGGNNWGNNRGGNDNWGNNSFGGGGGGGGGYGGGNNSWGNNNPWDNGNGGGNFGGGGNNWNNGGNDFGGYQQNYGGGPQRGGGNFNNNRMQPYQGGGGFK	FBgn0001215	Hrb98DE	A4V3J6	196	336	GGGNFNNNR,MQPYQGGGGFK	2	1						184	361	0	0	1
RAVPRQDIDSPNAGATVK	FBgn0001215	Hrb98DE	A4V3J6	100	118	QDIDSPNAGATVK	1	1						82	112	0	0	1
WGNIVDVVVMK	FBgn0001215	Hrb98DE	A4V3J6	49	60	WGNIVDVVVMK	1	2	PF00076	IPR000504	RNA recognition motif domain	28	95			1	1	0
PLCVESFQEFPPLGRFAVRDMRQTVAVGVIK	FBgn0000557	Ef1alpha100E	A4V3Q6	408	439	QTVAVGVIK	1	2	PF03143	IPR004160	Translation elongation factor EFTu/EF1A; C-terminal	335	441			1	0	0
ALSALLNARSFLFIIDLACLASRREYLK	FBgn0085436	Not1	A8DY81	642	670	ALSALLNAR	1	1	PF16418	IPR032194	CCR4-NOT transcription complex subunit 1; HEAT repeat	575	731			1	0	0
CFFDIREEVRYNVEAARALITSHFVNLNQFDGMLRDCMDNGNNYVAISFGIALLERLIMDDRVINIVSDNEFMATVELLGRLTQHRHRYPECIVNAIDTLWSGNFNSSSDYSPFNGNDRYLSGASHYIHSGMHHVRSCDTDDPPGLQEK	FBgn0085436	Not1	A8DY81	1823	1972	SCDTDDPPGLQEK,YNVEAAR	2	1						1958	1966	0	0	1
DHEMRGVSFQQVGYHRFFMMLFMELCTADVILESLMHSIVSAFAYTYHLLNPSVAPGFCFAWLELISHRVFLGRILVQIPGQK	FBgn0085436	Not1	A8DY81	2094	2177	ILVQIPGQK	1	1	PF04054	IPR007196	CCR4-Not complex component; Not1; C-terminal	2116	2476			1	0	0
ESSNRREQEVFLCMLRNLFEEYRFFCQYPEK	FBgn0085436	Not1	A8DY81	945	976	EQEVFLCMLR	1	1	PF16417	IPR032193	CCR4-NOT transcription complex subunit 1; TTP binding domain	883	1072			1	0	0
EVEDEVNSYFQRIYNHQPNPTLSIDEVLDILQRFK	FBgn0085436	Not1	A8DY81	910	945	EVEDEVNSYFQR	1	1	PF16417	IPR032193	CCR4-NOT transcription complex subunit 1; TTP binding domain	883	1072			1	0	0
FPAQNCPDVLFLALLNTSPPMTPLRQDLFNQLIPTFLGNHPNSNVILASAWSSNNFQLRSNIMNAMSEWYLRGNEFDQVK	FBgn0085436	Not1	A8DY81	550	630	GNEFDQVK	1	1	PF16418	IPR032194	CCR4-NOT transcription complex subunit 1; HEAT repeat	575	731			1	0	0
GTLRVLLVLLHDFPEFLCDYHFGFCDTIPPNCVQMRNIILSAFPRNMRLPDPFTPNLK	FBgn0085436	Not1	A8DY81	2211	2269	LPDPFTPNLK,NIILSAFPR	2	1	PF04054	IPR007196	CCR4-Not complex component; Not1; C-terminal	2116	2476	2259	2261	1	0	1
IFQWIDAFVHLIAMLVRHSGEAGNPTTK	FBgn0085436	Not1	A8DY81	2049	2077	HSGEAGNPTTK	1	1						2073	2074	0	0	1
INLLNK	FBgn0085436	Not1	A8DY81	2077	2083	INLLNK	1	1								0	0	0
PVQLLYK	FBgn0085436	Not1	A8DY81	2204	2211	PVQLLYK	1	1	PF04054	IPR007196	CCR4-Not complex component; Not1; C-terminal	2116	2476			1	0	0
TDDLITRFFRQATHICTDVVYRMFAEPSLPINQAK	FBgn0085436	Not1	A8DY81	2012	2047	MFAEPSLPINQAK,TDDLITR	2	1								0	0	0
VLGIVLGTLIK	FBgn0085436	Not1	A8DY81	2083	2094	VLGIVLGTLIK	1	1								0	0	0
YLAPFLRNTELGK	FBgn0085436	Not1	A8DY81	2191	2204	YLAPFLR	1	1	PF04054	IPR007196	CCR4-Not complex component; Not1; C-terminal	2116	2476			1	0	0
YLAPFLRNTELGKPVQLLYK	FBgn0085436	Not1	A8DY81	2191	2211	NTELGKPVQLLYK	1	1	PF04054	IPR007196	CCR4-Not complex component; Not1; C-terminal	2116	2476			1	0	0
AEDELAREK	FBgn0085444	mute	A8DYH1	81	90	AEDELAREK	1	1								0	0	0
GASIAEAAGAPSVGVPPPNLIFGIDTTQPPPVGPVGPVGPPPGPGAPPPGLMGMVRGQFPMAPPMGINMPPPIMMPPTNMPPPMMMPTTNMPPPMMMPPTMMPPGFPGIGGPPHPMALPPGAPFPPPGAVPPPIPSGGQISNSGNVSDDQMDIEMDLEDAPPLPPQQQANFNPSPSNVDLSPAAMANEMFQQRDRERDRDNRDRSRGPGNSRWGGRDDVVEAAERWRAENGGGGGGPGSGLGPNAAFNEARARLNLNPIEHGMPRPDFMDFDNRGGPGGPRGMGPRGNHNGGGPGGDFFPPNMNHNRFNQPTSLMQMRIPPPASFNQRMGGPAGNGGNGVGPMFMRNQGGGPGGAGPSGGGPGGAGTGGGGPGGRQQGPGFFNPRNPFNDNQRGRGGQS…	FBgn0034598	CG4266	A8DYK5	629	1061	AENGGGGGGPGSGLGPNAAFNEAR,GVGGGGGGGPGGR,MGGPAGNGGNGVGPMFMR,NPFNDNQR,NQGGGPGGAGPSGGGPGGAGTGGGGPGGR,QQGPGFFNPR	6	1						603	1306	0	0	1
RRGGPGGPGGNRFRGERGGEMMDDRRGNNSRGGRGGPREDRERPGFGNRRGSRDDSNRHSISSTDEGNK	FBgn0034598	CG4266	A8DYK5	1061	1130	HSISSTDEGNK	1	1						886	1306	0	0	1
AQSSVGSSNVNTGPLYRGSEQQTSATFSQTTRSVAPVAVFIEASETDLK	FBgn0023213	eIF4G	A8DZ29	1511	1560	AQSSVGSSNVNTGPLYR,GSEQQTSATFSQTTR,SVAPVAVFIEASETDLK	3	1						1401	1543	0	0	1
FCIPVLQRYIDSNEDHQLECLYTLQLLVHGLEHPRGLLSELIGELYDAFVIQK	FBgn0023213	eIF4G	A8DZ29	1830	1883	FCIPVLQR	1	1								0	0	0
GSMERDRYDRGMHSRTGSSQGSRENSSSRGGQQGRTLLSSSVQK	FBgn0023213	eIF4G	A8DZ29	1448	1492	TLLSSSVQK	1	1						1401	1543	0	0	1
ILTISDLWNNNLK	FBgn0023213	eIF4G	A8DZ29	1674	1687	ILTISDLWNNNLK	1	1	PF02847	IPR003891	Initiation factor eIF-4 gamma; MA3	1561	1677			1	0	0
IRRRSGGTVRFIGELFK	FBgn0023213	eIF4G	A8DZ29	1141	1158	FIGELFK	1	2	PF02854	IPR003890	MIF4G-like; type 3	1003	1252			1	1	0
ISMLTGK	FBgn0023213	eIF4G	A8DZ29	1158	1165	ISMLTGK	1	1	PF02854	IPR003890	MIF4G-like; type 3	1003	1252			1	1	0
LESETFQK	FBgn0023213	eIF4G	A8DZ29	1822	1830	LESETFQK	1	1								0	0	0
LLTTVGAK	FBgn0023213	eIF4G	A8DZ29	1188	1196	LLTTVGAK	1	1	PF02854	IPR003890	MIF4G-like; type 3	1003	1252			1	1	0
LTPERFDTLVEEIIK	FBgn0023213	eIF4G	A8DZ29	1012	1027	FDTLVEEIIK	1	1	PF02854	IPR003890	MIF4G-like; type 3	1003	1252			1	1	0
NVSESIVAPITDETDDAGSTPISRATEESMPPNQTHPNLLISDSSK	FBgn0023213	eIF4G	A8DZ29	601	647	NVSESIVAPITDETDDAGSTPISR	1	1						460	690	0	0	1
QYRRYLSIAVSQLIQQNYISADHLRLAYNEFTVYANDLIVDIPELWLYILQFAGPLIVK	FBgn0023213	eIF4G	A8DZ29	1614	1673	YLSIAVSQLIQQNYISADHLR	1	1	PF02847	IPR003891	Initiation factor eIF-4 gamma; MA3	1561	1677			1	0	0
RDDRGNSRYGESRSSSAYGGSHSQRGDNGNLRHQQQNNVGGNVSGGAGHSNGNNDENTWHVQTSK	FBgn0023213	eIF4G	A8DZ29	1298	1363	SSSAYGGSHSQR	1	1						1246	1377	0	0	1
SNTDNEFSDQVTSTNTPATVLSEGPIRIPQQESVGLNNLTSTSSQGSESRTNAPYIPIETTPISRTDVGPTPIVSAMTDAPSVEILPTPQRGRSK	FBgn0023213	eIF4G	A8DZ29	498	593	TNAPYIPIETTPISR	1	1						460	690	0	0	1
YDFNNSSLLSNNSYPASTAEYVSTGNNNSGNTRSNPQSGGIFRGPPSTPNAPRGASGGATRHVHVQPMYSQPLHQNMVLQQYTQYNPRQQTFPASHLQYAPAPMPYYQYQYVPTLQQQPPHTRSAVTVNTNVNVGNNLQPVQSGPNGPLPVPGASSSQIQLLTSTVQPGASTVMGVGGPGSTMGQVGVPPMVGVGVMTTSVQPQPVQVQPASRRRHQHRLQIIDPTTK	FBgn0023213	eIF4G	A8DZ29	259	487	GPPSTPNAPR,LQIIDPTTK,SNPQSGGIFR,SNPQSGGIFRGPPSTPNAPR	4	1						262	690	0	0	1
YDFNNSSLLSNNSYPASTAEYVSTGNNNSGNTRSNPQSGGIFRGPPSTPNAPRGASGGATRHVHVQPMYSQPLHQNMVLQQYTQYNPRQQTFPASHLQYAPAPMPYYQYQYVPTLQQQPPHTRSAVTVNTNVNVGNNLQPVQSGPNGPLPVPGASSSQIQLLTSTVQPGASTVMGVGGPGSTMGQVGVPPMVGVGVMTTSVQPQPVQVQPASRRRHQHRLQIIDPTTKK	FBgn0023213	eIF4G	A8DZ29	259	488	LQIIDPTTKK	1	1						262	690	0	0	1
MYNGIGLTTPRGSGTNGHVQRNWACVRPGK	FBgn0035253	CG7971	A8JNI2	0	30	MYNGIGLTTPR	1	1						0	62	0	0	1
VSTATVAAAESAARRSRSRERRSRSK	FBgn0035253	CG7971	A8JNI2	1488	1514	VSTATVAAAESAAR	1	1						1491	1621	0	0	1
DLIDFVQENSRGCEYRFPPASSYNRMLIHRTAAFFGMEHNVDTETQQCVIVAVAK	FBgn0004875	enc	A8JNJ9	452	507	DLIDFVQENSR,FPPASSYNR,TAAFFGMEHNVDTETQQCVIVAVAK	3	1	PF01424	IPR001374	R3H domain	446	503			1	1	0
NTRIPEIRFQSLVRDDARK	FBgn0004875	enc	A8JNJ9	507	526	FQSLVR	1	1	PF12752	IPR024771	SUZ domain	524	574			1	0	0
PPVRLNAGAASFRSQK	FBgn0004875	enc	A8JNJ9	1686	1702	LNAGAASFR	1	1						1448	1772	0	0	1
TPLLNSNNEPTPRASPSSVSLGGASSSGGANSYPHRGPPPHTMGVK	FBgn0004875	enc	A8JNJ9	1608	1654	TPLLNSNNEPTPR	1	1						1448	1772	0	0	1
VALEEPILLQPDPHSEIPCSDSSRSFQPAVHAINENCQEPQDPYYPYPPRSTRQREVDPLANFDLNRFDREAIHRGPAGRRRNVSIRTCVDYDYEPGYLAPSSPPGNRHPPAPSGYSPAYPPSYEPNPAGCPAASLPRTRPPTASLQRPYYHRTHPGLQENTEFDYVK	FBgn0085306	CG34277	A8JQT7	139	307	EAIHRGPAGRR	1	1						147	308	0	0	1
EIVEAQGTDSESRARNRRMFGSLLGTLQK	FBgn0037737	Pnn	A8JQW3	116	145	EIVEAQGTDSESR	1	1	PF04696	IPR006786	Pinin/SDK/MemA protein	126	250	34	131	1	0	1
QSLVILNENIRRIAGRVPK	FBgn0037737	Pnn	A8JQW3	21	40	QSLVILNENIR	1	1						20	131	0	0	1
IIRNTNTLFVEVLLRRIPFGRAYAIRRDREGQCLGLIRDGNTSTIVDVVPNSLAARHGLPPK	FBgn0051342	CG31342-RB	A8JQY9	861	923	DGNTSTIVDVVPNSLAAR	1	1						919	921	0	0	1
TEPTNSNAQDAADESTVSSSSIRTSCRFGIRCYRRNPAHRSAEAHPGDQDYRRPNFPAPPLGTPACPFGNACYRRNPVHFQDYSHPADFNSAQNIRNRLRQRRAQRQNDDDSGTDEEDEPFGGDNDRDADYRPGADINEDEDDELEFDSQPISGDDYD	FBgn0026737	CG6171	A8JR14	97	255	SAEAHPGDQDYR	1	1	PF10283	IPR019406	Zinc finger; C2H2; APLF-like	121	185	0	255	1	1	1
IRQEPPPK	FBgn0030844	ppk23	A8JV41	498	506	IRQEPPPK	1	1								0	0	0
GYRYSQTIGGSRRAAWK	FBgn0028697	RpL15	A8Y560	176	193	YSQTIGGSR	1	1	PF00827	IPR000439	Ribosomal protein L15e	1	190	161	204	1	1	1
PYRGLQSIAEERVGRRLGGLRVLNSYWIAQDASYK	FBgn0028697	RpL15	A8Y560	93	128	GLQSIAEER,VLNSYWIAQDASYK	2	1	PF00827	IPR000439	Ribosomal protein L15e	1	190			1	1	0
QGFVIYRIRVRRGGRK	FBgn0028697	RpL15	A8Y560	56	72	QGFVIYR	1	1	PF00827	IPR000439	Ribosomal protein L15e	1	190	69	88	1	1	1
SHGVNQLK	FBgn0028697	RpL15	A8Y560	85	93	SHGVNQLK	1	1	PF00827	IPR000439	Ribosomal protein L15e	1	190	69	88	1	1	1
SVAVCDEEWRRLVAASDSRLLTSTGLPGLAAQIRAPAAAPLGAPLILNPRMTVPTTAASILSAQAAPTAAFDQTGHGMIFAPYDYANYAALAGNPLLTEYADHSVGAIK	FBgn0264491	how	B3DNL7	265	374	APAAAPLGAPLILNPR,LLTSTGLPGLAAQIR,LVAASDSR,SVAVCDEEWR	4	1								0	0	0
SYNAGMLTALSNRIGDVALLLSIAWMLNYGSWNYIFYLEIMQNEFEMLMIGSLVMLAAMTK	FBgn0013684	ND5	B6E0R2	130	191	SYNAGMLTALSNR	1	1	PF00361	IPR001750	NADH:quinone oxidoreductase/Mrp antiporter; membrane subunit	101	385			1	0	0
ARWDAPSDSGGAEILCYHLELSAAGPAFERIYSGAETEAMCERLQPGTTYALRACCEGPAGQSPYSDIGHVTTEAVPPSAPPPPHCSDPPSPYAALLK	FBgn0259735	CG42389	B7YZW3	1239	1337	IYSGAETEAMCER,LQPGTTYALR	2	1	PF00041	IPR003961	Fibronectin type III	1317	1403	1215	1336	1	0	1
EPPSSEFHNCYQGPQTCAELRNLSPYTRYHFRIQASNSAGTGNSSDVISVCTPAAVPGAPQMQGYEFTAQEVTLNWTQPAAHGSPICSYNIEYGERTIATPDACTRYTVSGLMPETGYK	FBgn0259735	CG42389	B7YZW3	1468	1587	NLSPYTR,YTVSGLMPETGYK	2	1	PF00041	IPR003961	Fibronectin type III	1417	1602	1434	1513	1	0	1
FTIDNLAAGTCYQFRVCPVRIAAGGELLYGQPSSPLRYQVPSELDPSSATCHHHLHGSTATPAMASSQRSSRK	FBgn0259735	CG42389	B7YZW3	1815	1888	FTIDNLAAGTCYQFR,IAAGGELLYGQPSSPLR	2	1						1845	1900	0	0	1
GTELQTECLQLRRASSYQFRLRSENEAGFSPWSPEVSYRTLAERPGRPGK	FBgn0259735	CG42389	B7YZW3	1176	1226	GTELQTECLQLR	1	1						1207	1242	0	0	1
LQERSSYTFRIYAHTDRAGDGDYSEEFVFETSATLPANIK	FBgn0259735	CG42389	B7YZW3	1683	1723	SSYTFR	1	1								0	0	0
LQPTTVYSFRLAAVNEAGQSPYSPVASYSTSGNPPPVPK	FBgn0259735	CG42389	B7YZW3	1094	1133	LQPTTVYSFR	1	1	PF00041	IPR003961	Fibronectin type III	1031	1117	1113	1140	1	0	1
LSAGNGSTNGLHMRSVSASAISGASGVGADPVAIGRLQQELSGFNACADPQHHHHHHHHHHHQPCGGGVGGAGGISGATDSHHQHQHHMHHSHHMHHAHHPHTGMGGSSSNSSSSTAAAISSSLAQAGGLRRIVCK	FBgn0259735	CG42389	B7YZW3	1888	2024	LSAGNGSTNGLHMR,SVSASAISGASGVGADPVAIGR	2	1						1845	2016	0	0	1
LTTQPAPPAPPRLECSGAGHNYIK	FBgn0259735	CG42389	B7YZW3	1606	1630	LTTQPAPPAPPR	1	1						1609	1619	0	0	1
PEVIDVTSRAAK	FBgn0259735	CG42389	B7YZW3	934	946	PEVIDVTSR	1	1								0	0	0
QRESNPPHSPSPRRANELNGHNNNNIPPGVPLPGHLNNHHHAVNHQGRRLPQQHQGQAHQVAQQQQSQARNGNPQHPQRAGSSVGGASSVGTSEDGEDNSSLAGDDEEEYHRENSIIEQISAIEK	FBgn0259735	CG42389	B7YZW3	809	934	ESNPPHSPSPR,NGNPQHPQR	2	1						648	931	0	0	1
QRESNPPHSPSPRRANELNGHNNNNIPPGVPLPGHLNNHHHAVNHQGRRLPQQHQGQAHQVAQQQQSQARNGNPQHPQRAGSSVGGASSVGTSEDGEDNSSLAGDDEEEYHRENSIIEQISAIEKPEVIDVTSRAAK	FBgn0259735	CG42389	B7YZW3	809	946	ENSIIEQISAIEKPEVIDVTSR	1	1						648	931	0	0	1
QTYFVAQDLTPGGMYETQVRAINRIGAGSWSQWMRFTAAAAAPGVPEELRVLVK	FBgn0259735	CG42389	B7YZW3	1372	1426	FTAAAAAPGVPEELR	1	1	PF00041	IPR003961	Fibronectin type III	1317	1513			1	0	0
VTSLYSNRRRLSDQQK	FBgn0259735	CG42389	B7YZW3	2024	2040	VTSLYSNR,VTSLYSNRR	2	1								0	0	0
DVNVVNGGDADSAPTEVVDQAAPVARQSPVFVAAEERK	FBgn0037135	CG7414	B7Z098	513	551	DVNVVNGGDADSAPTEVVDQAAPVAR,QSPVFVAAEER	2	1						439	593	0	0	1
DVIIISNARTRGCGFLTNYQRLNVALTRPRRCLVICGNFEDLK	FBgn0035842	CG7504	B7Z0D7	1588	1631	LNVALTR	1	2								0	0	0
EGFGFLRCVERQARLFFHFTEVLDTSREIDINDEVEFTVIQEPGLAYNNSRLQAIRIK	FBgn0263352	Unr	B7Z0E2	544	602	EGFGFLR	1	1	PF00313	IPR002059	Cold-shock protein; DNA-binding	536	586			1	1	0
EIFFHFSEAEGNVELRPGDDVEFTIQTRSVSGSGDPTNPNMLQSK	FBgn0263352	Unr	B7Z0E2	367	412	SVSGSGDPTNPNMLQSK	1	1	PF00313	IPR002059	Cold-shock protein; DNA-binding	346	395	394	420	1	1	1
ENFGFIETLSHDEEVFFHFSNYMGNPNWLELGQEVEYTLARNGNTSVSGNCLPAENVRMLPK	FBgn0263352	Unr	B7Z0E2	790	852	NGNTSVSGNCLPAENVR	1	1	PF00313	IPR002059	Cold-shock protein; DNA-binding	783	833			1	1	0
GDFTLRHGDWVQFLLATDRRDQLQRATSIALLDETFK	FBgn0263352	Unr	B7Z0E2	492	529	ATSIALLDETFK	1	1								0	0	0
IAPEVVLSEERVTGTVTTELRTDSANNVLNSSETTGRISYENRGECFFLPYTK	FBgn0263352	Unr	B7Z0E2	250	303	GECFFLPYTK,IAPEVVLSEER,TDSANNVLNSSETTGR,VTGTVTTELR	4	1	PF00313	IPR002059	Cold-shock protein; DNA-binding	187	250	266	284	1	1	1
IGDPVEFEMTYDRRTGK	FBgn0263352	Unr	B7Z0E2	225	242	IGDPVEFEMTYDRR	1	1	PF00313	IPR002059	Cold-shock protein; DNA-binding	187	250			1	1	0
IGDPVEFEMTYDRRTGKPIASQVSK	FBgn0263352	Unr	B7Z0E2	225	250	TGKPIASQVSK	1	1	PF00313	IPR002059	Cold-shock protein; DNA-binding	187	250			1	1	0
LLHSYGFIQCCERQARLFFHFSQFSGNIDHLK	FBgn0263352	Unr	B7Z0E2	193	225	LLHSYGFIQCCER	1	1	PF00313	IPR002059	Cold-shock protein; DNA-binding	187	250			1	1	0
MQSASVPPQGREFACNITRLAPGSVIFEDVDSTVYK	FBgn0263352	Unr	B7Z0E2	412	448	LAPGSVIFEDVDSTVYK	1	1						394	420	0	0	1
NSIPQPAVLETTHNGVVARPLRCINPDQQEYAGLIEILDELRTTVISQHEFGITSLVNK	FBgn0263352	Unr	B7Z0E2	852	911	NSIPQPAVLETTHNGVVAR,TTVISQHEFGITSLVNK	2	1								0	0	0
PIASQVSK	FBgn0263352	Unr	B7Z0E2	242	250	PIASQVSK	1	1	PF00313	IPR002059	Cold-shock protein; DNA-binding	187	250			1	1	0
REQGTIASLK	FBgn0263352	Unr	B7Z0E2	534	544	REQGTIASLK	1	1	PF00313	IPR002059	Cold-shock protein; DNA-binding	536	586			1	1	0
VSFQIATNQRGNLGACHIRLENPAQPVK	FBgn0263352	Unr	B7Z0E2	317	345	VSFQIATNQR	1	1								0	0	0
VYRTGEEIYDNLPCDSYFNMNAIRNLGIPTTFPTIGTFTLDSTTLGLQPQGQGPSPQQQQHQQQQQQQQQQHQQNMHHHQHQQQHMQQQQQQQQHQQQHQQQQHQQQQQHQQQQQQQQQHPTIGMFDANEVNDVIQNPPQIGVFQSNSVLTNGAGSGSSIFGSQSSNSSAAAADPSQTTRETGIIEK	FBgn0263352	Unr	B7Z0E2	6	193	TGEEIYDNLPCDSYFNMNAIR	1	1	PF00313	IPR002059	Cold-shock protein; DNA-binding	187	250	0	188	1	1	1
SIGHQWYWSYEYSDFNNIEFDSYMIPTNELMTDGFRLLDVDNRVVLPMNSQIRILVTAADVIHSWTVPALGVK	FBgn0013675	COII	C6KI54	98	171	LLDVDNR,VVLPMNSQIR	2	1	PF00116	IPR002429	Cytochrome c oxidase subunit II C-terminal	94	214			1	0	0
AARELLTLDEK	FBgn0010408	RpS9	C6SUW3	56	67	ELLTLDEK	1	1	PF00163	IPR001912	Ribosomal protein S4/S9; N-terminal	18	64			1	1	0
IEDFLERRLQTQVFK	FBgn0010408	RpS9	C6SUW3	102	117	IEDFLER,IEDFLERR,LQTQVFK,RLQTQVFK	4	1	PF01479	IPR002942	RNA-binding S4 domain	108	152			1	1	0
IIGEYGLRNK	FBgn0010408	RpS9	C6SUW3	31	41	IIGEYGLR	1	1	PF00163	IPR001912	Ribosomal protein S4/S9; N-terminal	18	64			1	1	0
LDYVLGLK	FBgn0010408	RpS9	C6SUW3	94	102	LDYVLGLK	1	1								0	0	0
QVVNIPSFVVRLDSQK	FBgn0010408	RpS9	C6SUW3	140	156	QVVNIPSFVVR	1	1	PF01479	IPR002942	RNA-binding S4 domain	108	152			1	1	0
RLFQGNALLRRLVRIGVLDESRMK	FBgn0010408	RpS9	C6SUW3	70	94	IGVLDESR,LFQGNALLR,RLFQGNALLR	3	1								0	0	0
RLFQGNALLRRLVRIGVLDESRMKLDYVLGLK	FBgn0010408	RpS9	C6SUW3	70	102	MKLDYVLGLK	1	1								0	0	0
PGTVVVFAPANITTEVK	FBgn0000556	Ef1alpha48D	C6TP87	273	290	PGTVVVFAPANITTEVK	1	1	PF03144	IPR004161	Translation elongation factor EFTu-like; domain 2	259	325			1	0	0
PLCVEAFQEFPPLGRFAVRDMRQTVAVGVIK	FBgn0000556	Ef1alpha48D	C6TP87	408	439	PLCVEAFQEFPPLGR,QTVAVGVIK	2	1	PF03143	IPR004160	Translation elongation factor EFTu/EF1A; C-terminal	333	441			1	0	0
DQIQDVFK	FBgn0001942	eIF-4a	C9QP42	190	198	DQIQDVFK	1	1	PF00270	IPR011545	DEAD/DEAH box helicase domain	54	218			1	1	0
EELTLEGIK	FBgn0001942	eIF-4a	C9QP42	235	244	EELTLEGIK	1	1								0	0	0
KEELTLEGIK	FBgn0001942	eIF-4a	C9QP42	234	244	KEELTLEGIK	1	1								0	0	0
LFVLDEADEMLSRGFK	FBgn0001942	eIF-4a	C9QP42	174	190	LFVLDEADEMLSR	1	1	PF00270	IPR011545	DEAD/DEAH box helicase domain	54	218			1	1	0
MDDRNEIPQDGPASMEPEGVIESTWHEVYDNFDDMNLREELLRGIYGYGFEK	FBgn0001942	eIF-4a	C9QP42	0	52	GIYGYGFEK	1	1						0	20	0	0	1
MLPPDVQVILLSATMPPDVLEVSRCFMRDPVSILVK	FBgn0001942	eIF-4a	C9QP42	198	234	CFMRDPVSILVK,DPVSILVK	2	1	PF00270	IPR011545	DEAD/DEAH box helicase domain	54	218			1	1	0
PSAIQQRAIIPCVRGRDVIAQAQSGTGK	FBgn0001942	eIF-4a	C9QP42	52	80	DVIAQAQSGTGK	1	2	PF00270	IPR011545	DEAD/DEAH box helicase domain	54	218			1	1	0
QFRSGSSRVLITTDLLARGIDVQQVSLVINYDLPSNRENYIHRIGRGGRFGRK	FBgn0001942	eIF-4a	C9QP42	313	366	VLITTDLLAR	1	1	PF00271	IPR001650	Helicase; C-terminal	256	364			1	1	0
TATFSIAILQQIDTSIRECQALILAPTRELATQIQRVVMALGEYMK	FBgn0001942	eIF-4a	C9QP42	80	126	ECQALILAPTR,ELATQIQR,VVMALGEYMK	3	1	PF00270	IPR011545	DEAD/DEAH box helicase domain	54	218			1	1	0
VHSHACIGGTNVREDARILESGCHVVVGTPGRVYDMINRK	FBgn0001942	eIF-4a	C9QP42	126	166	ILESGCHVVVGTPGR,VHSHACIGGTNVR,VYDMINR,VYDMINRK	4	1	PF00270	IPR011545	DEAD/DEAH box helicase domain	54	218			1	1	0
ESNSEDELEYDPSLYPQRVGRLQRIVDIQFNFNDGRK	FBgn0265047	FDY	D2A6L8	280	317	ESNSEDELEYDPSLYPQR,IVDIQFNFNDGR,IVDIQFNFNDGRK	3	2						277	351	0	0	1
NPTANGANNQGRFNNNQRYGNK	FBgn0265047	FDY	D2A6L8	109	131	NPTANGANNQGR	1	2						37	270	0	0	1
RRRNFILDQTNVYASAQRRK	FBgn0050122	CG30122	E1JGL8	783	803	NFILDQTNVYASAQR	1	1								0	0	0
RSRGSRDNYRRDDRNRNRYNDDRRRDYGGQRHESRWSDSRRGGGGGGYSSNSGGGGSRGYDNRRNYNSGSGGQQNWVQNSRRSGYDDRGYGGGGSGSRGYDNRNRGYAGGSGGGGGGGGGGGGGGGQQNWMQNNRRSGYDDRGYGSSRDYRDRDRGNDRSRMGSNDRNRGSSQSSYRSGGGTHQQRDFRPGHRDTK	FBgn0050122	CG30122	E1JGL8	898	1094	GSSQSSYR,GYAGGSGGGGGGGGGGGGGGGQQNWMQNNR,GYGGGGSGSR,NYNSGSGGQQNWVQNSR,SGGGTHQQR	5	1						872	1272	0	0	1
ARNNTALEYSGTSGASGDSSHPGRMSFFSK	FBgn0260934	par-1	E1JGN0	995	1025	NNTALEYSGTSGASGDSSHPGR	1	1						918	1022	0	0	1
NIEGLDIALQSIGRLK	FBgn0000615	exu	E1JGN9	366	382	NIEGLDIALQSIGR	1	1								0	0	0
TTLYHRVRAVK	FBgn0000615	exu	E1JGN9	333	344	TTLYHR	1	1								0	0	0
VELPAGNYILVGVDIDTTGRRLMDEIVQLAAYTPTDHFEQYIMPYMNLNPAARQRHQVRVISIGFYRMLK	FBgn0000615	exu	E1JGN9	25	95	VELPAGNYILVGVDIDTTGR,VISIGFYR	2	1								0	0	0
PLEGLLVNHK	FBgn0259937	Nop60B	E1JGV6	285	295	PLEGLLVNHK	1	1	PF01472,PF16198	IPR002478,IPR032819	PUA domain,tRNA pseudouridylate synthase B; C-terminal	224	368			1	1	0
NTSSSNSSGSGGSAATTTGNASGQGAGASTGGVGSSSGAGGAGSGGGSGSGLVPTNIQMVSQYIQTGLPYYQQPVYSYEELQMMQQRVPHVQGYYDLNYPPASLGAGRDNLGSVTYSAMNDGRFARTDNNSSPVGNVSSTMSQQAGSSAPMLNVPYAYFYGGNVMPGSFQYGTPAIYPQIPAANTASGQQFPK	FBgn0020279	lig	E1JH02	987	1180	DNLGSVTYSAMNDGR	1	1						977	1235	0	0	1
SRNRSSNRGGTRGSSDSRGWRGRETRENERNQRESREPWSGQNAGQDRGDDRANDNYRGQRNGGGRSGPGGGGRGGGFVSRSGRGGGRMGGRTGGPRGDRGSGGPGGAYGSGRGGNANEDHHEVELWDNTIAQNAEK	FBgn0020279	lig	E1JH02	167	304	ANDNYR,EPWSGQNAGQDR,ESREPWSGQNAGQDR,GDDRANDNYR,GSGGPGGAYGSGR	5	1						132	320	0	0	1
VLLLLTMTQRSEEEVCCALNECDYDLEAAANFLIEELPQGAFAK	FBgn0020279	lig	E1JH02	88	132	VLLLLTMTQR	1	1						132	320	0	0	1
AEPRDGSGGQNSNNSTVGGAYGK	FBgn0004838	Hrb27C	E1JHA4	170	193	DGSGGQNSNNSTVGGAYGK	1	1						160	196	0	0	1
LFVGGLSWETTQENLSRYFCRFGDIIDCVVMK	FBgn0004838	Hrb27C	E1JHA4	8	40	FGDIIDCVVMK,LFVGGLSWETTQENLSR	2	1	PF00076	IPR000504	RNA recognition motif domain	8	77			1	1	0
LGNECSHWGPHHAPINMMQGQNGQMGGPPLNMPIGAPNMMPGYQGWGTSPQQQQYGYGNSGPGSYQGWGAPPGPQGPPPQWSNYAGPQQTQGYGGYDMYNSTSTGAPSGPSGGGSWNSWNMPPNSAGPTGAPGAGAGTATDMYSRAQAWATGGPSTTGPVGGMPRTGPGNSASK	FBgn0004838	Hrb27C	E1JHA4	193	367	AQAWATGGPSTTGPVGGMPR	1	1						160	385	0	0	1
MEEDERGK	FBgn0004838	Hrb27C	E1JHA4	0	8	MEEDERGK	1	1	PF00076	IPR000504	RNA recognition motif domain	8	77	0	6	1	1	1
NNESGRSRGFGFVTFADPTNVNHVLQNGPHTLDGRTIDPKPCNPRTLQK	FBgn0004838	Hrb27C	E1JHA4	40	89	TIDPKPCNPR	1	1	PF00076	IPR000504	RNA recognition motif domain	8	77	69	94	1	1	1
QEGASNYGAGPRSAYGNDSSTQPPYATSQAV	FBgn0004838	Hrb27C	E1JHA4	390	421	QEGASNYGAGPR,SAYGNDSSTQPPYATSQAV	2	1						390	421	0	0	1
SRGFGFLSFEEESSVEHVTNERYINLNGK	FBgn0004838	Hrb27C	E1JHA4	135	164	YINLNGK	1	1	PF00076	IPR000504	RNA recognition motif domain	97	155	160	196	1	1	1
VFLGGLPSNVTETDLRTFFNRYGK	FBgn0004838	Hrb27C	E1JHA4	97	121	VFLGGLPSNVTETDLR	1	1	PF00076	IPR000504	RNA recognition motif domain	97	155			1	1	0
VTEVVIMYDQEK	FBgn0004838	Hrb27C	E1JHA4	121	133	VTEVVIMYDQEK	1	1	PF00076	IPR000504	RNA recognition motif domain	97	155			1	1	0
SGSDIGSSVNMRRLQESDSLSETEAAPEPPPRPDSTPYSEPPPLPPK	FBgn0000414	Dab	E1JI13	753	800	SGSDIGSSVNMRR	1	1						746	917	0	0	1
LFIGGLDYRTTDDGLK	FBgn0004237	Hrb87F	E1JIK0	25	41	LFIGGLDYR,TTDDGLK	2	1	PF00076	IPR000504	RNA recognition motif domain	25	94			1	1	0
LFVGGLRDDHDEECLREYFK	FBgn0004237	Hrb87F	E1JIK0	116	136	DDHDEECLR,LFVGGLR	2	1	PF00076	IPR000504	RNA recognition motif domain	116	175			1	1	0
MAEQNDSNGNYDDGEEITEPEQLRK	FBgn0004237	Hrb87F	E1JIK0	0	25	AEQNDSNGNYDDGEEITEPEQLR	1	1	PF00076	IPR000504	RNA recognition motif domain	25	94	0	20	1	1	1
QDMDRQGGGGGRGGPRAGGRGGQGDRGQGGGGWGGQNRQNGGGNWGGAGGGGGFGNSGGNFGGGQGGGSGGWNQQGGSGGGPWNNQGGGNGGWNGGGGGGYGGGNSNGSWGGNGGGGGGGGGFGNEYQQSYGGGPQRNSNFGNNRPAPYSQGGGGGGFNK	FBgn0004237	Hrb87F	E1JIK0	193	353	GQGGGGWGGQNR,NSNFGNNRPAPYSQGGGGGGFNK,PAPYSQGGGGGGFNK	3	1						190	385	0	0	1
RAVPRQEIDSPNAGATVK	FBgn0004237	Hrb87F	E1JIK0	97	115	QEIDSPNAGATVK	1	1						81	108	0	0	1
WGNIVDVVVMK	FBgn0004237	Hrb87F	E1JIK0	46	57	WGNIVDVVVMK	1	2	PF00076	IPR000504	RNA recognition motif domain	25	94			1	1	0
WLTLRFYDTNPSVLIK	FBgn0027948	msps	E1JIM4	1234	1250	FYDTNPSVLIK	1	1								0	0	0
EDREQIFDPPLDRQQLEGAGTSRAAVGLNGVEFEGSK	FBgn0262735	Imp	E1JJM0	15	52	AAVGLNGVEFEGSK	1	1						0	83	0	0	1
GGQNVRELQRVTGSVIK	FBgn0262735	Imp	E1JJM0	413	430	VTGSVIK	1	1	PF00013	IPR004088	K Homology domain; type 1	396	465			1	1	0
ILAHNNLIGRIIGK	FBgn0262735	Imp	E1JJM0	175	189	ILAHNNLIGR	1	1	PF00013	IPR004088	K Homology domain; type 1	174	239			1	1	0
ITVSSINDINSFNLERIITVK	FBgn0262735	Imp	E1JJM0	204	225	ITVSSINDINSFNLER	1	1	PF00013	IPR004088	K Homology domain; type 1	174	239			1	1	0
LPEHALAPPSGGDEETPVHIIGLFYSVQSAQRRIRAMMLSTNPPPITK	FBgn0262735	Imp	E1JJM0	430	478	AMMLSTNPPPITK	1	1	PF00013	IPR004088	K Homology domain; type 1	396	465	434	580	1	1	1
MREEGFMCGTDDVRLTVELLVASSQVGRIIGK	FBgn0262735	Imp	E1JJM0	381	413	LTVELLVASSQVGR	1	1	PF00013	IPR004088	K Homology domain; type 1	396	465			1	1	0
NQRRSQRNQRNPYPGMPGPGRQADFPLRILVQSEMVGAIIGRQGSTIRTITQQSRARVDVHRK	FBgn0262735	Imp	E1JJM0	60	123	ILVQSEMVGAIIGR,NPYPGMPGPGR,QADFPLR,TITQQSR	4	1	PF00013	IPR004088	K Homology domain; type 1	86	151	50	123	1	1	1
RILEVMQQEAISTNK	FBgn0262735	Imp	E1JJM0	147	162	ILEVMQQEAISTNK	1	1	PF00013	IPR004088	K Homology domain; type 1	86	151	159	164	1	1	1
TPASVVPPVFPNDLQETTYLYIPNNAVGAIIGTRGSHIRSIMRFSNASLK	FBgn0262735	Imp	E1JJM0	294	344	FSNASLK	1	1	PF00013	IPR004088	K Homology domain; type 1	311	378			1	1	0
CRPFGERGYLVDLRAGAELQLEDVRDLNTYSDVDSSCDTSLNYHDVNNLPAAQEDENTVK	FBgn0283712	LIMK1	E1JJM7	795	855	AGAELQLEDVR	1	2						838	885	0	0	1
ELIHDPAQVLPWPQRVRLARDIACGMSYLHSMNIIHRDLNSMNCLVREDRSVIVADFGLARSVDAPRLPSGNMTPGGYGSGANSDAPMSPSGTLRRSK	FBgn0283712	LIMK1	E1JJM7	462	560	SVIVADFGLAR	1	2	PF00069	IPR000719	Protein kinase domain	380	659	525	567	1	0	1
MREEAAATASSVGGAGCAAGTAAGSLNGHRTIGSSGTPNSAVGERRRRAAPSPPVRTHFNTRC	FBgn0283712	LIMK1	E1JJM7	1172	1235	TIGSSGTPNSAVGER	1	2						1034	1235	0	0	1
CGVISPRFDVPINDIEK	FBgn0010198	RpS15Aa	E1JJM9	71	88	FDVPINDIEK	1	1	PF00410	IPR000630	Ribosomal protein S8	5	129			1	1	0
IVVNLTGRLNK	FBgn0010198	RpS15Aa	E1JJM9	60	71	IVVNLTGR	1	2	PF00410	IPR000630	Ribosomal protein S8	5	129			1	1	0
WTNNLLPSRQFGYVVLTTSGGIMDHEEARRK	FBgn0010198	RpS15Aa	E1JJM9	88	119	WTNNLLPSR	1	2	PF00410	IPR000630	Ribosomal protein S8	5	129			1	1	0
EFVETALAMNETLFRGRQIK	FBgn0005648	Pabp2	E2QC83	147	167	EFVETALAMNETLFR	1	1	PF00076	IPR000504	RNA recognition motif domain	97	167			1	1	0
GFAYIEFGSK	FBgn0005648	Pabp2	E2QC83	137	147	GFAYIEFGSK	1	1	PF00076	IPR000504	RNA recognition motif domain	97	167			1	1	0
QEIDTRSVYVGNVDYGASAEELEAHFHGCGTINRVTILCNK	FBgn0005648	Pabp2	E2QC83	90	131	QEIDTR,VTILCNK	2	1	PF00076	IPR000504	RNA recognition motif domain	97	167			1	1	0
RTNRPGLSTTNRFARGSFRGRGARVSRACCHSTFRGARRAMGYRGRANYYAPY	FBgn0005648	Pabp2	E2QC83	171	224	RTNRPGLSTTNR,TNRPGLSTTNR	2	1						171	224	0	0	1
SCTHLFWSPRGQFIVMANLTMGTFEFVDSTNDYIITASPDHFRASEVEWDPTGRYVVTGVSSWK	FBgn0034237	eIF3-S9	E2QCG7	491	555	ASEVEWDPTGR,YVVTGVSSWK	2	1	PF08662	IPR013979	Translation initiation factor; beta propellor-like domain	378	582			1	0	0
ELAPYDPDWFYVRCASILRHLYHRSPAGVGSITK	FBgn0010412	RpS19a	E2QD65	43	77	ELAPYDPDWFYVR,SPAGVGSITK	2	1	PF01090	IPR001266	Ribosomal protein S19e	4	139			1	1	0
LSSIGQRDLDRIANQIVFK	FBgn0010412	RpS19a	E2QD65	122	141	IANQIVFK,LSSIGQR	2	1	PF01090	IPR001266	Ribosomal protein S19e	4	139	115	126	1	1	1
ESRYESSGGGGGSYRGQRGGNQQRNVNGSYGGGRPMGDRGRGGAGNQGGGGGGYINRQNQSQRMPLGLENK	FBgn0042134	Capr	E4NKG1	889	960	GGAGNQGGGGGGYINR,MPLGLENK,NVNGSYGGGR,NVNGSYGGGRPMGDR,YESSGGGGGSYR	5	1						664	961	0	0	1
ESRYESSGGGGGSYRGQRGGNQQRNVNGSYGGGRPMGDRGRGGAGNQGGGGGGYINRQNQSQRMPLGLENKN	FBgn0042134	Capr	E4NKG1	889	961	MPLGLENKN	1	1						664	961	0	0	1
LHLGVQAELDQHQSYQQQQERPSHLLEPQHQRAPSLEHQQNSMVQQVSTQVYQAAPQAGGTTTPVHVLYAPAPPAQQQPQQPPPHPHQLLSSPVNLQALQTGTAAPPAQQQQPHPTHFAPNVRAVEQNYFK	FBgn0042134	Capr	E4NKG1	363	494	AVEQNYFK	1	1						316	523	0	0	1
QEWATPRDHSTGGGNSGYADNNESNNHWNNSQGDGRRNSGNYQRRGGDRDNRDRDQGGRGDERRNGGDRGNYRSRQYGNSSNTNGRNSGNSSGVYFRNNESGNGGGNNYYQNGGGGGGTYNK	FBgn0042134	Capr	E4NKG1	767	889	NNESGNGGGNNYYQNGGGGGGTYNK,NSGNSSGVYFR,NSGNYQR,QEWATPR,QYGNSSNTNGR	5	1						664	961	0	0	1
QPPQHPQGPGIQAPQTPQQQQFMQHSRPLAEVLGTGRFHFLQDSELDNPEALAPPPPTNQGLVFEQQPQQPNHVEEPTQAILTLTFTNQSFPSQQPQPQQQGPQQQQQLFSPVLIHEQRQQPPQQQPQPMLIMPRLPTQQPQQPAPQGIGMQAGDVTSGFSYENAVVSYEQQIQQQLK	FBgn0042134	Capr	E4NKG1	494	672	PLAEVLGTGR,QQPPQQQPQPMLIMPR	2	1						316	961	0	0	1
QQQQQQQQQQQNLQQLDEPSSVNSSSSVGAGGDVENNEWHARNNDTNAAATAALTNVLK	FBgn0042134	Capr	E4NKG1	672	731	NNDTNAAATAALTNVLK	1	1						664	961	0	0	1
FGATILQHPRGVTVDNK	FBgn0010300	brat	E8NHB3	865	882	FGATILQHPR	1	1								0	0	0
RDSQLLYPNRVAVVRNSGDIIVTERSPTHQIQIYNQYGQFVRK	FBgn0010300	brat	E8NHB3	822	865	DSQLLYPNR,NSGDIIVTER,RDSQLLYPNR	3	1	PF01436	IPR001258	NHL repeat	826	856			1	0	0
VFNYEGQYLRQIGGEGITNYPIGVGINSNGEILIADNHNNFNLTIFTQDGQLISALESK	FBgn0010300	brat	E8NHB3	939	998	VFNYEGQYLR	1	1	PF01436	IPR001258	NHL repeat	915	985			1	0	0
RLARKQNEKDCDEDDK	FBgn0261545	CG42663-RB	F0JAQ8	7	23	LARKQNEKDCDEDDK	1	1						0	45	0	0	1
MLLQSILMK	FBgn0262481	CG43071-RA	F2FB65	0	9	LLQSILMK	1	1						0	1	0	0	1
AELNEFLTRELAEDGYSGVEVRVTPSRTEIIIMATK	FBgn0002622	RpS3	G3M3A2	20	56	AELNEFLTR,ELAEDGYSGVEVR,TEIIIMATK	3	1	PF07650	IPR004044	K Homology domain; type 2	21	94			1	1	0
FVDGLMIHSGDPCNDYVETATRHVLLRQGVLGIK	FBgn0002622	RpS3	G3M3A2	153	187	FVDGLMIHSGDPCNDYVETATR	1	1								0	0	0
GCEVVVSGK	FBgn0002622	RpS3	G3M3A2	134	143	GCEVVVSGK	1	1								0	0	0
GRRIRELTAMVQK	FBgn0002622	RpS3	G3M3A2	64	77	ELTAMVQK,IRELTAMVQK	2	1	PF07650	IPR004044	K Homology domain; type 2	21	94			1	1	0
LTGGLAVRRACYGVLRYIMESGAK	FBgn0002622	RpS3	G3M3A2	110	134	ACYGVLR,LTGGLAVR,LTGGLAVRR,RACYGVLR,YIMESGAK	5	1								0	0	0
RFNFETGRIELYAEK	FBgn0002622	RpS3	G3M3A2	77	92	FNFETGR,RFNFETGR	2	1	PF07650	IPR004044	K Homology domain; type 2	21	94			1	1	0
TQQVLGEK	FBgn0002622	RpS3	G3M3A2	56	64	TQQVLGEK	1	1	PF07650	IPR004044	K Homology domain; type 2	21	94			1	1	0
VAARGLCAIAQAESLRYK	FBgn0002622	RpS3	G3M3A2	92	110	GLCAIAQAESLR	1	1	PF07650	IPR004044	K Homology domain; type 2	21	94			1	1	0
VAARGLCAIAQAESLRYKLTGGLAVRRACYGVLRYIMESGAK	FBgn0002622	RpS3	G3M3A2	92	134	YKLTGGLAVR	1	1	PF07650	IPR004044	K Homology domain; type 2	21	94			1	1	0
PLEGPIDTWSSVLEDTISNTGNIGYTSTLSADAPEFTPSYLRHTFSDQTHTFLANERIYNEFIPRNRPEQTIGPHQK	FBgn0261836	Msp300	M9MRJ4	3537	3614	IYNEFIPR	1	1						3538	3630	0	0	1
PVESSQQPSIEIQLERQQPQEQEQLFLPADDRTRSRSPMWVPGSTSYAEVLRGLELERIRAEQQAAQAVQGRSDLTIQDVVDASAEVAGSIYIPQPDPEPPIK	FBgn0261836	Msp300	M9MRJ4	582	685	AEQQAAQAVQGR	1	1						418	696	0	0	1
VYVGNLGSSASK	FBgn0030479	Rbp1-like	M9MS48	12	24	VYVGNLGSSASK	1	2	PF00076	IPR000504	RNA recognition motif domain	12	78			1	1	0
YEIENAFSK	FBgn0030479	Rbp1-like	M9MS48	24	33	YEIENAFSK	1	1	PF00076	IPR000504	RNA recognition motif domain	12	78			1	1	0
YGPLRNVWVARNPPGFAFVEFEDRRDAEDATRGLDGTRCCGTRIRVEMSSGRSREGRGGGGGGGGGGGGSGGGGRGGGSGARAGGGGRAGDGGGRYRIK	FBgn0030479	Rbp1-like	M9MS48	33	132	DAEDATR,IRVEMSSGR,NPPGFAFVEFEDR,NPPGFAFVEFEDRR,NVWVAR,RDAEDATR,VEMSSGR	7	2	PF00076	IPR000504	RNA recognition motif domain	12	78	55	152	1	1	1
PTTNFSPPITTTTTTTTTTTTTSRPYAYNPYANWQNRPSQQHPNWHPADPEYVRAQEARQQEFIREREQRRREQQLRDQQRYPQQEPREQQDERIRQQREQEERLRQQREQEERLRQQRELEERIRQQQEREQYEREQQEREQREREELERQQREREQQQPEQQPEYNPEPVNPWGYPVQEPQPDDNPEDGRLPYPSYEQYGPEGNENLPETDANRNFSEEDREQQQQEQLRREQQEQQEREYQLQLEREQQEREQQERGQQEPGPEEYPSYEEYSRALQEK	FBgn0001114	Glt	M9NCS8	593	875	QQEFIR	1	1						594	1026	0	0	1
QWALREIFTPIQEQTASLQTVAPGLLELSNYILYRAPVINSISQSYRSVPAYLYTFDYRGEHHRFGHLSNPLPFGVDASLSDDSVYLFPYPPEASRLNPLDRSLSRALVTMWVNFATTGVPNPSSGVWPQATSEYGPFLRFTNNQQSPLELDPHFGEGIYLPNYRVIYK	FBgn0001114	Glt	M9NCS8	424	593	APVINSISQSYR,LNPLDR,SVPAYLYTFDYR	3	1	PF00135	IPR002018	Carboxylesterase; type B	58	570	549	551	1	0	1
ALLQGDFIRLVSYNQVEK	FBgn0041164	armi	M9NDG7	736	754	ALLQGDFIR	1	1								0	0	0
IGSVEEFQGQERDIILISTVRSSEEILRMDARFSLGFVRCSK	FBgn0041164	armi	M9NDG7	1037	1079	IGSVEEFQGQER,SSEEILR	2	1								0	0	0
TMTLIETLLQLVRNLPGARILVGTPSNSSADLVTK	FBgn0041164	armi	M9NDG7	695	730	ILVGTPSNSSADLVTK	1	1								0	0	0
TYMHRFRLLLHLEEIECFVNFRNYDRDRAHFLRDGEFLTLQIENLAERRPSLVIGDTLRVINPWSDPDSQTTK	FBgn0041164	armi	M9NDG7	494	567	VINPWSDPDSQTTK	1	1						558	565	0	0	1
EQFAWRHYYWYLTNEGIEELRSYLHLPPEIVPSTLK	FBgn0261593	RpS10b	M9NEQ9	57	93	EQFAWR	1	2	PF03501	IPR005326	Plectin/S10; N-terminal	2	95	86	160	1	0	1
GDVGPGAGEVEFRGGFGRGSRN	FBgn0261593	RpS10b	M9NEQ9	138	160	GDVGPGAGEVEFR	1	1						86	160	0	0	1
KGDVGPGAGEVEFRGGFGRGSRN	FBgn0261593	RpS10b	M9NEQ9	137	160	KGDVGPGAGEVEFR	1	1						86	160	0	0	1
RPARSETVRPRPAVGGPRGPGDASK	FBgn0261593	RpS10b	M9NEQ9	93	118	SETVRPRPAVGGPR	1	1	PF03501	IPR005326	Plectin/S10; N-terminal	2	95	86	160	1	0	1
TGEDRSAYRRAPGGSGVDK	FBgn0261593	RpS10b	M9NEQ9	118	137	RAPGGSGVDK	1	1						86	160	0	0	1
IFTGDSDCDRSHRRSTINLGIRKVQYAPTK	FBgn0000120	Arr1	M9NES0	146	176	KVQYAPTK	1	1	PF00339	IPR011021	Arrestin-like; N-terminal	17	172			1	0	0
ELLLSFGK	FBgn0005411	U2af50	M9NF89	235	243	ELLLSFGK	1	1	PF00076	IPR000504	RNA recognition motif domain	219	289			1	1	0
IFIGGLPNYLNDDQVK	FBgn0005411	U2af50	M9NF89	219	235	IFIGGLPNYLNDDQVK	1	1	PF00076	IPR000504	RNA recognition motif domain	219	289			1	1	0
NFAFLEFRSIDETTQAMAFDGINLK	FBgn0005411	U2af50	M9NF89	150	175	SIDETTQAMAFDGINLK	1	1	PF00076	IPR000504	RNA recognition motif domain	105	179			1	1	0
PAVVSSGVISTVVPDSPHK	FBgn0005411	U2af50	M9NF89	200	219	PAVVSSGVISTVVPDSPHK	1	1	PF00076	IPR000504	RNA recognition motif domain	219	289			1	1	0
GQSLGYGFVNYVRPQDAEQAVNVLNGLRLQNK	FBgn0260400	elav	M9NFP7	199	231	PQDAEQAVNVLNGLR	1	1	PF00076	IPR000504	RNA recognition motif domain	197	234	191	201	1	1	1
GYGFVSMTNYDEAAMAIRALNGYTMGNRVLQVSFK	FBgn0260400	elav	M9NFP7	443	478	ALNGYTMGNR,VLQVSFK	2	1	PF00076	IPR000504	RNA recognition motif domain	403	473	477	483	1	1	1
MDFIMANTGAGGGVDTQAQLMQSAAAAAAVAATNAAAAPVQNAAAVAAAAQLQQQQVQQAILQVQQQQTQQAVAAAAAAVTQQLQQQQQAVVAQQAVVQQQQQQAAAVVQQAAVQQAVVPQPQQAQPNTNGNAGSGSQNGSNGSTETRTNLIVNYLPQTMTEDEIRSLFSSVGEIESVK	FBgn0260400	elav	M9NFP7	0	179	SLFSSVGEIESVK	1	1	PF00076	IPR000504	RNA recognition motif domain	150	185	0	150	1	1	1
APDFMFFAPRVRINK	FBgn0011661	Moe	M9NG50	264	279	APDFMFFAPR	1	1	PF09380	IPR018980	FERM; C-terminal PH-like domain	210	299			1	0	0
IGFPWSEIRNISFSEK	FBgn0011661	Moe	M9NG50	238	254	IGFPWSEIR	1	1	PF09380	IPR018980	FERM; C-terminal PH-like domain	210	299			1	0	0
RILALCMGNHELYMRRRKPDTIDVQQMK	FBgn0011661	Moe	M9NG50	279	307	RKPDTIDVQQMK	1	1	PF09380	IPR018980	FERM; C-terminal PH-like domain	210	299	303	321	1	0	1
ILNRFIPLLQK	FBgn0262534	CG43088	M9NGE9	134	145	FIPLLQK	1	1								0	0	0
LLCQATISIQMSRQQMQISSK	FBgn0262534	CG43088	M9NGE9	145	166	QQMQISSK	1	1								0	0	0
MAYVIPIACFEARISGIPLSLRK	FBgn0262534	CG43088	M9NGE9	29	52	ISGIPLSLR	1	1								0	0	0
NAEIGTYQHTFNLRHAQARNMVEQTIEVLK	FBgn0262534	CG43088	M9NGE9	271	301	NMVEQTIEVLK	1	1	PF13359	IPR027806	Harbinger transposase-derived nuclease domain	182	330			1	0	0
PYVQVSALSHPIQLAAVFRYLVTGCSELAVAHDYRVRIESSMLAK	FBgn0262534	CG43088	M9NGE9	89	134	IESSMLAK	1	1								0	0	0
PDNNGPPGGFGPGNGPGGGPGSGPGQNDGSRFDVFGPNQVSGNNFIDLDNNGPPGFGPPGRNFGPNGPGPRGNFGPNFGHNFGPRGPGGPFIRPNGPLPGPGPNFGPHFRPNGPNFGPNFGPNFGPRPGSRNFGPRGPDGPFGPGRDDFGGPPFGGPRPHMGPNGPGHNMRGFNGGPISDNPFRRQGGPPGPGFGNDDLGAGPPRGPRNFGNRFGNPGGGGGGGGGGGNNNRK	FBgn0052685	ZAP3	M9NGY4	1015	1248	GFNGGPISDNPFR,GFNGGPISDNPFRR,QGGPPGPGFGNDDLGAGPPR	3	1						611	1266	0	0	1
QSQDSFAGRGGGPGNNINNNFSNNRRQNNRRDNNRNQGFSDERGGGDSGPGGYNPNRGNYNQRNSFNQSNAPYK	FBgn0052685	ZAP3	M9NGY4	502	576	NQGFSDER,NSFNQSNAPYK	2	1						177	595	0	0	1
ATYAAIAK	FBgn0004867	RpS2	M9PB84	221	229	ATYAAIAK	1	1	PF03719	IPR005324	Ribosomal protein S5; C-terminal	167	239			1	1	0
CGSVSVRLIPAPRGTGIVSAPVPK	FBgn0004867	RpS2	M9PB84	170	194	GTGIVSAPVPK	1	1	PF03719	IPR005324	Ribosomal protein S5; C-terminal	167	239			1	1	0
EMPLGSTPYQAYSDFLSK	FBgn0004867	RpS2	M9PB84	240	258	EMPLGSTPYQAYSDFLSK	1	1						257	267	0	0	1
EMPLGSTPYQAYSDFLSKPTPRLHADA	FBgn0004867	RpS2	M9PB84	240	267	EMPLGSTPYQAYSDFLSKPTPR	1	1						257	267	0	0	1
EVATAIRGAIILAK	FBgn0004867	RpS2	M9PB84	128	142	EVATAIR	1	1	PF00333	IPR013810	Ribosomal protein S5; N-terminal	84	149			1	1	0
LLTMAGIEDCYTSARGSTGTLGNFAK	FBgn0004867	RpS2	M9PB84	195	221	GSTGTLGNFAK,LLTMAGIEDCYTSAR	2	1	PF03719	IPR005324	Ribosomal protein S5; C-terminal	167	239			1	1	0
LSVVPVRRGYWGNK	FBgn0004867	RpS2	M9PB84	142	156	LSVVPVR,LSVVPVRR	2	1	PF00333	IPR013810	Ribosomal protein S5; N-terminal	84	149			1	1	0
MADEAPARSGFRGGFGSRGGRGGRGRGRGRWARGRGK	FBgn0004867	RpS2	M9PB84	0	37	ADEAPAR	1	1						0	41	0	0	1
TYAYLTPDLWK	FBgn0004867	RpS2	M9PB84	229	240	TYAYLTPDLWK	1	1	PF03719	IPR005324	Ribosomal protein S5; C-terminal	167	239			1	1	0
VVINPSTTYAGVQVRVGPSASAYVTYVNNSDALRAIQSVNNIMIDGRLIK	FBgn0051716	Cnot4	M9PB92	139	189	AIQSVNNIMIDGR	1	1	PF00076	IPR000504	RNA recognition motif domain	109	189			1	1	0
AANDLNNRWFGGRPVYSELSPVTDFREACCRQYEMGECTRSGFCNFMHLK	FBgn0017457	U2af38	M9PBM1	127	177	PVYSELSPVTDFR,QYEMGECTR,WFGGRPVYSELSPVTDFR	3	1	PF00076,PF00642	IPR000504,IPR000571	RNA recognition motif domain,Zinc finger; CCCH-type	93	176			1	1	0
PISRELRRYLYSRRRRARSRSRSPGRRRGSRSRSRSPGRRGGGRGDGVGGGNYLNNERDNMRGNDRGNDRDRRK	FBgn0017457	U2af38	M9PBM1	177	251	GDGVGGGNYLNNER,GDGVGGGNYLNNERDNMR,GGGRGDGVGGGNYLNNER	3	1						186	264	0	0	1
HSGREDNERERERYRLEREREDREGPGRGGGSNGLDARPGRGFGAERRRSRSRERRDRERDRGRGAVASNGRSRSRSRERRK	FBgn0016978	snRNP-U1-70K	M9PC89	208	290	GGGSNGLDARPGR	1	1						187	448	0	0	1
ARAIPRVTLVLAERGSCFALWSDRIDNLSNYRIAGPSFHTMCRSSNHQQMIGFSFDSTDAARELWQHVERLVSNPENEALTVAGTRK	FBgn0032694	MESR3	M9PDC4	141	228	LVSNPENEALTVAGTR	1	1						216	246	0	0	1
DSHNQQSASNYQHHHVRSASPPGRSSGVSGSGGGGPGGAGLAAGYADK	FBgn0002044	swm	M9PDF2	180	228	SSGVSGSGGGGPGGAGLAAGYADK	1	1						165	372	0	0	1
GYCVRGETCPWDHGVNPVVFEGINNTSLMMSMREYNPDAPEIWARSGGPPPGAGQGPVPPPTQPGQTTINPFSGNVRPTTLMSGSGPSPMGVPNPADYARNPGAPPQAAMMPFPFNPTAVTTPLQRQLIPIPVVDGAPTGGVAEVGK	FBgn0002044	swm	M9PDF2	376	523	EYNPDAPEIWAR,QLIPIPVVDGAPTGGVAEVGK	2	1						414	514	0	0	1
IVNIQVSYEGDPEAAIVTFSTHAEANVAYRSTEAVLNNRFIK	FBgn0002044	swm	M9PDF2	588	630	STEAVLNNR	1	1								0	0	0
SPPGSQTDNRHHGRRNFDRRRIGGNADDRPRFGNNK	FBgn0002044	swm	M9PDF2	280	316	IGGNADDRPR	1	1						165	372	0	0	1
VPINSRLGPRVNPNMQQHNSSLELRK	FBgn0002044	swm	M9PDF2	542	568	VNPNMQQHNSSLELR	1	1						542	567	0	0	1
LPVVDVRTRIAMGETK	FBgn0035335	mRpL23	M9PE14	61	77	LPVVDVR	1	1	PF00276	IPR013025	Ribosomal protein L25/L23	33	105			1	1	0
TYAICGEIRRMGESDDCIVRLAK	FBgn0015521	RpS21	M9PEA6	51	74	TYAICGEIR	1	1	PF01249	IPR001931	Ribosomal protein S21e	0	79			1	1	0
FDVAPGNQQFRYAVALQYVRGLCWVLK	FBgn0031868	Rat1	M9PEY6	503	530	FDVAPGNQQFR,YAVALQYVR	2	1								0	0	0
HRPVIGFNSHLTRAYVPDSGHRMLNAGIRNQQGGGGNGGGGGGYGQGGGYGQGIGGNQGQSYQNNSRNYNYNYNNNYNQHQGGGYQNNYNNRQQQQYGHNQRFNQDNSNQQQRNFNNYNGPRNNNYQQQGGSRQQNQNYRRF	FBgn0031868	Rat1	M9PEY6	766	908	AYVPDSGHR,FNQDNSNQQQR,MLNAGIR,NFNNYNGPR,NNNYQQQGGSR,QQNQNYR,QQQQYGHNQR	7	1						752	908	0	0	1
MGVPAFFRWLSRK	FBgn0031868	Rat1	M9PEY6	0	13	GVPAFFR	1	1	PF03159	IPR004859	Putative 5-3 exonuclease	0	256	0	3	1	1	1
QTLEMPNLPFEYSFERALDDWVFMCFFVGNDFLPHLPSLEIREGAVDRLVELYK	FBgn0031868	Rat1	M9PEY6	316	370	QTLEMPNLPFEYSFER	1	1								0	0	0
TRGYLTDSGDVNLDRVQLIMTDLGNAEDQIFK	FBgn0031868	Rat1	M9PEY6	375	407	GYLTDSGDVNLDR	1	1						399	488	0	0	1
ADIRYEGRLYTVDPQECTIALSSVRSFGTEDRDTQFQIAPQSQIYDYILFRGSDIK	FBgn0041775	tral	M9PF20	17	73	LYTVDPQECTIALSSVR	1	1	PF12701	IPR025609	Lsm14 N-terminal	7	79	44	48	1	0	1
FEGDFDFEQANNK	FBgn0041775	tral	M9PF20	406	419	FEGDFDFEQANNK	1	1	PF09532	IPR019050	FDF domain	404	491	224	411	1	0	1
LNTETFGVSSTRRGSSYRGRNQYYNNNGNGGINSGYGGAPGYNRNNYRMGGGGGNFRNRSNNRNNGGGRGGNGMPNITNGNTAAALK	FBgn0041775	tral	M9PF20	527	614	GGNGMPNITNGNTAAALK,LNTETFGVSSTR,LNTETFGVSSTRR,MGGGGGNFR,NQYYNNNGNGGINSGYGGAPGYNR	5	1	PF09532	IPR019050	FDF domain	494	537	506	657	1	0	1
QPISVLDMLAGASRSTTPISLIVSPTAELTQQQQLHQQQNAGQGGNGRDAGHK	FBgn0041775	tral	M9PF20	205	258	QPISVLDMLAGASR	1	1						83	411	0	0	1
RQNHQQQQNQQHQQRGGPSHNNMQQQQQRGGGSGTDFYNQQRDRRDSGRQMDNNYSNNYNNNNNNQRNRGGGNGMQQQQRGGNGGSGGGGGNGGGNNPAWNMHRGNQNSNNMMNMRNRGMGSRGPMRPNQGYRPQSANNQNK	FBgn0041775	tral	M9PF20	258	400	GGGNGMQQQQR,GGGSGTDFYNQQR,GGNGGSGGGGGNGGGNNPAWNMHR,GNQNSNNMMNMR,GPMRPNQGYR,GPMRPNQGYRPQSANNQNK,NRGGGNGMQQQQR,QMDNNYSNNYNNNNNNQR	8	1						224	411	0	0	1
GYGFVTFETEQEAQRLQADGECVVLRDRK	FBgn0011206	bol	M9PF25	73	102	LQADGECVVLR	1	1	PF00076	IPR000504	RNA recognition motif domain	34	88			1	1	0
YGTLIPNRIFVGGISGDTTEADLTRVFSAYGTVK	FBgn0011206	bol	M9PF25	26	60	IFVGGISGDTTEADLTR,VFSAYGTVK,YGTLIPNR	3	1	PF00076	IPR000504	RNA recognition motif domain	34	88			1	1	0
QEQQAVNPSAWYYLQPRSMTHSSRSLNATPRSCATPPGTRLSVDSTIGSLRLNLNYTADHVFPLATYDDLMNLLLESVDQRPITVSAVSILGELVSGK	FBgn0004390	RasGAP1	M9PF62	407	505	LSVDSTIGSLR	1	1						428	447	0	0	1
TIQSLGNLVSSRSSQQTCK	FBgn0004390	RasGAP1	M9PF62	691	710	TIQSLGNLVSSR	1	1	PF00616	IPR001936	Ras GTPase-activating protein	593	697			1	0	0
SLESRQRNIQRLK	FBgn0011272	RpL13	M9PFF0	104	117	QRNIQR	1	1	PF01294	IPR001380	Ribosomal protein L13e	6	186	103	109	1	1	1
PPVLHHNSHSPNASLQLPSPIITRRTRTASTSARALENPVVTGMVK	FBgn0036661	CG9705	M9PFS8	14	60	ALENPVVTGMVK	1	1	PF00313	IPR002059	Cold-shock protein; DNA-binding	55	119	0	53	1	1	1
AAPANATPARAPPAK	FBgn0037137	Nopp140	M9PFZ1	364	379	AAPANATPAR	1	1						50	773	0	0	1
KPAVQPAAK	FBgn0037137	Nopp140	M9PFZ1	239	248	KPAVQPAAK	1	1						50	773	0	0	1
NDFTSTPNNTFSRNHNMNNSGGGSGRRSPFRRVRTEDVVVDSRVQDMSFEAK	FBgn0037137	Nopp140	M9PFZ1	584	636	NDFTSTPNNTFSR	1	1						50	773	0	0	1
AGFAGDDAPRAVFPSIVGRPRHQGVMVGMGQK	FBgn0000045	Act79B	M9PFZ6	19	51	AVFPSIVGRPR	1	7	PF00022	IPR004000	Actin family	3	376			1	0	0
ILTERGYSFTTTAEREIVRDIK	FBgn0000045	Act79B	M9PFZ6	192	214	GYSFTTTAER	1	6	PF00022	IPR004000	Actin family	3	376			1	0	0
SYELPDGQVITIGNERFRTPEALFQPSFLGMESCGIHETVYQSIMK	FBgn0000045	Act79B	M9PFZ6	239	285	SYELPDGQVITIGNER	1	6	PF00022	IPR004000	Actin family	3	376			1	0	0
FVIRNIVEAAAVRDITEASIWDSYVLPK	FBgn0261597	RpS26	M9PG47	38	66	DITEASIWDSYVLPK,NIVEAAAVR	2	1	PF01283	IPR000892	Ribosomal protein S26e	0	105			1	1	0
VVRNRSREARRIRTPPLRSFPK	FBgn0261597	RpS26	M9PG47	82	104	IRTPPLR	1	1	PF01283	IPR000892	Ribosomal protein S26e	0	105	84	114	1	1	1
FSDGREVGLGNFEHSRHHSGK	FBgn0037093	Cdk12	M9PG50	372	393	EVGLGNFEHSR	1	1						0	544	0	0	1
SSGGRGFGMSHSLPSGMSRYAFSPQDTEFSFPSSSSRRGYNDFPGCGGSGGNGGSANNLGGGNMCHLPPMASNNSLNNLCGLSLGSGGSDDLMNDPRASNTNLIVNYLPQDMTDRELYALFRAIGPINTCRIMRDYK	FBgn0264270	Sxl	M9PHB3	24	161	YAFSPQDTEFSFPSSSSR	1	1	PF00076	IPR000504	RNA recognition motif domain	126	197	0	117	1	1	1
INRPPLSLQRIARFFK	FBgn0035753	RpL18	M9PHM6	55	71	INRPPLSLQR	1	1	PF17135	IPR021131	Ribosomal protein L18e/L15P	1	188			1	1	0
NTLLLQGRRTARTACK	FBgn0035753	RpL18	M9PHM6	134	150	NTLLLQGR	1	1	PF17135	IPR021131	Ribosomal protein L18e/L15P	1	188	150	188	1	1	1
SQDVYLRLLVK	FBgn0035753	RpL18	M9PHM6	19	30	SQDVYLR	1	1	PF17135	IPR021131	Ribosomal protein L18e/L15P	1	188			1	1	0
AVIQVYNYSHSTSLLAATTLRNVLGTRNLSELLTERETISHTMQMSLDEATDPWGVK	FBgn0030992	CG33253	M9PI06	170	227	NLSELLTER	1	2	PF01145	IPR001107	Band 7 domain	94	266	212	216	1	0	1
MLSCAGADRLQTGMRGAFGKPQGTVARVRIGQPIMSVRSSDRYK	FBgn0024733	RpL10	M9PIM0	101	145	GAFGKPQGTVAR	1	1	PF00252	IPR016180	Ribosomal protein L10e/L16	11	165			1	1	0
PQGTVARVRIGQPIMSVRSSDRYK	FBgn0024733	RpL10	M9PIM0	121	145	IGQPIMSVR	1	1	PF00252	IPR016180	Ribosomal protein L10e/L16	11	165			1	1	0
CVTAMVTGFTYRRPQGDQLDSANPVRLDSNESWQCPFCHK	FBgn0028982	Spt6	N0D8I3	1167	1207	RPQGDQLDSANPVR	1	1						1188	1190	0	0	1
IANEVLQTGYDYTEGK	FBgn0020235	ATPsyngamma	O01666	167	183	IANEVLQTGYDYTEGK	1	1	PF00231	IPR000131	ATPase; F1 complex; gamma subunit	27	296			1	0	0
LLIAVTSDRGLCGAVHTGVARLIRGELAQDEANTK	FBgn0020235	ATPsyngamma	O01666	93	128	GELAQDEANTK	1	1	PF00231	IPR000131	ATPase; F1 complex; gamma subunit	27	296			1	0	0
LTLTFNRTRQAVITRELIEIISGAAALT	FBgn0020235	ATPsyngamma	O01666	269	297	LTLTFNR	1	1	PF00231	IPR000131	ATPase; F1 complex; gamma subunit	27	296	293	297	1	0	1
AAVVGMTLPIARDLSTQGIRICTIAPGLFNTPMLAALPEK	FBgn0021765	scu	O18404	166	206	AAVVGMTLPIAR	1	1	PF00106	IPR002347	Short-chain dehydrogenase/reductase SDR	6	205			1	0	0
FLADLDEERQRLSADFPLCALLIDEAVDRVYCTGRIPGK	FBgn0022984	qkr58E-3	O44434	27	66	FLADLDEER	1	3								0	0	0
AAEPGDSRVTEDGINCTFTRNVDRLGFRSRNQSSLSELLLQFFEFYSQFDFHNRAISLNEGK	FBgn0024360	fs(1)N	O46102	393	455	VTEDGINCTFTR	1	1	PF03828	IPR002058	PAP/25A-associated	426	463	399	457	1	0	1
LVANTAPALLSLDGTRQVDQRHLLGLLRGAADIEEQVQQLYEHTRLNELGIRMRFLAALQVQQAIAGMFPAAQAQPFGSSVNGFGRMGCDLDLILRFDSDMGAK	FBgn0024360	fs(1)N	O46102	140	244	LVANTAPALLSLDGTR	1	1								0	0	0
AWLGVNRACFVLLK	FBgn0015527	pen	O61345	678	692	AWLGVNR	1	1								0	0	0
PSNIAVNEDCELRILDFGLARPAESEMTGYVATRWYRAPEIMLNWMHYNQTADIWSVGCIMAELLTGRTLFPGTDHIHQLNLIMEVLGTPADEFMSRISSESARNYIRSLPVMPRRNFRDIFRGANPLAIDLLEK	FBgn0024846	p38b	O61443	155	290	GANPLAIDLLEK	1	1	PF00069	IPR000719	Protein kinase domain	23	311			1	0	0
TMQGGIGIPRIIWCGSEGDYNVMVMELLGPSLEDLFNFCSRRFSLK	FBgn0002413	dco	O76324	57	103	TMQGGIGIPR	1	1	PF00069	IPR000719	Protein kinase domain	8	228			1	0	0
TQFTFIQRRHHCRNCGAVVCAGCSAK	FBgn0025381	rush	O76902	163	189	TQFTFIQR	1	1	PF01363	IPR000306	FYVE zinc finger	147	212			1	1	0
INLENFRMQLWPGYQTSIRQHENDILLCSEICHK	FBgn0000146	aub	O76922	241	275	INLENFR	1	1								0	0	0
NIRGGNDQAIMIIPELARATGMTDAMRADFRTLRAMSEHTRLNPDRRIERLRMFNK	FBgn0000146	aub	O76922	369	425	ATGMTDAMR,GGNDQAIMIIPELAR	2	1	PF02170	IPR003100	PAZ domain	290	411	366	369	1	0	1
RINSRYFTGHRNPVPGTVVDDVITLPERYDFFLVSQAVRIGTVSPTSYNVISDNMGLNADK	FBgn0000146	aub	O76922	751	812	IGTVSPTSYNVISDNMGLNADK,NPVPGTVVDDVITLPER	2	1	PF02171	IPR003165	Piwi domain	554	851			1	1	0
RPNWTIYQYRVDFTPDVEATRLRRSFLYEHK	FBgn0000146	aub	O76922	122	153	VDFTPDVEATR	1	1								0	0	0
VTFVGENFTRK	FBgn0025366	Ip259	O76994	151	162	VTFVGENFTR	1	1	PF01201	IPR022309	Ribosomal protein S8e/ribosomal biogenesis NSA2	33	258			1	1	0
PLYLNAIQTMCPHIMRYLATAVVINRTRRNALK	FBgn0025582	eIF3-S6	O77410	236	269	YLATAVVINR	1	1								0	0	0
VIQQESYTYRDPITEFLECLYVNFDFEGARLK	FBgn0025582	eIF3-S6	O77410	273	305	VIQQESYTYR	1	1	PF01399	IPR000717	Proteasome component (PCI) domain	284	388			1	0	0
QLLDSTNPQETISVLRNPIQYGLFVDQFSGCFLLDFLLHNGHAVESAQLATILVDRNLCNNELLESLALQSFWSFAK	FBgn0025336	CG4882	O77477	85	162	QLLDSTNPQETISVLR	1	1	PF10037	IPR019266	Ribosomal protein S27; mitochondrial	21	350			1	1	0
IDPELVLPTMRTEVERMLTLIAQGSANFQDVLRHAIK	FBgn0026015	Top3beta	O96651	545	582	IDPELVLPTMR	1	1	PF01131	IPR013497	DNA topoisomerase; type IA; central	168	577			1	0	0
LGNRSDFDRDTWRVYEFICRHFMGTVSRDLK	FBgn0026015	Top3beta	O96651	389	420	VYEFICR	1	1	PF01131	IPR013497	DNA topoisomerase; type IA; central	168	577	367	391	1	0	1
PQALNTVELMRICSSGLGIGPFQAMQIAERLYTQGYISYPRTETNQYPTNFDLPAVLHVLK	FBgn0026015	Top3beta	O96651	293	354	LYTQGYISYPR	1	1	PF01131	IPR013497	DNA topoisomerase; type IA; central	168	577			1	0	0
PSADFGEEARSILGDIQTPRK	FBgn0026015	Top3beta	O96651	354	375	SILGDIQTPRK	1	1	PF01131	IPR013497	DNA topoisomerase; type IA; central	168	577	367	391	1	0	1
VDPIQLFGCATEK	FBgn0026015	Top3beta	O96651	76	89	VDPIQLFGCATEK	1	1	PF01751	IPR006171	Toprim domain	3	153			1	0	0
LMNAYCDRAGLSMQVVRFRFDGQPINENDTPTSLEMEEGDTIEVYQQQTGGAP	FBgn0264922	smt3	O97102	37	90	AGLSMQVVR,LMNAYCDR	2	1	PF11976	IPR022617	Rad60/SUMO-like domain	12	82	58	90	1	0	1
APLVPQGSQVVNSLFRQRAAIENILRGCIGLPPISHMTLEQRFDFSTITNEPPLK	FBgn0025885	Inos	O97477	471	526	AAIENILR	1	1	PF07994	IPR002587	Myo-inositol-1-phosphate synthase	61	497			1	0	0
DIGTLYFIFGAWAGMVGTSLSILIRAELGHPGALIGDDQIYNVIVTAHAFIMIFFMVMPIMIGGFGNWLVPLMLGAPDMAFPRMNNMSFWLLPPALSLLLVSSMVENGAGTGWTVYPPLSAGIAHGGASVDLAIFSLHLAGISSILGAVNFITTVINMRSTGISLDRMPLFVWSVVITALLLLLSLPVLAGAITMLLTDRNLNTSFFDPAGGGDPILYQHLFWFFGHPEVYILILPGFGMISHIISQESGK	FBgn0013674	mt:CoI	P00399	11	262	STGISLDR	1	1	PF00115	IPR000883	Cytochrome c oxidase subunit I	11	458			1	0	0
MRSLPMFWRMAEEMARMPRLSSPFHAFFHEPPVWSVALPRNWQQIARWQEQEFAPPATVNK	FBgn0001223	Hsp22	P02515	0	61	WQEQEFAPPATVNK	1	1	PF00011	IPR002068	Alpha crystallin/Hsp20 domain	58	153	0	3	1	0	1
MSLSTLLSLVDELQEPRSPIYELGLGLHPHSRYVLPLGTQQRRSINGCPCASPICPSSPAGQVLALRREMANRNDIHWPATAHVGK	FBgn0001225	Hsp26	P02517	0	86	YVLPLGTQQR	1	1	PF00011	IPR002068	Alpha crystallin/Hsp20 domain	83	179	0	4	1	0	1
AGFAGDDAPRAVFPSIVGRPRHQGVMVGMGQK	FBgn0000043	Act42A	P02572	19	51	AVFPSIVGRPR	1	7	PF00022	IPR004000	Actin family	3	376			1	0	0
ILTERGYSFTTTAEREIVRDIK	FBgn0000043	Act42A	P02572	192	214	GYSFTTTAER	1	6	PF00022	IPR004000	Actin family	3	376			1	0	0
SYELPDGQVITIGNERFRCPESLFQPSFLGMEACGIHETTYNSIMK	FBgn0000043	Act42A	P02572	239	285	SYELPDGQVITIGNER	1	6	PF00022	IPR004000	Actin family	3	376	231	240	1	0	1
FLVHNVRELEVLLMQNRVYCGEIAHGVSSK	FBgn0002626	RpL32	P04359	75	105	ELEVLLMQNR	1	1	PF01655	IPR001515	Ribosomal protein L32e	15	123	104	105	1	1	1
HVPRAVFVDLEPTVVDEVRTGTYRQLFHPEQLITGK	FBgn0003884	alphaTub84B	P06603	60	96	AVFVDLEPTVVDEVR	1	3	PF00091	IPR003008	Tubulin/FtsZ; GTPase domain	2	213			1	0	0
HVPRAVFVDLEPTVVDEVRTGTYRQLFHPEQLITGK	FBgn0003886	alphaTub85E	P06604	60	96	AVFVDLEPTVVDEVR	1	3	PF00091	IPR003008	Tubulin/FtsZ; GTPase domain	2	213			1	0	0
HVPRAVFVDLEPTVVDEVRTGTYRQLFHPEQLITGK	FBgn0003885	alphaTub84D	P06605	60	96	AVFVDLEPTVVDEVR	1	3	PF00091	IPR003008	Tubulin/FtsZ; GTPase domain	2	213			1	0	0
IHSRARGPVQILVRQPMEGRARDGGLRFGEMERDCQISHGAAQFLRERLFEVSDPYRVHICNFCGLIAIANLRNNTFECK	FBgn0262955	RpII140	P08266	1060	1140	LFEVSDPYR	1	1	PF00562,PF04560	IPR007120,IPR007641	DNA-directed RNA polymerase; subunit 2; domain 6,RNA polymerase Rpb2; domain 7	708	1174	1082	1083	1	0	1
LAVNMVPFPRLHFFMPGFAPLTSRGSQQYRALTVPELTQQMFDAK	FBgn0003888	betaTub60D	P08841	258	303	ALTVPELTQQMFDAK	1	3	PF03953	IPR018316	Tubulin/FtsZ; 2-layer sandwich domain	266	387			1	0	0
APIRPDVVNEVHQLLRRNNRQAYAVSELAGHQTSAESWGTGRAVARIPRVRGGGTHRSGQGAFGNMCRGGRMFAPTK	FBgn0003279	RpL4	P09180	32	109	QAYAVSELAGHQTSAESWGTGR,SGQGAFGNMCR	2	1	PF00573	IPR002136	Ribosomal protein L4/L1e	26	265	62	95	1	1	1
RVFRSVRRLNPLTNVRQLIK	FBgn0003279	RpL4	P09180	310	330	LNPLTNVR,RLNPLTNVR	2	1	PF14374	IPR025755	60S ribosomal protein L4; C-terminal domain	277	350			1	1	0
AGFAGDDAPRAVFPSIVGRPRHQGVMVGMGQK	FBgn0000046	Act87E	P10981	19	51	AVFPSIVGRPR	1	7	PF00022	IPR004000	Actin family	3	376			1	0	0
ILTERGYSFTTTAEREIVRDIK	FBgn0000046	Act87E	P10981	192	214	GYSFTTTAER	1	6	PF00022	IPR004000	Actin family	3	376			1	0	0
SYELPDGQVITIGNERFRCPESLFQPSFLGMESCGIHETVYNSIMK	FBgn0000046	Act87E	P10981	239	285	SYELPDGQVITIGNER	1	6	PF00022	IPR004000	Actin family	3	376			1	0	0
AGFAGDDAPRAVFPSIVGRPRHQGVMVGMGQK	FBgn0000042	Act5C	P10987	19	51	AVFPSIVGRPR	1	7	PF00022	IPR004000	Actin family	3	376			1	0	0
ILTERGYSFTTTAEREIVRDIK	FBgn0000042	Act5C	P10987	192	214	GYSFTTTAER	1	6	PF00022	IPR004000	Actin family	3	376			1	0	0
SYELPDGQVITIGNERFRCPEALFQPSFLGMEACGIHETTYNSIMK	FBgn0000042	Act5C	P10987	239	285	SYELPDGQVITIGNER	1	6	PF00022	IPR004000	Actin family	3	376	231	240	1	0	1
EEIGTLLEK	FBgn0000559	EF2	P13060	295	304	EEIGTLLEK	1	1								0	0	0
EGILADENLRGVRFNIYDVTLHADAIHRGGGQIIPTTRRCLYAAAITAK	FBgn0000559	EF2	P13060	674	723	CLYAAAITAK,EGILADENLR,GGGQIIPTTR	3	1	PF03764	IPR005517	Translation elongation factor EFG/EF2; domain IV	607	723			1	0	0
GFLINLIDSPGHVDFSSEVTAALRVTDGALVVVDCVSGVCVQTETVLRQAIAERIKPILFMNK	FBgn0000559	EF2	P13060	100	163	IKPILFMNK	1	1								0	0	0
LMNRLWGENFFNAK	FBgn0000559	EF2	P13060	245	259	LWGENFFNAK	1	1								0	0	0
PILFMNK	FBgn0000559	EF2	P13060	156	163	PILFMNK	1	1								0	0	0
PRLMEPVYLCEIQCPEVAVGGIYGVLNRRRGHVFEENQVVGTPMFVVK	FBgn0000559	EF2	P13060	723	771	GHVFEENQVVGTPMFVVK	1	1	PF00679,PF03764	IPR000640,IPR005517	Translation elongation factor EFG; V domain,Translation elongation factor EFG/EF2; domain IV	607	811			1	0	0
SVQYLNEIK	FBgn0000559	EF2	P13060	653	662	SVQYLNEIK	1	1	PF03764	IPR005517	Translation elongation factor EFG/EF2; domain IV	607	723			1	0	0
VFDAIMNYK	FBgn0000559	EF2	P13060	285	294	VFDAIMNYK	1	1								0	0	0
MNNQNNNHMNQSQQPFNNQMNGSDWQRHPGNNPNQIRGGFNGFQRGPPPNRPPPRLMMGPPMGPMGPGPRGPGPMGPGGPYPQMPFPPPVPGMRGPGPMGPMGGPPPPPPPLFMRRNGPGPGPMMGVPPPMHMMGPRMPPRGIPPVGPYGPMNMNGGRIMK	FBgn0000810	fs(1)K10	P13468	179	340	GGFNGFQR,HPGNNPNQIR	2	1						0	340	0	0	1
ALTLGDNVLSVSQPRNK	FBgn0002780	mod	P13469	235	252	ALTLGDNVLSVSQPR	1	1	PF00076	IPR000504	RNA recognition motif domain	176	243	245	257	1	1	1
DLVALFAK	FBgn0002780	mod	P13469	189	197	DLVALFAK	1	1	PF00076	IPR000504	RNA recognition motif domain	176	243			1	1	0
FGRLSALQRFTNLNGNK	FBgn0002780	mod	P13469	197	214	FTNLNGNK	1	1	PF00076	IPR000504	RNA recognition motif domain	176	243			1	1	0
LHRFERSTSGRAILVTNLTSDATEADLRK	FBgn0002780	mod	P13469	409	438	AILVTNLTSDATEADLRK	1	1	PF00076	IPR000504	RNA recognition motif domain	341	465			1	1	0
LHSTELFSRFITVRRISQESISRTSELTLVVENVGK	FBgn0002780	mod	P13469	313	349	LHSTELFSR,TSELTLVVENVGK	2	1	PF00076	IPR000504	RNA recognition motif domain	259	409			1	1	0
VAPVEAVTISSNRLMPRAFVRLASVDDIPK	FBgn0002780	mod	P13469	280	310	LASVDDIPK,VAPVEAVTISSNR	2	1	PF00076	IPR000504	RNA recognition motif domain	259	324			1	1	0
EEVQVQLGPQVRDGEIVFGVAHIYASFNDTFVHVTDLSGRETIARVTGGMK	FBgn0004403	RpS14a	P14130	10	61	EEVQVQLGPQVR	1	2	PF00411	IPR001971	Ribosomal protein S11	28	147	0	14	1	1	1
GIISEYREYHTDTTVRFVISFAPGEFERIHAEEGGFYRVFK	FBgn0003732	Top2	P15348	931	972	FVISFAPGEFER	1	2	PF00521	IPR002205	DNA topoisomerase; type IIA; subunit A/C-terminal	692	1170			1	0	0
LRREYYARRRDFLVGQLTAQADRLSDQARFILEK	FBgn0003732	Top2	P15348	1006	1040	DFLVGQLTAQADR	1	2	PF00521	IPR002205	DNA topoisomerase; type IIA; subunit A/C-terminal	692	1170			1	0	0
ESTLHLVLRLRGGAK	FBgn0003942	RpS27A	P15357	63	78	ESTLHLVLR	1	5	PF00240	IPR000626	Ubiquitin domain	2	74	76	96	1	0	1
IAGYVTHLMGRLRHSQVRGISIK	FBgn0005533	RpS17	P17704	49	72	IAGYVTHLMGR	1	1	PF00833	IPR001210	Ribosomal protein S17e	0	118			1	1	0
LLDFHNIRGLQLTQPNTNNFGRRN	FBgn0005533	RpS17	P17704	107	131	GLQLTQPNTNNFGR,LLDFHNIR	2	1	PF00833	IPR001210	Ribosomal protein S17e	0	118	120	131	1	1	1
ESTLHLVLRLRGGIIEPSLRILAQK	FBgn0003941	RpL40	P18101	63	88	ESTLHLVLR	1	5	PF00240,PF01020	IPR000626,IPR001975	Ubiquitin domain,Ribosomal protein L40e	2	127			1	1	0
VLGYIQIRK	FBgn0013679	mt:ND1	P18929	30	39	VLGYIQIR	1	1	PF00146	IPR001694	NADH:ubiquinone oxidoreductase; subunit 1/F420H2 oxidoreductase subunit H	10	300			1	0	0
DSCSGIEVDGRRIRVDFSITQRAHTPTPGVYLGRQPRGK	FBgn0003742	tra2	P19018	155	194	DSCSGIEVDGR,VDFSITQR	2	1	PF00076	IPR000504	RNA recognition motif domain	100	169	173	264	1	1	1
MDREPLSSGRLHCSARYK	FBgn0003742	tra2	P19018	0	18	MDREPLSSGR	1	1						0	100	0	0	1
YGPIERIQMVIDAQTQRSRGFCFIYFEK	FBgn0003742	tra2	P19018	119	147	IQMVIDAQTQR,YGPIER	2	1	PF00076	IPR000504	RNA recognition motif domain	100	169			1	1	0
ALVDVLREANQEINPALENLARNSRYDGGGGRSRYGGGGGGGRFGGGGFK	FBgn0003261	Rm62	P19109	643	693	ALVDVLR,EANQEINPALENLAR	2	1						658	719	0	0	1
GGQMRDLQRGCEIVIATPGRLIDFLSAGSTNLK	FBgn0003261	Rm62	P19109	394	427	LIDFLSAGSTNLK	1	1	PF00270	IPR011545	DEAD/DEAH box helicase domain	304	476			1	1	0
GSLSNGRGFGGGGGGGGEGRHSRFD	FBgn0003261	Rm62	P19109	694	719	GFGGGGGGGGEGR	1	1						686	719	0	0	1
IEGVMAPHDRDFGHSGRGGRGGDRGGDDRRGGGGGGNRFGGGGGGGDYHGIRNGRVEK	FBgn0003261	Rm62	P19109	140	198	FGGGGGGGDYHGIR	1	1						83	234	0	0	1
IIIFVETK	FBgn0003261	Rm62	P19109	532	540	IIIFVETK	1	1	PF00271	IPR001650	Helicase; C-terminal	515	624			1	1	0
IVSQIRPDRQTLMWSATWPK	FBgn0003261	Rm62	P19109	451	471	IVSQIRPDR,QTLMWSATWPK	2	1	PF00270	IPR011545	DEAD/DEAH box helicase domain	304	476			1	1	0
NFYQEHPNVANRSPYEVQRYREEQEITVRGQVPNPIQDFSEVHLPDYVMK	FBgn0003261	Rm62	P19109	244	294	NFYQEHPNVANR,SPYEVQR,YREEQEITVR	3	1						248	276	0	0	1
QLAEDFLGNYIQINIGSLELSANHNIRQVVDVCDEFSK	FBgn0003261	Rm62	P19109	474	512	QVVDVCDEFSK	1	1	PF00270	IPR011545	DEAD/DEAH box helicase domain	304	476			1	1	0
RCTYLVLDEADRMLDMGFEPQIRK	FBgn0003261	Rm62	P19109	427	451	CTYLVLDEADR,MLDMGFEPQIR	2	3	PF00270	IPR011545	DEAD/DEAH box helicase domain	304	476			1	1	0
RRDDRGGGNRFGGGGGFGDRRGGGGGGSQDLPMRPVDFSNLAPFK	FBgn0003261	Rm62	P19109	198	243	FGGGGGFGDR,FGGGGGFGDRR,GGGGGGSQDLPMRPVDFSNLAPFK,PVDFSNLAPFK	4	1						83	234	0	0	1
RRVDNLVRFIRSFGVRCGAIHGDK	FBgn0003261	Rm62	P19109	540	564	RVDNLVR,VDNLVR	2	1	PF00271	IPR001650	Helicase; C-terminal	515	624			1	1	0
SNILVATDVAARGLDVDGIK	FBgn0003261	Rm62	P19109	580	600	SNILVATDVAAR	1	1	PF00271	IPR001650	Helicase; C-terminal	515	624			1	1	0
TLGYILPAIVHINNQQPLQRGDGPIALVLAPTRELAQQIQQVATEFGSSSYVRNTCVFGGAPK	FBgn0003261	Rm62	P19109	331	394	ELAQQIQQVATEFGSSSYVR,GDGPIALVLAPTR,NTCVFGGAPK,TLGYILPAIVHINNQQPLQR	4	1	PF00270	IPR011545	DEAD/DEAH box helicase domain	304	476			1	1	0
TLLSDIYDTSESPGK	FBgn0003261	Rm62	P19109	517	532	TLLSDIYDTSESPGK	1	1	PF00271	IPR001650	Helicase; C-terminal	515	624			1	1	0
LTSPDALVTSAVMTQCMRQAGGVGRAIESFLATGNIASRTGLGLMQNSGLVIMAENINRMRYMSHFRAIHRGSYFTTMRTTEARQLLPDAWGFICPVHTPDGTPCGLLNHLTLTCEISMRPDPK	FBgn0003278	RpI135	P20028	403	527	AIESFLATGNIASR	1	1	PF04563,PF04565	IPR007644,IPR007645	RNA polymerase; beta subunit; protrusion,RNA polymerase Rpb2; domain 3	34	520			1	0	0
AHLASQYMRHMTGMRMQQLGQIYQPNAASGFFVPTLPSNQRFFGSQVATQMRNTPRWVPQVRPPAAIQGVQAGAAAAGGFQGTAGAVPTQFRSAAAGARGAQPQVQGTHAAAAAANNMRNTGARAITGQQTAAPNMQIPGAQIAGGAQQRTSNYK	FBgn0265297	pAbp	P21187	369	524	AHLASQYMR,AITGQQTAAPNMQIPGAQIAGGAQQR,FFGSQVATQMR,GAQPQVQGTHAAAAAANNMR,HMTGMR,MQQLGQIYQPNAASGFFVPTLPSNQR	6	1						422	540	0	0	1
FSSAGPVLSIRVCRDVITRRSLGYAYVNFQQPADAERALDTMNFDLVRNK	FBgn0265297	pAbp	P21187	21	71	ALDTMNFDLVR,FSSAGPVLSIR,RSLGYAYVNFQQPADAER,SLGYAYVNFQQPADAER,VCRDVITR	5	1	PF00076	IPR000504	RNA recognition motif domain	3	74			1	1	0
LIASLLANAK	FBgn0265297	pAbp	P21187	554	564	LIASLLANAK	1	1	PF00658	IPR002004	Polyadenylate-binding protein/Hyperplastic disc protein	557	624			1	1	0
MASLYVGDLPQDVNESGLFDK	FBgn0265297	pAbp	P21187	0	21	ASLYVGDLPQDVNESGLFDK	1	1	PF00076	IPR000504	RNA recognition motif domain	3	74	0	6	1	1	1
NFTEDFDDEK	FBgn0265297	pAbp	P21187	188	198	NFTEDFDDEK	1	1	PF00076	IPR000504	RNA recognition motif domain	184	249			1	1	0
NLDDTIDDDRLRIAFSPYGNITSAK	FBgn0265297	pAbp	P21187	292	317	IAFSPYGNITSAK,NLDDTIDDDRLR	2	1	PF00076	IPR000504	RNA recognition motif domain	288	357			1	1	0
PIRIMWSQRDPSLRRSGVGNVFIK	FBgn0265297	pAbp	P21187	71	95	IMWSQR,RSGVGNVFIK	2	1	PF00076	IPR000504	RNA recognition motif domain	3	160			1	1	0
PLYVALAQRK	FBgn0265297	pAbp	P21187	355	365	PLYVALAQR	1	1	PF00076	IPR000504	RNA recognition motif domain	288	357			1	1	0
VEEAVAVLQVHRVTEPAN	FBgn0265297	pAbp	P21187	616	634	VEEAVAVLQVHR	1	1	PF00658	IPR002004	Polyadenylate-binding protein/Hyperplastic disc protein	557	624	629	634	1	1	1
YTSNMRNPPVPQLHQTQPIPQQLQGK	FBgn0265297	pAbp	P21187	524	550	NPPVPQLHQTQPIPQQLQGK,YTSNMR	2	1						504	540	0	0	1
RMPVVDRLRRRMENYRRRQTDCVPRYEQAFNTVCEQQNQETTVLQK	FBgn0002643	mam	P21519	127	173	YEQAFNTVCEQQNQETTVLQK	1	1	PF09596	IPR019082	Neurogenic mastermind-like; N-terminal	126	183	0	314	1	0	1
ICMLDNHVVMAFAGLTADARIMINRAQVECQSHRLNVEDPVTLEYITRFIAQLK	FBgn0004066	Prosalpha4	P22769	63	117	LNVEDPVTLEYITR	1	1	PF00227	IPR001353	Proteasome; subunit alpha/beta	27	212			1	0	0
DYIQALVMVPTRELALQTSQICIELAK	FBgn0004419	me31B	P23128	124	151	DYIQALVMVPTR	1	1	PF00270	IPR011545	DEAD/DEAH box helicase domain	82	247			1	1	0
GVTQYYAFVQERQK	FBgn0004419	me31B	P23128	268	282	GVTQYYAFVQER	1	1								0	0	0
MAQAHRNRVFHDFRQGLCRNLVCSDLFTRGIDVQAVNVVINFDFPRMAETYLHRIGRSGRFGHLGIAINLITYEDRFDLHRIEK	FBgn0004419	me31B	P23128	328	412	MAETYLHR,NLVCSDLFTR,VFHDFR	3	1	PF00271	IPR001650	Helicase; C-terminal	283	390			1	1	0
VADMSHCRILVLDEADK	FBgn0004419	me31B	P23128	194	211	ILVLDEADK	1	1	PF00270	IPR011545	DEAD/DEAH box helicase domain	82	247			1	1	0
VQLIIATPGRILDLMDK	FBgn0004419	me31B	P23128	176	193	ILDLMDK,VQLIIATPGR	2	1	PF00270	IPR011545	DEAD/DEAH box helicase domain	82	247			1	1	0
FTHSASLTYNNGSTSRRLLVPGSSSTTTTSSLRK	FBgn0002645	Map205	P23226	1050	1084	LLVPGSSSTTTTSSLR,LLVPGSSSTTTTSSLRK	2	1						831	1142	0	0	1
NDGDFSTNSNTTTSTDEVVARQAQEPNQLPEQLQQQQQIESQGVHEDPRQEDEDEHSSVATTYGTSSLSENNSSPLDQEEVVMVAQTVGQEQLVDFDNK	FBgn0002645	Map205	P23226	121	220	NDGDFSTNSNTTTSTDEVVAR	1	1						120	200	0	0	1
TITNKPTASGTASDNVTRTTLRPLVSTNARRPATSGTGSVASSTARRPVTNAK	FBgn0002645	Map205	P23226	907	960	TITNKPTASGTASDNVTR	1	1						831	1142	0	0	1
VADFGLGRSFGIPVRIYTHEIVTLWYRAPEVLLGSPRYSCPVDIWSIGCIFAEMATRK	FBgn0004106	Cdk1	P23572	143	201	VADFGLGR	1	1	PF00069	IPR000719	Protein kinase domain	3	287			1	0	0
GRAGRVRPGFCFTLCSRARFQALEDNLTPEMFRTPLHEMALTIK	FBgn0002774	mle	P24785	766	810	FQALEDNLTPEMFR	1	1	PF00271	IPR001650	Helicase; C-terminal	639	772	762	768	1	1	1
LEAGLRGVSHIIVDEIHERDVNSDFLLVILRDMVDTYPDLHVILMSATIDTTK	FBgn0002774	mle	P24785	493	546	DVNSDFLLVILR,GVSHIIVDEIHER	2	1	PF00270	IPR011545	DEAD/DEAH box helicase domain	390	545			1	1	0
LPIAAMRSEILTAINDNPVVIIRGNTGCGK	FBgn0002774	mle	P24785	383	413	SEILTAINDNPVVIIR	1	1	PF00270	IPR011545	DEAD/DEAH box helicase domain	390	545			1	1	0
RGGFGDSFESNRGSGGGFRNGDQGGRWGNF	FBgn0002774	mle	P24785	1263	1293	GGFGDSFESNR	1	1						1266	1293	0	0	1
RGRFETGRFTNSSFGRRGNGRTFGGGYGNNGGGYGNNGGGYGNIGGGYGNNAGGYGNNGGYGNNGGGYRNNGGGYGNNGGGYGNK	FBgn0002774	mle	P24785	1178	1263	FTNSSFGR	1	1						1161	1199	0	0	1
RQESSVIPWAPPQANWNTWHACNIDEGELATTSIDDLSMDYERSLRDRRQNDNEYRQFLEFREK	FBgn0002774	mle	P24785	319	383	QFLEFR	1	1						310	365	0	0	1
TTQIAQYILDDYICSGQGGYANIYVTQPRRISAISVAERVARERCEQLGDTVGYSVRFESVFPRPYGAILFCTVGVLLRK	FBgn0002774	mle	P24785	413	493	CEQLGDTVGYSVR,FESVFPR,ISAISVAER,RISAISVAER	4	1	PF00270	IPR011545	DEAD/DEAH box helicase domain	390	545			1	1	0
YFGICPVLEVPGRAFPVQQFFLEDIIQMTDFVPSAESRRK	FBgn0002774	mle	P24785	549	589	YFGICPVLEVPGR	1	1						582	605	0	0	1
MSTLPRVFFDMTADNEPLGRIVMELRSDVVPK	FBgn0004432	Cyp1	P25007	62	94	VFFDMTADNEPLGR	1	1	PF00160	IPR002130	Cyclophilin-type peptidyl-prolyl cis-trans isomerase domain	70	221			1	0	0
MQHNVHAARPAPHIRAAHHHSHSHAHMHLHPGMEQHLGPSLQQQQQPPPPPQQPPHRDLHARLNHHHLHAQQQQQQQTSSNQAGAVAAAGAAYHHGNINSNSGSNISSNSNQMQK	FBgn0003520	stau	P25159	0	115	MQHNVHAAR	1	1						0	161	0	0	1
FFEFGTPEQK	FBgn0003165	pum	P25822	1167	1177	FFEFGTPEQK	1	1	PF00806	IPR001313	Pumilio RNA-binding repeat	1150	1178			1	1	0
FLGGNDDRNGRGGVGVGTDAIVGSRGGVSQDAADAAGAAAAAAVGYVFQQRPSPGGVGVGVGGVGGGVPGVGAVGSTLHEAAAAEYAAHFAQK	FBgn0003165	pum	P25822	2	95	GGVGVGTDAIVGSR	1	1						0	74	0	0	1
GFNRTPGSRQPSPAEESQPRPPNLLFPPLPFNHMLMDHGQGMGGGLGGVVGSGNGVGGGSGGGGAGGAYAAHQQMAAQMSQLQPPMMNGVGGGMPMAAQSPMLNHQAAGPNHMESPGNLLQQQNFDVQQLFRSQNPGLAAVATNAAAAAAAAAAATSAASAAAAVGAPPVPNGSLQQSQQQQQQQQQQQQQQQMHMAAASQQFLAAQQQAQNAAYAAQQATSYVINPGQEAAPYMGMIAAAQMPYYGVAPWGMYPGNLIPQQGTQPRRPLTPSQQGAENQPYQVIPAFLDHTGSLLMGGPRTGTPMRLVSPAPVLVPPGATRAGPPPPQGPQLYQPQPQTAQQNLYSQQNGSSVGGLALNTSSLTGRRDSFDRSTSAFSPSTMDYTSSGVAAAANAVNS…	FBgn0003165	pum	P25822	532	949	LVSPAPVLVPPGATR	1	1						468	1020	0	0	1
GQVYSLSTHPYGCRVIQRILEHCTAEQTTPILDELHEHTEQLIQDQYGNYVIQHVLEHGK	FBgn0003165	pum	P25822	1257	1317	GQVYSLSTHPYGCR	1	1	PF00806	IPR001313	Pumilio RNA-binding repeat	1255	1323			1	1	0
MIDVSEPTQLK	FBgn0003165	pum	P25822	1387	1398	MIDVSEPTQLK	1	1	PF00806	IPR001313	Pumilio RNA-binding repeat	1369	1401			1	1	0
WPGAMSGAASGAYGALGAGNASASPLGAPITPPPSAQSCLLGSRAPGAESRQRQQQQQQLAAVGLPATAAAAQAAVAAAANNMFGSNSSIFSNPLAIPGTAAVAAAAAAAAAANSRQVAATAAAAAAVAAAAGGVGGAPQPGRSRLLEDFRNQRYPNLQLRDLANHIVEFSQDQHGSRFIQQK	FBgn0003165	pum	P25822	949	1132	LLEDFR,NQRYPNLQLR,QVAATAAAAAAVAAAAGGVGGAPQPGR,YPNLQLR	4	1	PF00806	IPR001313	Pumilio RNA-binding repeat	1113	1145	933	1097	1	1	1
VAFTTRIYHPNINSNGSICLDILRSQWSPALTISK	FBgn0011217	eff	P25867	66	101	SQWSPALTISK	1	1	PF00179	IPR000608	Ubiquitin-conjugating enzyme E2	4	141			1	0	0
DYMRQAGEVTYADAHK	FBgn0004587	B52	P26686	137	153	QAGEVTYADAHK	1	1	PF00076	IPR000504	RNA recognition motif domain	121	187	151	156	1	1	1
ELLGERVVVEPARGTARGSNRDRYDDRYGGRRGGGGGRYNEK	FBgn0004587	B52	P26686	60	102	ELLGER,VVVEPAR	2	1	PF00076	IPR000504	RNA recognition motif domain	5	67	67	117	1	1	1
LDDTELNGRRIHLVEDRRGGRSGGGGGSGRGRSRSSSSRSRSRSRRRSRSRRSSHSRSK	FBgn0004587	B52	P26686	175	234	IHLVEDR,LDDTELNGR,LDDTELNGRR	3	1	PF00076	IPR000504	RNA recognition motif domain	121	187	183	376	1	1	1
MVGSRVYVGGLPYGVRERDLERFFK	FBgn0004587	B52	P26686	0	25	VYVGGLPYGVR	1	1	PF00076	IPR000504	RNA recognition motif domain	5	67	0	5	1	1	1
NGYGFVEFEDYRDADDAVYELNGK	FBgn0004587	B52	P26686	36	60	DADDAVYELNGK,NGYGFVEFEDYR	2	1	PF00076	IPR000504	RNA recognition motif domain	5	67			1	1	0
NSRSSSRYGPPLRTEYRLIVENLSSRVSWQDLK	FBgn0004587	B52	P26686	104	137	LIVENLSSR,VSWQDLK,YGPPLR	3	1	PF00076	IPR000504	RNA recognition motif domain	121	187	67	117	1	1	1
QRRNEGVVEFASLSDMK	FBgn0004587	B52	P26686	153	170	NEGVVEFASLSDMK	1	1	PF00076	IPR000504	RNA recognition motif domain	121	187	151	156	1	1	1
VLQLFRLRQINNGVFIK	FBgn0005593	RpL7	P32100	110	127	QINNGVFIK,VLQLFR	2	1	PF00327	IPR016082	Ribosomal protein L30; ferredoxin-like fold domain	92	143			1	1	0
RRDDWNRNRDRINGFPRAVDDLDTSNESAHPSPEK	FBgn0001978	stc	P40798	311	346	AVDDLDTSNESAHPSPEK	1	1						180	374	0	0	1
DSQGHVFATRLTNVFIIGK	FBgn0011284	RpS4	P41042	211	230	DSQGHVFATR,LTNVFIIGK	2	1	PF00467,PF16121	IPR005824,IPR032277	KOW,40S ribosomal protein S4; C-terminal domain	177	259			1	1	0
FDSGNLCMITGGRNLGRVGTVVNRERHPGSFDIVHIK	FBgn0011284	RpS4	P41042	174	211	FDSGNLCMITGGR	1	1	PF00467,PF16121	IPR005824,IPR032277	KOW,40S ribosomal protein S4; C-terminal domain	177	259			1	1	0
GVPFLVTHDGRTIRYPDPLIHANDSVQVDIASGK	FBgn0011284	RpS4	P41042	134	168	GVPFLVTHDGR	1	1	PF00900	IPR013845	Ribosomal protein S4e; central region	94	169			1	1	0
LGGVFAPRPSTGPHK	FBgn0011284	RpS4	P41042	22	37	LGGVFAPR	1	1	PF08071	IPR013843	Ribosomal protein S4e; N-terminal	2	39	28	37	1	1	1
YALNGAEVTK	FBgn0011284	RpS4	P41042	53	63	YALNGAEVTK	1	1	PF01479	IPR002942	RNA-binding S4 domain	42	90			1	1	0
VNGNMAFRGNQNRNRNFGGGNNNYGGPMGANRMGGMNMSPWESQNPGGGQFGNNMRQGGGQMNAQAINLANNLLNNLFRNQNPPSLLDLPRGGGGMGNRNQRGGPMVSRGGGAGNRLNNRRGQGGGFQNRGATGSGPK	FBgn0004401	Pep	P41073	19	157	GGPMVSR,GQGGGFQNR,MGGMNMSPWESQNPGGGQFGNNMR,NFGGGNNNYGGPMGANR,NQNPPSLLDLPR,RGQGGGFQNR,VNGNMAFR	7	1						0	209	0	0	1
VNGNMAFRGNQNRNRNFGGGNNNYGGPMGANRMGGMNMSPWESQNPGGGQFGNNMRQGGGQMNAQAINLANNLLNNLFRNQNPPSLLDLPRGGGGMGNRNQRGGPMVSRGGGAGNRLNNRRGQGGGFQNRGATGSGPKPPPK	FBgn0004401	Pep	P41073	19	161	GATGSGPKPPPK	1	1						0	209	0	0	1
YNWQRAVGPGLISK	FBgn0004401	Pep	P41073	471	485	AVGPGLISK	1	1								0	0	0
NFGIWLRYDSRSGTHNMYREYRDLTVGGAVTQCYRDMGARHRARAHSIQIIK	FBgn0010409	RpL18A	P41093	76	128	AHSIQIIK,DLTVGGAVTQCYR	2	1	PF01775	IPR023573	Ribosomal protein 50S-L18Ae/60S-L20/60S-L18A	6	129			1	1	0
FQHILRIMNTNIDGK	FBgn0010411	RpS18	P41094	8	23	IMNTNIDGK	1	1	PF00416	IPR001892	Ribosomal protein S13	13	142			1	1	0
GVGRRYSNIVLK	FBgn0010411	RpS18	P41094	34	46	YSNIVLK	1	1	PF00416	IPR001892	Ribosomal protein S13	13	142			1	1	0
LVTAIDEADLARRLERAEAENAQVAGDDDEEDGADQEGMQFDPEK	FBgn0261609	eIF-2alpha	P41374	274	319	LVTAIDEADLAR	1	1						288	341	0	0	1
AGFSPEDTPRAVFPSIVGRPRHLNVLLDSVIGDSVIGEAAARK	FBgn0011743	Arp53D	P45891	24	67	AVFPSIVGRPR	1	7	PF00022	IPR004000	Actin family	10	376			1	0	0
VLEQLTGQQPVFSK	FBgn0013325	RpL11	P46222	43	57	VLEQLTGQQPVFSK	1	1	PF00281	IPR031310	Ribosomal protein L5; N-terminal	14	68			1	1	0
SNQNIQVYVRVRPLNSRERCIRSAEVVDVVGPREVVTRHTLDSK	FBgn0004378	Klp61F	P46863	15	59	SAEVVDVVGPR	1	2	PF00225	IPR001752	Kinesin motor domain	24	356	0	22	1	0	1
LICSPDYAYGSRGHPGVIPPNSTLTFDVELLK	FBgn0013954	FK506-bp2	P48375	74	106	LICSPDYAYGSR	1	1	PF00254	IPR001179	FKBP-type peptidyl-prolyl cis-trans isomerase domain	14	105	85	88	1	0	1
LIVSSDVHFSK	FBgn0015288	RpL22	P50887	240	251	LIVSSDVHFSK	1	1	PF01776	IPR002671	Ribosomal protein L22e	188	295			1	1	0
LRNWEQILFITEPHNWSAAAMFQGTRIFCSVLSQAMAQRFYNLVLLPRVRDDLCEYK	FBgn0010292	bys	P51406	190	247	FYNLVLLPR	1	1	PF05291	IPR007955	Bystin	124	411			1	0	0
MYHSSAVAAYTDLAAAGSAASAGVGVGVSGYHQQAVNAPVYVPSNRQYNHVAAHFGSAAAQNAWTTEGFGSAHAQFYSPNAAVMMGSWRSAYDPSGFQRSSPYESAMDFQFGEGRECVNCGAISTPLWRRDGTGHYLCNACGLYHK	FBgn0003117	pnr	P52168	52	198	SAYDPSGFQR	1	1	PF00320	IPR000679	Zinc finger; GATA-type	168	201			1	0	0
DSSPYALTHEQLHQQQHHHQQQLHHHQQQQQQLYHQQQQQQQQQQHHHHHNNSTSSAGGDSPSSSHALSTLQSFTQLTSATQRDSLSPENDAYFAAAQLGSSLQNSSVYAGSLLTQTANGIQYGMQSPNQTQAHLQQQHHQQQQQQHQQHQQQQLQQQQQQHHHNQHQHHNSSSSSPGPAGLHHSSSSAATAAAVAAATAAVNGHNSSLEDGYGSPRSSHSGGGGGGTLPAFQRIAYPNSGSVERYAPITNYRGQNDTWFDPLSYATSSSGQAQLGVGVGAGVVSNVIRNGRAISAANAAAAAAADGTTGRVDPGTFLSASASLSAMAAESGGDFYK	FBgn0003507	srp	P52172	394	731	AISAANAAAAAAADGTTGR	1	1						391	763	0	0	1
AGFAGDDAPRAVFPSIVGRPRHQGVMVGMGQK	FBgn0000044	Act57B	P53501	19	51	AVFPSIVGRPR	1	7	PF00022	IPR004000	Actin family	3	376			1	0	0
ILTERGYSFTTTAEREIVRDIK	FBgn0000044	Act57B	P53501	192	214	GYSFTTTAER	1	6	PF00022	IPR004000	Actin family	3	376			1	0	0
SYELPDGQVITIGNERFRCPESLFQPSFLGMESCGIHETVYNSIMK	FBgn0000044	Act57B	P53501	239	285	SYELPDGQVITIGNER	1	6	PF00022	IPR004000	Actin family	3	376			1	0	0
ITYGEITDQQGNQK	FBgn0010438	mtSSB	P54622	114	128	ITYGEITDQQGNQK	1	1	PF00436	IPR000424	Primosome PriB/single-strand DNA-binding	37	140	120	127	1	0	1
PNLRDTVLEYLK	FBgn0010438	mtSSB	P54622	92	104	DTVLEYLK	1	1	PF00436	IPR000424	Primosome PriB/single-strand DNA-binding	37	140			1	0	0
TVNTVTILGRVGADPQLRGSQEHPVVTFSVATHTNYK	FBgn0010438	mtSSB	P54622	36	73	TVNTVTILGR,VGADPQLR	2	1	PF00436	IPR000424	Primosome PriB/single-strand DNA-binding	37	140	53	54	1	0	1
YENGDWAQRTDWHRVVVFK	FBgn0010438	mtSSB	P54622	73	92	YENGDWAQR	1	1	PF00436	IPR000424	Primosome PriB/single-strand DNA-binding	37	140			1	0	0
YENGDWAQRTDWHRVVVFKPNLRDTVLEYLK	FBgn0010438	mtSSB	P54622	73	104	VVVFKPNLR	1	1	PF00436	IPR000424	Primosome PriB/single-strand DNA-binding	37	140			1	0	0
LLQYCSWENPHFSRAVLTELLWQCGFAYCHDMRHHTDLLLNILLIDDSWQHHRIHNALNGVAEEREGLLETIQRAK	FBgn0005632	faf	P55824	2392	2468	EGLLETIQR	1	1								0	0	0
PHVGDSASVHRIRITLTSRNVRSLENVCRDLINGAK	FBgn0019936	RpS20	P55828	10	46	SLENVCR	1	1	PF00338	IPR027486	Ribosomal protein S10 domain	22	117	0	17	1	1	1
FRLIAEDVQDRNVLCNFHGMDLTTDK	FBgn0017545	RpS3A	P55830	86	112	LIAEDVQDR	1	1	PF01015	IPR001593	Ribosomal protein S3Ae	15	224			1	1	0
IRARMTDIITNEVSGADLK	FBgn0017545	RpS3A	P55830	166	185	MTDIITNEVSGADLK	1	1	PF01015	IPR001593	Ribosomal protein S3Ae	15	224			1	1	0
TCYAQQSQVRK	FBgn0017545	RpS3A	P55830	155	166	TCYAQQSQVR	1	1	PF01015	IPR001593	Ribosomal protein S3Ae	15	224			1	1	0
FPYTAPTRIVRK	FBgn0017579	RpL14	P55841	63	75	FPYTAPTR	1	1	PF01929	IPR002784	Ribosomal protein L14e domain	45	120			1	1	0
GRLVAIVDVIDQNRVLVDGPLTGVPRQEYRLNNLHLTK	FBgn0017579	RpL14	P55841	21	59	LVAIVDVIDQNR,VLVDGPLTGVPR	2	1	PF01929	IPR002784	Ribosomal protein L14e domain	45	120			1	1	0
LAVNMVPFPRLHFFMPGFAPLTSRGSQQYRALTVPELTQQMFDAK	FBgn0003889	betaTub85D	P61857	252	297	ALTVPELTQQMFDAK	1	3	PF03953	IPR018316	Tubulin/FtsZ; 2-layer sandwich domain	260	381			1	0	0
DFGEETPALDVVK	FBgn0260441	RpS12	P80455	119	132	DFGEETPALDVVK	1	1								0	0	0
LGEWSGLCK	FBgn0260441	RpS12	P80455	91	100	LGEWSGLCK	1	1	PF01248	IPR004038	Ribosomal protein L7Ae/L30e/S12e/Gadd45	23	117			1	1	0
LVTALCNEHQIPLIRVDSHK	FBgn0260441	RpS12	P80455	70	90	LVTALCNEHQIPLIR	1	1	PF01248	IPR004038	Ribosomal protein L7Ae/L30e/S12e/Gadd45	23	117			1	1	0
AGFAGDDAPRAVFPSIVGRPRHQGVMVGMGQK	FBgn0000047	Act88F	P83967	19	51	AVFPSIVGRPR	1	7	PF00022	IPR004000	Actin family	3	376	48	49	1	0	1
ILTERGYSFTTTAEREIVRDIK	FBgn0000047	Act88F	P83967	192	214	GYSFTTTAER	1	6	PF00022	IPR004000	Actin family	3	376			1	0	0
SYELPDGQVITIGNERFRCPEALFQPSFLGMESCGIHETVYNSIMK	FBgn0000047	Act88F	P83967	239	285	SYELPDGQVITIGNER	1	6	PF00022	IPR004000	Actin family	3	376			1	0	0
HEIEGAFAK	FBgn0260944	Rbp1	Q02427	24	33	HEIEGAFAK	1	1	PF00076	IPR000504	RNA recognition motif domain	12	78			1	1	0
VYVGNLGSSASK	FBgn0260944	Rbp1	Q02427	12	24	VYVGNLGSSASK	1	2	PF00076	IPR000504	RNA recognition motif domain	12	78			1	1	0
YGPLRNVWVARNPPGFAFVEFEDRRDAEDATRALDGTRCCGTRIRVEMSSGRSRDRRRGEGGSSGRSGSGRYRITPSARTTSTATSSFYNINNLQQQPSSQPQPATFNLQL	FBgn0260944	Rbp1	Q02427	33	144	DAEDATR,IRVEMSSGR,NPPGFAFVEFEDR,NPPGFAFVEFEDRR,NVWVAR,RDAEDATR,VEMSSGR	7	2	PF00076	IPR000504	RNA recognition motif domain	12	78	58	144	1	1	1
FRLILVESRIHRLARYYK	FBgn0010265	RpS13	Q03334	112	130	LILVESR	1	1	PF00312	IPR000589	Ribosomal protein S15	73	146			1	1	0
IGIILRDSHGVAQVRFVNGNK	FBgn0010265	RpS13	Q03334	49	70	DSHGVAQVR	1	1	PF08069	IPR012606	Ribosomal protein S13/S15; N-terminal	0	60			1	1	0
AQQLNSLLDQQEGFGGGGGGNNSTFDNFAGNSNSPFEVFRGNNNNNSTMIGNNAAPNTQDSFAFEFGVNNMNQGGNQRGNNGGGNNVPWGRRRF	FBgn0004227	nonA	Q04047	606	700	GNNGGGNNVPWGR	1	1						615	700	0	0	1
FSGRNRLYVGNLTNDITDDELREMFK	FBgn0004227	nonA	Q04047	297	323	LYVGNLTNDITDDELR	1	1	PF00076	IPR000504	RNA recognition motif domain	303	368			1	1	0
GQNQRQGQNQNQNQVHGQGNQGGPGNQGGAGNQGGQGNQGGAGNQGNGQGFRGRNAGNNQGGGFSGGPQNQQRDNRNRSGPRPGGGAGGAMNSTNMGGGGGGGGGGGPRGGEDFFITQRLRSISGPTFELEPVEVPTETK	FBgn0004227	nonA	Q04047	157	297	GGEDFFITQR,NAGNNQGGGFSGGPQNQQR,SGPRPGGGAGGAMNSTNMGGGGGGGGGGGPR,SISGPTFELEPVEVPTETK	4	1						0	294	0	0	1
GRQLRVRFAPNATILRVSNLTPFVSNELLYK	FBgn0004227	nonA	Q04047	363	394	FAPNATILR,VSNLTPFVSNELLYK	2	1	PF00076	IPR000504	RNA recognition motif domain	303	441			1	1	0
PYGEISEIFSNLDK	FBgn0004227	nonA	Q04047	323	337	PYGEISEIFSNLDK	1	1	PF00076	IPR000504	RNA recognition motif domain	303	368			1	1	0
MIQHLNYRVRIVLQDSRTFIGTFK	FBgn0262601	SmB	Q05856	8	32	IVLQDSR,MIQHLNYR,TFIGTFK	3	1	PF01423	IPR001163	LSM domain; eukaryotic/archaea-type	8	81			1	1	0
RVLGFVLLRGENIVSLTVEGPPPPEEGLPRVPIPGAAPGPGIGRVAGRGMPINLSAVPAGLQGPVRGVGGPAQQHMAPMGRGVPRAPMMGAPPPGMIPGGMPSMPGNMGRGAPPPMRGPPPSMIRGAPPPGRGGY	FBgn0262601	SmB	Q05856	64	199	GENIVSLTVEGPPPPEEGLPR,RVLGFVLLR,VLGFVLLR,VPIPGAAPGPGIGR	4	1	PF01423	IPR001163	LSM domain; eukaryotic/archaea-type	8	81	80	199	1	1	1
DVTADGPGSENGDAGAAGSTNGSSDNQSAASGQRDDDRK	FBgn0263396	sqd	Q08473	18	57	DVTADGPGSENGDAGAAGSTNGSSDNQSAASGQR	1	1	PF00076	IPR000504	RNA recognition motif domain	57	125	0	60	1	1	1
IFVGGLTTEISDEEIK	FBgn0263396	sqd	Q08473	137	153	IFVGGLTTEISDEEIK	1	1	PF00076	IPR000504	RNA recognition motif domain	137	206			1	1	0
LFVGGLSWETTEK	FBgn0263396	sqd	Q08473	57	70	LFVGGLSWETTEK	1	1	PF00076	IPR000504	RNA recognition motif domain	57	125	0	60	1	1	1
PENQMMGGMRGGPRGGMRGGRGGYGGRGGYNNQWDGQGSYGGYGGGYGGYGAGGYGDYYAGGYYNGYDYGYDGYGYGGGFEGNGYGGGGGGNMGGGRGGPRGGGGPK	FBgn0263396	sqd	Q08473	214	321	PENQMMGGMR	1	1						203	344	0	0	1
RATPKPENQMMGGMRGGPRGGMRGGRGGYGGRGGYNNQWDGQGSYGGYGGGYGGYGAGGYGDYYAGGYYNGYDYGYDGYGYGGGFEGNGYGGGGGGNMGGGRGGPRGGGGPK	FBgn0263396	sqd	Q08473	209	321	ATPKPENQMMGGMR,RATPKPENQMMGGMR	2	1						203	344	0	0	1
TDPQTGRSRGFAFIVFTNTEAIDK	FBgn0263396	sqd	Q08473	88	112	TDPQTGR	1	1	PF00076	IPR000504	RNA recognition motif domain	57	125			1	1	0
VSAADEHIINSK	FBgn0263396	sqd	Q08473	112	124	VSAADEHIINSK	1	1	PF00076	IPR000504	RNA recognition motif domain	57	125			1	1	0
YGEIESINVK	FBgn0263396	sqd	Q08473	78	88	YGEIESINVK	1	1	PF00076	IPR000504	RNA recognition motif domain	57	125			1	1	0
DPSVPSRFQRMREEFDRIGMRRSVEGVLLVHEHGLPHVLLLQLGTTFFK	FBgn0035987	CG3689	Q0E8G6	66	115	DPSVPSR,MREEFDR	2	1	PF13869	IPR016706	Cleavage/polyadenylation specificity factor subunit 5	45	232	65	72	1	1	1
LPGGELNAGEDEVEGLK	FBgn0035987	CG3689	Q0E8G6	115	132	LPGGELNAGEDEVEGLK	1	1	PF13869	IPR016706	Cleavage/polyadenylation specificity factor subunit 5	45	232			1	1	0
YTNQALTINRTINLYPLTNYTFGTK	FBgn0035987	CG3689	Q0E8G6	35	60	YTNQALTINR	1	1	PF13869	IPR016706	Cleavage/polyadenylation specificity factor subunit 5	45	232	0	37	1	1	1
MFLNLLSTRMPGSESLPAEFQIDDVYAVPGVGTVVSGTCLQGTIRLNDCLMLGPDAVGSFVPITIK	FBgn0027836	Dgp-1	Q0E931	358	424	MFLNLLSTR	1	1								0	0	0
IADLGNACWVDRHFTEDIQTRQYRSLEVIIGAGYNTSADIWSTACMVFELATGDYLFEPHSGESYTRDEDHLAHIIELLGPIPREILLNGTYAAK	FBgn0026370	SRPK	Q0E965	604	699	EILLNGTYAAK,IADLGNACWVDR	2	1	PF00069	IPR000719	Protein kinase domain	599	763			1	0	0
DVCINLLMEVLDRVNDVFLERAVRLLQTLRK	FBgn0010488	NAT1	Q0E996	593	624	VNDVFLER	1	1								0	0	0
FPATLPMSTPPNSSGSNNQGSSQGQLSNSHYPMLGTPTSHLINPTRPSSTPSAEYADNRTLLGVQQERGLK	FBgn0010488	NAT1	Q0E996	377	448	TLLGVQQER	1	1						359	521	0	0	1
HNQNGGGSGGGSSNNRDRDDSRRNNDRDRDRNDGQYGGNQLLGSK	FBgn0010488	NAT1	Q0E996	292	337	NDGQYGGNQLLGSK	1	1						231	341	0	0	1
MNEREALNPRIVSLVASLLAK	FBgn0010488	NAT1	Q0E996	643	664	IVSLVASLLAK	1	1								0	0	0
PNIVVEIFK	FBgn0010488	NAT1	Q0E996	629	638	PNIVVEIFK	1	1								0	0	0
QIRSDDDSIIRTPFPNRNRDMRNNDRDSDSWMNRFHLNIQPGGYNDMFSGLSVTGASPIVSPFATSNRDRDRDNRQYNNRGDRNRDRDQGGSGGANYGNRYNK	FBgn0010488	NAT1	Q0E996	189	292	DRDQGGSGGANYGNR,SDDDSIIR,TPFPNR	3	1						176	341	0	0	1
RNLITTNQDAVENLQMRPAANSLLFRAASQNQK	FBgn0010488	NAT1	Q0E996	344	377	NLITTNQDAVENLQMR,PAANSLLFR	2	1						349	521	0	0	1
CPWTGDVRIRGRILTGVVRK	FBgn0033699	RpS11	Q0E9B6	56	76	ILTGVVR	1	1	PF00366,PF16205	IPR000266,IPR032440	Ribosomal protein S17/S11,40S ribosomal protein S11; N-terminal	3	141			1	1	0
MQRTIVIRRDYLHFVRK	FBgn0033699	RpS11	Q0E9B6	78	95	DYLHFVR	1	1	PF00366	IPR000266	Ribosomal protein S17/S11	71	141			1	1	0
RHRNMSVHCSPVFRDVEHGDIVTIGECRPLSK	FBgn0033699	RpS11	Q0E9B6	101	133	DVEHGDIVTIGECRPLSK,NMSVHCSPVFR	2	1	PF00366	IPR000266	Ribosomal protein S17/S11	71	141			1	1	0
TPREAIDGTYIDK	FBgn0033699	RpS11	Q0E9B6	42	55	EAIDGTYIDK	1	1	PF16205	IPR032440	40S ribosomal protein S11; N-terminal	3	70			1	1	0
EHITEIFGHFGALTAVDFPMDRFQGRQGRGYAFVEYSRPEDCASAIK	FBgn0263829	CG34334	Q0IGP7	548	595	GYAFVEYSRPEDCASAIK	1	1	PF00076	IPR000504	RNA recognition motif domain	538	608			1	1	0
LIRVSAFQESMLK	FBgn0263829	CG34334	Q0IGP7	605	618	VSAFQESMLK	1	1	PF00076	IPR000504	RNA recognition motif domain	538	608			1	1	0
QSVQNQNGRNCSSQWNHRRGEGDGEGAEASGRGYRAVGEVNK	FBgn0263829	CG34334	Q0IGP7	474	516	GEGDGEGAEASGR,RGEGDGEGAEASGR	2	1						332	508	0	0	1
MATAAAVAK	FBgn0064117	SLIRP1	Q0KHQ1	0	9	ATAAAVAK	1	1						0	5	0	0	1
SVHRIFVGNLPWTVGHQELRGYFREFGRVVSANVIFDK	FBgn0064117	SLIRP1	Q0KHQ1	12	50	IFVGNLPWTVGHQELR,VVSANVIFDK	2	1	PF00076	IPR000504	RNA recognition motif domain	16	83			1	1	0
RASVTNNSSAPIRIAPRQQTTQSSGPSVVHNEDEDVMPPTPNQSERRQRRFPRRNHNPRMVRSLQAVSREFTESLLEGSSGK	FBgn0002709	mei-218	Q0KHR4	414	496	EFTESLLEGSSGK,RASVTNNSSAPIR	2	1						139	611	0	0	1
TPAVLSADLRLNTPRYATLPNIMK	FBgn0039697	CG7834	Q0KHZ6	174	198	TPAVLSADLR	1	1	PF01012	IPR014730	Electron transfer flavoprotein; alpha/beta-subunit; N-terminal	25	211			1	0	0
EESGSYVQISQKPTDVSLQERCITIIGDK	FBgn0261552	ps	Q0KI96	163	192	EESGSYVQISQKPTDVSLQER	1	1	PF00013	IPR004088	K Homology domain; type 1	138	203	172	178	1	1	1
GIFAPGTRNRIVTITGQPSAIAK	FBgn0261552	ps	Q0KI96	500	523	GIFAPGTR,IVTITGQPSAIAK	2	1	PF00013	IPR004088	K Homology domain; type 1	465	530			1	1	0
ILVPNSTAGMIIGK	FBgn0261552	ps	Q0KI96	140	154	ILVPNSTAGMIIGK	1	1	PF00013	IPR004088	K Homology domain; type 1	138	203			1	1	0
NVEVPEVIIGAILGPSGRSLVEIQHVSGANVQISK	FBgn0261552	ps	Q0KI96	464	499	SLVEIQHVSGANVQISK	1	1	PF00013	IPR004088	K Homology domain; type 1	465	530	440	464	1	1	1
PTDVSLQERCITIIGDK	FBgn0261552	ps	Q0KI96	175	192	PTDVSLQER	1	1	PF00013	IPR004088	K Homology domain; type 1	138	203	174	178	1	1	1
YGVLGMGVGVSHTNGAHSTLGNFLGVTTLDQQTAAAASAATASNVFGAVGQVNLEQYAAAVASAAAASRPTQSQLDAAAVQFDPFRHLGSATAPAATPVSLNNNSFGLTATTGTATTAQLGGLSK	FBgn0261552	ps	Q0KI96	326	451	PTQSQLDAAAVQFDPFR	1	1						415	464	0	0	1
HQRGNRSRRSGGSGIMNSSMGGGGQRGEDFFIAQRLLDISGPTHELPPIELPTDNK	FBgn0015520	nonA-l	Q24113	204	260	GEDFFIAQR	1	1						0	252	0	0	1
AQCPIVERLTCSLMMK	FBgn0002590	RpS5a	Q24186	87	103	AQCPIVER	1	2	PF00177	IPR023798	Ribosomal protein S7 domain	85	228			1	1	0
FARYLPHSAGRYAAK	FBgn0002590	RpS5a	Q24186	68	83	YLPHSAGR	1	2								0	0	0
HSFEIIHLLTGENPLQILVSAIINSGPREDSTRIGRAGTVRRQAVDVSPLRRVNQAIWLLCTGAREAAFRNIK	FBgn0002590	RpS5a	Q24186	118	191	QAVDVSPLR,QAVDVSPLRR,RQAVDVSPLR,RQAVDVSPLRR,RVNQAIWLLCTGAR,VNQAIWLLCTGAR	6	1	PF00177	IPR023798	Ribosomal protein S7 domain	85	228	144	153	1	1	1
TIAECLADELINAAK	FBgn0002590	RpS5a	Q24186	191	206	TIAECLADELINAAK	1	1	PF00177	IPR023798	Ribosomal protein S7 domain	85	228			1	1	0
GFLVSVDGYMNMQLANTEEVIEGSVTGNLGEVLIRCNNVLYIK	FBgn0000426	SmF	Q24297	32	75	CNNVLYIK	1	1	PF01423	IPR001163	LSM domain; eukaryotic/archaea-type	11	74			1	1	0
LESSVSVGLPSVVHQTIMRGGAPEIRNLVDIGSLDNTEIVMRLETHIDSGDIFYTDLNGLQFIK	FBgn0011740	alpha-Man-II	Q24451	814	878	NLVDIGSLDNTEIVMR	1	1	PF07748	IPR011682	Glycosyl hydrolase family 38; C-terminal	616	1102			1	0	0
LFSMDLMDESGEIRATAFK	FBgn0010173	RpA-70	Q24492	202	221	LFSMDLMDESGEIR	1	1	PF01336	IPR004365	OB-fold nucleic acid binding domain; AA-tRNA synthetase-type	178	252			1	0	0
LAVNMVPFPRLHFFMPGFAPLTSRGSQQYRALTVPELTQQMFDAK	FBgn0003887	betaTub56D	Q24560	252	297	ALTVPELTQQMFDAK	1	3	PF03953	IPR018316	Tubulin/FtsZ; 2-layer sandwich domain	260	381			1	0	0
MLEQLDMRRDVQEIFRSTPHGK	FBgn0014189	Hel25E	Q27268	197	219	MLEQLDMR	1	1	PF00270	IPR011545	DEAD/DEAH box helicase domain	65	232			1	1	0
RILVATNLFGRGMDIERVNIVFNYDMPEDSDTYLHRVARAGRFGTK	FBgn0014189	Hel25E	Q27268	335	381	ILVATNLFGR	1	1	PF00271	IPR001650	Helicase; C-terminal	270	379			1	1	0
GDDEGSSGGGGGGGYGGGGGGGGYDRGNDRGSGGGGYHNRDRGGNSQGGGGGGGGGGGYSRFNDNNGGGRGGRGGGGGNRRDGGPMRNDGGMRSRPY	FBgn0011571	caz	Q27294	302	399	DRGGNSQGGGGGGGGGGGYSR,GDDEGSSGGGGGGGYGGGGGGGGYDR,GGNSQGGGGGGGGGGGYSR,GSGGGGYHNR	4	1	PF00641	IPR001876	Zinc finger; RanBP2-type	274	303	294	399	1	1	1
GGGGGGGGGGRGGFGGRRGGGGGGGGGGGGGGRFDRGGGGGGGRYDRGGGGGGGGGGGNVQPRDGDWK	FBgn0011571	caz	Q27294	212	280	GGGGGGGGGGGNVQPR	1	1	PF00641	IPR001876	Zinc finger; RanBP2-type	274	303	205	278	1	1	1
QGGGYDSGSGHRGSGGSGNGGGGGGSWNDRGGNSYGNGGASK	FBgn0011571	caz	Q27294	43	85	GSGGSGNGGGGGGSWNDR	1	1						0	134	0	0	1
LQLQQQQQNRTQPSRSNTALHVCWHRGATVGLGDHLIAAEHQLSGYLLRK	FBgn0265082	Cdep	Q2M1E6	1015	1065	LQLQQQQQNR	1	1	PF00169	IPR001849	Pleckstrin homology domain	1057	1150	988	1032	1	0	1
PSIAAVVGSMDAHPSRYAATVRVQQHRQEIIQELSSMVRELLIMFYK	FBgn0262739	AGO1	Q32KD4	732	779	QEIIQELSSMVR	1	1	PF02171	IPR003165	Piwi domain	641	942			1	1	0
PVFDGRNNLYTRDPLPIGNERLELEVTLPGEGK	FBgn0262739	AGO1	Q32KD4	200	233	DPLPIGNER,LELEVTLPGEGK,NNLYTR	3	1	PF16486	IPR032474	Protein argonaute; N-terminal	145	275			1	0	0
QFFTGVEIRIWAIACFAPQRTVREDALRNFTQQLQK	FBgn0262739	AGO1	Q32KD4	564	600	NFTQQLQK,QFFTGVEIR	2	1	PF16487	IPR032473	Protein argonaute; Mid domain	552	633			1	0	0
SGNIPAGTTVDVGITHPTEFDFYLCSHQGIQGTSRPSHYHVLWDDNHFDSDELQCLTYQLCHTYVRCTRSVSIPAPAYYAHLVAFRARYHLVEK	FBgn0262739	AGO1	Q32KD4	851	945	YHLVEK	1	1	PF02171	IPR003165	Piwi domain	641	942	843	964	1	1	1
TPVYAEVK	FBgn0262739	AGO1	Q32KD4	649	657	TPVYAEVK	1	1	PF02171	IPR003165	Piwi domain	641	942			1	1	0
VYESQWTPSPTRPQSPSQAQTSFDTLTSPPAPGSSVNPTAVTSPSAQNVAAGGATVAGAAATAAQVASALGATTGSVTPAIATATPATQPDMPVFTCPRRPNLGREGRPIVLRANHFQVTMPRGYVHHYDINIQPDK	FBgn0262739	AGO1	Q32KD4	38	175	ANHFQVTMPR,EGRPIVLR	2	1	PF16486	IPR032474	Protein argonaute; N-terminal	145	275	37	145	1	0	1
WQAQVSLFNLEEALEGRTRQIPYDAILALDVVMRHLPSMTYTPVGRSFFSSPEGYYHPLGGGREVWFGFHQSVRPSQWK	FBgn0262739	AGO1	Q32KD4	242	321	HLPSMTYTPVGR,SFFSSPEGYYHPLGGGR	2	1	PF08699,PF16486	IPR014811,IPR032474	Argonaute; linker 1 domain,Protein argonaute; N-terminal	145	335			1	0	0
YATGPDQVEPMFRYLK	FBgn0262739	AGO1	Q32KD4	617	633	YATGPDQVEPMFR	1	1	PF16487	IPR032473	Protein argonaute; Mid domain	552	633			1	0	0
MENVEEAPPLSSESNSNSNNSSASSSSHQLSQSGAMGAEIAPSTSRSHSHSPTPSPPVPASSHDQPHPDHPSPPLNASETEARENSPHDHSPTPTFHQTAPPPTTSSTAPQRDEREQQQQQEAPPLQQDQQENSPAQDQELHPLLDQQNQEYPAVHQDQQAEQNQELHHIEGLIRHRESQNPEEHPPQASLENRETLGREDTNQEPDEPQVRDPEIEPEAEPPPPLLLEDLDEQDSGSQDLNEQQPPLIIDANAIAETIDANAVERIDDYEDDDEEVDEEEEVVEDRVDRAGEVASVSGAQRLHSVAVLPRYSSASRAPRSSNNNNNNISNHNNNNNNSNSNSLSRRTRHFYSNNGSHFSNDMFPSHNPRSSTQTSSPRVGGRRHHSTPAASSNSPQHQ…	FBgn0262114	RanBPM	Q4Z8K6	0	427	LLYPNVNESETPLPR	1	1						0	416	0	0	1
HLIYPLDTVLDESLGCAFWFASHCTHSTARVALIGSGADELFGGYTRYRNSYSRCLGNDLERQLAVQNELERDWQRISARNLARDDRIIADTGK	FBgn0032997	CG17486	Q5LJP9	392	486	VALIGSGADELFGGYTR	1	1	PF00733	IPR001962	Asparagine synthase	298	512			1	0	0
QNSQLELK	FBgn0266756	btsz	Q6XK19	812	820	QNSQLELK	1	1								0	0	0
LAGLLPILTRNFYTAVGPQCLPTASCGDPAQADHLCESLFISLQSDGALLQQQAEIALLSQQVDLHTLAASAQYWAYSEALGSQLRCGPHIVSRPK	FBgn0263968	nonC	Q70PP2	2764	2860	LAGLLPILTR	1	1								0	0	0
YHWVPSYGGNVPPGAVVAGTTPGGAPLYIGRGHYCGSLTPGVIETYNRCLQIPFGGQEIRLSNYEVLVRSDIYHGQQAIRLVY	FBgn0265186	CG3884	Q7JR80	395	478	LSNYEVLVR	1	1	PF11901	IPR024518	Domain of unknown function DUF3421	343	455			1	0	0
HSQERIERNMSGGGNYNSIVNSNWDQRDRDDRSERSYISNYERGNNYK	FBgn0034313	CG5726	Q7JRH5	517	565	NMSGGGNYNSIVNSNWDQR,SYISNYER	2	1						376	766	0	0	1
ILETNFLNADAYRLHDK	FBgn0034313	CG5726	Q7JRH5	166	183	ILETNFLNADAYR	1	1								0	0	0
MEMANNMVSSSNSGGGGSSNTTSYGNNSYNNSAVDSGHSSHSGVGSGGGGEGTGARLRDVCTILNTGPAAYQNQTGGYAYDHIIALMRNLDLQDDGIVLNSK	FBgn0034313	CG5726	Q7JRH5	0	102	NLDLQDDGIVLNSK	1	1						0	52	0	0	1
NRLYNSITLLGEYYHRVRLADNTPITILGESLLDLLTRELNDTSVVLGTRIARLVLSQITLNGEIMRK	FBgn0034313	CG5726	Q7JRH5	183	251	ELNDTSVVLGTR,LYNSITLLGEYYHR	2	1								0	0	0
SGGYRYNQSPTHAGGGPRFPRYSSQSSLASEASSSFDRRQQTSPQNPHQHQHQRHRHFTRRSQPDIHQPQNEENWQGQADK	FBgn0034313	CG5726	Q7JRH5	655	736	SQPDIHQPQNEENWQGQADK,YNQSPTHAGGGPR,YSSQSSLASEASSSFDRR	3	1						376	766	0	0	1
TRFNRNHDGDQSNGRSRDQQRRYSVSCDDDHHSVRSEGGGNLRLYSIHDRRK	FBgn0034313	CG5726	Q7JRH5	465	517	LYSIHDR,YSVSCDDDHHSVR	2	1						376	766	0	0	1
VEIDLLLFHVRRHLIMQPALTAK	FBgn0034313	CG5726	Q7JRH5	254	277	HLIMQPALTAK	1	1								0	0	0
EREENTHIIYGLGHTSLFLRIYDTTINHWQNNRLTRAMQFAPK	FBgn0034351	trmt10c	Q7JUX9	149	192	AMQFAPK	1	1						129	150	0	0	1
ELTTPQASTEYVINRNPRNLERLRIAYK	FBgn0026741	mRpL18	Q7JVK1	18	46	ELTTPQASTEYVINR,ELTTPQASTEYVINRNPR	2	1								0	0	0
ELTTPQASTEYVINRNPRNLERLRIAYKPVGYHLEK	FBgn0026741	mRpL18	Q7JVK1	18	54	IAYKPVGYHLEK	1	1								0	0	0
MSRSARPLTSARVLHK	FBgn0026741	mRpL18	Q7JVK1	0	16	SARPLTSAR	1	1						0	10	0	0	1
TNDTSAFVNLGRVLAQRCLQSGITEMTCNVEAVPGSK	FBgn0026741	mRpL18	Q7JVK1	100	137	TNDTSAFVNLGR	1	1								0	0	0
ISQSEGFHLDVEDYLLGILQLASELSRFATNSVTMGDYERPLNISHFIGDLNTGFRLLNLK	FBgn0033528	trsn	Q7JVK6	127	188	FATNSVTMGDYER	1	1	PF01997	IPR002848	Translin family	22	217			1	0	0
LAELVPAGQYYRYSDHWTFITQRLIFIIALVIYLEAGFLVTRETVAEMLGLK	FBgn0033528	trsn	Q7JVK6	75	127	ETVAEMLGLK,LAELVPAGQYYR	2	1	PF01997	IPR002848	Translin family	22	217			1	0	0
QVELCAQK	FBgn0033528	trsn	Q7JVK6	64	72	QVELCAQK	1	1	PF01997	IPR002848	Translin family	22	217			1	0	0
ILLDESGLSYICQTYERFSHVAITLGK	FBgn0031047	Rcd-1	Q7JVP2	193	220	ILLDESGLSYICQTYER	1	1								0	0	0
MAVNVYSTNVTSENLSRHDMLAWVNDCLQSQFSK	FBgn0027066	Eb1	Q7JZD3	0	34	AVNVYSTNVTSENLSR	1	1	PF00307	IPR001715	Calponin homology domain	16	117	0	4	1	0	1
SLPGTAASGVSSSYRRGPSATTRPAMTSAVK	FBgn0027066	Eb1	Q7JZD3	143	174	SLPGTAASGVSSSYR	1	1						133	186	0	0	1
FTYRGVDLDQLLDMPNNQLVELMHSRARRRFSRGLK	FBgn0034138	RpS15	Q7JZW2	17	53	GVDLDQLLDMPNNQLVELMHSR	1	1	PF00203	IPR002222	Ribosomal protein S19/S15	45	131	45	77	1	1	1
LLSLLSRDDSNCCAAK	FBgn0052066	CG6491	Q7K1H0	3	19	LLSLLSR	1	1						0	4	0	0	1
NPDKPVVIPEQRRERDFMSSVPTFVRNVMGSSAGAGSGEFHVYRHLRRK	FBgn0034086	CG8441	Q7K1V1	56	105	NPDKPVVIPEQR	1	1	PF06658	IPR009548	Protein of unknown function DUF1168	57	191	57	253	1	0	1
PVVIPEQRRERDFMSSVPTFVRNVMGSSAGAGSGEFHVYRHLRRK	FBgn0034086	CG8441	Q7K1V1	60	105	PVVIPEQR	1	1	PF06658	IPR009548	Protein of unknown function DUF1168	57	191	57	253	1	0	1
EIESVTAADIQRVAQRLLSSPPSVAARGDIHNLPEMSHITNAVSGSGRTGLGRRLSLFK	FBgn0033235	CG8728-RA	Q7K3W2	497	556	EIESVTAADIQR	1	1						517	556	0	0	1
LGSPVANLVTEAPTVPVALSPGEAANQEASARDAINLNSEAPSTTLQIRLADGSRLAAQFNLSHTVSDIRRFIQTARPQYSTSNFILVSSFPTRELSDDNSTIEK	FBgn0033179	p47	Q7K3Z3	289	394	DAINLNSEAPSTTLQIR	1	1	PF00789	IPR001012	UBX domain	327	405	270	389	1	0	1
AVCVYGGGNRNMQISDLERGAEIIICTPGRLNDLIMANVIDVSTITYLVLDEADRMLDMGFEPQIRK	FBgn0037549	CG7878	Q7K4L8	386	453	AVCVYGGGNR,GAEIIICTPGR,MLDMGFEPQIR,NMQISDLER	4	1	PF00270	IPR011545	DEAD/DEAH box helicase domain	307	476			1	1	0
FNTITSFVK	FBgn0037549	CG7878	Q7K4L8	515	524	FNTITSFVK	1	1	PF00271	IPR001650	Helicase; C-terminal	513	624			1	1	0
ITGSIQSNVIDAINHVRK	FBgn0037549	CG7878	Q7K4L8	134	152	ITGSIQSNVIDAINHVR	1	1	PF00013	IPR004088	K Homology domain; type 1	92	151	151	203	1	1	1
QVTNSGDRGQDRDNRDHGSNERYDGGGYDRYK	FBgn0037549	CG7878	Q7K4L8	152	184	YDGGGYDR	1	1						151	203	0	0	1
RNDYGGGRRDNRDNYGAGHRDSRDSAGGGGGDFSESLSIASEMVGK	FBgn0037549	CG7878	Q7K4L8	58	104	DSAGGGGGDFSESLSIASEMVGK	1	1	PF00013	IPR004088	K Homology domain; type 1	92	151	0	93	1	1	1
SGVVRILVATDVASRGLDIEDITHVINYDFPHNIEEYVHRVGRTGRAGRQGTSISFFTREDWAMAK	FBgn0037549	CG7878	Q7K4L8	576	642	EDWAMAK,GLDIEDITHVINYDFPHNIEEYVHR,ILVATDVASR,QGTSISFFTR	4	1	PF00271	IPR001650	Helicase; C-terminal	513	624			1	1	0
TLAFLLPGMIHTEYQSTPRGTRGGANVLVLAPTRELALQIEMEVK	FBgn0037549	CG7878	Q7K4L8	333	378	GGANVLVLAPTR	1	1	PF00270	IPR011545	DEAD/DEAH box helicase domain	307	476	347	350	1	1	1
VIGRGGSNISRIQNDFNVRVK	FBgn0037549	CG7878	Q7K4L8	104	125	IQNDFNVR	1	1	PF00013	IPR004088	K Homology domain; type 1	92	151			1	1	0
VMLDIRPDRQTIMTSATWPPGVRRLAQSYMK	FBgn0037549	CG7878	Q7K4L8	453	484	LAQSYMK,VMLDIRPDR	2	1	PF00270	IPR011545	DEAD/DEAH box helicase domain	307	476			1	1	0
VRADDLSSELTLDGFMTQCIHGNRDQMDREQAIADIK	FBgn0037549	CG7878	Q7K4L8	539	576	DQMDREQAIADIK,EQAIADIK	2	1	PF00271	IPR001650	Helicase; C-terminal	513	624			1	1	0
EPPRLSDEPVFYGPDGRELTAEETDFLAGGDNDGDDDFDGDGADLEIDAEMDEETERAYK	FBgn0034181	CG8963	Q7K581	489	549	LSDEPVFYGPDGR	1	1						479	559	0	0	1
LAGYDLTADCPK	FBgn0034181	CG8963	Q7K581	427	439	LAGYDLTADCPK	1	1	PF02854	IPR003890	MIF4G-like; type 3	283	455			1	1	0
LLASESNENVRCLCQTLK	FBgn0034181	CG8963	Q7K581	409	427	LLASESNENVR	1	1	PF02854	IPR003890	MIF4G-like; type 3	283	455			1	1	0
LTNSVQNRLHLNSQQGSAGNYYQQQQVHQNTHHHQQHQQQHQPHNQHAK	FBgn0034181	CG8963	Q7K581	149	198	LTNSVQNR	1	1						77	265	0	0	1
MSCRAPFQPDDQYEQLRRPNVGGAGGVAMPGLDQQAHLFGEYAGAQAYGQVVGNFPVQAMQPQAQTLSDASNLSATATIFIPRGAAPPQQQSRHQQYQQAGGAGGGAPYGQQQPRYVNGFK	FBgn0034181	CG8963	Q7K581	0	121	APFQPDDQYEQLR,HQQYQQAGGAGGGAPYGQQQPR	2	1						0	265	0	0	1
SIEQPNFRYMGAK	FBgn0034181	CG8963	Q7K581	318	331	SIEQPNFR	1	1	PF02854	IPR003890	MIF4G-like; type 3	283	455			1	1	0
EMRGFPLGGPERRLRTDFAELPGATPAAPFK	FBgn0027548	nito	Q7KMJ6	448	479	TDFAELPGATPAAPFK	1	1	PF00076	IPR000504	RNA recognition motif domain	398	457	458	494	1	1	1
FGDFSVRLAHDLDERVAYVCFRTPEDAREAK	FBgn0027548	nito	Q7KMJ6	125	156	FGDFSVR,LAHDLDER	2	1						151	157	0	0	1
FPNYLHHVQPEDDPLSTRTLFAGNLEVTIADDELRRIFGK	FBgn0027548	nito	Q7KMJ6	296	336	TLFAGNLEVTIADDELR,TLFAGNLEVTIADDELRR	2	1	PF00076	IPR000504	RNA recognition motif domain	315	383	174	311	1	1	1
IELSGQYIGK	FBgn0027548	nito	Q7KMJ6	371	381	IELSGQYIGK	1	1	PF00076	IPR000504	RNA recognition motif domain	315	383			1	1	0
PPYDESALEYRRPEYDPYYEESAAYAPRGGYSPYPPRGGYRGRGGYRGRGRGMYHYHNDVHRPPHPGSLAGSSSSVPPPGGVEDEWRRPPGESYDRGARSSSREPGVERSRSRSPLK	FBgn0027548	nito	Q7KMJ6	482	599	PPYDESALEYR,RPEYDPYYEESAAYAPR	2	1						460	627	0	0	1
RARSPGSDSDTSTRRNDALASASTVPDVARK	FBgn0027548	nito	Q7KMJ6	599	630	NDALASASTVPDVAR	1	1	PF07744	IPR012921	Spen paralogue and orthologue SPOC; C-terminal	627	790	502	627	1	0	1
RPPPGTGNAFAFVRYQNLDMAHRAK	FBgn0027548	nito	Q7KMJ6	346	371	RPPPGTGNAFAFVR,YQNLDMAHR	2	1	PF00076	IPR000504	RNA recognition motif domain	315	383			1	1	0
RSASRSPGPASRSSLSRNSRSMGRGYDNGSGVPGDSPERLSPERMRRRLDRSPSRYGSPHREPYMRGPPPAERPAGYK	FBgn0027548	nito	Q7KMJ6	21	99	GPPPAERPAGYK	1	1						0	98	0	0	1
SSKPPYDESALEYRRPEYDPYYEESAAYAPRGGYSPYPPRGGYRGRGGYRGRGRGMYHYHNDVHRPPHPGSLAGSSSSVPPPGGVEDEWRRPPGESYDRGARSSSREPGVERSRSRSPLK	FBgn0027548	nito	Q7KMJ6	479	599	SSKPPYDESALEYR	1	1						460	627	0	0	1
STTRPEYRPRGHSMSPPDYERYHYSRSPMGQGVPLDHRRPPIDPYDRYGPPHMHPHAVHPRDYRPLHHDYPHPPRGPPLHRGGHPHHLHGHAPPHQYAPMRPLAPRPHAPYEK	FBgn0027548	nito	Q7KMJ6	176	289	RPPIDPYDR,SPMGQGVPLDHR,STTRPEYRPR	3	1						174	306	0	0	1
YGVVDDIDIK	FBgn0027548	nito	Q7KMJ6	336	346	YGVVDDIDIK	1	1	PF00076	IPR000504	RNA recognition motif domain	315	383			1	1	0
DCIEAARQRIEEIVADLEAQTTIEVVIPQRHHRTIMGARGFK	FBgn0027835	Dp1	Q7KN75	868	910	DCIEAAR	1	1	PF00013	IPR004088	K Homology domain; type 1	818	880			1	1	0
EAEQEPVRQCDVIRITGRIEK	FBgn0027835	Dp1	Q7KN75	959	980	EAEQEPVR	1	1						925	965	0	0	1
EGIAQAEQEIRQLSAEQYK	FBgn0027835	Dp1	Q7KN75	220	239	EGIAQAEQEIR	1	1	PF00013	IPR004088	K Homology domain; type 1	170	231			1	1	0
EIQESSHIIEVPIFK	FBgn0027835	Dp1	Q7KN75	590	605	EIQESSHIIEVPIFK	1	1	PF00013	IPR004088	K Homology domain; type 1	598	659			1	1	0
ELLFGMAEDYERDYLDNVAIAPPTIGAFLTGQGSGSDAAGASENGFVIK	FBgn0027835	Dp1	Q7KN75	1205	1254	ELLFGMAEDYER	1	1	PF00013	IPR004088	K Homology domain; type 1	1148	1208	1235	1301	1	1	1
GGQRLREIERVTATRINIPSQSDESEFITIAGTK	FBgn0027835	Dp1	Q7KN75	186	220	INIPSQSDESEFITIAGTK	1	1	PF00013	IPR004088	K Homology domain; type 1	170	231			1	1	0
IEDVENVK	FBgn0027835	Dp1	Q7KN75	1197	1205	IEDVENVK	1	1	PF00013	IPR004088	K Homology domain; type 1	1148	1208			1	1	0
ILMGFSTQASRQVTVPREHFRVILGK	FBgn0027835	Dp1	Q7KN75	160	186	ILMGFSTQASR	1	1	PF00013	IPR004088	K Homology domain; type 1	170	231			1	1	0
LIGRHGAVINK	FBgn0027835	Dp1	Q7KN75	1087	1098	HGAVINK	1	1	PF00013	IPR004088	K Homology domain; type 1	1075	1138			1	1	0
LRADHDVIISLPK	FBgn0027835	Dp1	Q7KN75	1098	1111	LRADHDVIISLPK	1	1	PF00013	IPR004088	K Homology domain; type 1	1075	1138			1	1	0
MIEDYEADRADRELRSFVLQVDVDTEFHSK	FBgn0027835	Dp1	Q7KN75	1057	1087	MIEDYEADR,MIEDYEADRADR	2	1	PF00013	IPR004088	K Homology domain; type 1	1075	1138			1	1	0
RDEPNDRIISITGYQANAEAARDAILEIVGDPETLHREVIEIDK	FBgn0027835	Dp1	Q7KN75	1111	1155	DAILEIVGDPETLHR,EVIEIDK,IISITGYQANAEAAR,RDEPNDR	4	1	PF00013	IPR004088	K Homology domain; type 1	1075	1208			1	1	0
RDEPNDRIISITGYQANAEAARDAILEIVGDPETLHREVIEIDKRIHPHLIGQRRRTIRK	FBgn0027835	Dp1	Q7KN75	1111	1171	EVIEIDKR	1	1	PF00013	IPR004088	K Homology domain; type 1	1075	1208			1	1	0
RGFILHRISEECGGVMISFPRVGINSDK	FBgn0027835	Dp1	Q7KN75	833	861	ISEECGGVMISFPR,VGINSDK	2	1	PF00013	IPR004088	K Homology domain; type 1	818	880			1	1	0
VCGTPARVAEAREALVK	FBgn0027835	Dp1	Q7KN75	1040	1057	VCGTPAR	1	1	PF00013	IPR004088	K Homology domain; type 1	995	1055			1	1	0
VQLLELANERQLASFTAEVRAK	FBgn0027835	Dp1	Q7KN75	728	750	VQLLELANER	1	1	PF00013	IPR004088	K Homology domain; type 1	669	806			1	1	0
ARTAMDETYGRGYDDGLGYDPHQSYDSYSYGTHGHGPHGPPANILGGVGGISGGGGRGGHYESSDYEPDYGRREYYQHSPGYSAGGGGGVGLGTGGASQSNAIGGSGLSSNHNRSHVNR	FBgn0022987	qkr54B	Q7KNS5	309	428	TAMDETYGR	1	1						313	428	0	0	1
YLIPDSNDIIRQEQLRELMDSTSLNDNDNAK	FBgn0022987	qkr54B	Q7KNS5	218	249	YLIPDSNDIIR	1	1						236	298	0	0	1
DYSNNHRNLENWRRTRNEDGSGDGPSSSGSMSGPDIAGWRSGVVGGSTNAGFGTNSHRWGRSTSWRDEDPSVDNAASLQRSISTVATLSTDRTGNNK	FBgn0039936	CG11148	Q7KQM6	208	305	SGVVGGSTNAGFGTNSHR,SISTVATLSTDR	2	1						169	310	0	0	1
FGPEWLRNMSAEPSGSPSTYNVGNAAQNNSIGGHNLGNNTAASASRNLFPEYRYGREEMLSLFDRNCLLPQILPSFK	FBgn0039936	CG11148	Q7KQM6	6	83	NLFPEYR	1	1						0	48	0	0	1
ISSNQSQHQNHDGFTAALPRMADIEINVK	FBgn0039936	CG11148	Q7KQM6	471	500	MADIEINVK	1	1						467	485	0	0	1
NECFQRLSAVEQETVVRRK	FBgn0039936	CG11148	Q7KQM6	739	758	LSAVEQETVVR	1	1								0	0	0
PNEIPRNELDLINEYNLRMLLRGQPTSTQQQPPALTNSATENLPGVDFLTETQLLERQNLMIPIWLPPNNNK	FBgn0039936	CG11148	Q7KQM6	859	931	NELDLINEYNLR	1	1						858	941	0	0	1
PSVTAVHRQAPSTMPIQITPTITDVAPPSHAVVSFSDHETMQHHNMHHLPQFPMIPTPHIITPNLNELWFYRDPQANVQGPFSAVEMTEWYRAGYFNENLFVRRYSDNRFRPLGELIK	FBgn0039936	CG11148	Q7KQM6	500	618	AGYFNENLFVR,PSVTAVHR	2	1	PF02213	IPR003169	GYF domain	568	617	507	549	1	0	1
IVVNLTGRLNK	FBgn0033555	RpS15Ab	Q7KR04	60	71	IVVNLTGR	1	2	PF00410	IPR000630	Ribosomal protein S8	5	129			1	1	0
WTNNLLPSRQFGYVVLTTSGGIMDHEEARRK	FBgn0033555	RpS15Ab	Q7KR04	88	119	WTNNLLPSR	1	2	PF00410	IPR000630	Ribosomal protein S8	5	129			1	1	0
PSTPRSNQQQQPQQQPHHQQQPQQQRQPSQPQQSPQTPLSTSNLSQRLQQVQQRNDPSHVGSVQMHSLASQNQAPQQQQQQPLHQEQRNAPK	FBgn0045862	btz	Q7KRX5	418	510	LQQVQQR,QPSQPQQSPQTPLSTSNLSQR	2	1						0	550	0	0	1
SRAELLQTYGYDIRNEDAPPRARRRRRYTRGPSK	FBgn0045862	btz	Q7KRX5	247	281	AELLQTYGYDIR	1	1	PF09405	IPR018545	Btz domain	116	264	0	550	1	0	1
QLALAVDQVNRVLEQHTRQLNEISQRLERMQYSPPPSSMSAHSLHMLGGGVSQSTVIK	FBgn0261550	CG42668	Q7KSB3	880	938	QLALAVDQVNR,QLNEISQR,VLEQHTR	3	1						903	921	0	0	1
FPSLRVFALSNVATVDNRESLEQHFGGLDGK	FBgn0051368	CG31368	Q7KSN8	357	388	VFALSNVATVDNR	1	1	PF16399	IPR032174	Intron-binding protein aquarius; N-terminal	32	815			1	1	0
GLLQIATFLNLVPEEVVSPLDWHRVDEQFLRELLITRHERRCSQLEALNEMPLYPTEQIIWDENVVPSEYYSGDSCLALPK	FBgn0051368	CG31368	Q7KSN8	388	469	VDEQFLR	1	1	PF16399	IPR032174	Intron-binding protein aquarius; N-terminal	32	815			1	1	0
HREPFVPQVGLVSVRGCEVEGMLDANGRVIEDGPEPRPQLQGENRCYRVWLDSNQYRLDMDDLQEGADDVYESFNILMRRK	FBgn0051368	CG31368	Q7KSN8	593	674	GCEVEGMLDANGR,VIEDGPEPRPQLQGENR	2	1	PF16399	IPR032174	Intron-binding protein aquarius; N-terminal	32	815	620	633	1	1	1
QNSIRFTPTQVEAIRAGMQPGLTLVVGPPGTGK	FBgn0051368	CG31368	Q7KSN8	809	842	FTPTQVEAIR	1	1	PF16399	IPR032174	Intron-binding protein aquarius; N-terminal	32	815	796	815	1	1	1
YSNMEQSLFTRLVRLGVPTVDLDGQGRARASICSLYK	FBgn0051368	CG31368	Q7KSN8	1127	1164	LGVPTVDLDGQGR	1	1								0	0	0
ITHIEPRGLAHIFAFFAEQLWDQNECLTVVVK	FBgn0032166	CG4619	Q7KTG0	285	317	ITHIEPR	1	1								0	0	0
VASEWMQSLSMFGYGLPGVFTGALYRPPAPFPVSSNYRGFAPRPRGRGRGRGIGIRGSRSGYDTYYNTK	FBgn0010772	Xe7	Q7KTT0	498	567	SGYDTYYNTK	1	1						529	783	0	0	1
PPMDNSEEMRLTFPVRDGIILAPFRLLHNLSVSNHVFHLK	FBgn0026160	tna	Q7KUE4	565	605	DGIILAPFR	1	1						559	570	0	0	1
SNQNIQVYVRVRPLNSRERCIRSAEVVDVVGPREVVTRHTLDSK	FBgn0052318	CG32318-RA	Q7KVC2	15	59	SAEVVDVVGPR	1	2	PF00225	IPR001752	Kinesin motor domain	24	106	0	20	1	0	1
PEDLRRLLSYLISIPSDAAK	FBgn0024277	trio	Q7KVD1	44	64	PEDLRR	1	2								0	0	0
PRGGGGGGGRGFGGGGGGGGRGFGGGGGGRGGGGGRGGGGGFGRGGGGRGGGRGAFDTGPPERVIPLGNYVYSCQNDLVCK	FBgn0011824	CG4038	Q7KVQ0	5	86	GAFDTGPPER,VIPLGNYVYSCQNDLVCK	2	1	PF04410	IPR007504	H/ACA ribonucleoprotein complex; subunit Gar1/Naf1	54	161	0	66	1	1	1
CAYRVLALAVSPLNLLGIDPRVNSILGRIIHITDDVIDYREWIRENFEHLVVVDRISPLPTAAPTAYATANGAPK	FBgn0030049	Trf4-1	Q7KVS9	535	610	ISPLPTAAPTAYATANGAPK	1	1								0	0	0
PYLSRPYSSLNRVLNFRADSLEILQQQQQQQQLNGTTQRNSTNINTTSGGSTSSSADSTTNRDNNSPANSSSTNGPGAGTGTSTGAGGTGTNSPATTASSTAATTTGPATSMSDTSNNPPQSTTTPASRTNSIYYNPSRK	FBgn0030049	Trf4-1	Q7KVS9	88	228	ADSLEILQQQQQQQQLNGTTQR	1	1						38	238	0	0	1
NCLDKPDDEDSSAINDSSIEPTVQARK	FBgn0263987	spoon	Q7KVW1	51	78	NCLDKPDDEDSSAINDSSIEPTVQAR	1	1						55	152	0	0	1
QLYDSYSTMEAPLLPSLELSAVCVIPINDVWYRVQIVDTDPEDEERCVIK	FBgn0263987	spoon	Q7KVW1	450	500	VQIVDTDPEDEER	1	1	PF00567	IPR002999	Tudor domain	414	536			1	0	0
RAFINQIK	FBgn0263987	spoon	Q7KVW1	328	336	AFINQIK	1	1	PF00013	IPR004088	K Homology domain; type 1	310	374			1	1	0
TLCSIDEDFENLSSPRDLPDSVNTRVSFYNRK	FBgn0263987	spoon	Q7KVW1	164	196	DLPDSVNTR	1	1						169	197	0	0	1
LPVIFVCENNNYGMGTSSERASCNTDYYTRGDALPGIWVDGMDVLAVRSATEFAINYVNTHGPLVMETNTYRYSGHSMSDPGTSYRTREEIQEVRQK	FBgn0028325	l(1)G0334	Q7KVX1	263	360	TREEIQEVR	1	1	PF00676	IPR001017	Dehydrogenase; E1 component	114	406	337	359	1	0	1
TLADAEGDVLRGLQVVEHCCSIPSLQMGETVANVARDMDTYSLVLPLGVTAGVAPFNFPAMIPLWMFPVAITTGNTMLLK	FBgn0023537	CG17896	Q7KW39	115	195	TLADAEGDVLR	1	1	PF00171	IPR015590	Aldehyde dehydrogenase domain	33	498			1	0	0
NGLLAGSSPFPACGGGTGNGSPLIASRLSDRVTVVHPRIVTLIRSGTK	FBgn0261387	CG17528	Q7PLI7	275	323	VTVVHPR	1	1								0	0	0
APFIAYINNLPFDANEDDLYEFFEGINLISLRLPREDGENGRSRGFGYVELENREDLIHVLSLPDPSIK	FBgn0020660	eIF-4B	Q7PLL3	77	146	EDLIHVLSLPDPSIK,GFGYVELENR,LPREDGENGR	3	1	PF00076	IPR000504	RNA recognition motif domain	82	151	113	284	1	1	1
GRRIRIELSNENDQQSRQK	FBgn0020660	eIF-4B	Q7PLL3	146	165	IELSNENDQQSR	1	1	PF00076	IPR000504	RNA recognition motif domain	82	151	139	284	1	1	1
IRNLDGDDSDDGSGTLPLVYQLPTAPRANRIFDDNSIPHK	FBgn0020660	eIF-4B	Q7PLL3	37	77	IFDDNSIPHK	1	1						26	52	0	0	1
SLPDRDDVNTPGSWRTSARPQSIDTSPTRREVEQVSEK	FBgn0020660	eIF-4B	Q7PLL3	211	249	EVEQVSEK	1	1						139	284	0	0	1
SNRRFDGFGNNGDNRDSGNWRRDSQNNGSNFGYSSNFERSFNRERK	FBgn0020660	eIF-4B	Q7PLL3	165	211	DSQNNGSNFGYSSNFER,FDGFGNNGDNR,RFDGFGNNGDNR	3	1						139	284	0	0	1
ERGSSSRDFGGRHSLQRERERSSEYYHRNEGYARSSRGYESVETFRVLDSRVYPEYK	FBgn0030091	CG7065	Q7YZA2	510	567	GYESVETFR	1	1						385	593	0	0	1
PNFRNNRPIVATSK	FBgn0030091	CG7065	Q7YZA2	407	421	NNRPIVATSK	1	1						385	549	0	0	1
CNDVQQAGYCPRSVFCAFAHVEPCSMDDPRENSLSASLANTSLLTRSSAPINIPNTTLSNSINDFNSGSFAVNIPSSSLTYSPTNHANLFNVDAFNYGGSNK	FBgn0004395	unk	Q86B79	277	379	ENSLSASLANTSLLTR	1	1	PF00642	IPR000571	Zinc finger; CCCH-type	272	298	306	327	1	1	1
LSNSLSATQNDSSLFFPSRIISPGFGDGLSISPSVRISELNTIRDDINSSSVGNSLFENTLNTAK	FBgn0004395	unk	Q86B79	379	444	IISPGFGDGLSISPSVR	1	1								0	0	0
RDGTFNYSADNYCTK	FBgn0004395	unk	Q86B79	64	79	DGTFNYSADNYCTK	1	1						55	66	0	0	1
MSKPQRQDSREAEK	FBgn0053208	Mical	Q86BA1	975	989	MSKPQRQDSR	1	1						943	995	0	0	1
DPTDALLELTK	FBgn0263603	Zn72D	Q86BI3	784	795	DPTDALLELTK	1	1	PF07528	IPR006561	DZF domain	582	828			1	0	0
EEELQTIQRIVSHTERALK	FBgn0263603	Zn72D	Q86BI3	507	526	EEELQTIQR,IVSHTER	2	1								0	0	0
LVSDALAEQPSDAGAANK	FBgn0263603	Zn72D	Q86BI3	526	544	LVSDALAEQPSDAGAANK	1	1						528	565	0	0	1
MANNNYAGFNYGGTQYNTGQVSYPAVTNATYANAAAYQNAAVAAGQGGYGGAAGAGAGATSGPGAGGYGGYGDYRSAMQYDATK	FBgn0263603	Zn72D	Q86BI3	0	84	SAMQYDATK	1	1						0	56	0	0	1
MSASANSATQNRGNNYHCELCDVTCTGTDAYAAHVRGAK	FBgn0263603	Zn72D	Q86BI3	237	276	MSASANSATQNR	1	1						222	246	0	0	1
PTPRQRRLAEARANRAMMSSHRGGDDHDGGYWEEQRNRQYNEEYDYNNWMSRSFGGAQRFGRMGNGPPPHFGMMPGGNVRRPESTDDRHAIARHAEIYPK	FBgn0263603	Zn72D	Q86BI3	407	507	AMMSSHR,HAEIYPK,MGNGPPPHFGMMPGGNVR,QYNEEYDYNNWMSR,RLAEAR	5	1						395	504	0	0	1
VISSAGFPISPGDCMRRIMEALSSGFLINGPGLLDPCEK	FBgn0263603	Zn72D	Q86BI3	745	784	VISSAGFPISPGDCMR	1	1	PF07528	IPR006561	DZF domain	582	828			1	0	0
VLGMEPLPAMK	FBgn0263603	Zn72D	Q86BI3	819	830	VLGMEPLPAMK	1	1	PF07528	IPR006561	DZF domain	582	828			1	0	0
VQPDLVVDFKPTPRQRRLAEARANRAMMSSHRGGDDHDGGYWEEQRNRQYNEEYDYNNWMSRSFGGAQRFGRMGNGPPPHFGMMPGGNVRRPESTDDRHAIARHAEIYPK	FBgn0263603	Zn72D	Q86BI3	397	507	VQPDLVVDFKPTPR	1	1						395	504	0	0	1
WFQARATGLQSCVMVIRILRDLCQRVSSWQSLPQWSLELLVEK	FBgn0263603	Zn72D	Q86BI3	702	745	ATGLQSCVMVIR	1	1	PF07528	IPR006561	DZF domain	582	828			1	0	0
HRGWRVQDGHHVSEGTILATQLTTRFHPGLNVGFGRNGTLFAMEHGK	FBgn0053002	mRpL27	Q86BM8	40	87	VQDGHHVSEGTILATQLTTR	1	1	PF01016	IPR001684	Ribosomal protein L27	21	91	14	50	1	1	1
CMEDNFYVRGDGTMVYFFTEEELRGMMTQAGLQEEQLIVDRRLQVNRCRGLK	FBgn0035247	metl	Q86BS6	259	311	GDGTMVYFFTEEELR	1	1								0	0	0
AHQHQHEARDVRVVHHTTNSVLMSYLANGNILSMDASDLVIYCVASNTYCRRSTFISPRNHQLTMVRCSPYNDNLFAVGTAMGNVLVCDLRK	FBgn0250850	rig	Q86BY9	104	196	NHQLTMVR,STFISPR	2	1						106	113	0	0	1
EVYSLVWQDHFIYFIVNRVLGFFDLRK	FBgn0250850	rig	Q86BY9	657	684	VLGFFDLR	1	1	PF12894	IPR024977	Anaphase-promoting complex subunit 4; WD40 domain	579	666			1	0	0
EELLDQFRRTRFYEK	FBgn0044511	mRpS21	Q8I0J3	31	46	EELLDQFR	1	1	PF01165	IPR001911	Ribosomal protein S21	9	62			1	1	0
MRHVQFLARTVLVQNNNVEEACRLLNRVLGK	FBgn0044511	mRpS21	Q8I0J3	0	31	HVQFLAR,TVLVQNNNVEEACR	2	1	PF01165	IPR001911	Ribosomal protein S21	9	62	0	3	1	1	1
QASHLYPTATSQQQQMPPPQSPANPQQQALNSYNEMRSAILQNSHHPSGNSVDQYDQPQQQQHQPQQQSTNPTLVAAQQQQSHHSLLNNNASNGGISHSHHSNINNNGHGSQNQMLPPQMRRSAASVVAYDGNSK	FBgn0063485	Lasp	Q8I7C3	289	424	SAASVVAYDGNSK	1	1						125	530	0	0	1
QRGSAEVSDSSNESEYFSEQLAAEQFSQYAPTASPIPPAATTLHQQQQQLQHQQQQQYQQHQQQLQQQQHQHQHYLQQQQQTLPPPPIQHQQYNTAAITPTYQQLQQQQQQQQQQRAQQQQLHDPYAHYQQPQALRQQQQQQQQQQQQLLQQQAIK	FBgn0063485	Lasp	Q8I7C3	133	289	QQQQQQQQQQQQLLQQQAIK	1	1						125	530	0	0	1
MEGGSVSSPSMGGPRGGGFRGRGGGAPMRGGFDRGRGRGGRGHFMGGMRGGGGSGMGGGPPMQGMMSGPPRGMRGSRGGMGYQGRGGGYQPRGGAPMGMRGGRPPLYSQPPK	FBgn0039186	CG5746	Q8IGI0	0	112	GGRPPLYSQPPK,MEGGSVSSPSMGGPR	2	1						0	434	0	0	1
YHSTQQHMGGGGGGGMSSQSSYGSPPSHHAPQQSHHSYQTHEQTQQVDPYAQSGYSTQTTQQGYNGYGQSGSSSYAAHTSQTSAPASSSYGAHHSTEYDQSQYQNYNSTGYAAPQDTRYQSYSQDYSQQYGSTAVDYNATGQADYSQHGAQSTGYDERAYAGYDSQAYSQNYSNAAAYY	FBgn0039186	CG5746	Q8IGI0	301	480	AYAGYDSQAYSQNYSNAAAYY	1	1						0	480	0	0	1
RWLATQLLDDGLWPDMATELLVAHLFQQRYAPQSIAAPQTGFIRFLQLLSHSDFNGELFLLNFNNSWQEQQIADLEHNYRSNRQSYPPLAVATSYDMQHAGRLWTSDQSPSQRVLGHVTRLARHALEIIETSLMSK	FBgn0261286	Mat89Ba	Q8IH00	855	991	YAPQSIAAPQTGFIR	1	1	PF03813	IPR005554	Nrap protein	172	1130	958	966	1	0	1
SRRNFQDGLLLLK	FBgn0261286	Mat89Ba	Q8IH00	319	332	NFQDGLLLLK	1	1	PF03813	IPR005554	Nrap protein	172	1130			1	0	0
ALNNTVPEGGSQPIWVRLAEEHGK	FBgn0024987	ssx	Q8IH14	238	262	ALNNTVPEGGSQPIWVR	1	1	PF00076	IPR000504	RNA recognition motif domain	180	244	244	443	1	1	1
DTNLYVINLSRNINDDMLDRIFSPYGLIVQRNILRDK	FBgn0024987	ssx	Q8IH14	177	214	DTNLYVINLSR,IFSPYGLIVQR,NINDDMLDR	3	1	PF00076	IPR000504	RNA recognition motif domain	180	244			1	1	0
MQDQEHDDEQSSDIEGSGDNVGRDDGTDDDDDSNGNMQQENGDGGNGGDGQEHSGDEEQHHSQDNEGNDNSAGQQQQMQQVDRTSATNLIINYLPQDMTDRELYNLFSGCGPINTCK	FBgn0024987	ssx	Q8IH14	6	123	ELYNLFSGCGPINTCK	1	1	PF00076	IPR000504	RNA recognition motif domain	94	165	0	91	1	1	1
REEAQEAIK	FBgn0024987	ssx	Q8IH14	229	238	REEAQEAIK	1	1	PF00076	IPR000504	RNA recognition motif domain	180	244			1	1	0
TESDSEDAIQK	FBgn0024987	ssx	Q8IH14	142	153	TESDSEDAIQK	1	1	PF00076	IPR000504	RNA recognition motif domain	94	165			1	1	0
TGYSFGYGFVDYK	FBgn0024987	ssx	Q8IH14	129	142	TGYSFGYGFVDYK	1	1	PF00076	IPR000504	RNA recognition motif domain	94	165			1	1	0
VSYARPGGQSIK	FBgn0024987	ssx	Q8IH14	165	177	VSYARPGGQSIK	1	1	PF00076	IPR000504	RNA recognition motif domain	94	165			1	1	0
ETSPNGSGSTSSLNQHNQSQHRSRTFSGRLVERVPEVTDRRFQYDSK	FBgn0052016	4E-T	Q8IH18	245	292	VPEVTDR,VPEVTDRR	2	1	PF10477	IPR018862	Eukaryotic translation initiation factor 4E binding protein	9	736	194	339	1	0	1
LLQQLGSQARQHHPCNDDCRTINLSNIANHVHLESK	FBgn0052016	4E-T	Q8IH18	548	584	LLQQLGSQAR,TINLSNIANHVHLESK	2	1	PF10477	IPR018862	Eukaryotic translation initiation factor 4E binding protein	9	736	553	565	1	0	1
NRLSPEADNSSLICSNSSSISSRRAMRNRERANNYYQRFVPTDSLLISGEDK	FBgn0052016	4E-T	Q8IH18	62	114	ANNYYQR,FVPTDSLLISGEDK,LSPEADNSSLICSNSSSISSR	3	1	PF10477	IPR018862	Eukaryotic translation initiation factor 4E binding protein	9	736	58	115	1	0	1
QVGTRENVLEPQLTATMAVQPRMILGGGNFAIGQNNQHLSPNMSQSRNQQVLK	FBgn0052016	4E-T	Q8IH18	756	809	ENVLEPQLTATMAVQPR	1	1						719	813	0	0	1
IQIILVRELEK	FBgn0039757	RpS7	Q8IMI7	72	83	IQIILVR	1	1	PF01251	IPR000554	Ribosomal protein S7e	5	188			1	1	0
MLEYEPSSRITLGEALHHPFFDRLPPHHRVGEVSNK	FBgn0265998	Doa	Q8IML9	929	965	MLEYEPSSR	1	1	PF00069	IPR000719	Protein kinase domain	635	950	951	983	1	0	1
NTDVRLIDFGSATFDHEHHSTIVSTRHYRAPEVILELGWSQPCDVWSIGCILFELYLGITLFQTHDNREHLAMMERILGQIPYRMARK	FBgn0265998	Doa	Q8IML9	791	879	EHLAMMER,ILGQIPYR	2	1	PF00069	IPR000719	Protein kinase domain	635	950			1	0	0
DPVTQRSRGFGFITFQEPCTVEK	FBgn0011666	msi	Q8IMS8	236	259	GFGFITFQEPCTVEK	1	1	PF00076	IPR000504	RNA recognition motif domain	204	273			1	1	0
SGSSGRSTPSLSGGSGSDPAPGK	FBgn0011666	msi	Q8IMS8	181	204	STPSLSGGSGSDPAPGK	1	1	PF00076	IPR000504	RNA recognition motif domain	204	273	164	207	1	1	1
SAPVDDNGWRQVPARFDRGYNERSTGYQGQSGGGGAGGMYGASRPAQDRYSGPVSRY	FBgn0039229	Saf-B	Q8IMV6	871	928	SAPVDDNGWR,STGYQGQSGGGGAGGMYGASR	2	1						605	928	0	0	1
LRSLPAELGELIQLRELLLNNNFLRVLPYEIGK	FBgn0011725	twin	Q8IMX1	108	141	ELLLNNNFLR	1	1	PF13855	IPR001611	Leucine-rich repeat	74	130			1	0	0
AEAENAIQAMNGQWIGSRSIRTNWSTRK	FBgn0005649	Rox8	Q8IMX4	146	174	AEAENAIQAMNGQWIGSR	1	1	PF00076	IPR000504	RNA recognition motif domain	96	167	163	219	1	1	1
HFVQFGPIQDVRVFK	FBgn0005649	Rox8	Q8IMX4	240	255	HFVQFGPIQDVR	1	1	PF00076	IPR000504	RNA recognition motif domain	222	287			1	1	0
TDISSHHHIFVGDLSPEIETETLREAFAPFGEISNCRIVRDPHTMK	FBgn0005649	Rox8	Q8IMX4	88	134	DPHTMK,EAFAPFGEISNCR,IVRDPHTMK	3	1	PF00076	IPR000504	RNA recognition motif domain	96	167	82	92	1	1	1
PFTFIIRGLQWTTVIERTFAVESELERQQWTEAIRNVSSRLIDVGEVAMTPSEQTDMTDVDMATIAEDELSEQFSVQGTTCNSSGVK	FBgn0010379	Akt1	Q8INB9	172	259	TFAVESELER	1	1	PF00169	IPR001849	Pleckstrin homology domain	106	210	224	248	1	0	1
LLVDPPLLMSPEINSLLGDERPLQLSHHQQQQQQMLHHHQSQQQQHLQLTQQQLRVAHLGHGLSHGHSTMPTLGGQRNGNGNAADDVNDLATQRTITNYDPRRRLRTTLSGPTK	FBgn0264495	gpp	Q8INR6	1707	1821	NGNGNAADDVNDLATQR	1	1						1480	1848	0	0	1
GQGALDEQRIYETALDLLAEQRQQARLETTPEECLPEQDSESK	FBgn0260407	mRpS23	Q8IP62	103	146	IYETALDLLAEQR	1	1	PF10484	IPR023611	Ribosomal protein S23/S25; mitochondrial	1	124	124	150	1	1	1
PQETISLFDHRRSTQSQQFVQIYQDLK	FBgn0260407	mRpS23	Q8IP62	76	103	STQSQQFVQIYQDLK	1	1	PF10484	IPR023611	Ribosomal protein S23/S25; mitochondrial	1	124	83	85	1	1	1
YGFVTYERAQDAFTAIDTSHRDSQISMYDISFGGRRAFCRSSYADLDNAGINNYNSYVFPK	FBgn0037248	srl	Q8IPM1	955	1016	AQDAFTAIDTSHR,DSQISMYDISFGGR,SSYADLDNAGINNYNSYVFPK	3	1	PF00076	IPR000504	RNA recognition motif domain	917	973			1	1	0
VLSSYPHIQRRLFEQAVQLVRPGGILVYSTCTVTEDECECLVAWALRK	FBgn0037200	CG11109-RB	Q8IPS4	337	385	LFEQAVQLVR	1	1	PF01189	IPR001678	SAM-dependent methyltransferase RsmB/NOP2-type	220	437			1	0	0
YTIHHGNDGLRERERERDRERAGAISASDFNARSELSFDSIEGRGGGAAGHGHGHGHGPGAGPTLSAITAGLQNLHTRESRSGNGYGAGAGPGPSSELGGGGRGLPNVSDDQMLESWLEDLQATGAK	FBgn0029095	aru	Q8IPW1	563	690	AGAISASDFNAR,SELSFDSIEGR	2	1						565	674	0	0	1
ILIRGLYSNPPVHGARIAAEILNNEDLRAQWLK	FBgn0001125	Got2	Q8IPY3	310	343	IAAEILNNEDLR	1	1	PF00155	IPR004839	Aminotransferase; class I/classII	58	426			1	0	0
ESAMQYLPMRFRQLCMCLRVEPSTNNRELVLK	FBgn0052364	tut	Q8IQA2	92	124	ESAMQYLPMR	1	1								0	0	0
FGEHAHISWLTAENILSRASGSFCFQREVSQNRTRRVPPRQK	FBgn0052364	tut	Q8IQA2	183	225	ASGSFCFQR	1	1						213	230	0	0	1
CRPFGERGYLVDLRAGAELQLEDVRDLNTYSDVDSSCDTSLNYHDVNNLPAAQEDENTVK	FBgn0041203	LIMK1	Q8IR79	817	877	AGAELQLEDVR	1	2						860	907	0	0	1
ELIHDPAQVLPWPQRVRLARDIACGMSYLHSMNIIHRDLNSMNCLVREDRSVIVADFGLARSVDAPRLPSGNMTPGGYGSGANSDAPMSPSGTLRRSK	FBgn0041203	LIMK1	Q8IR79	484	582	SVIVADFGLAR	1	2	PF00069	IPR000719	Protein kinase domain	402	681	547	589	1	0	1
MREEAAATASSVGGAGCAAGTAAGSLNGHRTIGSSGTPNSAVGERRRRAAPSPPVRTHFNTRC	FBgn0041203	LIMK1	Q8IR79	1194	1257	TIGSSGTPNSAVGER	1	2						1056	1257	0	0	1
LRALRLETGNFAWASEGVARK	FBgn0039713	RpS8	Q8MLY8	54	75	LETGNFAWASEGVAR	1	1	PF01201	IPR022309	Ribosomal protein S8e/ribosomal biogenesis NSA2	0	192			1	1	0
NSIVVIDATPFRQWYEAHYVLPLGRK	FBgn0039713	RpS8	Q8MLY8	98	124	NSIVVIDATPFR	1	1	PF01201	IPR022309	Ribosomal protein S8e/ribosomal biogenesis NSA2	0	192	122	141	1	1	1
VEQALEDQFTSGRILACISSRPGQCGRSDGYILEGK	FBgn0039713	RpS8	Q8MLY8	159	195	VEQALEDQFTSGR	1	1	PF01201	IPR022309	Ribosomal protein S8e/ribosomal biogenesis NSA2	0	192	181	182	1	1	1
NEPAFEEVRHGSRFQRVQESTAAPVAASNRFQSLDDEAS	FBgn0022343	CG3760	Q8MMC4	232	271	NEPAFEEVR,VQESTAAPVAASNR	2	1						169	271	0	0	1
NINGPSVNMMNQNNPNNPFRNTPHLNRQSQK	FBgn0038704	CG5316	Q8MSG8	482	513	NINGPSVNMMNQNNPNNPFR,NTPHLNR	2	1						430	662	0	0	1
ETDLEAMLSK	FBgn0052423	shep	Q8MSV2	334	344	ETDLEAMLSK	1	1	PF00076	IPR000504	RNA recognition motif domain	323	390			1	1	0
GVQAQMAK	FBgn0052423	shep	Q8MSV2	307	315	GVQAQMAK	1	1	PF00076	IPR000504	RNA recognition motif domain	244	309	314	315	1	1	1
MHPRYSPAPPPQQQQQMGGPPHQQQGGGGGGGVSMRGPSNAQQLPPQIPRSQNYSNGSSSSAAAAPLTSRSAFPGAPLTASAVALK	FBgn0052423	shep	Q8MSV2	0	86	SAFPGAPLTASAVALK	1	1						0	106	0	0	1
PEAVNQVQPRGISMMVSGDTGVPYGTMMPQLATLQIGNSYISPTYPYYAPPPTIIPTMPMTDSEQASTAASPDEAYTQYPHQAAPK	FBgn0052423	shep	Q8MSV2	504	590	PEAVNQVQPR	1	1						505	590	0	0	1
TNLYIRGLQQGTTDK	FBgn0052423	shep	Q8MSV2	242	257	GLQQGTTDK	1	1	PF00076	IPR000504	RNA recognition motif domain	244	309			1	1	0
TPDPNARAWRDVSAEGIPVAYDPTMQQNGVSVNVGTPIGVPYSRFSAPQVGGYPVAGSQWIPGYMMTQVDDQTSYSPQYMQMAAAPPLGVTSYK	FBgn0052423	shep	Q8MSV2	410	504	DVSAEGIPVAYDPTMQQNGVSVNVGTPIGVPYSR,TPDPNAR	2	1						404	414	0	0	1
YGQVVSTRILRDQQMNSK	FBgn0052423	shep	Q8MSV2	344	362	ILRDQQMNSK,YGQVVSTR	2	1	PF00076	IPR000504	RNA recognition motif domain	323	390			1	1	0
GQQARDLERGVEIVIATPGRLIDFLERGTTSLK	FBgn0035720	CG10077	Q8MZI3	270	303	GVEIVIATPGR,LIDFLER	2	1	PF00270	IPR011545	DEAD/DEAH box helicase domain	180	351	271	274	1	1	1
IMQQIRPDRQVLMWSATWPK	FBgn0035720	CG10077	Q8MZI3	327	347	IMQQIRPDR	1	1	PF00270	IPR011545	DEAD/DEAH box helicase domain	180	351			1	1	0
LLTDISAENETK	FBgn0035720	CG10077	Q8MZI3	394	406	LLTDISAENETK	1	1	PF00271	IPR001650	Helicase; C-terminal	387	498			1	1	0
MNMYNGQMNAFGGGGGGGAGGLAGGMVPNRMGGGAPGGGPGGAGMFQRNRSAPYPGFNGHGPANGGQRRMNGGGPSMGPGGPRNQDGFGGQNGGQRSSNHGAHLPK	FBgn0035720	CG10077	Q8MZI3	0	106	MGGGAPGGGPGGAGMFQR,MNGGGPSMGPGGPR,NQDGFGGQNGGQR,RMNGGGPSMGPGGPR,SAPYPGFNGHGPANGGQR	5	1						0	102	0	0	1
PCDSVLARTVGETETFLTSNEITIK	FBgn0035720	CG10077	Q8MZI3	123	148	TVGETETFLTSNEITIK	1	1								0	0	0
PRTSPPNQGGQGGYRGQGGGGYQGQQQQQQQQNGGVPFSRFNPNAACFEPNK	FBgn0035720	CG10077	Q8MZI3	606	658	FNPNAACFEPNK,GQGGGGYQGQQQQQQQQNGGVPFSR,TSPPNQGGQGGYR	3	1						543	707	0	0	1
RCTYLVLDEADRMLDMGFEPQIRK	FBgn0035720	CG10077	Q8MZI3	303	327	CTYLVLDEADR,MLDMGFEPQIR	2	3	PF00270	IPR011545	DEAD/DEAH box helicase domain	180	351			1	1	0
RGGGMGGGYRGGNGYQGRNPQMGGGYNGGNNYRNNNGPGATMNRNSFNGGSAGGPPRFDQK	FBgn0035720	CG10077	Q8MZI3	545	606	NNNGPGATMNR,NSFNGGSAGGPPR,NSFNGGSAGGPPRFDQK	3	1						543	707	0	0	1
SQQERDFVLSSFRNGRHSILVATDVAARGLDVDDVK	FBgn0035720	CG10077	Q8MZI3	438	474	GLDVDDVK,HSILVATDVAAR	2	1	PF00271	IPR001650	Helicase; C-terminal	387	498			1	1	0
TLAYVLPAVVHINNQPRLERGDGPIALVLAPTRELAQQIQQVAIEFGSNTHVRNTCIFGGAPK	FBgn0035720	CG10077	Q8MZI3	207	270	ELAQQIQQVAIEFGSNTHVR,GDGPIALVLAPTR,LERGDGPIALVLAPTR,NTCIFGGAPK,TLAYVLPAVVHINNQPR	5	1	PF00270	IPR011545	DEAD/DEAH box helicase domain	180	351			1	1	0
AFSPTTVTTGRGTEFEGAVIALFHLMATRNDK	FBgn0086357	Sec61alpha	Q8STG9	194	226	AFSPTTVTTGR	1	1	PF00344	IPR002208	SecY/SEC61-alpha family	74	457			1	0	0
AGAGGGNGGAAVRPSAQGVYNNTFFMHSATALVGSVVEVRLRSGNIYEGVFRTFSGNFDIALELPACIK	FBgn0041188	Atx2	Q8SWR8	36	105	AGAGGGNGGAAVR,SGNIYEGVFR	2	1	PF14438	IPR025852	Ataxin 2; SM domain	60	132	0	48	1	0	1
HVLNPSAK	FBgn0041188	Atx2	Q8SWR8	856	864	HVLNPSAK	1	1	PF07145	IPR009818	Ataxin-2; C-terminal	854	870	233	949	1	0	1
LAAEIENNPTCRDRLDLENGDEEALFAAVERPSTEQDQRGDRGDRERNDRDREREERDRDRDRDRGNK	FBgn0041188	Atx2	Q8SWR8	233	301	LAAEIENNPTCR	1	1	PF06741	IPR009604	LsmAD domain	198	264	233	949	1	1	1
LNGDSNANTNKPLPQRQMRQYQGSQSNSSLNYGGEPQSLGK	FBgn0041188	Atx2	Q8SWR8	482	523	LNGDSNANTNKPLPQR	1	1						233	949	0	0	1
MNNNSK	FBgn0041188	Atx2	Q8SWR8	0	6	MNNNSK	1	1						0	48	0	0	1
PFTPRGPSTPNPSRPHTPQTPVPMTNIYTTTGGHVPPAANQPIYVMQPQHPFPPQTHPQAGQPPRLRRSNYPPMAASQMHVSASAATGQPLITAGPIPQFIQYGHAPHQQQFQSHTYAPMQMRVYPDQPQQLQFMTQTPQSTTPSPGQPHQQFHPPPQPSPAGGGPQPAFTPPTQAATYQLMCVHPQSLLANHYFPPPTPQHPQQNQQQYQIVMQQHQPQ	FBgn0041188	Atx2	Q8SWR8	864	1084	GPSTPNPSR	1	1	PF07145	IPR009818	Ataxin-2; C-terminal	854	870	233	1084	1	0	1
PVHGSHGGHPGQNSNSPPLQTAGPQQQQQQQQQQQQQQQQQQPPQQQQHQNIQPQGQNTQPARQVRTRDNQMQELRQFGQDFQLAPSNTSPPQQQQQQQQQQQQHQVQQQQQRALQQSASPPQQQQQQQQQQQHVVLHQVPQTHLHQAALSQPHYVPQQQPQQAPLPQQQHVPHHMQQK	FBgn0041188	Atx2	Q8SWR8	523	702	DNQMQELR,TRDNQMQELR	2	1						233	949	0	0	1
TTQVPQILLDDAISRGCASSCRIICTQPRRISAIAIAEWVSYERCESLGNSVGYQIRLESRK	FBgn0032883	CG9323	Q8SWT2	182	244	TTQVPQILLDDAISR	1	1	PF00270	IPR011545	DEAD/DEAH box helicase domain	159	316			1	1	0
LIGVHCTHGVNRTGYLICYFMISVMNMSPEEAIQTFSLARGHEIERDNYLSSLK	FBgn0062449	CG13197	Q8SX38	117	171	DNYLSSLK	1	1	PF00782	IPR000340	Dual specificity phosphatase; catalytic domain	55	171			1	0	0
SYQEHDDCRRRDRWNQHPYARNHRPHPVEEQRRIQSNRSRDGYQQGSNQHPYSRNHRPHPVEEQYRIQSNRSGGGYQQGSISYQQEPHQRYQRNWDYSRRNYSERNYSERNWSERNYSDQK	FBgn0062449	CG13197	Q8SX38	222	343	DGYQQGSNQHPYSR,SGGGYQQGSISYQQEPHQR,SYQEHDDCR	3	1						200	343	0	0	1
FGVLFFQQQQSRSSGGGGAGNSYLQQQLGGGSTGGLGCIGAASSSACSLNNSSLNASQGMGSCSGSTFLPSPSSRYWRSSSHHQNQQNNHQQQSQQLHGSSSSNTCLMASPARPRSLSSNSSDSDVPGQNAGGSPSLDERLRNFEENYERWSGGSSREHISGHTPSSATPSWQLSMHMNLSTGLNSHQTSSASGNSNSSSGTVSSSASNSRHK	FBgn0016977	spen	Q8SX83	1313	1526	FGVLFFQQQQSR	1	1						1318	1531	0	0	1
QQQQSSGSNPRFSRYESSASSLQSRSRASSFSRHQNNSNDDCSPINTPGGASSGISSASNLINQSTSINISNIGTNACSAMPAPSLASAVVSCNVNASGTVPASTSMPSGVSSSSSSLPMSPAALAQRHRMVRNARQTVDCDFNEVGRLRFRSSEEVSGGAGNSTQFEDVRCDSPVTARQGSAVNCFTGPTAAVGESIDGTLNNNQITGGAEGFTGSGGSILSRRRCGK	FBgn0016977	spen	Q8SX83	818	1047	QTVDCDFNEVGR	1	1						811	1056	0	0	1
DISYFEDENCREQLLFPLQFSELLGK	FBgn0037529	mRpS9	Q8SXF0	298	324	DISYFEDENCR	1	1	PF00380	IPR000754	Ribosomal protein S9	275	395			1	1	0
VDVEANVEGGGPSGQAGAIRWGIAMSLRSFVDQEMIESMRLAGLLTRDYRRRERK	FBgn0037529	mRpS9	Q8SXF0	324	379	LAGLLTR,SFVDQEMIESMR,VDVEANVEGGGPSGQAGAIR	3	1	PF00380	IPR000754	Ribosomal protein S9	275	395	374	395	1	1	1
GYGFVRFGIEDEQK	FBgn0031607	CG15440	Q8SXG7	141	155	FGIEDEQK	1	1	PF00076	IPR000504	RNA recognition motif domain	101	168			1	1	0
AEQNRNQQVQSYNYNSANSFGMHSYHPQGNHMNPGRNGHHRGNNQHNAHGGENAIVPNNHNIGTAGYGMGGNNYGGNSGGGYHNNGGNHSSGGNTNRQDGGSQYNSRQSNFHGMNQPHNGNVGGSNGWMNRGHLDMPNLQALGINSQGSSSSNQGQNMSNQSMLNLNSLPINPALVAAALNQWSLVGNQLQNQNQDQQGGNFLSWMAQNGGHNNANNFGGRK	FBgn0025790	TBPH	Q8SXP8	264	486	QDGGSQYNSR	1	1						261	531	0	0	1
FGEVTDVFIPRPFRAFSFVTFLDPDVAQSLCGEDHIIK	FBgn0025790	TBPH	Q8SXP8	214	252	FGEVTDVFIPR,FGEVTDVFIPRPFR	2	1	PF00076	IPR000504	RNA recognition motif domain	193	242			1	1	0
GFGFVRFGSYDAQMRVLTNRHLIDGRWCEVK	FBgn0025790	TBPH	Q8SXP8	148	179	FGSYDAQMR	1	1	PF00076	IPR000504	RNA recognition motif domain	108	166			1	1	0
GMGHQVPCK	FBgn0025790	TBPH	Q8SXP8	184	193	GMGHQVPCK	1	1	PF00076	IPR000504	RNA recognition motif domain	193	242			1	1	0
TTEESLREYFETYGEVLMAQIK	FBgn0025790	TBPH	Q8SXP8	117	139	TTEESLR	1	1	PF00076	IPR000504	RNA recognition motif domain	108	166			1	1	0
VFVGRCTEDINSDDLREYFSK	FBgn0025790	TBPH	Q8SXP8	193	214	CTEDINSDDLR,CTEDINSDDLREYFSK	2	1	PF00076	IPR000504	RNA recognition motif domain	193	242			1	1	0
HLQAAQQSLTRGGNVNPMAVNVAISK	FBgn0051992	gw	Q8SY33	760	786	GGNVNPMAVNVAISK	1	1	PF12938	IPR026805	GW182; middle domain	614	849	766	774	1	0	1
FRQQRAEEDIDEEK	FBgn0052344	CG6994	Q8SY39	558	572	AEEDIDEEK	1	1						555	591	0	0	1
AFFIGLMTQRSYQYIANETNSNIVQLQK	FBgn0044510	mRpS5	Q8SYP9	300	328	SYQYIANETNSNIVQLQK	1	1	PF03719	IPR005324	Ribosomal protein S5; C-terminal	249	318			1	1	0
CGRIWPGLNSPLIRGNELINQQK	FBgn0044510	mRpS5	Q8SYP9	91	114	GNELINQQK	1	1								0	0	0
IEGSTNIQNIAK	FBgn0044510	mRpS5	Q8SYP9	288	300	IEGSTNIQNIAK	1	1	PF03719	IPR005324	Ribosomal protein S5; C-terminal	249	318			1	1	0
LPAEDIWRGVTAVSNAGK	FBgn0044510	mRpS5	Q8SYP9	47	65	LPAEDIWR	1	1						61	79	0	0	1
MPGRSIGPPDPVGDEEFVSFDTRVLENK	FBgn0044510	mRpS5	Q8SYP9	151	179	SIGPPDPVGDEEFVSFDTR	1	1	PF00333	IPR013810	Ribosomal protein S5; N-terminal	170	235	147	163	1	1	1
ACDILNGSELLGSQLRVEISK	FBgn0011305	Rsf1	Q8SYR3	61	82	ACDILNGSELLGSQLR	1	1	PF00076	IPR000504	RNA recognition motif domain	11	77	74	200	1	1	1
GRPRQGRRGGPMDRGGRRGDFGRHSITSGGSGGGGFRQRGSSGSSSRHTERGYSSGRSGASSYNGREGGGSGFNRREVYGGGRDSSRYSSGSSASYGRTGGQSAGRFRSRSPVGNHRF	FBgn0011305	Rsf1	Q8SYR3	82	200	EGGGSGFNR,EGGGSGFNRR,EVYGGGR,HSITSGGSGGGGFR,SGASSYNGR,YSSGSSASYGR	6	1						74	200	0	0	1
ERRAVARETGSAAAAQPVAPVGRTFDRRENLHDAFAMAGGSRPITTLNDRGK	FBgn0034307	CG10914	Q8SZ15	357	409	ETGSAAAAQPVAPVGR	1	1	PF01926	IPR006073	GTP binding domain	278	423	356	381	1	0	1
LQPATMIRPRAFRLRPQMSILLGGLARLDLLEITSPRK	FBgn0034307	CG10914	Q8SZ15	440	478	LQPATMIRPR	1	1								0	0	0
MDNTWVHSSPYSPLPPYAVIGGHDSDRTPIYVGRSFHEGENLPAK	FBgn0265185	CG3884	Q8SZ28	0	45	SFHEGENLPAK	1	1	PF11901	IPR024518	Domain of unknown function DUF3421	23	134	0	17	1	0	1
PSYEVLTGYGYVWMNCGHSIPPNAVTTGRARNGELLYYGRGHYQGSLTPGLISASQRCLYIPYGGREIRINSYEILCRQ	FBgn0265185	CG3884	Q8SZ28	207	286	CLYIPYGGR,GHYQGSLTPGLISASQR,INSYEILCR,NGELLYYGR	4	1	PF11901	IPR024518	Domain of unknown function DUF3421	166	276			1	0	0
YPEDSLSVWHRTATDMTSTTRIRDTLRRILNIPLTTALEYK	FBgn0053100	4EHP	Q8T3K5	164	205	ILNIPLTTALEYK	1	1	PF01652	IPR001040	Translation Initiation factor eIF- 4e	47	204			1	1	0
ITAFVPRDGSLNYIEENDEVLVAGFGRK	FBgn0033912	RpS23	Q8T3U2	80	108	ITAFVPR	1	1	PF00164	IPR006032	Ribosomal protein S12/S23	8	142			1	1	0
ISMENLETVVRERNK	FBgn0014023	mRpL47	Q8T3V6	131	146	ISMENLETVVR	1	1	PF06984	IPR010729	Ribosomal protein L47; mitochondrial	58	144			1	1	0
NAFGLQVSYK	FBgn0014023	mRpL47	Q8T3V6	165	175	NAFGLQVSYK	1	1								0	0	0
NRSRNEVMMILRRNPNFDLDVLRRQFPDVNVDK	FBgn0014023	mRpL47	Q8T3V6	221	254	NEVMMILR,QFPDVNVDK	2	1						219	223	0	0	1
FVYGLNFSSQNDAENFARAMMHALEVLSGRVANNPGGPPTNGNGYEEDMGYRTMTSEDAAILRQNNSIGGHVTPSAQTPTSQTNQNNIPQSPPTPQGHHRTSSAPPAPQPQQQQQQQQAQQMGQPGSHYGPTGNGPTSNGLPQQVNSQIPPAPQQQPQQQQFQQQQQQQQYQQMVQAGYAPSQQYQQPHYVLSNSNPNLTVHQYPTQQAQQQPPQAPQPPLQNGGMYMVGHGHLPSSASANSVVYASQQQMLPQAHPQAPQAPTMPGPGYGGPPVPPPQQQAENPYGQVPMPPPMNPSQQQQPGQVPLNRMSSQGGPGGPPAPAPPPPPPSFGGAAGGGPPPPAPPQMFNGAPPPPAMGGGPPPAPPAPPAMGGGPPPAPGGPGAPPPPPPPPGLGGAPK	FBgn0000578	ena	Q8T4F7	380	780	FVYGLNFSSQNDAENFAR,TMTSEDAAILR	2	1	PF00568	IPR000697	WH1/EVH1 domain	299	403	408	929	1	0	1
EDTIRVAFTPFGPIK	FBgn0028577	pUf68	Q8T6B9	142	157	VAFTPFGPIK	1	1	PF00076	IPR000504	RNA recognition motif domain	131	202			1	1	0
QTLAHQQQQLATQRTQVQRQQALALMCRVYVGSISFELK	FBgn0028577	pUf68	Q8T6B9	103	142	QQALALMCR,QTLAHQQQQLATQR	2	1	PF00076	IPR000504	RNA recognition motif domain	131	202	113	118	1	1	1
CNQFGHFARACPEEAERCYRCNGIGHISK	FBgn0034802	CG3800	Q8T8R1	59	88	ACPEEAER,CNGIGHISK,CNQFGHFAR	3	1	PF00098	IPR001878	Zinc finger; CCHC-type	55	92			1	1	0
CNRPGHFARDCSLGGGGGPGGVGGGGGGGGGGMRGNDGGGMRRNREK	FBgn0034802	CG3800	Q8T8R1	9	56	DCSLGGGGGPGGVGGGGGGGGGGMR,GNDGGGMR,GNDGGGMRR	3	1	PF00098	IPR001878	Zinc finger; CCHC-type	5	72	10	53	1	1	1
DCTQADNPTCYRCNK	FBgn0034802	CG3800	Q8T8R1	88	103	DCTQADNPTCYR	1	1	PF00098	IPR001878	Zinc finger; CCHC-type	75	113			1	1	0
TGHWVRNCPEAVNERGPTNVSCYK	FBgn0034802	CG3800	Q8T8R1	103	127	GPTNVSCYK,NCPEAVNER,TGHWVR	3	1	PF00098	IPR001878	Zinc finger; CCHC-type	95	140			1	1	0
NILFVINNPDVYK	FBgn0086904	Nacalpha	Q94518	100	113	NILFVINNPDVYK	1	1	PF01849	IPR002715	Nascent polypeptide-associated complex NAC domain	72	128			1	0	0
PLLRSEDDVSQFDTRFTRQIPVDSPDDTTLSESANLIFQGFTYVAPSILEDMHRANRMPARSPRRTPRQLPDSSFRLQFPSANVGANAPLAMHGHSQRSGMFARATPPHHMQTFAPRPSPAQDEMMDVQGLPMV	FBgn0283472	S6k	Q94533	356	490	SEDDVSQFDTR	1	1	PF00433	IPR017892	Protein kinase; C-terminal	359	399	358	490	1	0	1
MANLNFQQPPRSIANAALAGRTTGGFGGSSLAGHVTPTSGMFQTDFANSYPGTANYGQAPQQQQQQQQQPQLSPNRNAQLSVGGPAISSGNRNANLFGQRQFVERRAMQGLGSGPMSNMGNFMQTGRGGYGTGGGGGGPLNNFHVFGGGGGSDTSTPALLDPTEFPSLTNARGQNDQTLPQSNPLQPPGSK	FBgn0017550	Rga	Q94547	0	191	ANLNFQQPPR,GQNDQTLPQSNPLQPPGSK,NANLFGQR,NAQLSVGGPAISSGNR	4	1						0	200	0	0	1
ECPRLYGSAGGGREPPSPLSAGGYRDRMYGRDPYPPPPPPPPFLRDRIMDGFRDYDYYDRRFEDSRDLYERRYQTSRMRDFPPPPISRREPMPLPPTLSGSLRSCSVSRGYDTMFSRRSPPPPRSSNGMSRYGSPTPHGYEDFSRDAFDERMISSRGMRGPSPPGRRYAPY	FBgn0011640	lark	Q94901	181	352	DFPPPPISR,DPYPPPPPPPPFLR,DYDYYDR,DYDYYDRR,EPMPLPPTLSGSLR,EPPSPLSAGGYR,EPPSPLSAGGYRDR,FEDSRDLYER,GYDTMFSR,GYDTMFSRR,IMDGFR,IMDGFRDYDYYDR,LYGSAGGGR,LYGSAGGGREPPSPLSAGGYR,MRDFPPPPISR,MYGRDPYPPPPPPPPFLR,REPMPLPPTLSGSLR,RFEDSR,YGSPTPHGYEDFSR	19	1	PF00098	IPR001878	Zinc finger; CCHC-type	168	184	183	352	1	1	1
IFVGNLTDK	FBgn0011640	lark	Q94901	87	96	IFVGNLTDK	1	1	PF00076	IPR000504	RNA recognition motif domain	87	150			1	1	0
NYGFVHMETEQQGRDAIQNLNGYTLNEFAIK	FBgn0011640	lark	Q94901	40	71	DAIQNLNGYTLNEFAIK	1	1	PF00076	IPR000504	RNA recognition motif domain	8	71			1	1	0
PGMGDPEQCYRCGRSGHWSK	FBgn0011640	lark	Q94901	161	181	PGMGDPEQCYR	1	1	PF00098	IPR001878	Zinc finger; CCHC-type	168	184	150	167	1	1	1
SRRAPNTPTTK	FBgn0011640	lark	Q94901	76	87	APNTPTTK,RAPNTPTTK	2	1	PF00076	IPR000504	RNA recognition motif domain	87	150	77	83	1	1	1
TQATELRALFEK	FBgn0011640	lark	Q94901	17	29	TQATELR	1	1	PF00076	IPR000504	RNA recognition motif domain	8	71			1	1	0
VQVSTSRVRPK	FBgn0011640	lark	Q94901	150	161	VQVSTSR	1	1	PF00076	IPR000504	RNA recognition motif domain	87	150	150	167	1	1	1
YGTVVECDIVRNYGFVHLDCVGDVQDAIK	FBgn0011640	lark	Q94901	108	137	YGTVVECDIVR	1	1	PF00076	IPR000504	RNA recognition motif domain	87	150			1	1	0
YGTVVECDVVK	FBgn0011640	lark	Q94901	29	40	YGTVVECDVVK	1	1	PF00076	IPR000504	RNA recognition motif domain	8	71			1	1	0
QLLLASIDGLDRTLTVGQMQGRFQMQVLARCGHAVHEDRPHEVAEVISGYLIRNRFAEAASEFRCHMPSC	FBgn0035951	CG5068	Q95R98	339	409	QLLLASIDGLDR	1	1	PF12697	IPR000073	Alpha/beta hydrolase fold-1	73	384	405	409	1	0	1
RAASLPTLEPPEDRNITTLYVGNLPEEITEPELRDQFYQFGEIRSIALVPRQQCAFVQYTK	FBgn0037220	CG14641	Q95RB1	215	276	DQFYQFGEIR,NITTLYVGNLPEEITEPELR,SIALVPR	3	1	PF00076	IPR000504	RNA recognition motif domain	233	298	217	229	1	1	1
AVRSVGDGEVVEFDVVIGEK	FBgn0022959	yps	Q95RE4	101	121	SVGDGEVVEFDVVIGEK	1	1	PF00313	IPR002059	Cold-shock protein; DNA-binding	61	130	95	352	1	1	1
DGEVEGEDAESSAQQQQQQAAPIVDGQPQQQVQSGPRQPRQNFRRGPPGGPPGGPRGGPRGPPGGAPGGPRRYNNYYLRQPRRGLGGGDGSAEPGVHDQNPEGLQRGEGQGPRRGGGPPGGPQRRFFRRNFNNGPPPPRRDGGEYIQGQGPPRPQQPRPRRQRK	FBgn0022959	yps	Q95RE4	159	323	DGEVEGEDAESSAQQQQQQAAPIVDGQPQQQVQSGPR,DGEVEGEDAESSAQQQQQQAAPIVDGQPQQQVQSGPRQPR,DGGEYIQGQGPPR,DGGEYIQGQGPPRPQQPR,DGGEYIQGQGPPRPQQPRPR,GEGQGPR,GGGPPGGPQR,GGPRGPPGGAPGGPR,GLGGGDGSAEPGVHDQNPEGLQR,GPPGGAPGGPR,GPPGGAPGGPRR,GPPGGPPGGPR,NFNNGPPPPR,NFNNGPPPPRR,PQQPRPR,RDGGEYIQGQGPPRPQQPR,RGGGPPGGPQR,RGGGPPGGPQRR,RGLGGGDGSAEPGVHDQNPEGLQR,RGPPGGPPGGPR,RNFNNGPPPPR,RNFNNGPPPPRR,RYNNYYLR,YNNYYLR	24	1						120	352	0	0	1
DGEVEGEDAESSAQQQQQQAAPIVDGQPQQQVQSGPRQPRQNFRRGPPGGPPGGPRGGPRGPPGGAPGGPRRYNNYYLRQPRRGLGGGDGSAEPGVHDQNPEGLQRGEGQGPRRGGGPPGGPQRRFFRRNFNNGPPPPRRDGGEYIQGQGPPRPQQPRPRRQRKPNGPGGGSEQQPEK	FBgn0022959	yps	Q95RE4	159	337	KPNGPGGGSEQQPEK,QRKPNGPGGGSEQQPEK	2	1						120	352	0	0	1
GNEAANVTGPSGEPVRGSQFAADK	FBgn0022959	yps	Q95RE4	121	145	GNEAANVTGPSGEPVR,GNEAANVTGPSGEPVRGSQFAADK	2	1	PF00313	IPR002059	Cold-shock protein; DNA-binding	61	130	120	352	1	1	1
NGAQELQNTTTESTA	FBgn0022959	yps	Q95RE4	337	352	NGAQELQNTTTESTA	1	1						120	352	0	0	1
PNGPGGGSEQQPEK	FBgn0022959	yps	Q95RE4	323	337	PNGPGGGSEQQPEK	1	1						120	352	0	0	1
RRNFRPWMK	FBgn0022959	yps	Q95RE4	145	154	NFRPWMK	1	1						120	352	0	0	1
SGYGFINRNDTREDVFVHQSAIARNNPK	FBgn0022959	yps	Q95RE4	72	100	EDVFVHQSAIAR,SGYGFINR	2	1	PF00313	IPR002059	Cold-shock protein; DNA-binding	61	130	95	105	1	1	1
ENARGRFLRVSQTITRGGPRSQIALPAQGMIEFRDALTDLLEEFGANDGGFK	FBgn0022361	Pur-alpha	Q95RR6	138	190	SQIALPAQGMIEFR	1	1	PF04845	IPR006628	Purine-rich element binding protein family	40	253	186	193	1	1	1
RVRFSSCCISDITQFDPNASNPLALVNMHQQDDLTALGRLVLALACRCLQSVQRDNVQSSIDMVTRNYSTDLRNFIVYLFTTNNRRSVTDLMPMIGARFYTQLDALQSK	FBgn0035397	CG11486	Q95RR8	559	668	FYTQLDALQSK	1	1								0	0	0
ESNGEFGNELPQRQFNNRDNRGPPRVRTGEK	FBgn0046214	vig2	Q960D3	111	142	ESNGEFGNELPQR	1	1						0	274	0	0	1
ESNSEDELEYDPSLYPQRVGRLQRIVDIQFNFNDGRK	FBgn0046214	vig2	Q960D3	260	297	ESNSEDELEYDPSLYPQR,IVDIQFNFNDGR,IVDIQFNFNDGRK	3	2						0	412	0	0	1
GPRPGAGPREGGFRNDGPRGEGGYRNDGPRGEGGYRNDGPRGEGPRNEGPRGEGYRNDGPRGEGFRGPRFNNGPSNGYENRQDNNRFGEK	FBgn0046214	vig2	Q960D3	302	392	FNNGPSNGYENR,GEGFRGPR,GEGYRNDGPR,GPRPGAGPR,NDGPRGEGPR,NEGPRGEGYR	6	1						289	412	0	0	1
NPTANGANNQGRFNNNQRYGNK	FBgn0046214	vig2	Q960D3	89	111	NPTANGANNQGR	1	2						0	274	0	0	1
PRGHYRSGAPPPPPSESHGRIHGRPTTPPPVRGGGGSSVSAMEK	FBgn0034504	CG8929	Q960E4	298	342	GGGGSSVSAMEK	1	1						0	466	0	0	1
PTLSAGNIFGNATSQASNTNSIFGGTISNANARNSIFGVGAAATGAQSVFGQPQQQQLQPAAQAFQGGNIFAQAQVQVQAQPVNPNPFGGFQQQQQQPQSTGIFGQAASQNMGGMFTQASQQLQQQQQAAASGLFAQAAASAFPNQQQMQQQQQMQQQQQMQQQQMHQQQQMQQQQMQQQQQFQMQQQQQMMQQQQQQQAQPTNEIQSSVYSRMEDLNEQEIEAFK	FBgn0042125	CG18787	Q9I7N2	153	379	MEDLNEQEIEAFK	1	2						212	398	0	0	1
PTLSAGNIFGNATSQASNTNSIFGGTISNANARNSIFGVGAAATGAQSVFGQPQQQQLQPAAQAFQGGNIFAQAQVQVQAQPVNPNPFGGFQQQQQQPQSTGIFGQAASQNMGGMFTQASQQLQQQQQAAASGLFAQAAASAFPNQQQMQQQQQMQQQQQMQQQQMHQQQQMQQQQMQQQQQQFQMQQQQQMMQQQQQQAQPTNEIQSSVYSRMEDLNEQEIEAFK	FBgn0042127	CG18789	Q9I7N3	153	379	MEDLNEQEIEAFK	1	2						212	368	0	0	1
EPLQWQNRPRRRRRDEEGGINYSPGGRVGLYGSSPSNPHPQQHLMSSSTGSNVQSAGGTDGGGASHRGGERQSHYNTIHDVPPPQHRGNYK	FBgn0035424	CG11505	Q9I7T7	827	918	DEEGGINYSPGGR,EPLQWQNRPR,RDEEGGINYSPGGR	3	1						688	1291	0	0	1
NGYRLTSPPTANVFDPAGAGGATVSYAAAQQPRYLYTNGAAIAAPASVQYSNPVLIPIPQNQFYPGLVAGPWPPGTVAATTAHGQNFYELGGNIFTTNPLPPQPVTAGFAQAPPPTSQAMVTPK	FBgn0035424	CG11505	Q9I7T7	434	558	LTSPPTANVFDPAGAGGATVSYAAAQQPR	1	1						527	605	0	0	1
PQGGGRYNNNHRGNPNNVGGANSGPRAESRSK	FBgn0035424	CG11505	Q9I7T7	558	590	GNPNNVGGANSGPR	1	1						527	605	0	0	1
QMLATQLEYYFSRENLANDTYLLSQMDSDQYVPIYTVARFNLVRK	FBgn0035424	CG11505	Q9I7T7	269	314	QMLATQLEYYFSR	1	1	PF05383	IPR006630	RNA-binding protein Lupus La	273	328			1	1	0
RCIIILREISNNTPLDDVK	FBgn0035424	CG11505	Q9I7T7	346	365	EISNNTPLDDVK	1	1								0	0	0
SYSGGVATHHHYTTQVQALPAHSHHLQAQQQLQGQTQQQHYQLASSSAASAPQVTYVTTAPAPQQPGQHQHHLVVQQTQPQQQQQQQQVVLQQQQVQVQELQEAGDGVEHSSHAMQQVNRSSNMSASSSSSLATSMSK	FBgn0035424	CG11505	Q9I7T7	689	827	SSNMSASSSSSLATSMSK	1	1						688	1291	0	0	1
IEDEGNHGNDETRLFILSSLAQSQMSRVACILCEEPLLVFDRYPLVDGSFFLSPK	FBgn0010113	hdc	Q9N2M8	467	522	LFILSSLAQSQMSR	1	1	PF16002	IPR031947	Headcase; middle domain	435	634			1	0	0
ISGETEESVQRARAMLEYAEEFFQVPRELVGK	FBgn0028734	Fmr1	Q9NFU0	266	298	ISGETEESVQR	1	1	PF00013	IPR004088	K Homology domain; type 1	223	360			1	1	0
LMSRGNYVEEFRVRDDLMGLAIGSHGSNIQAARTVDGVTNIELEEK	FBgn0028734	Fmr1	Q9NFU0	215	261	GNYVEEFR	1	1	PF00013	IPR004088	K Homology domain; type 1	223	283			1	1	0
MEIDQQLRAIQESSMGSTQSFPVTRRSERGYSSDIESVRSMRGGGGGQRGRVRGRGGGGPGGGNGLNQRYHNNRRDEDDYNSRGDHQRDQQRGYNDRGGGDNTGSYRGGGGGAGGPGNNRRGGINRRPPRNDQQNGRDYQHHNHTTEEVRETREMSSVERADSNSSYEGSSRRRRRQK	FBgn0028734	Fmr1	Q9NFU0	376	554	ADSNSSYEGSSR,ADSNSSYEGSSRR,AIQESSMGSTQSFPVTR,AIQESSMGSTQSFPVTRR,DEDDYNSR,EMSSVER,GGGGPGGGNGLNQR,GYSSDIESVR,MEIDQQLR,RDEDDYNSR	10	1	PF12235	IPR022034	Fragile X-related 1 protein; C-terminal core	361	478	376	684	1	1	1
NGRIIQEIVDK	FBgn0028734	Fmr1	Q9NFU0	302	313	IIQEIVDK	1	1	PF00013	IPR004088	K Homology domain; type 1	286	360			1	1	0
PQSAQQPQQQQPPAPGNK	FBgn0028734	Fmr1	Q9NFU0	572	590	PQSAQQPQQQQPPAPGNK	1	1						376	684	0	0	1
YPFVNVRLPPEETVEVAAPIFEEGMEVEVFTRTNDRETCGWWVGIIK	FBgn0028734	Fmr1	Q9NFU0	40	87	YPFVNVR	1	1								0	0	0
TIAGLLSNGAAQRREGYSVYNK	FBgn0040268	Top3alpha	Q9NG98	39	61	TIAGLLSNGAAQR	1	1	PF01751	IPR006171	Toprim domain	29	173			1	0	0
PFVFGGIYNPNATVK	FBgn0024807	DIP1	Q9TW27	13	28	PFVFGGIYNPNATVK	1	1								0	0	0
ILYLGDNK	FBgn0003321	sbr	Q9U1H9	283	291	ILYLGDNK	1	1								0	0	0
LRPEDLRRWDEDDDMSDMTTAVK	FBgn0003321	sbr	Q9U1H9	63	86	PEDLRR	1	2						64	102	0	0	1
NGHLPDGYRLMPRVRSGIPLVAIDDAFK	FBgn0003321	sbr	Q9U1H9	172	200	SGIPLVAIDDAFK	1	1	PF09162	IPR015245	Nuclear RNA export factor Tap; RNA-binding domain	111	188			1	1	0
SRIFLGNLPVCTREELVSICQPYGK	FBgn0024542	Neos	Q9U9Q2	19	44	EELVSICQPYGK	1	1	PF00076	IPR000504	RNA recognition motif domain	21	81			1	1	0
GHNFLDLGTATVLENQMRSLIERVDELYQEAVRYNK	FBgn0022023	eIF-3p40	Q9U9Q4	207	243	VDELYQEAVR	1	1								0	0	0
AAVHYDRSGRSLGTADVIFERRADALK	FBgn0010774	Ref1	Q9V3E7	137	164	SLGTADVIFER	1	1	PF00076	IPR000504	RNA recognition motif domain	110	179			1	1	0
APPTAEELDAELDSYINDMK	FBgn0010774	Ref1	Q9V3E7	245	265	APPTAEELDAELDSYINDMK	1	1	PF13865	IPR025715	Chromatin target of PRMT1 protein; C-terminal	209	262	201	266	1	0	1
ELFNDFGPIK	FBgn0010774	Ref1	Q9V3E7	126	136	ELFNDFGPIK	1	1	PF00076	IPR000504	RNA recognition motif domain	110	179			1	1	0
RGAVGGGSGPTRLIVGNLDYGVSNTDIK	FBgn0010774	Ref1	Q9V3E7	98	126	GAVGGGSGPTR,LIVGNLDYGVSNTDIK,RGAVGGGSGPTR	3	1	PF00076	IPR000504	RNA recognition motif domain	110	179	85	107	1	1	1
RPVGGKPAAGGQRRERK	FBgn0010774	Ref1	Q9V3E7	228	245	RPVGGKPAAGGQR	1	1	PF13865	IPR025715	Chromatin target of PRMT1 protein; C-terminal	209	262	201	266	1	0	1
RRVGGTAPTSFK	FBgn0010774	Ref1	Q9V3E7	201	213	VGGTAPTSFK	1	1	PF13865	IPR025715	Chromatin target of PRMT1 protein; C-terminal	209	262	201	266	1	0	1
TGGQQRFAGGARRGGANAGGSPRK	FBgn0010774	Ref1	Q9V3E7	34	58	RGGANAGGSPR	1	1						0	78	0	0	1
IISDELVHRCYRGRSLTLVMDTLQLEGVSRRSFVEYPWLLSLDNK	FBgn0028530	mTTF	Q9V3F3	92	137	IISDELVHR	1	1								0	0	0
DIIHDPGRGAPLAVVHFRDPYRYK	FBgn0261602	RpL8	Q9V3G1	46	70	GAPLAVVHFR	1	1	PF00181	IPR022666	Ribosomal Proteins L2; RNA binding domain	12	90			1	1	0
LRSLDFAERSGYIRGVVK	FBgn0261602	RpL8	Q9V3G1	28	46	SLDFAER	1	1	PF00181	IPR022666	Ribosomal Proteins L2; RNA binding domain	12	90			1	1	0
RTIYVGGLADEVTERLLNNAFIPFGDIADIQMPADYESQRHRGFAFIEYEQSEDAAAAIDNMNDSELCGRTIRVNLAK	FBgn0028382	cyp33	Q9V3G3	5	83	RTIYVGGLADEVTER,TIYVGGLADEVTER	2	1	PF00076	IPR000504	RNA recognition motif domain	7	78	0	6	1	1	1
PFCASRGCARPEDPENGHVENLSLRADVVCHDGYVLVGGRTAYCDGERWSTQLGSCRRSNHTRDHSCDFESEDQCGWEAETTFRRPWK	FBgn0014033	Sr-CI	Q9V3H7	69	157	WSTQLGSCR	1	1	PF00084,PF00629	IPR000436,IPR000998	Sushi/SCR/CCP domain,MAM domain	21	310	77	138	1	0	1
LGCTFYHPK	FBgn0028471	Nab2	Q9V3H9	963	972	LGCTFYHPK	1	1								0	0	0
RSAQGNELFRRTTRELVVNVTQRDGK	FBgn0028471	Nab2	Q9V3H9	504	530	ELVVNVTQR	1	1						456	544	0	0	1
MFASVELSSYRDQHFK	FBgn0022943	Cbp20	Q9V3L6	0	16	MFASVELSSYR	1	1						0	27	0	0	1
TPCGFCFVEYYVRSEAEAAMRFVNGTRLDDRLIRVDWDAGFVEGRQYGRGK	FBgn0022943	Cbp20	Q9V3L6	68	119	VDWDAGFVEGR	1	1	PF00076	IPR000504	RNA recognition motif domain	31	102	116	122	1	1	1
QNLRQITVNDLPVGRSVEETLRLVQAFQYTDK	FBgn0040309	Jafrac1	Q9V3P0	131	163	QITVNDLPVGR	1	1	PF00578,PF10417	IPR000866,IPR019479	Alkyl hydroperoxide reductase subunit C/ Thiol specific antioxidant,Peroxiredoxin; C-terminal	4	191			1	0	0
FSRSPVRGDSRNGIGSGSGGLAPAASRSRSRS	FBgn0265298	SC35	Q9V3T8	163	195	NGIGSGSGGLAPAASR	1	1						93	195	0	0	1
MSNGGGAGGLGAARPPPRIDGMVSLK	FBgn0265298	SC35	Q9V3T8	0	26	IDGMVSLK,SNGGGAGGLGAARPPPR	2	1	PF00076	IPR000504	RNA recognition motif domain	25	95	0	21	1	1	1
RDAEDALEAMDGRMLDGRELRVQMARYGRPSSPTRSSSGRRGGGGGGGSGGRRRSRSRSPMRRRSRSPRRRSYSRSRSPGSHSPERRSK	FBgn0265298	SC35	Q9V3T8	74	163	DAEDALEAMDGR,RDAEDALEAMDGR	2	1	PF00076	IPR000504	RNA recognition motif domain	25	95	93	195	1	1	1
VDNLTYRTTPEDLRRVFERCGEVGDIYIPRDRYTRESRGFAFVRFYDK	FBgn0265298	SC35	Q9V3T8	26	74	CGEVGDIYIPR,TTPEDLR,TTPEDLRR,VDNLTYR	4	1	PF00076	IPR000504	RNA recognition motif domain	25	95			1	1	0
NDLEYVFGAYGSLRSVWIARNPPGFAFVEFESARDAADAVRGLDGRTVCGRRARVELSTGK	FBgn0028554	x16	Q9V3V0	21	82	ARVELSTGK,DAADAVR,NDLEYVFGAYGSLR,NPPGFAFVEFESAR,VELSTGK	5	1	PF00076	IPR000504	RNA recognition motif domain	9	73	77	258	1	1	1
SGTRSRSRSAGSVGRRSGRSNGRDENGSASRYSDHERNGSGAVDSPPPPK	FBgn0028554	x16	Q9V3V0	159	209	NGSGAVDSPPPPK	1	1						77	258	0	0	1
VYVGDLGNNARK	FBgn0028554	x16	Q9V3V0	9	21	VYVGDLGNNAR	1	1	PF00076	IPR000504	RNA recognition motif domain	9	73	0	9	1	1	1
VYVGDLGNNARKNDLEYVFGAYGSLRSVWIARNPPGFAFVEFESARDAADAVRGLDGRTVCGRRARVELSTGK	FBgn0028554	x16	Q9V3V0	9	82	KNDLEYVFGAYGSLR	1	1	PF00076	IPR000504	RNA recognition motif domain	9	73	0	258	1	1	1
YARSGGGGGGGGGGGGGGGLGGRDRGGGGRGDDK	FBgn0028554	x16	Q9V3V0	82	116	SGGGGGGGGGGGGGGGLGGR	1	1						77	258	0	0	1
LRLYHVPSRRYRSVWYLQYADWAEQNCPRDVNHFLDFLEELNSVRLASTQEVPPGHNTNPPVLLHCLEGGGRSGVTLTADLLLYTLDHNEDLDIPRVIGQLRHQRDSIIPSLAQYK	FBgn0031799	Pez	Q9V3V3	1120	1236	DSIIPSLAQYK	1	1	PF00102	IPR000242	PTP type protein phosphatase	1006	1243	1169	1177	1	0	1
ARDGYDYDGYRLRVEFPRGGGPGSYRGGNRNDRSRDGGGRMGGRGPPAK	FBgn0283477	SF2	Q9V3W7	62	111	ARDGYDYDGYR,DGYDYDGYR,GGGPGSYR,LRVEFPR	4	1	PF00076	IPR000504	RNA recognition motif domain	8	75	79	115	1	1	1
DGSGVVEFLRHEDMK	FBgn0283477	SF2	Q9V3W7	148	163	DGSGVVEFLR	1	1	PF00076	IPR000504	RNA recognition motif domain	116	178			1	1	0
DHMREAGDVCFADTYK	FBgn0283477	SF2	Q9V3W7	132	148	EAGDVCFADTYK	1	1	PF00076	IPR000504	RNA recognition motif domain	116	178			1	1	0
DIQDLFHK	FBgn0283477	SF2	Q9V3W7	21	29	DIQDLFHK	1	1	PF00076	IPR000504	RNA recognition motif domain	8	75			1	1	0
KLDDSRFRSHEGEVAYIRVREDSGDNDRGGGGGGSGGGGGGSGGGGSRDYRDRSRSRSFSSRPRRRGTPTYSPVRRQSYSRSRSRSNY	FBgn0283477	SF2	Q9V3W7	167	255	KLDDSR	1	1	PF00076	IPR000504	RNA recognition motif domain	116	178	176	255	1	1	1
LDDSRFRSHEGEVAYIRVREDSGDNDRGGGGGGSGGGGGGSGGGGSRDYRDRSRSRSFSSRPRRRGTPTYSPVRRQSYSRSRSRSNY	FBgn0283477	SF2	Q9V3W7	168	255	EDSGDNDRGGGGGGSGGGGGGSGGGGSR,SHEGEVAYIR,VREDSGDNDR,VREDSGDNDRGGGGGGSGGGGGGSGGGGSR	4	1	PF00076	IPR000504	RNA recognition motif domain	116	178	176	255	1	1	1
MGSRNECRIYVGNLPPDIRTK	FBgn0283477	SF2	Q9V3W7	0	21	IYVGNLPPDIR	1	1	PF00076	IPR000504	RNA recognition motif domain	8	75	0	5	1	1	1
RSQYRVMVTGLPASGSWQDLK	FBgn0283477	SF2	Q9V3W7	111	132	VMVTGLPASGSWQDLK	1	1	PF00076	IPR000504	RNA recognition motif domain	116	178	79	115	1	1	1
VTFVDLK	FBgn0283477	SF2	Q9V3W7	32	39	VTFVDLK	1	1	PF00076	IPR000504	RNA recognition motif domain	8	75			1	1	0
RVSTFGFCEFDGPIAAMRAVRLLSEMEIDGK	FBgn0028474	BcDNA.LD23634	Q9V3Y5	91	122	LLSEMEIDGK	1	1	PF00076	IPR000504	RNA recognition motif domain	62	124			1	1	0
LALGQLNTARHLVDNVAK	FBgn0028473	Non1	Q9V411	93	111	LALGQLNTAR	1	1								0	0	0
RQASNLTYLEQVRQHLSRLPTIDPYSRTIIICGFPNVGK	FBgn0028473	Non1	Q9V411	142	181	TIIICGFPNVGK	1	1								0	0	0
ILCSQQLRVPEPSIFK	FBgn0019890	Smg5	Q9V414	353	369	VPEPSIFK	1	1	PF10373	IPR018834	DNA/RNA-binding domain; Est1-type	239	478			1	1	0
MEVTFSSGGSSNASSECAIDGGTNRCRGLEPNNGTCILSQEVK	FBgn0019890	Smg5	Q9V414	0	43	GLEPNNGTCILSQEVK	1	1						0	25	0	0	1
NFDIFQSTQITLDWETIIRERVTPQEESILRIFK	FBgn0019890	Smg5	Q9V414	792	826	VTPQEESILR	1	1								0	0	0
QGNRHLRAQRDNESQPLSLLK	FBgn0019890	Smg5	Q9V414	1071	1092	DNESQPLSLLK	1	1	PF13638	IPR002716	PIN domain	1015	1099	1075	1085	1	0	1
VYFERDLLTTANVRDSLVELFDVRANVPLTEDFAFK	FBgn0019890	Smg5	Q9V414	756	792	ANVPLTEDFAFK,DLLTTANVR,DSLVELFDVR	3	1								0	0	0
VYSLHAFLVAACSDLMDACIVSIEQTILARAQDNERFQAEYEERFQEFDTVVRK	FBgn0019890	Smg5	Q9V414	388	442	FQEFDTVVR	1	1	PF10373	IPR018834	DNA/RNA-binding domain; Est1-type	239	478			1	1	0
ENDSEEELEYDPALYPQRVGRQQRVLDIQFNFNDGRRGGPGGFGGRGGRGGPRPGGFGGGPRSEGGNRDGGNREGGRDNREGGNRGPRDGQQHNNEGGGSSAQNQRPPIDRRGPGNNQNNNQNSGPGPNK	FBgn0024183	vig	Q9V426	338	468	EGGNRGPR,ENDSEEELEYDPALYPQR,GGPRPGGFGGGPR,GPGNNQNNNQNSGPGPNK,PGGFGGGPR,RGPGNNQNNNQNSGPGPNK,VLDIQFNFNDGR	7	1						26	490	0	0	1
QQGAPRQGGGANRTREFGSGQGQGQGQGGQQQRSVNFRQQNGNAETREQRNNRRNVRENVGAPDGQQSRPYRGPGGGPGAGGDRPQRQNRNYDGQNRK	FBgn0024183	vig	Q9V426	120	218	EFGSGQGQGQGQGGQQQR,ENVGAPDGQQSR,ENVGAPDGQQSRPYR,GPGGGPGAGGDRPQR,NYDGQNRK,PYRGPGGGPGAGGDRPQR,QQNGNAETR,TREFGSGQGQGQGQGGQQQR	8	1	PF04774	IPR006861	Hyaluronan/mRNA-binding protein	216	319	26	490	1	1	1
VFAEMITNTDK	FBgn0027885	Aac11	Q9V431	295	306	VFAEMITNTDK	1	1	PF05918	IPR008383	Apoptosis inhibitory 5	3	526			1	0	0
VNQSYGNNNRTRQRGGGGGGGSGGGYRNRRFNK	FBgn0027885	Aac11	Q9V431	502	535	VNQSYGNNNR	1	1	PF05918	IPR008383	Apoptosis inhibitory 5	3	526	459	536	1	0	1
SNSRRRSTSRGRSDSRNTSPSNTRRRHSLSRSLTPPRRRYDSPDYGRYSRRRFDRDRRRSPERRRSPPRRGRRYGRSRSRSMSPRRGGRWSPK	FBgn0027866	CG9776	Q9V468	51	144	YDSPDYGR	1	1						0	170	0	0	1
STNAASIRVAMRK	FBgn0027866	CG9776	Q9V468	681	694	STNAASIRVAMR	1	1						587	930	0	0	1
VNESTLPLSDDPRTLQLALELSLVGFNDNQNCYAQPAQPLPMPLSARSDFEIGTINSTLPIPSAPNCLLLPNAGAVSSEDRSK	FBgn0039920	CG11360-RA	Q9V4F3	35	118	VNESTLPLSDDPR	1	1						0	132	0	0	1
GRGFGSDSNTREAIHSYERVRNEDDDELEPGPQRSVEGWILFVTSIHEEAQEDEIQEK	FBgn0033378	tsu	Q9V535	34	92	VRNEDDDELEPGPQR	1	1	PF00076	IPR000504	RNA recognition motif domain	74	144	15	67	1	1	1
GGITTIMPSASEIVERYRRELLDPVFTGNSREVTTQTTNSPRPIGSDPDPLRIGEPRRGGSFIPSAFEPRPFGFPDVGRGDLDPLGRGGHGNLFSFPSRPNMGPGPVPRFDPFNPLNPNRPGQGGINPDHMRPPDWNPDYYM	FBgn0033669	PI31	Q9V637	128	270	ELLDPVFTGNSR,EVTTQTTNSPRPIGSDPDPLR,GGITTIMPSASEIVER	3	1	PF11566	IPR021625	PI31 proteasome regulator; N-terminal	23	160	152	270	1	0	1
DGQPRALHRTSSIFLRNLAPSITRSEIEAVCNRFSGYLRVAIADPLVERRWYRRGWITFMRDVNIK	FBgn0033062	Ars2	Q9V9K7	504	570	FSGYLR,GWITFMR,NLAPSITR,SEIEAVCNR,VAIADPLVER,VAIADPLVERR	6	1						497	506	0	0	1
DTEGEPIERDEQLISVLDRLVLYLRIVHSVDYYNHCEYPYEDEMPNRCGIIHARGPPPVRVTNNDVQEYIK	FBgn0033062	Ars2	Q9V9K7	692	763	DTEGEPIERDEQLISVLDR,LVLYLR,VTNNDVQEYIK	3	1	PF04959	IPR007042	Arsenite-resistance protein 2	745	914	682	701	1	0	1
EICWGLNNQRLRDCEMGAIVNRDLSRRVRPANGITAHK	FBgn0033062	Ars2	Q9V9K7	570	608	DCEMGAIVNR,EICWGLNNQR,LRDCEMGAIVNR,VRPANGITAHK	4	1								0	0	0
FRGERESYRTERRDDRRPVGGSAGARDEWAERNPFRGGASAGGGGARHRPDYSDYRGPGARPRYGSPVRDLPPAK	FBgn0033062	Ars2	Q9V9K7	15	90	DDRRPVGGSAGAR,RPVGGSAGAR	2	1						0	102	0	0	1
RPESESARGGGGGYRPPMYPPFSAMPYGFGPPMMGGGRGGRNFPPARRELPLEHQRRLIGYHDLDAPANSDMFD	FBgn0033062	Ars2	Q9V9K7	869	943	RPESESAR	1	1	PF04959	IPR007042	Arsenite-resistance protein 2	745	914	848	943	1	0	1
RRDKFRGERESYRTERRDDRRPVGGSAGARDEWAERNPFRGGASAGGGGARHRPDYSDYRGPGARPRYGSPVRDLPPAK	FBgn0033062	Ars2	Q9V9K7	11	90	RDKFRGER	1	1						0	102	0	0	1
QSPREEHRLQTSCSLPETPIFARGCDIPRTPYRRQNEPLPVVSGSRTAPRSSTSNSINMGASILGIGGGNYGTAQICRQRSINHALASNEMLRMTGAPARGWYPK	FBgn0032957	CG2225	Q9V9R1	866	971	LQTSCSLPETPIFAR,QNEPLPVVSGSR	2	1						859	977	0	0	1
RNTRRNLTPGTVLILLAGRHQGK	FBgn0039857	RpL6	Q9V9W3	107	130	NLTPGTVLILLAGR	1	1						90	110	0	0	1
VLASGLLLVTGPFALNSCPLRRVSQRYVIGTSSK	FBgn0039857	RpL6	Q9V9W3	136	170	YVIGTSSK	1	1	PF01159	IPR000915	60S ribosomal protein L6E	150	262			1	1	0
QQPRMTAINSCIEVDLTGQVCSDSIGPRFYSGFGGQVDFIRGAAEGLDGLGVPIIAMPSTTNK	FBgn0039737	CG7920	Q9VAC1	341	404	GAAEGLDGLGVPIIAMPSTTNK	1	1	PF13336	IPR026888	Acetyl-CoA hydrolase/transferase C-terminal domain	311	466			1	0	0
FGGSAGNEGRFGSNRFQQRDNSGPQPGRRNFK	FBgn0039730	CG7903	Q9VAC9	184	216	DNSGPQPGRR,FGGSAGNEGR	2	1						70	384	0	0	1
GQPIVVEAGRPK	FBgn0039730	CG7903	Q9VAC9	63	75	GQPIVVEAGRPK	1	1	PF00076	IPR000504	RNA recognition motif domain	6	67	70	384	1	1	1
NSPTSGYRGGGNNSDFQGGSSSSGGGGSVNQRAGGGGPGPSHVRQDRRGFALPVEHQQQQMGFGRFGNGPMNSGNRGTNGGNPPGGRGFFNGGGGGFNDRRDSSHETSSPQGGPSK	FBgn0039730	CG7903	Q9VAC9	216	332	DSSHETSSPQGGPSK,FGNGPMNSGNR,GFALPVEHQQQQMGFGR,GFFNGGGGGFNDR,GGGNNSDFQGGSSSSGGGGSVNQR,GTNGGNPPGGR,NSPTSGYR	7	1						70	384	0	0	1
PEELRRLFTNYGSVVECDVMNRCAFVHLENTDMAEAAIAALNGTIFK	FBgn0039730	CG7903	Q9VAC9	16	63	LFTNYGSVVECDVMNR	1	1	PF00076	IPR000504	RNA recognition motif domain	6	67			1	1	0
RGGSGGRNHNQNGINAYHSEFPPLGSGGGGPGQRNRFNGPRPGPNMGGNRRF	FBgn0039730	CG7903	Q9VAC9	332	384	FNGPRPGPNMGGNR	1	1						70	384	0	0	1
VFVGSLPRCK	FBgn0039730	CG7903	Q9VAC9	6	16	VFVGSLPR	1	1	PF00076	IPR000504	RNA recognition motif domain	6	67			1	1	0
GSLWPLTFGLACCAVEMMHIAAPRYDMDRYGVVFRASPRQADVLIVAGTLTNK	FBgn0039669	ND-20L	Q9VAK5	75	128	QADVLIVAGTLTNK	1	1	PF01058	IPR006137	NADH:ubiquinone oxidoreductase-like; 20kDa subunit	86	196			1	0	0
LLLHRPLFRCAVLMFQREFAERLVAK	FBgn0039627	CG11837	Q9VAQ5	133	159	CAVLMFQR	1	1	PF00398	IPR001737	Ribosomal RNA adenine methyltransferase KsgA/Erm	22	249			1	1	0
LYCRLSINTQLLARVDMLMK	FBgn0039627	CG11837	Q9VAQ5	163	183	LSINTQLLAR	1	1	PF00398	IPR001737	Ribosomal RNA adenine methyltransferase KsgA/Erm	22	249			1	1	0
IDPNEIPEVSNK	FBgn0039581	Moca-cyp	Q9VAW1	271	283	IDPNEIPEVSNK	1	1						175	970	0	0	1
RSRSRSPRRQSPARRQQRSPARRPGQNYNQNQNQNQNQNQNQNQLNRGNRRNPFADRDRRRRSRSQDNEYRNRYPLSPIRGRGSPSGDRRRQQRSRSQNRRQDSPSQRRQLSPGRK	FBgn0039581	Moca-cyp	Q9VAW1	530	646	NPFADRDR	1	1						175	970	0	0	1
ERRRLGYGQSQEMNTLYRFWSFFLRENFNK	FBgn0261618	larp	Q9VAW5	1356	1386	LGYGQSQEMNTLYR	1	1								0	0	0
ESDKLELFEGYK	FBgn0261618	larp	Q9VAW5	788	800	ESDKLELFEGYK	1	1	PF05383	IPR006630	RNA-binding protein Lupus La	732	788			1	1	0
LELFEGYK	FBgn0261618	larp	Q9VAW5	792	800	LELFEGYK	1	1								0	0	0
LLIVAQVGRAPK	FBgn0261618	larp	Q9VAW5	1135	1147	LLIVAQVGR	1	1						1147	1155	0	0	1
LRHTANPPVEAHVGWLLDTVEHRPRTTSMGSSAGTSPTASSYGSFGSSVPQSLPVFQHPSHALLK	FBgn0261618	larp	Q9VAW5	1273	1338	LRHTANPPVEAHVGWLLDTVEHRPR	1	1						1240	1320	0	0	1
MDPEGYIPVTLIASFHRVLALTTDVAVIVNAIK	FBgn0261618	larp	Q9VAW5	755	788	MDPEGYIPVTLIASFHR,VLALTTDVAVIVNAIK	2	1	PF05383	IPR006630	RNA-binding protein Lupus La	732	788			1	1	0
NIEDFRVVEPEINEMLQGVGSLNPGRQLNRHRSVSESDGTAVIAAGGRRLNTTITNRSDYVGRLLQQQHQQQQQQQHHQYQQGYGGYNQQQNRRRTGSFGSTTVRIRSGSLGNK	FBgn0261618	larp	Q9VAW5	1477	1591	LNTTITNR,NIEDFRVVEPEINEMLQGVGSLNPGR,RLNTTITNR,RTGSFGSTTVR,SVSESDGTAVIAAGGR,SVSESDGTAVIAAGGRR,TGSFGSTTVR,VVEPEINEMLQGVGSLNPGR	8	1						1498	1673	0	0	1
NIEDFRVVEPEINEMLQGVGSLNPGRQLNRHRSVSESDGTAVIAAGGRRLNTTITNRSDYVGRLLQQQHQQQQQQQHHQYQQGYGGYNQQQNRRRTGSFGSTTVRIRSGSLGNKPQVANRNQGSQHELRRGGSNSGLAPHK	FBgn0261618	larp	Q9VAW5	1477	1618	SGSLGNKPQVANR	1	1						1498	1673	0	0	1
PGAGSQTGSTRATTSAAATATTAASAATSTAATPAVTVSSGSSSSK	FBgn0261618	larp	Q9VAW5	1626	1672	PGAGSQTGSTR	1	1						1534	1673	0	0	1
PIGGRPNRRFSDDIADQRRPPRVYHDRQPGAGGAGVESRHPHAGRHPYGSRPATATSERVDSWRSSSSTTTAAFDEQRSGAAGGAGAAGTGVGSATRGPRRYRTPYRGGRQGRGGFSRQGPGRPTYRIPRHLLASGEYANYLPADAAGADSQSSYVLMGTHYFGNVPAAYIELDANSIK	FBgn0261618	larp	Q9VAW5	551	730	FSDDIADQR,FSDDIADQRR,FSDDIADQRRPPR,HPYGSR,HPYGSRPATATSER,PATATSER,PIGGRPNR,QPGAGGAGVESR,RFSDDIADQR,SSSSTTTAAFDEQR,VDSWRSSSSTTTAAFDEQR,VYHDRQPGAGGAGVESR	12	1						0	677	0	0	1
PKPGAGSQTGSTRATTSAAATATTAASAATSTAATPAVTVSSGSSSSK	FBgn0261618	larp	Q9VAW5	1624	1672	PKPGAGSQTGSTR	1	1						1534	1673	0	0	1
PQVANRNQGSQHELRRGGSNSGLAPHK	FBgn0261618	larp	Q9VAW5	1591	1618	GGSNSGLAPHK,NQGSQHELR,NQGSQHELRR,RGGSNSGLAPHK	4	1						1534	1673	0	0	1
PQVANRNQGSQHELRRGGSNSGLAPHKRQQQQK	FBgn0261618	larp	Q9VAW5	1591	1624	GGSNSGLAPHKR	1	1						1534	1673	0	0	1
QVEYYFSVDNLTGDFFLRRKMDPEGYIPVTLIASFHRVLALTTDVAVIVNAIK	FBgn0261618	larp	Q9VAW5	735	788	KMDPEGYIPVTLIASFHR	1	1	PF05383	IPR006630	RNA-binding protein Lupus La	732	788			1	1	0
SMYNEFRSLALEDAGNGFRYGLECLFRFFSYGLEK	FBgn0261618	larp	Q9VAW5	1386	1421	FFSYGLEK,SLALEDAGNGFR,SMYNEFR,YGLECLFR	4	1								0	0	0
SRRARFYAAPNSHSIDPRTPRK	FBgn0261618	larp	Q9VAW5	1249	1271	FYAAPNSHSIDPR	1	1						1240	1283	0	0	1
SSRPKPIGGRPNRRFSDDIADQRRPPRVYHDRQPGAGGAGVESRHPHAGRHPYGSRPATATSERVDSWRSSSSTTTAAFDEQRSGAAGGAGAAGTGVGSATRGPRRYRTPYRGGRQGRGGFSRQGPGRPTYRIPRHLLASGEYANYLPADAAGADSQSSYVLMGTHYFGNVPAAYIELDANSIK	FBgn0261618	larp	Q9VAW5	546	730	PKPIGGRPNR	1	1						0	677	0	0	1
EQFAWRHFYWLLTNEGIEELRRYLHLPPEIVPSTLTQTTRSNAVRPRGGPGGPGGGFGGASK	FBgn0027494	RpS10a	Q9VB14	57	119	EQFAWR	1	2	PF03501	IPR005326	Plectin/S10; N-terminal	2	95	90	149	1	0	1
RAALNDLSTYITHGRGVLTEPVYPEIIRMISCNLFRTLPPSENPDFDPEEDDPTLEASWPHLQLVYEVFLRFLESQDFQATIGK	FBgn0027492	wdb	Q9VB23	84	168	GVLTEPVYPEIIR	1	1	PF01603	IPR002554	Protein phosphatase 2A; regulatory B subunit; B56	41	447	124	137	1	0	1
TVSRTYGGVLCHSCLRERIVRAFLIEEQK	FBgn0039406	RpL34a	Q9VBH8	70	99	TYGGVLCHSCLR	1	2	PF01199	IPR008195	Ribosomal protein L34Ae	0	94	45	71	1	1	1
HVIGRVPDRGGRANEHAPPPPEMPSWQQQRASGPPGGGRGGGGNFRGGRGGGGGGGFGGGRGGGGGGGGGNWQQPQQQQQQHQNQSYEQRDRSDRNDQQWISGSGRVQGTGWNPQGGRDGGGRDGGGRDGGGRDGGGRGRGGGGGRGGYRGGYR	FBgn0039385	CG5913	Q9VBK9	300	454	ANEHAPPPPEMPSWQQQR,NDQQWISGSGR,VQGTGWNPQGGR	3	1	PF10239	IPR018797	Uncharacterised protein family FAM98	8	332	284	454	1	0	1
ALTVEDALQPRNQLFATLDVTAHAGCLPCNLEVIYMDTVGFMSDLPTGLFECFVATLEDAMLADVIVHVQDLSHPCHAAQRSHVEATLRSLAFNVAGGDSTASQLPPIINVYNK	FBgn0039339	CG5116-RA	Q9VBQ7	313	427	ALTVEDALQPR,SHVEATLR	2	1	PF01926	IPR006073	GTP binding domain	297	427			1	0	0
SFFEAQIQAGQQGEEDADLERTANSDLADMRFLDDRAYDEVAGGAMRITRDIASSQQVLILQPYVK	FBgn0039339	CG5116-RA	Q9VBQ7	43	109	AYDEVAGGAMR,DIASSQQVLILQPYVK,TANSDLADMR	3	1						50	62	0	0	1
EQMRLLHERDPEEWSVERLAESFPATPDIVQK	FBgn0039336	CG4553	Q9VBR0	102	134	LAESFPATPDIVQK	1	1	PF06413	IPR010487	Neugrin/Rrg9	102	158	111	112	1	0	1
FFQRLSQTYQSALDRSTPHTRMRWVFAGFLLLLFVLRIFIYQGWYIVCYALGIYHLNLFIAFLTPK	FBgn0039303	CG11857	Q9VBU6	16	82	LSQTYQSALDR	1	1	PF03248	IPR004932	Retrieval of early ER protein Rer1	17	185	26	33	1	0	1
IPGNTAKSVEERNIPWSQQVDEASYENLSSPTHDEVSGNDNSMQFQYPPFNFK	FBgn0039261	CG6422	Q9VBZ5	8	61	IPGNTAKSVEER	1	1						0	238	0	0	1
VSPTGPVRRNLGPQQPVHHAAPRPATNAGPFGPPNARRHDGGPHPSRNSERSGNYSSFRGSEFESASK	FBgn0039261	CG6422	Q9VBZ5	263	331	GSEFESASK,NLGPQQPVHHAAPR,PATNAGPFGPPNAR,SGNYSSFR,VSPTGPVR,VSPTGPVRR	6	1						248	356	0	0	1
VQEAVRFLRGRFIASDALAVLSRLDRLSRTVPHLLMWCSEFMSTFCYGIMAQAIRSEVDK	FBgn0000140	asp	Q9VC45	1738	1798	FIASDALAVLSR	1	1								0	0	0
PPTATVPIQRHVPMPISAPEAGAPPTFGAIGSNPASGNNSAAAQAAAAAAASAMIDRQQQNLQNLQTLQNLQRMVGASQQQQPQQQLNYPMDPTSSFIVDANNVLRLNPRVIFPQGNTK	FBgn0043884	mask	Q9VCA8	3632	3751	QQQNLQNLQTLQNLQR	1	1						3499	3790	0	0	1
VQVPVNAISRVIGRGGSNINAIRATTGAHIEVEK	FBgn0043884	mask	Q9VCA8	3040	3074	ATTGAHIEVEK,GGSNINAIR,VQVPVNAISR	3	1	PF00013	IPR004088	K Homology domain; type 1	3039	3101	3072	3079	1	1	1
VPQISLFERLIVAGLPFSRLNLQYRMRSCISELLVPSIYDELLCSESVK	FBgn0039165	CG6204	Q9VCB7	684	733	LIVAGLPFSR	1	1								0	0	0
AELRAEMEDLEYQFRRRAWGTVRFIGELFK	FBgn0260634	eIF4G2	Q9VCH1	1389	1419	AEMEDLEYQFR,FIGELFK	2	1	PF02854	IPR003890	MIF4G-like; type 3	1273	1515			1	1	0
LDTQRGAVLANELRNNACK	FBgn0040227	eIF-3p66	Q9VCK0	419	438	GAVLANELR	1	1	PF05091	IPR007783	Eukaryotic translation initiation factor 3 subunit D	13	528			1	1	0
LGYVSRINPRDHSRHVILGTQQFK	FBgn0040227	eIF-3p66	Q9VCK0	455	479	HVILGTQQFK	1	2	PF05091	IPR007783	Eukaryotic translation initiation factor 3 subunit D	13	528			1	1	0
PPHQRGRFRNMRNSRSGRGRNARGGLNTHGMTTLSGK	FBgn0040227	eIF-3p66	Q9VCK0	100	137	GGLNTHGMTTLSGK	1	1	PF05091	IPR007783	Eukaryotic translation initiation factor 3 subunit D	13	528	95	169	1	1	1
YASSFGTGIQYSYYHEEDETTFHLVDTARVQKPPHQRGRFRNMRNSRSGRGRNARGGLNTHGMTTLSGK	FBgn0040227	eIF-3p66	Q9VCK0	68	137	VQKPPHQR	1	1	PF05091	IPR007783	Eukaryotic translation initiation factor 3 subunit D	13	528	95	169	1	1	1
SLQRCASTSPSCEFHPRSSSTSRNTYSCTDSQPDYYHARRAQSQMPLQQHSHSHPHSLPHPSHPHVRSHPPLPPHQFRASSNQLSQNSSNYVNFEQIERMRRQQSSPLLQTTSSPAPGAGGFQRSYSTTQRQHHPHLGGDSYDADQGLLSASYANMLQLPQRPHSPAHYAVPPQQQQHPQIHQQHASTPFGSTLRFDRAAMSIRERQPRYQPTSSPMQQQQQQQQQQQQQLQHTQLAAHLGGSYSSDSYPIYENPSRVISMRATQSQRSESPIYSNTTASSATLAVVPQHHHQGHLAVPSGSGGGSLSGSGRGGSSGSVRGASTSVQSLYVPPRTPPSAVAGAGGSANGSLQK	FBgn0053193	sav	Q9VCR6	57	410	ASSNQLSQNSSNYVNFEQIER,GASTSVQSLYVPPR	2	1						58	428	0	0	1
DQRNNGVLDILPLATRLVSESSRFNRTQAAEHNLMIIGVPNVGK	FBgn0039020	CG17141	Q9VCU5	111	155	NNGVLDILPLATR	1	1	PF01926	IPR006073	GTP binding domain	144	244			1	0	0
FLRCQYTTDRVADPTTEPK	FBgn0039016	Dcr-1	Q9VCU9	523	542	VADPTTEPK	1	1	PF00271	IPR001650	Helicase; C-terminal	542	604	533	548	1	1	1
PKPSSGANTAQPRTRRRVYTRRHHRDHNDGSDTLCALIYCNQNHTARVLFELLAEISRRDPDLK	FBgn0039016	Dcr-1	Q9VCU9	459	523	PKPSSGANTAQPR	1	1						427	487	0	0	1
PSSGANTAQPRTRRRVYTRRHHRDHNDGSDTLCALIYCNQNHTARVLFELLAEISRRDPDLK	FBgn0039016	Dcr-1	Q9VCU9	461	523	PSSGANTAQPR	1	1						427	487	0	0	1
FVEFYGPGVAELSIADRATISNMCPEYGATVGYFPIDENTLSYMRQTNRSEK	FBgn0024958	Irp-1A	Q9VCV4	288	340	FVEFYGPGVAELSIADR	1	2	PF00330	IPR001030	Aconitase/3-isopropylmalate dehydratase large subunit; alpha/beta/alpha domain	73	577			1	0	0
RPHDRVSVSSMCEDFK	FBgn0024958	Irp-1A	Q9VCV4	386	402	VSVSSMCEDFK	1	1	PF00330	IPR001030	Aconitase/3-isopropylmalate dehydratase large subunit; alpha/beta/alpha domain	73	577	380	392	1	0	1
TSLSPGSGVVTYYLRESGVIPYLEQLGFDIVGYGCMTCIGNSGPLDENVVNTIEK	FBgn0024958	Irp-1A	Q9VCV4	481	536	TSLSPGSGVVTYYLR	1	1	PF00330	IPR001030	Aconitase/3-isopropylmalate dehydratase large subunit; alpha/beta/alpha domain	73	577			1	0	0
ENQFAQVTVRFHSQQMLAIYDRFGRLMHGSEIITK	FBgn0263863	mRpL45	Q9VCX3	236	271	LMHGSEIITK	1	1	PF04280	IPR007379	Tim44-like domain	151	295			1	0	0
FLQSLEPPRVVHARVTEVITK	FBgn0263863	mRpL45	Q9VCX3	215	236	VTEVITK	1	1	PF04280	IPR007379	Tim44-like domain	151	295			1	0	0
ENPNAIRVALMVIDFHDICHGTHRSGSGVTNLTFDLLEK	FBgn0038961	CG13850	Q9VD14	488	527	ENPNAIR,SGSGVTNLTFDLLEK	2	1						511	516	0	0	1
ISEFENDTRFLRICRMLGRTVPK	FBgn0038961	CG13850	Q9VD14	132	155	ISEFENDTR	1	1						153	169	0	0	1
RISGFRTDDLNTVLGVAGDDEAAK	FBgn0038961	CG13850	Q9VD14	171	195	TDDLNTVLGVAGDDEAAK	1	1								0	0	0
RRSTPLLRSLAFNISSASESLDLK	FBgn0038961	CG13850	Q9VD14	216	240	SLAFNISSASESLDLK	1	1								0	0	0
LRFMPRNGTGVIIISPTRELSMQTFGVLK	FBgn0266581	pit	Q9VD51	251	280	ELSMQTFGVLK,NGTGVIIISPTR	2	1	PF00270	IPR011545	DEAD/DEAH box helicase domain	210	379			1	1	0
RRIQYNRRFVNFVQGFGRRRGPNANST	FBgn0038834	RpS30	Q9VDH8	105	132	FVNFVQGFGR,IQYNRR,RFVNFVQGFGR,RGPNANST,RRGPNANST	5	1	PF04758	IPR006846	Ribosomal protein S30	72	130	77	132	1	1	1
ANQMPPVLGGNPHQGPGNHTMMGQQQVPQQQVQIPQQQQQAPQPPMPVPGPGFPANVHPNDIDLRMVPGGPMPMDPRMMGRGMDQDLRASLPNPVPPPLMDPRARAQMPPQQQQGVPQAPPAPYPSDPRQRPMDPRLRAGPGPQQQAPPQGIPQAPPPTQQQQAAAQQLQSRLGAHGVLPSDASDQEK	FBgn0027841	CstF-64	Q9VE52	192	380	LGAHGVLPSDASDQEK	1	1	PF14304	IPR026896	Transcription termination and cleavage factor; C-terminal domain	376	416	194	381	1	0	1
LCIVSNPSEARQMLMLNPQLAYALLQAMVVMRIVDPQQALGMLFK	FBgn0027841	CstF-64	Q9VE52	147	192	LCIVSNPSEAR	1	1	PF14327	IPR025742	Cleavage stimulation factor subunit 2; hinge domain	111	189			1	0	0
DVIRQGIEVPEGHNDLRRMQLRELAQLNGTLRENDIQRCTCGSTDHK	FBgn0025571	SF1	Q9VEJ1	478	525	ELAQLNGTLR	1	1	PF00013	IPR004088	K Homology domain; type 1	393	478	492	526	1	1	1
RDRDRDSRSRRSSSRGGRDDYDRSRRRRSRSRSYERRRNDRGSQRDQRDQHSQRSSRERTHVNPFDTSNSRNSLNQDHDQSRIPSLFDRQQGLETIREEGREQRFDLTQTIQELMGNAGGNK	FBgn0025571	SF1	Q9VEJ1	118	240	IPSLFDR,NSLNQDHDQSR,QQGLETIREEGR,THVNPFDTSNSR	4	1						0	298	0	0	1
ILIRRIMPFIADQSIRWVVWSGVFCSLQTVVK	FBgn0266053	Patr-1	Q9VEN9	794	826	IMPFIADQSIR	1	1								0	0	0
LAGIFCSRFGILSLVALILRAEEIYVSRTDATLSEENRQK	FBgn0266053	Patr-1	Q9VEN9	868	908	LAGIFCSR,TDATLSEENR,TDATLSEENRQK	3	1						899	903	0	0	1
VPPGFLGTPHTSPPRPNLGFPGPELLPTPSSQQQLNGIGGNRVPPGFIYPQGLPGNIPQLPQHPLMQQHMPHNFPLPGGNQRPLPNPQALPTALNNFAMHPSFNAMRAAGIHPGAFMQPPHPHQMLPPRMPPHPLQAATSLLGQQPPNSMYNMFNMRLVQEIQQNHPLLQQAAVVRQMQQSRAGSVASDRQRSQAQQQQQGRRPDGTGNYPLEEYDEYANLMSTRDK	FBgn0266053	Patr-1	Q9VEN9	284	511	LVQEIQQNHPLLQQAAVVR,SQAQQQQQGR	2	1						209	498	0	0	1
LTAQFVARNGRQFLTNLMSREQRNFQFDFLRPQHSLFQYFTK	FBgn0266917	CG16941	Q9VEP9	153	195	LTAQFVAR,QFLTNLMSR	2	1	PF01805	IPR000061	SWAP/Surp	148	200			1	1	0
CVEMVQEGHQIMVFVHARNATVRTANVIRELAQQNNTSALFLPK	FBgn0038344	CG5205	Q9VF56	717	761	ELAQQNNTSALFLPK	1	1								0	0	0
EWLRSNTYADLVIRSAHELPLLEVEASLQPITRTVLRIK	FBgn0038344	CG5205	Q9VF56	1170	1209	SNTYADLVIR	1	1	PF02889	IPR004179	Sec63 domain	988	1295			1	0	0
DFYCTVTINK	FBgn0038319	mRpL9	Q9VF89	193	203	DFYCTVTINK	1	1								0	0	0
HSSPYAQRTVNMLETIVLAVVMNK	FBgn0038319	mRpL9	Q9VF89	125	149	HSSPYAQR	1	1						117	127	0	0	1
AQCPIVERLTSGLMMK	FBgn0038277	RpS5b	Q9VFE4	89	105	AQCPIVER	1	2	PF00177	IPR023798	Ribosomal protein S7 domain	87	230			1	1	0
FARYLPHSAGRYAAK	FBgn0038277	RpS5b	Q9VFE4	70	85	YLPHSAGR	1	2								0	0	0
HAFEIIHLLTSENPLQVTVNAIVNSGPREDSTRIGRAGTVRRQAVDVSPLRRVNQAIWLICTGAREAAFRNIK	FBgn0038277	RpS5b	Q9VFE4	120	193	QAVDVSPLR,QAVDVSPLRR,RQAVDVSPLR,RQAVDVSPLRR	4	2	PF00177	IPR023798	Ribosomal protein S7 domain	87	230	145	156	1	1	1
AGAPDGNQARLETIIAMTMDALRLSGIVLQPIIPQLANRLLDK	FBgn0027083	Aats-met	Q9VFL5	459	502	AGAPDGNQAR,LETIIAMTMDALR,LSGIVLQPIIPQLANR	3	1						461	462	0	0	1
LSVPTAQRGWNYLAESFATSPNSSNSPAGLGESRQLDGQTSALLFQRILEETSAK	FBgn0027083	Aats-met	Q9VFL5	502	557	GWNYLAESFATSPNSSNSPAGLGESR,ILEETSAK,LSVPTAQR	3	1						517	582	0	0	1
RAVANFWRTLHTRGHIYSAAYSGWYCVSDETFLTDSQLRLDEATGTRYSLESGHPVEWTEETNYMFRLSQFQDDVRHWVK	FBgn0027083	Aats-met	Q9VFL5	118	198	LSQFQDDVR	1	1	PF09334	IPR015413	Methionyl/Leucyl tRNA synthetase	19	380	167	170	1	0	1
GDFEQRRSSNTQQFGDNQQLFLGNIPHHASEDDLREIFSRFGNVLELRILSK	FBgn0015778	rin	Q9VFT4	475	527	FGNVLELR,GDFEQR,GDFEQRR	3	1	PF00076	IPR000504	RNA recognition motif domain	494	561	294	498	1	1	1
ISQVDAQATLGNGVVVQVTGELSNDGQPMRRFTQTFVLAAQSPK	FBgn0015778	rin	Q9VFT4	74	118	FTQTFVLAAQSPK	1	1	PF02136	IPR002075	Nuclear transport factor 2	15	129			1	0	0
PRVRNDMVPRQQIGGNNLNNNMGRLGGNNGPQSRPMGNNNGSGGGMMRNNAGGNNLRQGGGGGNGAPRLGGGGGFGQRQDNRTGGGNNQSNGPLRGAGNGQSGGGNYGRR	FBgn0015778	rin	Q9VFT4	580	690	GAGNGQSGGGNYGR,GAGNGQSGGGNYGRR,LGGGGGFGQR,LGGNNGPQSR,LGGNNGPQSRPMGNNNGSGGGMMR,NNAGGNNLR,PMGNNNGSGGGMMR,QGGGGGNGAPR,QQIGGNNLNNNMGR,TGGGNNQSNGPLR,VRNDMVPR	11	1						566	690	0	0	1
STSSSPSGFVNAALQQQQQLQQQQQQQQSISSNTYNSSSATSGGGNGSQVSYSTTASSYNNSNGNSRLDNGGPLPQRNNSIRNNK	FBgn0015778	rin	Q9VFT4	390	475	LDNGGPLPQR	1	1						294	498	0	0	1
VPPGMRSPLNYGFITYDDPEAVQK	FBgn0015778	rin	Q9VFT4	531	555	SPLNYGFITYDDPEAVQK	1	1	PF00076	IPR000504	RNA recognition motif domain	494	561			1	1	0
[truncated: 516 more rows]
