# Supplementary material for: CAPRI enables comparison of evolutionarily conserved RNA interacting regions
Source: Nat Commun. 2019 Jun 18;10:2682. doi: 10.1038/s41467-019-10585-3 (PMC6581911; doi:10.1038/s41467-019-10585-3)
Supplement: Supplementary file 6 — Supplementary Data 3 [file 41467_2019_10585_MOESM6_ESM.xlsx]

## Sheet: MaxQuant adjacent peptides
Panhale et al Supplementary Data 3
Human adjacent peptides identified by MaxQuant
Legend
Sequence	adjacent peptide sequence
Length	Length of the peptide
Proteins	Majority protein Uniprot IDs from MaxQuant
PEP	Posterior Error Probability of the identification
Intensity nonuv_biorep1	Summed up eXtracted Ion Current (XIC) of all isotopic clusters in Non crosslinked Biological replicate 1
Intensity nonuv_biorep2	Summed up eXtracted Ion Current (XIC) of all isotopic clusters in Non crosslinked Biological replicate 2
Intensity nonuv_biorep3	Summed up eXtracted Ion Current (XIC) of all isotopic clusters in Non crosslinked Biological replicate 3
Intensity uv_biorep1	Summed up eXtracted Ion Current (XIC) of all isotopic clusters in UV crosslinked Biological replicate 1
Intensity uv_biorep2	Summed up eXtracted Ion Current (XIC) of all isotopic clusters in UV crosslinked Biological replicate 2
Intensity uv_biorep3	Summed up eXtracted Ion Current (XIC) of all isotopic clusters in UV crosslinked Biological replicate 3
logfc	Average log2 fold change in the UV samples compared to noUV samples
avg_intensity	Average of all log2 intensities of UV and noUV samples
p_value	P value for UV samples
adj_p_val	Adjusted p value for UV samples
is_significant	Statistically selected adjacent peptide
Sequence	Length	Proteins	PEP	Intensity nonuv_biorep1	Intensity nonuv_biorep2	Intensity nonuv_biorep3	Intensity uv_biorep1	Intensity uv_biorep2	Intensity uv_biorep3	logfc	avg_intensity	p_value	adj_p_val	is_significant
AAAAAAAAAAGAAGGR	16	Q86U42-2;Q86U42	1.5339e-09	0	0	6838800	111740000	112610000	62529000	8.46879	22.2257	0.00859964	0.016403	TRUE
AAAAFAR	7	Q9BRZ2	0.033214	0	746610	0	0	0	0	-1.29189	16.2803	0.355	0.380244	FALSE
AAAAVQGGR	9	E9PL01;A0A087WUC6;E9PI68;Q15005	0.0053457	0	0	0	33127000	2168600	0	4.92039	18.0945	0.0902607	0.12095	FALSE
AAAAVVAAAAR	11	Q8WWH5	0.046885	0	0	0	0	95892000	0	3.62686	17.4478	0.298141	0.343672	FALSE
AAALSGGGGPGAQAPR	16	Q5XG87	3.2133e-18	10653000	17109000	51437000	0	20482000	54609000	-2.45483	23.1024	0.420012	0.446112	FALSE
AAECNIVVTQPR	12	Q08211	0.012455	0	0	0	0	0	0					FALSE
AAEEWSQHINGASHSR	16	P43243-2	1.8282e-13	0	0	0	0	69689000	104440000	7.14129	19.205	0.0655193	0.10096	FALSE
AAELFGLTAEEVYLVHDELDK	21	A0A096LP34;A0A096LP22;C9J7Z1;Q86Y79	1.3976e-11	0	0	0	79326000	72324000	41610000	10.2522	20.7604	1.25377e-05	0.000102775	TRUE
AAFAPFGR	8	F8W8I6;P31483;P31483-3;E5RGV5	0.0018604	0	0	2435500	116970000	382030000	450540000	10.5244	22.757	0.00145368	0.00337349	TRUE
AAGLATMISTMRPDIDNMDEYVR	23	O75533	3.6008e-44	0	0	0	0	345590000	199000000	8.22134	19.745	0.0645379	0.10096	FALSE
AAGPISER	8	Q15427	0.00020755	0	0	0	385460000	395660000	83509000	12.1647	21.7167	2.05832e-05	0.000129519	TRUE
AAGTAAALAFLSQESR	16	O75607	7.1057e-14	972970	0	0	6839200	0	59913000	4.33847	19.2228	0.191459	0.244136	FALSE
AAGVEAAAEVAATEIK	16	P52272;A0A087X0X3;P52272-2;M0R2T0;M0R019;M0R0N3;M0QYQ7;M0R0Y6	9.9542e-05	0	0	4513400	3756800	0	0	-0.0882368	17.7474	0.974404	0.975772	FALSE
AAIDWFDGK	9	P35637-2;P35637;H3BPE7;Q92804-2;Q92804;A0A075B7D9	0.0053374	0	0	0	0	7375600	0	2.39333	16.831	0.309941	0.343688	FALSE
AALEAQNALHNMK	13	G5EA30;Q92879-2;Q92879-3;Q92879;Q92879-6;Q92879-4;Q92879-5;E9PQK4;E9PSH0;E9PKU1	3.9813e-14	0	0	0	0	0	36433000	3.16147	17.2151	0.30107	0.343672	FALSE
AALLETLSLLLAK	13	Q92616	5.1043e-05	0	0	0	49010000	16323000	5212700	8.30586	19.7873	0.000295901	0.000906127	TRUE
AALSALESFLK	11	P78527;P78527-2	1.3366e-05	0	0	0	333810000	144020000	85226000	11.6193	21.444	1.47308e-05	0.00010985	TRUE
AALVAGMYPNLVHVDR	16	Q9H6S0	0.016421	0	0	0	7966000	16550000	0	5.21236	18.2405	0.070416	0.101078	FALSE
AAMEALVVEVTK	12	Q08211;Q08211-2	5.2257e-05	1960900	4462100	29577000	1151000000	4185000000	2085900000	8.4035	26.8052	0.000807549	0.0020562	TRUE
AAMGNFVDLCR	11	F2Z2W7;Q8IZ69	1.7095e-13	15497000	78857000	188180000	0	68176000	39091000	-3.57611	24.0805	0.289493	0.343672	FALSE
AAMIVNQLSK	10	P14923;C9JK18;C9JKY1;C9JTX4;C9J826	0.0022314	0	0	0	0	0	85011000	3.56894	17.4188	0.298446	0.343672	FALSE
AANATTNPSQLLPLELVDK	19	Q9Y4Y9;B8ZZF8	1.0615e-06	0	0	0	47304000	19491000	63890000	9.57929	20.424	3.40998e-05	0.000178735	TRUE
AAPAPGLISVFSSSQELGAALAQLVAQR	28	M0R0U3;M0R261;O95336	0.0017209	0	0	0	2456700	0	0	1.86465	16.5667	0.322806	0.348862	FALSE
AAPGAEFAPNK	11	Q15233;Q15233-2	0.0013584	0	949840	9011400	737980000	1951700000	2838700000	11.0429	25.0531	0.00203138	0.00449075	TRUE
AAPGAEFAPNKR	12	Q15233;Q15233-2	0.017434	0	0	0	0	0	12817000	2.65908	16.9639	0.306034	0.343672	FALSE
AAQDRDQIYR	10	P62995-3;P62995;H7C2L4	1.7794e-09	8868400	4617500	6515000	9707100000	20643000000	20618000000	11.2834	28.2598	1.16779e-05	9.90934e-05	TRUE
AAQMHSGYQR	10	Q96PK6	6.2114e-06	0	0	0	25568000	73034000	39132000	9.68292	20.4758	2.55136e-05	0.000146712	TRUE
AAQVMGPPDR	10	Q96I24	9.7018e-05	6996500	9913600	67312000	13713000000	24730000000	38464000000	10.4599	29.2244	0.00015544	0.000545283	TRUE
AASAIYR	7	Q5QPL9;Q9UKM9-2	0.0083188	0	0	0	0	91226000	40320000	6.81309	19.0409	0.0666775	0.10096	FALSE
AASAIYSGYIFDYDYYR	17	Q9UKM9;Q5QPM1	2.9467e-07	0	0	0	32626000	153700000	159460000	10.8336	21.0511	3.99663e-05	0.000199443	TRUE
AAVAAAAPR	9	Q13310-3;Q13310-2;B1ANR0;H0Y5F5;H0Y6X6;H0YEU6;Q13310	0.0049374	0	0	0	0	22480000	66968000	6.38348	18.8261	0.0683167	0.10096	FALSE
AAVAGEDGR	9	G3V4W0;B4DY08;B2R5W2;G3V4C1;P07910-2;P07910-4;G3V251;G3V5X6;G3V3K6;B4DSU6;A0A0G2JNQ3;B2RXH8;G3V576;G3V2Q1;P07910;G3V575;G3V555;P0DMR1;B7ZW38;A0A0G2JPF8;O60812	5.8642e-07	2150000	13476000	23208000	13961000000	18422000000	18101000000	10.8963	28.5108	0.00010451	0.000407224	TRUE
AAVAGENAR	9	E5RG71;B3KT61;Q86SE5;Q86SE5-3	0.011704	0	0	0	75122000	20775000	0	6.40081	18.8347	0.0690133	0.10096	FALSE
AAVHYDR	7	E9PB61;Q86V81	0.023968	0	0	419440	0	43139000	103000000	5.88937	19.5936	0.114958	0.151518	FALSE
AAVIGDVIR	9	Q9NR30-2;Q9NR30	0.00020293	0	2038200	7675400	514390000	1343900000	3731000000	10.5313	25.0873	0.00294133	0.00619633	TRUE
AAVLGENGR	9	Q9UKM9;Q5QPM1;Q5QPM2;Q5QPL9;Q9UKM9-2	8.0966e-05	6946300	10614000	37736000	14620000000	26017000000	29515000000	10.6367	29.0639	5.11084e-05	0.000237324	TRUE
AAVLGENGRVLAGQTLDINMAGEPKPDRPK	30	Q9UKM9;Q5QPM1;Q5QPL9;Q9UKM9-2	1.3432e-23	0	0	0	229430000	0	0	4.04638	17.6575	0.296301	0.343672	FALSE
AAYYPPSQIAQLRPSPR	17	E7ERJ7;P11940;E7EQV3;A0A087WTT1;P11940-2;H0YAW6;H0YB86	6.5465e-07	0	0	0	278170000	164360000	859360000	12.7065	21.9876	1.42573e-05	0.000108722	TRUE
ACILCVHPR	9	Q14690	0.00023519	0	6835700	1466800	0	0	0	-3.97341	17.621	0.0848775	0.114276	FALSE
ACQIFVR	7	P52272;A0A087X0X3;P52272-2;M0R2I7;M0QY96	0.0094487	0	3827900	0	3362900000	20347000000	9968200000	15.323	25.3738	0.000379967	0.00111605	TRUE
ACYGVLR	7	P23396;P23396-2;E9PL09;H0YEU2	0.0094272	1276400	13881000	59000000	1944600000	13053000000	22829000000	9.68206	28.1159	0.0020776	0.0045768	TRUE
ADDDRFPR	8	Q14152-2;Q14152	0.0024715	0	0	0	74992000	149310000	173200000	11.2596	21.2641	9.30858e-06	9.47847e-05	TRUE
ADDNATIR	8	O75821;K7ENA8;K7EL20;K7ER90	0.0065685	0	0	342790	0	0	76269000	2.59921	17.8515	0.44546	0.472102	FALSE
ADFDTYDDR	9	Q15056-2;Q15056	6.283e-05	0	0	8795900	422840000	1224400000	986590000	11.4619	23.8433	0.00283609	0.00599822	TRUE
ADGYVLEGK	9	P62241;Q5JR95	0.01279	0	4877900	7834000	0	48424000	71358000	2.16621	21.3343	0.567278	0.591963	FALSE
ADHQPLTEASYVNLPTIALCNTDSPLR	27	C9J9K3;A0A0C4DG17;P08865;A6NE09	2.2054e-27	0	0	0	0	168180000	188630000	7.84925	19.559	0.0645755	0.10096	FALSE
ADILEDK	7	P52272;A0A087X0X3;P52272-2;M0R2T0;M0R019;M0R0N3;M0QYQ7;M0QZM1	0.022539	0	0	0	0	544450000	1638400000	9.45374	20.3612	0.0643319	0.10096	FALSE
ADISLDELIR	10	F8WCX5;F6VRR5;Q9BY77;Q6R954;F8WEE2;Q8WUT1;Q9BY77-2	0.0044487	0	0	0	0	11729000	35147000	5.76061	18.5146	0.0700219	0.100973	FALSE
ADLTSVLTSVMFSPSSK	17	Q96DH6-2;J3KTC1	9.8842e-19	0	0	0	10418000	8499200	58834000	8.41288	19.8408	0.000236463	0.000758822	TRUE
ADVTINLNVR	10	O60306;H0YH15	0.00065113	0	0	0	132600000	155410000	78766000	11.174	21.2213	7.97679e-06	9.02209e-05	TRUE
ADVVDSETVVR	11	Q9H6T0-2;Q9H6T0;J3QKU3	0.00020735	0	0	1794400	1014500000	863790000	1484000000	12.6758	23.6858	0.000337623	0.00101329	TRUE
AEAGAGSATEFQFR	14	P46783;Q9NQ39	2.4323e-31	0	0	0	1701400000	3918900000	4831000000	15.9329	23.6008	1.83257e-06	8.61407e-05	TRUE
AEDAVEAIR	9	Q9BWF3;E9PB51;Q9BQ04;Q9BWF3-4;E9PLB0;E9PM61;D6R9K7;U3KQD5;J3QRR5;Q9BWF3-3;Q9BWF3-2	4.8476e-07	0	0	6169900	546190000	891100000	1733200000	11.8737	23.8787	0.00179427	0.0040394	TRUE
AEGAQNQGK	9	Q9P2E9-2;Q9P2E9;A0A0A0MRV0;A2A2S5	0.012215	0	0	2229800	0	0	0	-1.81805	16.5434	0.324455	0.350095	FALSE
AEGAQNQGKK	10	Q9P2E9-2;Q9P2E9;A0A0A0MRV0;A2A2S5	0.021342	950370	0	0	4530700	0	0	0.751057	17.4178	0.755108	0.774388	FALSE
AEGFVDALHR	10	Q96I24	4.7518e-07	0	0	6550200	0	137270000	157100000	5.32737	20.6343	0.222837	0.281524	FALSE
AEGLQVGQDAR	11	Q8WWM7;H3BRB0;A0A0C4DGL7	2.6597e-05	0	0	0	315750000	513860000	784390000	13.2717	22.2702	3.89633e-06	8.61407e-05	TRUE
AEGSRPGGAAPVPEEGGR	18	P0DI83	0.00021856	0	0	0	48208000	0	172950000	7.20663	19.2376	0.067286	0.10096	FALSE
AEGTPNQGK	9	Q9P2E9-2;Q9P2E9;A0A0A0MRV0;A0A087WVV2;A2A2S5	0.039391	1556900	0	0	3170300	0	0	0.341981	17.4506	0.886738	0.894907	FALSE
AEHIPSGPLR	10	Q9Y520-5;Q9Y520;Q9Y520-7;E7EPN9;Q9Y520-2;Q9Y520-3;Q9Y520-6;Q9Y520-4	0.00029762	8097900	14295000	9084900	1464400000	1333500000	3847600000	7.58946	27.0725	0.000130838	0.000477395	TRUE
AELDDTPMR	9	P23246;P23246-2	0.0010305	0	0	7138400	3231800000	2332300000	1046800000	12.8788	24.4513	0.00137426	0.00322647	TRUE
AELDGTILK	9	Q8WXF1;Q8WXF1-2;X6RDA4	0.039786	0	0	0	71280000	105850000	0	7.15859	19.2136	0.065488	0.10096	FALSE
AELHPVELK	9	P48634;P48634-2;P48634-3;P48634-4	0.0023111	42100000	3834300	0	21042000	22167000	0	0.510277	21.1992	0.889975	0.89761	FALSE
AELIVQPELK	10	P15924;P15924-3;P15924-2	0.011816	3481000	16623000	23386000	0	12711000	169940000	-1.20751	22.7952	0.711242	0.732049	FALSE
AELNEFLTR	9	P23396;P23396-2;E9PL09;F2Z2S8;H0YCJ7;H0YF32;E9PPU1;H0YEU2;E9PQ96;E9PJH4;E9PK82;E9PQX2;H0YES8	2.0918e-05	0	6341600	77753000	2291800000	3702700000	3346400000	10.0255	26.4938	0.0121118	0.022575	TRUE
AELVQGQSAPVGMK	14	Q96I24	0.0060439	0	0	6899300	0	5843400	0	-0.0798806	17.9556	0.978791	0.979808	FALSE
AENPYLFLR	9	Q8IXT5;B9ZVT1	0.0034767	0	0	0	779680000	9208100	3054900000	12.4261	21.8474	0.00195595	0.00434255	TRUE
AENQPIRDVLK	11	P42704	1.2039e-10	0	0	6788700	0	263660000	367670000	6.03297	21.0043	0.200442	0.254714	FALSE
AENSQLTER	9	Q9P2E9-2;Q9P2E9;A0A0A0MRV0;A0A087WVV2;F8W7S5;Q9P2E9-3	0.0075376	0	0	2234300	0	0	0	-1.81902	16.5438	0.324419	0.350095	FALSE
AEPLNSVAH	9	O95777;C9JIZ0	0.029995	0	0	0	140880000	20030000	44416000	9.94238	20.6055	7.82619e-05	0.000326508	TRUE
AEPYCSVLPGFTFIQHLPLSER	22	A0A0A0MRA5;B7Z4B8;Q9BUJ2-3;Q9BUJ2-4;Q9BUJ2-2;Q9BUJ2;M0R3F1;M0QYZ0	6.5512e-05	0	0	0	13713000	13743000	81888000	8.93513	20.1019	0.000158147	0.000549581	TRUE
AESDWDTVTVLR	12	O60869;O60869-2;O60869-3	2.9413e-08	0	0	0	14272000	25782000	40781000	8.92165	20.0952	3.93701e-05	0.000198084	TRUE
AESGPDLR	8	P15924;P15924-3;P15924-2	0.007187	0	5330600	13450000	0	0	3934800	-2.82826	19.1396	0.361896	0.387372	FALSE
AEVQVLVLDGR	11	P40429;M0QZU1;A0A096LPE0	1.2951e-19	25078000	40299000	19583000	310780000	1072300000	1789400000	4.95965	27.1689	0.00255144	0.00548771	TRUE
AEVVMQDVAPNPDDPEDFPALS	22	Q5JVS0;Q5JVS0-2	0.012531	0	0	0	0	45209000	101590000	6.91988	19.0943	0.0664872	0.10096	FALSE
AEYLASIFGTEK	12	Q01081;Q8WU68-3;Q8WU68;K7EJH3;K7EJM7;M0QYK5;M0R2N4;Q8WU68-2;Q01081-2;Q01081-3	0.00010252	0	0	0	11696000	6159200	24513000	7.89263	19.5806	0.000116266	0.000439075	TRUE
AFAETHIK	8	P42704	0.021662	0	0	5538600	0	96248000	0	1.37305	18.5764	0.724248	0.744799	FALSE
AFAFVTFADDQIAQSLCGEDLIIK	24	Q13148;B1AKP7;G3V162;A0A087X260;A0A087WYY0;A0A087WXQ5;A0A087WV68;Q13148-4;A0A087WW61;A0A087WX67;A0A087WXV3;A0A087WZC9;A0A087WZM1;A0A087WYE7	1.7913e-58	22483000	34830000	11108000	1225100000	3838800000	2759400000	6.83624	27.7119	0.000352577	0.00104773	TRUE
AFAMIIDK	8	Q15366-3;Q15366-4;Q15366-6;Q15366-2;Q15366-7;Q15366-5;Q15366;Q15366-8;F8W0G4;F8VXH9;F8W1G6;H3BND9;F8VZX2;H3BRU6;Q15365	0.0040798	1822300	10471000	88687000	977290000	10694000000	40754000000	9.30236	28.1577	0.00468259	0.00939637	TRUE
AFAMIIDKLEEDISSSMTNSTAASRPPVTLR	31	Q15366-3;Q15366-4;Q15366-6;Q15366-2;Q15366-7;Q15366-5;Q15366;Q15366-8;F8W0G4;F8VXH9;F8W1G6;H3BND9;F8VZX2;H3BRU6	0.00046388	0	0	0	0	9341800	9581200	5.02613	18.1474	0.0697451	0.10096	FALSE
AFAVVASALGIPSLLPFLK	19	O75533	4.1714e-05	0	0	0	0	14514000	0	2.71887	16.9938	0.305303	0.343672	FALSE
AFDLFNPNFK	10	J3QLR8;Q9Y3D9	0.0015646	0	0	0	0	34817000	84983000	6.70843	18.9885	0.0670457	0.10096	FALSE
AFEDEK	6	Q9UQ80-2;Q9UQ80	0.048185	0	0	111770	0	0	110490000	3.31638	17.6711	0.347582	0.372713	FALSE
AFGSGYR	7	F8VP89;E7EX17;P23588;F8VX11;P23588-2	0.0068572	0	4143000	20771000	1548500000	2488800000	4258700000	10.6014	25.9422	0.00481317	0.00962235	TRUE
AFGYYGPLR	9	P84103-2;P84103;A0A087X2D0	0.00044192	224710000	292310000	272890000	20927000000	47709000000	72190000000	7.31304	31.6199	0.00015292	0.000538404	TRUE
AFHPFIAGPYNR	12	A0A024R4E5;Q00341;Q00341-2;H0Y394;H7C0A4	0.00013233	0	700880	0	115520000	205870000	794090000	11.0927	22.4422	0.000376187	0.00110725	TRUE
AFIPAIDSFGFETDLR	16	Q15029-2;Q15029-3;Q15029	3.6444e-18	0	0	0	111340000	86999000	320510000	11.4859	21.3773	1.58542e-05	0.000113767	TRUE
AFITNIPFDVK	11	P52272;A0A087X0X3;P52272-2;M0R2T0;M0R019;M0R0N3;M0QYQ7;M0R0Y6	6.544e-11	2074500	1092500	1926000	1319900000	6155400000	3713600000	10.8955	26.088	3.39418e-05	0.000178407	TRUE
AFLACMR	7	Q9NZB2;Q9NZB2-6;Q9NZB2-4;A0A0C4DG79	0.0094272	2042100	4182300	6122300	831600000	1622200000	1865900000	8.5069	26.0878	8.14495e-05	0.000334972	TRUE
AFLGELK	7	P78527;P78527-2	0.03149	0	0	547100	7744000	92635000	86528000	8.46209	21.0077	0.00201926	0.00447281	TRUE
AFLHYPDSAAAQQAVSCLQGLR	22	Q2M296-4;Q2M296-2;Q2M296-3;Q2M296;F5H0M7	4.7447e-24	1327300	10329000	0	0	42217000	141400000	2.92209	21.2192	0.455031	0.481504	FALSE
AFMGPLK	7	P39023;G5E9G0	0.027988	18954000	27768000	8858300	22925000	9885400	5660700	-0.620561	23.6836	0.527312	0.553132	FALSE
AFSAVDTDGNGTINAQELGAALK	23	Q9NZT1	1.632e-08	0	0	3647100	0	0	161620000	1.82324	18.6006	0.649394	0.671835	FALSE
AFSPTTVNTGR	11	B4DR61;P61619-3;P61619	0.00050206	0	0	0	0	35806000	0	3.15312	17.2109	0.301134	0.343672	FALSE
AFSQFGK	7	O60506-4;O60506-3;O60506-2;O60506;B7Z645;O60506-5	0.01181	0	0	14283000	1010300000	877200000	882080000	11.4334	24.0622	0.0039093	0.00795391	TRUE
AFSYYGPLR	9	A0A0B4J1Z1;C9JAB2;Q16629-3;Q16629-2;Q16629-4;Q16629	0.00010114	30037000	109240000	63739000	13147000000	43269000000	35972000000	8.84798	30.2469	0.000118754	0.000445789	TRUE
AFVAIGDYNGHVGLGVK	17	P15880;H0YEN5;I3L404;E9PMM9;E9PM36;E9PPT0	5.4664e-07	0	0	1151300	0	78491000	31592000	5.12331	19.6962	0.162814	0.209662	FALSE
AGAATQASLESAPR	14	Q9BXR0-2;Q9BXR0	1.2886e-15	13109000	5085100	0	0	0	0	-4.88441	18.0765	0.0727274	0.101699	FALSE
AGAGMITQHSSNASPINR	18	H7C3F4;Q9NWH9-3;Q9NWH9;H0YKH2	4.9643e-81	0	0	0	524880000	455670000	261190000	12.9295	22.0991	3.71405e-06	8.61407e-05	TRUE
AGAKPDQIGIITPYEGQR	18	Q92900;Q92900-2	0.00023404	0	0	0	0	86042000	313670000	7.77152	19.5201	0.0664442	0.10096	FALSE
AGALHAQVER	10	Q9BQG0;Q9BQG0-2;I3L1L3	8.3205e-05	0	0	402140	0	436970000	386990000	7.65967	20.4585	0.097209	0.129433	FALSE
AGDMENAENILTVMR	15	P42704;A0A0C4DG06;B8ZZ38;C9JCA9	3.0913e-32	0	0	75608000	22167000	358360000	37675000	6.84839	22.5711	0.082848	0.111974	FALSE
AGDWQCPNPGCGNQNFAWR	19	B0QYK0;Q01844-6;Q01844-3;Q01844;Q01844-5;A0A0D9SFL3;C9JGE3;Q01844-2	1.8189e-39	0	0	0	76147000	645350000	2276700000	13.2097	22.2392	0.000123371	0.000459186	TRUE
AGELTPEEEAQYK	13	Q9NZT1	0.045722	0	0	4826400	0	0	0	-2.1894	16.729	0.313888	0.344527	FALSE
AGEVFIHK	8	Q15233;Q15233-2;C9JYS8;C9IZL7;H7C367	0.014536	0	0	0	49811000	309020000	18630000	10.3404	20.8045	0.000214719	0.000704046	TRUE
AGEVQEPELR	10	P25311	4.2052e-07	11301000	7906900	54271000	0	1497100	1023100	-5.30857	21.3585	0.0199365	0.0363717	FALSE
AGFAGDDAPR	10	P63261;P60709;I3L3I0;I3L1U9;I3L4N8;P63267;P68133;P68032;P62736;G5E9R0;K7EM38;E7EVS6;I3L3R2;J3KT65;A6NL76;P63267-2;C9JTX5;C9JUM1;C9JZR7;F8WB63;B8ZZJ2;C9JFL5;F6UVQ4;F6QUT6;Q6S8J3;P0CG38;A5A3E0;F8WCH0;P0CG39	5.8988e-06	7757200	10405000	26844000	86867000	133240000	336970000	3.60461	25.4276	0.0100502	0.0189672	TRUE
AGFRPVEAGGQHGGR	15	O15234	7.2986e-33	0	0	0	57574000	303990000	572920000	12.0497	21.6592	5.06791e-05	0.000236013	TRUE
AGGGCVMTIGEMLR	14	Q5VTL8;A0A0A0MRN0	0.0022214	0	0	0	0	63539000	12804000	6.08752	18.6781	0.0714823	0.101396	FALSE
AGIEGPLLASDVGR	14	P18583-5;P18583-6;P18583-10;P18583-3;P18583-4;P18583-7;P18583;P18583-9;P18583-2;H7C1M2	7.3769e-05	2644900	8501800	56424000	0	6662000	17771000	-2.57302	22.0815	0.357813	0.383087	FALSE
AGIIASAR	8	P13639	0.0057873	0	0	0	0	0	144490000	3.82402	17.5463	0.297203	0.343672	FALSE
AGLAMPGPPLGPVLGQR	17	E9PQB6;Q9Y3B7-3;Q9Y3B7	0.00074666	0	0	0	0	31992000	55607000	6.46377	18.8662	0.066747	0.10096	FALSE
AGLGSAGDMTLSMTGR	16	Q9Y3X0	1.8611e-18	0	0	0	369950000	1043400000	3420400000	14.3966	22.8327	1.58656e-05	0.000113767	TRUE
AGLQFPVGR	9	C9J0D1;Q71UI9-2;Q99878;Q96KK5;Q71UI9;P0C0S5;Q9BTM1;Q16777;Q93077;Q7L7L0;Q6FI13;P20671;P0C0S8;P04908;Q96QV6;P16104;Q9BTM1-2;Q71UI9-5;Q8IUE6	0.0018971	0	12815000	0	0	105380000	103220000	4.6755	20.6311	0.281074	0.343672	FALSE
AGLSQSLFER	10	Q92900;Q92900-2	7.2531e-14	0	829790	32250000	1096600000	2934700000	700950000	10.2087	25.1842	0.00700993	0.0136186	TRUE
AGLTVR	6	E9PID8;E7EWR4;P33240-2;P33240	0.020568	0	0	0	10887000	240040000	112580000	10.3527	20.8107	0.000339467	0.00101566	TRUE
AGLTVRDPAVDR	12	E9PID8;E7EWR4;P33240-2;P33240	6.4938e-06	0	252230	1061600	4718700000	3722400000	4983100000	14.1824	24.9567	5.31596e-05	0.000243796	TRUE
AGMTHIVREVDR	12	P39023;H7C422;F8WCR1;H7C3M2	0.040505	0	9951300	34478000	1335100000	4955000000	7325000000	10.4569	26.5351	0.00853057	0.0162777	TRUE
AGNFYVPAEPK	11	P18124;A8MUD9;C9JIJ5;C9JZ88	0.039693	0	0	0	0	50984000	0	3.32307	17.2959	0.299917	0.343672	FALSE
AGNLAR	6	Q7KZF4	0.015005	0	0	0	13011000	21969000	22880000	8.52226	19.8955	3.17484e-05	0.000170409	TRUE
AGPGDRDPPTRGEESR	16	P51116	7.2024e-08	0	0	0	757880000	618970000	840130000	13.8152	22.542	1.8635e-06	8.61407e-05	TRUE
AGPIWDLR	8	O60506-4;O60506-3;O60506-2;O60506;B7Z645;O60506-5;O43390;O43390-2;O43390-3;O43390-4;B4DT28	0.00029709	3851700	38683000	141140000	5440900000	24212000000	22514000000	9.02383	29.2302	0.00160434	0.00365624	TRUE
AGPLSGK	7	P17844;P17844-2;J3KTA4;J3QRQ7;J3QKN9;X6RLV5;J3QR02;J3KRX8	0.021673	0	0	0	109370000	128420000	37813000	10.6368	20.9527	2.21372e-05	0.000135408	TRUE
AGPSMQQDFYTVEDLATQLLSSAFVNLNNIPDYR	34	Q9HAV4	0.00041984	0	0	0	15759000	7741800	0	5.17508	18.2219	0.0704809	0.101078	FALSE
AGTYFSNQAVR	11	Q14690	1.1671e-10	67049000	94063000	33599000	23245000	97813000	249830000	0.474187	26.0663	0.691593	0.713044	FALSE
AGVNTVTTLVENK	13	Q5T8U2;P62424;Q5T8U3	0.00015993	0	5944000	0	0	3164500	413960000	4.02704	19.9374	0.333756	0.359006	FALSE
AGYGAGVGGGYR	12	Q08211;Q08211-2	0.0011856	0	0	0	0	76701000	109280000	7.20918	19.2389	0.0653857	0.10096	FALSE
AGYPQYVSEILEK	13	P42704;A0A0C4DG06;B8ZZ38;C9JCA9	0.022132	0	0	0	0	239260000	95526000	7.69158	19.4801	0.0656413	0.10096	FALSE
AGYSTDESSSSSLHATR	17	P51116	1.0995e-39	0	496690	5803400	2050400000	1383300000	4101200000	12.0691	25.0428	0.000856989	0.00215927	TRUE
AGYVDFENGQWATDDIPDDLNSIR	24	H0YCK3;P55265-5;P55265-3;P55265-2;P55265;P55265-4	5.5145e-07	0	0	0	111910000	108880000	127840000	11.1542	21.2114	5.65879e-06	8.78819e-05	TRUE
AHHYSVALR	9	Q14296-3;Q14296;G3V1R6	0.00040342	0	0	0	0	98892000	0	3.64167	17.4552	0.298065	0.343672	FALSE
AHILACAPSNSGADLLCQR	19	Q9HCE1;Q5JR04;Q9HCE1-2	1.5392e-10	0	0	0	0	80721000	211360000	7.55097	19.4098	0.0659129	0.10096	FALSE
AHLGTALK	8	D6RDJ2;D6RIX0;D6R9I7;D6RD47;P62266	0.0040986	9498400	8357500	4688600	8830600	1958600	12900000	-0.246093	22.6552	0.814382	0.829362	FALSE
AHLTNQYMQR	10	Q13310-3;Q13310-2;B1ANR0;H0Y5F5;H0YEU6;Q13310	2.2933e-13	0	1106200	16921000	7512200000	9973800000	19475000000	13.4931	26.6545	0.00115149	0.00277647	TRUE
AHLWQK	6	Q6P2Q9;I3L3Z8	0.029058	0	611660	0	0	61887000	169980000	6.12241	19.8915	0.122877	0.16116	FALSE
AHSIQIMK	8	M0R3D6;M0R1A7;Q02543;M0R0P7;M0R117	0.00057677	5204200	1235500	11369000	0	218330000	724710000	2.26086	23.1259	0.579156	0.603574	FALSE
AHTPTPGIYMGR	12	Q13595-4;Q13595-3;Q13595;Q13595-2	1.837e-05	0	0	0	0	377830000	556580000	8.75884	20.0137	0.0639818	0.10096	FALSE
AHVEAAEEAAR	11	Q9BRZ2	0.00036427	9638400	2844000	0	0	0	15568000	-1.70448	19.2392	0.605909	0.62955	FALSE
AIAGVSGFGYDHLILNVEWAK	21	O75821;K7EP16	5.9247e-16	1956100	0	0	103650000	560150000	13275000	9.06079	21.9198	0.00615447	0.0120686	TRUE
AIAQPGPILPSHLNSFIDENPSGLPIGEALDR	32	J3QS41;P42694	9.2331e-24	0	0	0	278460000	195850000	210520000	12.1148	21.6917	3.9341e-06	8.61407e-05	TRUE
AICQFFLQGR	10	B4DT96;C9JYA1;O15504-2;O15504;F8WC66	0.00029758	0	0	0	0	0	105320000	3.67196	17.4703	0.297913	0.343672	FALSE
AIEALHGHELRPGR	14	Q96PK6;A0A0A6YYI9;F8WDX3;A0A0A0MSL8;B8ZZ74;Q96PK6-3;Q96PK6-4;Q96PK6-2;Q96PK6-5	1.9133e-38	17245000	5738100	0	19833000000	19287000000	34087000000	13.7455	27.5815	0.00134345	0.00317063	TRUE
AIEMER	6	P52272;A0A087X0X3;P52272-2;M0R2I7;M0QY96	0.0025028	0	0	819270	3195000000	3894300000	3308100000	14.7142	24.328	5.35147e-05	0.000245191	TRUE
AIEPPPLDAVIEAEHTLR	18	Q08211	5.1498e-22	0	652680	6069600	541940000	925190000	2851600000	10.9081	24.6152	0.0016896	0.00383241	TRUE
AIEPPPLDAVIEAEHTLRELDALDANDELTPLGR	34	Q08211	8.5614e-18	0	0	0	36990000	0	0	3.16877	17.2187	0.301014	0.343672	FALSE
AIETLSGK	8	F8W930;Q9Y6M1;Q9Y6M1-1	0.0092364	0	587580	3730100	2062400000	902140000	3169100000	11.8741	24.8136	0.000660452	0.00174146	TRUE
AIFEIVLNR	9	O75643	0.00077789	0	0	0	0	5957800	1477600	3.91084	17.5897	0.0838283	0.113053	FALSE
AIFENTLSTYPK	12	Q14690	0.002672	1062600	19060000	3682000	0	0	0	-6.37076	18.8197	0.00252587	0.00545218	FALSE
AIGPHDVLATLLNNLK	16	O75533;H7C341	2.582e-05	0	0	0	22479000	971060	2280100	6.17632	18.7225	0.00431046	0.0087186	TRUE
AIGYLIPLMDAEYANYYTR	19	O75533	3.5108e-32	0	0	0	403710000	377340000	416650000	12.9371	22.1029	2.48929e-06	8.61407e-05	TRUE
AIIAVLSTEEQSAGLQQPSGIGQR	24	Q9H6S0	0.00048693	0	0	0	0	74092000	35198000	6.64772	18.9582	0.0667988	0.10096	FALSE
AIITICR	7	P82675	0.0020075	0	0	0	57269000	170440000	103140000	10.9443	21.1065	1.38291e-05	0.00010751	TRUE
AILMALR	7	A0A0B4J2E5;Q15269	0.0094272	0	0	0	0	193490000	160630000	7.8394	19.554	0.0646074	0.10096	FALSE
AILQENGCLSDSDMFSQAGLR	21	P42704;A0A0C4DG06	3.6108e-95	0	0	1980000	116650000	476100000	2745900000	11.5977	23.1941	0.00148861	0.0034446	TRUE
AINQQTGAFVEISR	14	Q92945;A0A087WTP3;M0R3J3	3.6399e-10	0	0	1647400	80713000	224270000	341010000	10.1439	22.3788	0.00117454	0.00281796	TRUE
AINTLNGLR	9	Q15717;Q15717-2;M0QZR9;A0A0A0MRX1;Q12926-2;Q12926;B1APY9;B1APY8;P26378-4;P26378-2;P26378-5;P26378;P26378-3;B1AM48	8.0624e-05	0	0	24379000	178970000	484600000	1517000000	10.3194	23.7623	0.0105811	0.0199067	TRUE
AIPNNQVLGK	10	O60869;O60869-2;O60869-3	0.033289	12339000	30591000	5429500	15910000	15678000	5375800	-0.203999	23.4966	0.845542	0.857101	FALSE
AIPQGVTR	8	X6RLN4;Q71RC2-2;Q71RC2-5;Q71RC2-3;Q71RC2;Q71RC2-4;Q71RC2-6	0.0090403	0	0	437320	204670000	325520000	434200000	11.5246	22.4313	8.73369e-05	0.000353454	TRUE
AIPQLQGYLR	10	Q02878	0.001149	13364000	32534000	9264600	0	118460000	149630000	-0.719871	23.5636	0.836253	0.848399	FALSE
AIQCVNNVVVDGR	13	O95628-5;O95628-3;O95628-2;O95628;O95628-8;O95628-4;O95628-7;O95628-9;O95628-10;O95628-6	3.8977e-07	0	0	0	0	57178000	300850000	7.55492	19.4118	0.0680061	0.10096	FALSE
AIQHWLTESAR	11	O00411	0.00091554	3402100	0	0	164220000	124390000	248870000	9.70184	22.5065	0.00255109	0.00548771	TRUE
AISSASSPQSPGDALR	16	Q96KR1	6.706e-25	0	0	0	212400000	155740000	183360000	11.808	21.5383	4.3783e-06	8.61407e-05	TRUE
AISSSAISR	9	F8WJN3;Q16630-3;Q16630;Q16630-2	0.00034786	0	2040900	578090	0	466400000	497740000	5.86203	21.5097	0.200586	0.254829	FALSE
AISSTEAVLNNR	12	A0A087X0H9;Q5T8P6-5;Q5T8P6-4;Q5T8P6-3;Q5T8P6-2;Q5T8P6;Q9P2N5;U3KPZ7	1.404e-18	12514000	5494100	13507000	2665100000	1150800000	13037000000	8.45324	27.4445	0.000472068	0.00132985	TRUE
AISYHLVQK	9	Q969Z0;C9IZN7;C9J7P5	0.00061279	2695500	0	15896000	2785700000	3738500000	2884200000	11.2274	25.9199	0.00277914	0.00590369	TRUE
AITDGQAGFGNDTLSK	16	A0A024R7W5;A0A087X0Q1;A0A087WY31;Q7Z739	3.208e-25	0	0	0	0	112420000	207910000	7.70235	19.4855	0.0651161	0.10096	FALSE
AITHLNNNFMFGQK	14	P14866;M0QXS5;P14866-2;M0QYT0	2.3268e-39	0	0	40483000	1586600000	1892000000	4657300000	12.3193	25.0061	0.00597689	0.0117634	TRUE
AITIAGIPQSIIECVK	16	Q15366-3;Q15366-4;Q15366-6;Q15366-2;Q15366-7;Q15366-5;Q15366;Q15366-8;F8VXH9;F8VRH0;F8VZX2;H3BRU6	2.07e-09	0	0	0	450680000	2806200000	5227700000	15.1713	23.22	1.88626e-05	0.000124117	TRUE
AITIAGVPQSVTECVK	16	Q15365	3.4671e-07	0	0	0	63885000	722800000	1476400000	12.9715	22.1201	0.00011431	0.000433496	TRUE
AIVAIENPADVSVISSR	17	C9J9K3;A0A0C4DG17;P08865;A6NE09;F8WD59	0.0081131	0	0	0	0	6239400	0	2.31288	16.7908	0.311381	0.343839	FALSE
AIVDAAR	7	Q14152-2;Q14152	0.0095179	0	0	0	354160000	296930000	35542000	11.5751	21.4219	8.09839e-05	0.000333955	TRUE
AIVEYR	6	H7C3A1;Q9BXP5-5;Q9BXP5-4;Q9BXP5-2;Q9BXP5-3;Q9BXP5	0.037153	0	0	0	117910000	77350000	240960000	11.3197	21.2942	1.24178e-05	0.000102564	TRUE
AIVLAAIFR	9	H7BXY3;Q7L2E3-3;Q7L2E3;Q7L2E3-2	4.328e-05	0	0	0	688280000	490080000	434870000	13.34	22.3043	2.49226e-06	8.61407e-05	TRUE
AIVNVIGMHK	10	O75533	0.0084021	0	0	0	39167000	97637000	69280000	10.3023	20.7855	1.55574e-05	0.000112675	TRUE
ALAAAGYDVEK	11	P16403;P10412;P16402;P22492;Q02539	0.00082836	25100000	42209000	143060000	0	4613600	10002000	-5.32623	23.005	0.0569417	0.10096	FALSE
ALAEIAK	7	P23246;P23246-2	0.03149	0	0	0	180680000	296430000	0	8.10111	19.6849	0.0645854	0.10096	FALSE
ALAFNGVMFGDRPLK	15	Q8WXA9-2;Q8WXA9	2.7705e-17	0	0	0	38987000	98926000	363440000	11.1035	21.1861	6.50829e-05	0.000284406	TRUE
ALAIMCR	7	E9PL19;A0A0J9YWM1;H0YEM1;A0A0J9YXJ8;A0A0J9YXX5;Q9UHX1-3;Q9UHX1-5;Q9UHX1;E9PMU7;E9PN18;A0A0J9YVR6;E9PQ56;A0A0J9YYL3;A0A0J9YVP6;Q9UHX1-4;Q9UHX1-6;Q9UHX1-2	0.0036302	0	0	0	866070000	5794500000	9170800000	16.1045	23.6866	1.2835e-05	0.000103486	TRUE
ALDIPLVK	8	Q6P2Q9;I3L0J9	0.013092	13534000	0	12333000	40623000	128380000	53784000	5.00396	23.4621	0.0861771	0.115897	FALSE
ALDTMNFDVIK	11	Q13310-3;Q13310-2;B1ANR0;B1ANR1;E5RGH3;H0YEQ8;Q13310;E7ERJ7;P11940;E7EQV3;A0A087WTT1;P11940-2;H0YBN4;E5RH24;E5RJB9	5.8608e-06	1188700	11731000	221850000	4760100000	6140800000	16116000000	9.0607	28.3269	0.00516602	0.0102808	TRUE
ALDYYGLYDDR	11	Q8NDT2	1.7998e-13	0	0	0	1319900000	4205400000	4550600000	15.8159	23.5423	2.80541e-06	8.61407e-05	TRUE
ALEAVFGK	8	P38159;P38159-2;H3BT71;H0Y6E7;H3BR27;P38159-3;H3BNC1	0.051507	0	0	0	0	7108300	41667000	5.60161	18.4351	0.0745664	0.103071	FALSE
ALECLPSK	8	Q14690	0.0050906	64497000	81705000	23861000	0	43678000	0	-6.69525	22.2306	0.062914	0.10096	FALSE
ALEFIPSDQQNEMVR	15	Q14671;H0YEH2;E9PR38;Q14671-4	1.6894e-12	0	0	0	16370000	208020000	39483000	9.97615	20.6224	0.000182016	0.000616776	TRUE
ALEFIPSDQQVINEMVR	17	Q5T1Z4;Q5T1Z8;Q14671-2;Q14671-3;H0YDK8;H0YC97	3.4402e-06	0	0	0	25050000	31476000	57001000	9.44918	20.3589	2.27551e-05	0.000137271	TRUE
ALELALLQGLLGENR	15	Q9P2P1	9.6333e-18	674400	0	0	29806000	15326000	63343000	7.99445	20.8745	0.00135823	0.00319506	TRUE
ALELTGLK	8	P19338	0.033491	0	301830	3819100	0	1183800	143390000	2.40073	19.7679	0.495993	0.52187	FALSE
ALELTGR	7	Q9HCE1;Q5JR04;Q9HCE1-2	0.0098874	0	678670	7053600	906280000	723440000	529060000	10.136	24.3202	0.00218278	0.00478445	TRUE
ALFARPDLLLLDEPTNMLDVR	21	Q9NUQ8-2;Q9NUQ8	5.465e-05	0	0	0	8898400	9776900	34449000	8.14701	19.7078	0.000117702	0.000442874	TRUE
ALFIVPR	7	Q9HAU5	0.013608	0	0	0	0	64241000	53156000	6.77735	19.023	0.0658399	0.10096	FALSE
ALGFMYIR	8	Q5VTL8;A0A0A0MRN0;Q5VTL8-2	0.0023012	0	4916700	203200	30509000	253970000	140710000	8.11828	22.5579	0.00709471	0.0137612	TRUE
ALHVNNDR	8	Q6P2Q9	0.010229	1278100	1370900	0	55043000	30377000	0	3.29942	20.4186	0.335078	0.360267	FALSE
ALLAEGVILR	10	J3QLR8;Q9Y3D9	3.0051e-07	0	4712600	12782000	1030800000	3662900000	5828600000	10.914	25.927	0.00381979	0.00779153	TRUE
ALLEFAQGR	9	O00411	0.00080668	0	1475100	2379500	0	39812000	26210000	2.73857	20.4723	0.414788	0.440758	FALSE
ALLELQLEPEELYQTFQR	18	P13639	4.2137e-50	0	0	0	109030000	126570000	56834000	10.8243	21.0465	1.09858e-05	9.73892e-05	TRUE
ALLIDEVCCQNDGPHSALYTMMK	23	A0A0C4DG68;A0A0A0MR59;Q8TB72-2;Q8TB72-4;Q8TB72-3;Q8TB72	4.0065e-33	0	0	23364000	0	738540000	974500000	6.40269	21.7835	0.230796	0.291062	FALSE
ALLIIVGNPLLLGHDPDWK	19	Q9HCE1;Q5JR04	0.033276	0	0	0	0	0	4858700	2.1926	16.7306	0.313817	0.344527	FALSE
ALLLPDYYLVTVMLSGIK	18	Q7KZF4	2.0021e-05	0	0	0	422340000	418400000	47693000	11.9661	21.6174	6.38037e-05	0.000280597	TRUE
ALLLQQLQGLDQFAMPPATYDTAGLTMPTATLGNLR	36	F6WSM2;F6VD24;Q9BTG3;Q5SYW2;F5H2X7;Q9ULV3-4;Q9ULV3	7.1559e-13	0	0	0	76187000	0	0	3.51624	17.3924	0.298736	0.343672	FALSE
ALLQAILQTEDMLK	14	P15924;P15924-3;P15924-2	1.8085e-14	3240500	10614000	3242300	0	10544000	275540000	0.135366	22.2663	0.967599	0.969409	FALSE
ALLSHDSGSDHLAFVR	16	H7BXY3;Q7L2E3-3;Q7L2E3;Q7L2E3-2	3.1251e-39	13177000	31583000	1080500	406310000	1449900000	6601600000	7.68135	26.7098	0.00520427	0.0103442	TRUE
ALMGSPQLVAAVVR	14	P14923;C9JK18;C9JKY1;C9JTX4;C9J826	7.7516e-05	0	8097100	90028000	0	667170	293310000	-0.632432	21.3528	0.885921	0.89427	FALSE
ALNSMGQDLERPLELR	16	Q02413	3.2179e-13	12494000	19386000	93949000	0	0	145260000	-5.2953	22.1086	0.175621	0.225251	FALSE
ALPAPIEK	8	A0A0G2JNK4;A0A087X010;A0A087WV47;A0A087X079;A0A0A0MS07;A0A075B6N8;A0A0A0MS08;A0A087X1C7;A0A087WYE1;A0A087WYC5;A0A087WXL8;A0A087WVW2;P01857;P01860	0.015512	1393300000	974830000	1646000	34536000	108910000	0	-4.50416	24.7102	0.310619	0.34371	FALSE
ALPELTK	7	P14923;C9JK18;C9JKY1;C9JTX4;C9J826	0.03105	0	0	0	0	0	3341300	2.01255	16.6406	0.31825	0.345958	FALSE
ALPTDWLIYDEMTR	14	Q9H6S0	0.00062557	0	0	0	17384000	12946000	77915000	8.99656	20.1326	0.000125675	0.00046418	TRUE
ALQELQAAQAR	11	K7ERU2;Q63ZY3-3;Q63ZY3;Q63ZY3-2	0.014683	0	3850300	0	0	0	0	-2.08074	16.6747	0.316446	0.345808	FALSE
ALQLILDVLNPETSEDENDRVVVTDDSDER	30	Q9BQG0;Q9BQG0-2;I3L1L3	4.6729e-10	0	0	0	76283000	97051000	48254000	10.4461	20.8574	1.14672e-05	9.88194e-05	TRUE
ALQSGPPQSR	10	O00425;O00425-2	0.00045765	0	0	0	0	0	69165000	3.46974	17.3692	0.299003	0.343672	FALSE
ALRVDNAASEK	11	E9PID8;E7EWR4;P33240-2;P33240;A0A0A0MT56;Q9H0L4	0.0025393	0	0	0	180480000	9881100	16906000	9.25718	20.2629	0.000510894	0.00142602	TRUE
ALTCTLLR	8	K7EKQ8;I3L3W3;I3L4V1;I3L362;Q86W50-2;Q86W50	0.003858	0	0	0	0	339710000	246710000	8.31644	19.7925	0.0642657	0.10096	FALSE
ALTQFPLPK	9	H7BXY3;Q7L2E3-3;Q7L2E3;Q7L2E3-2	0.030886	1423600	2471200	11229000	87132000	127990000	273340000	5.41189	24.4055	0.00313197	0.00652381	TRUE
ALVAVLLSR	9	Q92616	0.0060157	0	0	0	0	0	0					FALSE
ALVDGPCTQVR	11	E7EPB3;P50914	0.00024051	0	0	0	0	93585000	263660000	7.72841	19.4985	0.0658483	0.10096	FALSE
ALVFSVR	7	Q9NVV4;Q9NVV4-2	0.0095536	4589500	12351000	11964000	12790000	113780000	225340000	2.9725	24.553	0.0676578	0.10096	FALSE
ALVMLLEVR	9	Q92973-2;Q92973;Q92973-3;O14787-2;A0A075B780;O14787	0.00014577	0	0	0	136570000	147460000	57747000	11.0137	21.1412	1.25329e-05	0.000102775	TRUE
ALVVEMSR	8	Q96PK6;A0A0A6YYI9;F8WDX3;A0A0A0MSL8;B8ZZ74;Q96PK6-3;Q96PK6-4;Q96PK6-2;Q96PK6-5	0.00038264	0	2532500	3168000	5053600000	11579000000	10841000000	13.4999	26.2505	0.00043469	0.00124197	TRUE
ALVVEMSRPR	10	Q96PK6;A0A0A6YYI9;F8WDX3;A0A0A0MSL8;B8ZZ74;Q96PK6-3;Q96PK6-4;Q96PK6-2;Q96PK6-5	6.2122e-09	0	0	0	1071600000	4582200000	7321900000	15.9857	23.6272	6.53077e-06	9.00051e-05	TRUE
ALVVEMSRPRPLNTWK	16	Q96PK6;A0A0A6YYI9;F8WDX3;A0A0A0MSL8;B8ZZ74;Q96PK6-3;Q96PK6-4;Q96PK6-2;Q96PK6-5	0.00053347	0	0	0	112280000	104620000	0	7.37148	19.3201	0.0650485	0.10096	FALSE
ALWFQGR	7	D6REM6;A8MXP9;P43243;H0Y8T4;B3KM87;P43243-2	0.023948	0	1852800	0	128840000	732080000	722910000	11.2426	22.9846	0.000964496	0.00239262	TRUE
AMAQNAIK	8	E9PC62;A0A0J9YXJ0;O95319-4;O95319-3;Q5VZZ6;A0A0J9YX66;O95319-5;O95319-2;O95319;V9GYD9	0.0057429	0	0	1127000	1001700000	1868200000	2585000000	13.5312	23.8898	0.000148635	0.000527075	TRUE
AMAQTAIK	8	G5EA30;Q92879-2;Q92879-3;Q92879;Q92879-6;Q92879-4;Q92879-5	0.0019185	0	0	9925400	3503900000	7277200000	10289000000	14.4054	25.3731	0.00104037	0.00254937	TRUE
AMFLQPDLDSLVDFSTNNQK	20	Q9BQG0;Q9BQG0-2;I3L1L3	2.7867e-11	0	0	0	43225000	38626000	212880000	10.4436	20.8561	5.59495e-05	0.000253217	TRUE
AMGIMNSFVNDIFER	15	B2R4S9;U3KQK0;Q99880;Q99879;Q99877;Q93079;Q5QNW6;Q16778;P62807;P58876;P57053;P33778;P23527;P06899;O60814;Q5QNW6-2;Q8N257	0.00010436	0	10354000	0	18086000	4760000	51322000	5.77721	21.0794	0.0583434	0.10096	FALSE
AMNGESLDGR	10	P98179	3.9447e-07	0	1633800	22555000	11257000000	16027000000	22568000000	13.6608	27.0641	0.00131575	0.0031149	TRUE
AMQAAGQIPATALLPTMTPDGLAVTPTPVPVVGSQMTR	38	P26368-2;P26368;K7ELP8	1.0854e-23	0	0	0	687460000	216450000	817860000	13.2502	22.2594	7.9788e-06	9.02209e-05	TRUE
ANEHQGIGFLNDPR	14	Q92900;Q92900-2	1.6655e-24	0	0	1800200	98726000	433750000	1673700000	11.2804	22.9897	0.0013429	0.00317063	TRUE
ANENSNIQVLSER	13	Q6UN15-4;Q6UN15-3;Q6UN15-5;Q6UN15	1.2332e-14	0	0	0	158740000	289950000	341420000	12.2658	21.7672	5.31532e-06	8.61407e-05	TRUE
ANFSLPEK	8	Q1KMD3;H3BQZ7	0.0071285	0	0	0	11191000	46914000	18107000	8.70214	19.9854	7.72777e-05	0.000323332	TRUE
ANGLQSCVIIIR	12	Q96KR1	7.899e-05	0	0	0	132660000	282240000	94024000	11.5463	21.4075	1.08082e-05	9.73892e-05	TRUE
ANGMELDGR	9	P62995-3;P62995;H7BXF3;Q13595-4;Q13595-3;Q13595;Q13595-2	0.0010574	0	463060	0	154640000	229250000	466910000	11.2286	22.3108	0.000128537	0.000471858	TRUE
ANLSLLR	7	P23246;P23246-2	0.018325	0	0	0	0	44078000	0	3.25308	17.2609	0.300396	0.343672	FALSE
ANMQHR	6	P52597;H0YBK1;G8JLB6;P31943;E9PCY7;H0YB39;H0YBD7;H0YBG7;P55795	0.026584	118150	0	13613000	142550000	9657600	280780000	7.39064	22.423	0.0310061	0.0558273	FALSE
ANNPEQNR	8	Q7KZF4	0.0087859	0	0	0	3577000	0	10270000	4.59786	17.9333	0.0749135	0.103397	FALSE
ANPALYVLR	9	Q6P2Q9	0.00041669	8377200	13081000	21917000	89907000	293630000	257970000	3.82314	25.5864	0.00559619	0.0110502	TRUE
ANPDPNCCLGVFGLSLYTTER	21	P62995-3;P62995	4.1176e-32	0	0	0	514510000	1658400000	5078400000	14.9682	23.1184	1.40977e-05	0.000108375	TRUE
ANPDPNTCLGVFGLSLYTTER	21	Q13595-4;Q13595-3;Q13595;Q13595-2	1.1488e-32	0	0	0	313680000	1764300000	1367800000	14.1291	22.6989	1.03838e-05	9.64351e-05	TRUE
ANSSATETINK	11	P15924	0.0021095	0	0	0	0	0	35392000	3.14753	17.2081	0.301178	0.343672	FALSE
ANVNEILDFFHGYR	14	Q8IXT5;B9ZVT1	4.2201e-05	0	0	0	48251000	41302000	190210000	10.4746	20.8716	3.96176e-05	0.000198913	TRUE
ANVNLAYLGAK	11	F6VZ39;Q9H0Z9;A6NG75;Q9H0Z9-2;H0YA61;Q9BX46;H0Y8S7;Q9BX46-5;Q9BX46-2	0.0010868	0	0	0	0	3776600	70089000	5.54756	18.4081	0.0863582	0.116108	FALSE
ANYNFR	6	E7EVI1;A0A0A0MTD1;F8VPI7;E7EPX0;A0A0A0MTC6;E7EVJ4;E9PH62;A0A0A0MTC5;Q9NUL3-8;Q9NUL3-3;Q9NUL3-7;Q9NUL3-2;Q9NUL3;E5RFK1;E5RGT3;Q9NUL3-5	0.042105	0	0	0	194240000	258340000	781170000	12.7053	21.987	1.03772e-05	9.64351e-05	TRUE
APAAAAQGQAR	11	Q5U5Q3	0.00044573	0	0	0	0	0	0					FALSE
APGFLQPPPLR	11	D6R9H8;Q9H074	2.2269e-05	0	0	0	0	18268000	52665000	6.16817	18.7184	0.0687186	0.10096	FALSE
APGFVYAWLELISHR	15	A5YKK6-2;A5YKK6;A5YKK6-3;H3BMZ2;B5MDN3	8.877e-08	0	0	0	35253000	0	0	3.14564	17.2071	0.301192	0.343672	FALSE
APGTPHSHTK	10	F8VYV2;G3V203;J3QQ67;Q07020;H0YHA7;Q07020-2;F8VUA6	0.0071155	3431400	0	0	0	0	0	-2.02535	16.647	0.317899	0.345958	FALSE
APILIATDVASR	12	H3BLZ8;Q92841;Q92841-1;Q92841-3;Q92841-2;P17844;P17844-2;J3KTA4	0.00091649	0	0	3133000	0	96690000	67124000	5.10458	20.1682	0.201614	0.256068	FALSE
APIRPDIVNFVHTNLR	16	P36578;H3BTP7;H3BU31	0.00029041	0	7599500	0	0	6712300	36918000	3.10813	19.5961	0.378015	0.403908	FALSE
APIRPDIVNFVHTNLRK	17	P36578;H3BTP7;H3BU31	0.029202	0	3562300	0	0	0	0	-2.04335	16.656	0.317414	0.345958	FALSE
APKPDGPGGGPGGSHMGGNYGDDR	24	P35637-2;P35637;H3BPE7	5.2608e-71	3277200	0	0	20351000000	27371000000	26541000000	16.877	26.0761	0.000148691	0.000527075	TRUE
APKPDGPGGGPGGSHMGGNYGDDRR	25	P35637-2;P35637;H3BPE7	4.1488e-47	0	0	0	1120900000	797790000	649600000	14.0018	22.6352	2.02689e-06	8.61407e-05	TRUE
APLPDLYPFGTMR	13	H3BLZ8;Q92841	1.6863e-10	0	0	0	955980000	1453100000	2552600000	14.8717	23.0702	2.29516e-06	8.61407e-05	TRUE
APLQPQQIEVR	11	Q96T58	0.0013069	3702500	0	0	0	0	0	-2.06191	16.6653	0.316927	0.345921	FALSE
APPIDR	6	F8VP89;F8VSC7;F8W0K0;F8VYE9;F8VRU1;E7EX17;P23588;F8VX11;P23588-2	0.028327	0	0	0	0	0	17363000	2.80506	17.0369	0.304326	0.343672	FALSE
APQQQPPPQQPPPPQPPPQQPPPPPSYSPAR	31	A0A0A0MRA5;B7Z4B8;Q9BUJ2-3;Q9BUJ2-4;Q9BUJ2-2;Q9BUJ2;M0R3F1;Q9BUJ2-5	5.114e-13	0	0	0	484110000	938720000	60865000	12.5377	21.9032	7.87784e-05	0.000327903	TRUE
APQVLVLAPTR	11	Q9NR30-2;Q9NR30	0.0043708	0	0	2155800	48711000	208170000	108370000	9.18462	22.0285	0.00246411	0.00533559	TRUE
APRPTRPDK	9	P61313;E7EQV9;E7EX53;E7ENU7;P61313-2;E7ERA2	0.0089521	0	9498600	3646200	85994000	347650000	374890000	7.5337	23.9707	0.0150075	0.0276831	TRUE
APVFPGR	7	Q00839-2;Q00839	0.023039	0	0	0	0	58958000	87927000	6.97811	19.1234	0.0657296	0.10096	FALSE
AQAALQAVNSVQSGNLALAASAAAVDAGMAMAGQSPVLR	39	A6NLN1;P26599;P26599-2;P26599-3;A0A087WU68	1.3003e-80	0	0	0	2590600000	6674700000	365170000	15.1492	23.2089	3.32451e-05	0.000176089	TRUE
AQAALQAVSAVQSGSLALSGGPSNEGTVLPGQSPVLR	37	O95758-1;O95758-6;O95758-2;O95758;O95758-5;O95758-4;O95758-7	1.5018e-38	0	0	0	600040000	750640000	223980000	13.1599	22.2143	6.62671e-06	9.00051e-05	TRUE
AQAGVVGEVTQVLCAAGGALELPELR	26	Q9H0J9;G5E9U9	1.127e-25	0	0	0	95489000	302530000	72527000	11.2968	21.2827	2.08465e-05	0.000130834	TRUE
AQAGVVGEVTQVLCAAGGALELPELRR	27	Q9H0J9;G5E9U9	0.0095435	0	0	0	8748500	4084100	1603300	6.24394	18.7563	0.000600519	0.00162066	TRUE
AQALMDNIDTFIEHLFALAVDDDPEVR	27	O14787-2;A0A075B780;O14787	0.033202	0	0	0	5170200	0	0	2.22249	16.7456	0.313177	0.344527	FALSE
AQALMDNIDTFIEHLFALAVDDDPEVRK	28	O14787-2;A0A075B780;O14787	0.046906	0	0	0	4345300	0	0	2.1389	16.7038	0.315031	0.34506	FALSE
AQAVLQAVTAVQTANTPLSGTTVSESAVTPAQSPVLR	37	Q9UKA9;Q9UKA9-2;Q9UKA9-4;Q9UKA9-3;Q9UKA9-5;Q9UKA9-6	2.1322e-05	0	0	0	0	65817000	81641000	6.99536	19.132	0.0655548	0.10096	FALSE
AQCPIVER	8	M0R0F0;M0R0R2;P46782	0.0016037	0	0	582630	0	265060000	65683000	6.38807	20.001	0.119549	0.15701	FALSE
AQDITLPHLCSVLLAFAR	18	Q969Z0;Q969Z0-2;H7C4R5	6.4279e-07	0	0	0	174410000	125890000	24365000	10.6403	20.9545	6.75689e-05	0.000292879	TRUE
AQEGLCLIGDHLLLR	15	Q9BYK8;Q9BYK8-2;Q9BYK8-4	0.00035509	0	0	0	0	43052000	31879000	6.33901	18.8038	0.0666265	0.10096	FALSE
AQELLNEAVGR	11	Q14674;Q14674-2	0.00098222	0	3179400	5381100	0	0	0	-4.23038	17.7495	0.0743837	0.102923	FALSE
AQEYIR	6	Q14690	0.029647	8521900	17098000	6952700	0	0	0	-7.62541	19.447	7.94113e-05	0.000329967	FALSE
AQGLEVALTDLQSSR	15	A0A087WZC4;A0A087WVW4;O43548-2;O43548	0.0042069	915860	0	3678400	0	0	0	-3.44892	17.3588	0.0902953	0.120963	FALSE
AQGLPWSCTMEDVLNFFSDCR	21	Q12849;F5H5I6;H0Y8R1;H0YAK1	0.00015372	0	0	0	4542300	11854000	0	4.78173	18.0252	0.0733065	0.102032	FALSE
AQIDNLTR	8	P15924	0.0021216	9447600	3908200	43879000	61897000	55018000	59715000	2.32391	24.6475	0.0805263	0.109458	FALSE
AQIQFADQKQEFNKR	15	Q96HN2-3	0.0099665	0	0	0	0	625010000	0	4.52833	17.8985	0.294776	0.343672	FALSE
AQLETALK	8	Q9HCE1;Q5JR04;Q9HCE1-2	0.0069984	0	0	0	245060000	386270000	272370000	12.5039	21.8863	3.54418e-06	8.61407e-05	TRUE
AQPPSSAASR	10	E7EUU4;Q04637-8;C9J2Z7;C9K073;C9JHW9;C9JIH5;C9JWH9;Q04637-3;Q04637;Q04637-9	0.0016672	0	0	0	139490000	39434000	273550000	11.1376	21.2031	4.3168e-05	0.000209959	TRUE
AQPSASLGVGYR	12	Q96PK6	8.2566e-05	745520	489800	0	1440900000	2136800000	1601400000	12.6499	24.3396	8.15192e-05	0.000334972	TRUE
AQPSVSLGAAYR	12	Q96PK6	2.1397e-05	0	0	836320	1109400000	1456100000	3400500000	13.7358	23.8487	0.00010079	0.000395928	TRUE
AQPSVSLGAPYR	12	Q96PK6	0.00024049	0	690280	4899300	1215600000	1823500000	4213200000	11.8867	25.0284	0.000837759	0.0021208	TRUE
AQPYDPNFYDETYDYGGFTMMFDDR	25	P61978-3;Q5T6W2;P61978;P61978-2	2.0557e-18	0	0	0	2769800000	4599200000	2249100000	15.8765	23.5726	1.21062e-06	8.61407e-05	TRUE
AQPYDPNFYDETYDYGGFTMMFDDRR	26	P61978-3;Q5T6W2;P61978;P61978-2	4.4072e-91	175030000	0	0	10843000000	15740000000	16492000000	14.1664	26.6337	0.00712992	0.0138128	TRUE
AQQEAPAVR	9	Q9NUL7	0.002008	0	0	58508000	0	30874000	25149000	2.67581	20.3615	0.523457	0.549208	FALSE
AQQQDKPPR	9	P48634;P48634-2;P48634-3	0.00049659	0	0	0	3043800	0	17340000	4.77213	18.0204	0.0794323	0.108245	FALSE
AQTGAPCLSFDIVR	14	Q9BQ67	0.0011229	0	0	0	0	38972000	79504000	6.7306	18.9996	0.0665898	0.10096	FALSE
AREFGAGPLFNQILPLLMSPTLEDQER	27	O75533	1.6736e-07	0	0	0	38884000	0	0	3.19278	17.2307	0.300833	0.343672	FALSE
ARPATDSFDDYPPR	14	F8VP89;F8VSC7;F8W0K0;E7EX17;P23588;P23588-2	5.0061e-11	0	0	0	144030000	297540000	1524700000	12.9511	22.1099	3.66873e-05	0.000187522	TRUE
ARRPPGKPNPR	11	O95985	0.00226	0	0	0	54769000	0	15198000	6.09853	18.6836	0.0698175	0.10096	FALSE
ASAIPLDDASSGPIQVR	17	Q9BYK8;Q9BYK8-2;Q9BYK8-4	0.0026469	4235800	1262900	23889000	0	72526000	63787000	0.293575	22.4109	0.93009	0.933965	FALSE
ASEMAGPPQMPNDFLSFQDIATEAAHPIR	29	Q6P2Q9	1.934e-23	7445800	0	0	606760000	344520000	474480000	10.7539	23.4092	0.00314531	0.00654593	TRUE
ASGPPVSELITK	12	P16403;P10412;P16402	0.0048597	0	15262000	43564000	0	0	6615000	-3.64948	19.8001	0.317931	0.345958	FALSE
ASIAIDNGR	9	F8VXY6;G3V1V1;Q8TBF4	6.0727e-05	0	531180	0	0	191600000	222000000	6.86211	20.1936	0.109297	0.144609	FALSE
ASINMLR	7	P18124;A8MUD9;C9JIJ5	0.016878	0	0	0	0	0	65662000	3.44474	17.3567	0.299151	0.343672	FALSE
ASITPGTILIILTGR	15	Q02878;F8VR69;F8VZ45;U3KQR5	2.3905e-18	1710500	38541000	0	314790000	588380000	791440000	8.46056	24.7437	0.0159368	0.0292852	TRUE
ASLEDAPVDDLTR	13	C9J6P4;Q7Z2W4;Q7Z2W4-2;Q7Z2W4-3	2.3054e-09	0	0	3970400	100550000	327470000	405560000	10.092	22.7758	0.00281695	0.00597085	TRUE
ASLEDAPVDDLTRK	14	C9J6P4;Q7Z2W4;Q7Z2W4-2;Q7Z2W4-3	6.977e-10	0	0	400940	611540000	289010000	585230000	12.1791	22.7168	5.93263e-05	0.000264771	TRUE
ASLLDDYQLPEILR	14	Q9H2U1-2;Q9H2U1;E7EWK3;Q9H2U1-3;H7C5F5	1.47e-24	0	0	0	56255000	28031000	75585000	9.9182	20.5934	2.14166e-05	0.000132854	TRUE
ASLLPQSLAAAAAVPTR	17	Q12849;F5H5I6	3.7906e-10	0	0	0	0	285070000	528400000	8.59838	19.9335	0.064299	0.10096	FALSE
ASMGVNGMGGLSSMSSMSGGWGM	23	G8JLB6	0.047637	0	0	0	0	0	68808000	3.46725	17.368	0.299017	0.343672	FALSE
ASMQQQQQLASAR	13	X6R700;Q9Y3Y2;Q9Y3Y2-3;Q9Y3Y2-4;A0A087X1B7	7.9855e-49	0	0	32741000	1878400000	1571600000	2507500000	12.1156	24.8022	0.00541002	0.0107108	TRUE
ASNVTNK	7	G3V4W0;B4DY08;B2R5W2;G3V4C1;P07910-2;P07910-4;G3V251;G3V5X6;G3V3K6;B4DSU6;A0A0G2JNQ3;B2RXH8;G3V4M8;P07910-3;G3V2H6;G3V576;G3V2Q1;P07910;G3V575;G3V555;P0DMR1;B7ZW38;A0A0G2JPF8;O60812	0.010558	0	76237	852870	270730000	430230000	959040000	11.6584	23.0141	0.000203015	0.000672992	TRUE
ASNVTNKTDPR	11	G3V4W0;B4DY08;B2R5W2;G3V4C1;P07910-2;P07910-4;G3V251;G3V5X6;G3V3K6;B4DSU6;G3V4M8;P07910-3;G3V2H6;G3V576;G3V2Q1;P07910;G3V575;G3V555	2.6766e-09	0	0	0	411700000	507760000	1039300000	13.5289	22.3988	3.77323e-06	8.61407e-05	TRUE
ASPATQPPPLLPPSATGPDATVGGPAPTPLLPPSATASVK	40	Q07666-3;Q07666	0.00052446	0	0	0	512100000	2263800000	1136700000	14.3957	22.8322	5.41056e-06	8.61407e-05	TRUE
ASSAQSGGSSGGPAVPTVQR	20	Q7KZF4	9.7232e-23	0	0	0	0	107640000	69143000	7.15202	19.2103	0.0655468	0.10096	FALSE
ASTFLTDLFSTVFR	14	A0A0G2JQ76;O15063	0.00047657	0	0	0	0	4740700	0	2.18078	16.7247	0.314078	0.344527	FALSE
ASVAAQQQEEAR	12	H3BQQ2;Q86UK7-2;Q86UK7-3;Q86UK7	3.9934e-11	0	0	0	16710000	49468000	183780000	10.0349	20.6518	0.000138261	0.000498815	TRUE
ASYDDPYK	8	Q96PK6	0.020758	0	0	0	0	255310000	0	4.09778	17.6832	0.296113	0.343672	FALSE
ASYDDPYKK	9	Q96PK6	0.0032014	0	0	0	0	53147000	303950000	7.5247	19.3967	0.0683911	0.10096	FALSE
ASYVAPLTAQPATYR	15	Q96PK6	7.1596e-14	1326200	0	3208900	3168600000	4991800000	6316900000	12.9159	25.6536	0.000402491	0.00117079	TRUE
ATAPVPTVGEGYGYGHESELSQASAAAR	28	Q96PK6-5;Q9BWF3;E9PB51	1.7188e-37	0	0	0	2060600000	2956400000	3821200000	15.7767	23.5227	1.12154e-06	8.61407e-05	TRUE
ATENDIANFFSPLNPIR	17	P31942-2;P31942;P31942-3;P31942-4;P31942-6;P31942-5	2.0925e-84	12237000	20530000	7952500	7121400000	26384000000	44711000000	10.6565	28.9146	6.76922e-05	0.000292887	TRUE
ATENDIYNFFSPLNPMR	17	P55795	9.0465e-100	1655400	0	0	15863000000	21801000000	26029000000	16.9669	25.7926	6.64382e-05	0.000289279	TRUE
ATENDIYNFFSPLNPVR	17	P52597;G8JLB6;P31943;E9PCY7;H0YB39;H0YBD7;H0YBG7	1.4985e-84	96054000	192840000	26435000	17060000000	97324000000	85261000000	9.36901	30.9165	0.000333513	0.00100158	TRUE
ATEPQMVLFNLYDDWLK	17	Q6P2Q9	0.000145	0	0	0	49281000	73204000	34350000	9.93692	20.6028	1.57384e-05	0.000113222	TRUE
ATFDAISK	8	P15880;H0YEN5;E9PQD7	0.011787	0	1392400	37209000	778260000	1128800000	2945200000	9.95697	25.376	0.0082988	0.0158794	TRUE
ATGEADVEFVTHEDAVAAMSK	21	P31942-2;P31942;P31942-3;P31942-4;P31942-6;P31942-5	8.1709e-94	3480300	19402000	41089000	23952000000	32958000000	50534000000	11.2477	29.3681	0.000105019	0.000408548	TRUE
ATISLSDSDLLR	12	H7BXY3;Q7L2E3-3;Q7L2E3;Q7L2E3-2	2.1714e-11	22231000	27451000	72565000	436850000	1312800000	1990400000	4.88459	27.5187	0.002988	0.00627273	TRUE
ATLSSIR	7	H0YKD8;P46779;P46779-2;P46779-3	0.019028	0	4745200	0	0	0	25756000	0.813456	18.2223	0.809878	0.825811	FALSE
ATNIEQIFR	9	P18583-5;P18583-6;P18583-10;P18583-3;P18583-4;P18583-7;P18583;P18583-9;P18583-2;J3QSZ5;P18583-8	0.00010366	4277100	4627900	11242000	0	0	0	-6.89651	19.0826	0.000157179	0.000548192	FALSE
ATNIEVLSNTFQFTNEAR	18	O75534-2;O75534;O75534-3;O75534-4;E9PLT0	3.868e-112	0	0	2679700	6003300000	8594000000	13676000000	15.5108	25.2962	0.000196248	0.000655976	TRUE
ATPSENLVPSSAR	13	F5H669;Q8N684-2;Q8N684;Q8N684-3;F5H6M0;F5H047	4.2843e-05	3225200	0	0	176980000	400270000	510500000	10.671	22.9654	0.00164186	0.00373995	TRUE
ATQALVLAPTR	11	P60842;J3KT12;P60842-2;J3KTB5;J3QS69;J3QL43;J3QR64;J3QLN6;J3QKZ9;J3KS25	2.9865e-05	0	0	2224300	201210000	318570000	220130000	10.3971	22.6498	0.00115529	0.00278236	TRUE
ATRPEELLELLGGSHDLDSNQAAMVLIR	28	Q969Z0;Q969Z0-2;C9J7P5;C9J5A2;C9J347	2.996e-248	0	0	0	4575000000	4370700000	708480000	15.5378	23.4032	9.12663e-06	9.39965e-05	TRUE
ATVGILITTIASK	13	Q92973-2;Q92973	5.4459e-05	0	0	0	0	14743000	0	2.7264	16.9975	0.305214	0.343672	FALSE
ATVNTFGYIAK	11	O75533;H7C341	9.2887e-05	880760	2090500	5371800	0	775020000	1174500000	4.0642	23.0657	0.366933	0.392416	FALSE
ATVQQLEGR	9	Q01469	0.00027048	0	6244800	63141000	0	2346000	1765900	-2.19085	20.2781	0.503343	0.529373	FALSE
AVACDCLLQEHFYLR	15	Q9NP92	2.2407e-18	0	0	0	0	160350000	0	3.87411	17.5714	0.296986	0.343672	FALSE
AVADYVR	7	Q9NZB2;Q9NZB2-6;Q9NZB2-4;Q9NZB2-5;Q9NZB2-2;A0A0C4DH52	0.020524	0	0	0	0	63271000	3157300	5.41221	18.3404	0.0886578	0.118967	FALSE
AVAFFLESIAMHDIIAAEK	19	P78527;P78527-2	2.4385e-07	0	0	0	193730000	118280000	11102000	10.2828	20.7757	0.000286587	0.000889471	TRUE
AVAGWEEVLR	10	H7BXY3;Q7L2E3-3;Q7L2E3;Q7L2E3-2	0.0001206	9059900	17514000	28801000	0	406320000	1401600000	0.888038	24.4282	0.833676	0.84614	FALSE
AVAQPLGR	8	Q9NUL7	0.0049964	0	0	437680	0	25632000	122420000	5.70162	19.5202	0.121906	0.159931	FALSE
AVASDFYLR	9	Q96A72;F5H124;F5H6N1	7.8408e-05	0	0	2096700	91969000	208000000	347900000	10.0641	22.4548	0.00149994	0.00346582	TRUE
AVDEAVILLQEIGVLDQR	18	H7BXY3;Q7L2E3-3;Q7L2E3;Q7L2E3-2	3.0151e-49	30655000	9157500	2128300	1830900000	1310100000	1901800000	7.62141	26.8165	0.000838949	0.00212269	TRUE
AVDFAER	7	E9PKU4;P62917;E9PKZ0;E9PP36;G3V1A1	0.0093862	20478000	27834000	232580000	5928400000	12706000000	19724000000	7.80598	29.5067	0.000965455	0.00239377	TRUE
AVEDIHGLFSLSK	13	Q14152-2;Q14152	8.3462e-25	0	0	0	0	367060000	901560000	8.97688	20.1228	0.0643697	0.10096	FALSE
AVELAMIMDR	10	E5RJM0;B7ZLQ8;Q17RY0-2;Q17RY0;E5RFP2;Q17RY0-3;Q8NE35-2;H0Y9D9;J3KN18;Q7Z5Q1-7;Q7Z5Q1-5;Q7Z5Q1-4;Q7Z5Q1-6;Q7Z5Q1-3;Q7Z5Q1;Q8NE35;Q7Z5Q1-8;Q7Z5Q1-9	3.5952e-05	0	0	0	0	119020000	380930000	8.02097	19.6448	0.0657834	0.10096	FALSE
AVFPSIVGR	9	P63261;P60709;I3L3I0;I3L1U9;I3L4N8;P63267;P68133;P68032;P62736;G5E9R0;K7EM38;E7EVS6;I3L3R2;J3KT65;A6NL76;P63267-2;C9JTX5;C9JUM1;C9JZR7;F8WB63;B8ZZJ2;C9JFL5;F6UVQ4;F6QUT6;Q6S8J3;P0CG38;A5A3E0;F8WCH0	0.0017809	0	1836400	0	0	35176000	31955000	4.51828	19.6182	0.200419	0.254714	FALSE
AVFVDLEPTVIDEVR	15	F5H5D3;Q9BQE3;P68363;F8VVB9;Q71U36-2;Q71U36;P68363-2;F8VQQ4;F8VRZ4;F8VS66;F8VRK0;F8VX09;F8VWV9	2.5188e-07	1443600	1623500	60567000	150220000	26013000	0	0.161871	22.3956	0.963734	0.96634	FALSE
AVGGLGK	7	P81605;P81605-2	0.055707	0	890780	936150	0	0	0	-2.77748	17.0231	0.089792	0.120389	FALSE
AVGTPVAAAPSSGFAPGFLR	20	A0A087WUU9;P47974	1.2646e-10	0	0	0	0	57562000	68803000	6.84864	19.0586	0.0657332	0.10096	FALSE
AVIDLNNR	8	Q01081;Q01081-4;Q01081-2	0.0016134	0	1384200	0	3498200000	4527700000	5587100000	14.8301	24.6381	0.000107426	0.000414565	TRUE
AVLETIR	7	O60306;Q5JTH9-2;Q5JTH9-3;Q5JTH9	0.012837	0	0	0	0	0	3144500	1.98336	16.626	0.319076	0.346306	FALSE
AVLIDEVCTMNDGPHSALYTMMK	23	Q5T1Z4;Q5T1Z8;Q14671-2;Q14671-3;H0YDK8;Q14671;H0YEH2;E9PR38;Q14671-4	1.6495e-43	0	0	0	174440000	1315200000	2033500000	13.8964	22.5825	3.33659e-05	0.000176518	TRUE
AVLLETTLGDVVIDLYTEERPR	22	Q8WUA2	2.1989e-11	0	0	0	30495000	10091000	0	5.61999	18.4443	0.0705206	0.101078	FALSE
AVLQLYPENSEQLELITTQATK	22	H7C170;O43709;O43709-3	3.1637e-05	0	0	0	0	17837000	53808000	6.16701	18.7178	0.0688904	0.10096	FALSE
AVMEQIPEIQK	11	Q9HAV4;H0Y3W3	0.0005656	0	0	0	116290000	62028000	138140000	10.9394	21.104	1.02763e-05	9.64351e-05	TRUE
AVPNPVINPYQPAPPSGYFMAAIPQTQNR	29	E7ERJ7;P11940;E7EQV3;A0A087WTT1;P11940-2;H0YAW6;H0YB86	2.8401e-06	0	0	0	231730000	74321000	624870000	12.0837	21.6762	3.54005e-05	0.000182883	TRUE
AVQGGGATPVVGAVQGPVPGMPPMTQAPR	29	M0QZG7;M0R268;P09012	3.069e-06	0	0	0	0	35356000	171820000	7.05437	19.1615	0.0687038	0.10096	FALSE
AVQYNEPLK	9	Q14690	0.036392	5684100	7302700	5418500	0	0	0	-6.90166	19.0852	7.85956e-05	0.000327425	FALSE
AVSDASAGDYGSAIETLVTAISLIK	25	F8WJN3;Q16630-3;Q16630;Q16630-2	7.4643e-108	4635100	0	0	1599900000	617140000	1067800000	12.1185	23.8635	0.00121769	0.00291279	TRUE
AVSGASAGDYSDAIETLLTAIAVIK	25	F5H669;Q8N684-2;Q8N684;Q8N684-3	0.0038794	0	0	0	0	9113400	11690000	5.10989	18.1893	0.069613	0.10096	FALSE
AVSTALVAPVPAPDNTVFEVR	21	Q9BYK8	2.2491e-05	13534000	598610	0	18879000	24104000	11002000	4.52288	21.7667	0.0797727	0.108617	FALSE
AVSVTPIRDTK	11	C9JP00;A0A0A0MQX8;Q9NR56-7;Q9NR56-6;Q9NR56-2;Q9NR56-5;Q9NR56;Q9NR56-3;Q9NR56-4	5.035e-08	0	0	0	39302000	63190000	0	6.62421	18.9464	0.0663506	0.10096	FALSE
AVTGYNDPETGNIISLFQAMNK	22	P15924;P15924-3;P15924-2	1.5699e-24	0	0	0	0	0	333980000	4.22695	17.7478	0.29567	0.343672	FALSE
AVTHLNNVK	9	B7WPG3;C9IYN3;D6W592;Q8WVV9-5;Q8WVV9-4;Q8WVV9	0.00034518	0	0	0	0	14973000	31642000	5.82751	18.5481	0.0685709	0.10096	FALSE
AVVGVVAGGGR	11	E9PKU4;P62917;E9PKZ0;E9PP36	5.6124e-05	0	2049300	76116000	273660000	859320000	1444700000	8.45061	25.1529	0.0241226	0.0437932	TRUE
AVVIVDDR	8	P23246;P23246-2;Q15233;Q15233-2;C9IZL7;H7C367	0.00048325	13905000	14442000	4028000	11388000000	15713000000	14045000000	10.511	28.407	2.95543e-05	0.00016151	TRUE
AWEDWAIYPEPFLIK	15	O15042-2;O15042;E7ET15;O15042-3	0.00080244	0	0	0	0	0	22003000	2.91896	17.0938	0.30316	0.343672	FALSE
AWQGAMDAGAASR	13	Q14151	2.3256e-06	0	0	0	0	135320000	202130000	7.77795	19.5233	0.0648015	0.10096	FALSE
AYEHSAYGHHER	12	Q96T58;F6WRY4	7.0187e-13	0	0	0	493090000	262520000	108890000	12.2135	21.7411	1.37344e-05	0.000107293	TRUE
AYEQALNLYTELLNNR	16	Q96EY7	1.6769e-48	0	0	0	2561400000	2339000000	2401200000	15.5452	23.4069	9.12715e-07	8.61407e-05	TRUE
AYGGSMCAK	9	P49207	0.012599	0	0	159720	0	44622000	0	2.70869	17.539	0.387888	0.413907	FALSE
AYLPVNESFGFTADLR	16	P13639	9.8009e-05	0	0	0	0	24790000	8115100	5.41559	18.3421	0.0713112	0.101388	FALSE
AYPGDRR	7	I3L0T6;Q9HC36;I3L443	0.058053	0	0	0	0	3029400	20157000	4.84224	18.0554	0.0804809	0.109427	FALSE
AYSEVDGQVFQGR	13	Q9Y4C8	4.9144e-25	0	0	0	108130000	139390000	1202800000	12.3345	21.8016	6.52278e-05	0.000284781	TRUE
AYSSFGGGR	9	Q15056-2;Q15056	6.7817e-05	0	0	3117800	824740000	744130000	3685900000	12.6763	23.9517	0.000810792	0.00206337	TRUE
AYVPALQMAFK	11	P78527;P78527-2	0.0067749	0	0	0	0	83879000	72047000	7.05186	19.1603	0.0654509	0.10096	FALSE
AYYEFR	6	Q1KMD3;H3BQZ7	0.024239	0	0	0	640370000	803270000	384060000	13.4831	22.3759	3.01211e-06	8.61407e-05	TRUE
CAELLSR	7	Q96G46;Q96G46-2;Q96G46-3;K7ER20;K7EQU9	0.02468	0	0	4743500	0	0	0	-2.18106	16.7249	0.314071	0.344527	FALSE
CAVSDVEMQEHYDEFFEEVFTEMEEK	26	Q01081	6.9016e-48	0	0	0	64589000	273460000	141560000	11.3818	21.3252	1.81082e-05	0.000121732	TRUE
CEGINISGNFYR	12	P40429;M0QYS1	2.7866e-42	2873500	8698500	0	0	316080000	200270000	3.76879	21.9314	0.389399	0.415428	FALSE
CEHAAR	6	Q92945;A0A087WTP3	0.056729	0	0	0	0	0	30144000	3.07035	17.1695	0.301799	0.343672	FALSE
CEIELR	6	Q9NUD5;Q9NUD5-2	0.025002	0	0	4077800	0	88152000	668110000	6.03844	20.7619	0.1886	0.240872	FALSE
CFLSWFCDDILSPNTK	16	Q9NRW3	5.6941e-18	0	0	0	0	28009000	75313000	6.54571	18.9072	0.0676304	0.10096	FALSE
CFLVYSER	8	A0A087WZ13;E9PAU2;Q8IY67-2;Q8IY67	0.003666	0	0	0	0	92173000	1285400000	8.48292	19.8758	0.0703589	0.101078	FALSE
CGAALAGHQLIR	12	P78527;P78527-2	3.7176e-18	0	0	366610	0	212690000	1280900000	7.93349	20.5509	0.0971977	0.129433	FALSE
CGAIAEQTPILLLFLLR	17	P42704;H7C3W8	3.1041e-19	7403800	2644200	1326200	2105500000	2058100000	2618500000	9.56772	26.2816	7.08956e-05	0.000303748	TRUE
CGEEGHLSPYCR	12	Q9NUD5;Q9NUD5-2	7.7238e-26	21039000	0	2383800	145790000	1119900000	7784300000	9.63075	25.1973	0.0129509	0.0240737	TRUE
CGESGHLAK	9	P62633-2;P62633-8;P62633-5;P62633;P62633-4;P62633-6;P62633-7;D6RAT4;P62633-3	0.00092681	0	0	2602400	45865000	147010000	2924500000	10.4826	22.768	0.00487047	0.00972884	TRUE
CGESGHLAR	9	P62633-2;P62633-8;P62633-5;P62633;P62633-4;P62633-6;P62633-7;P62633-3	5.288e-10	0	0	1463100	46766000	640860000	2910800000	11.4746	22.9871	0.00218065	0.00478195	TRUE
CGETGHVAINCSK	13	P62633-2;P62633-8;P62633-5;P62633;P62633-4;P62633-6;P62633-7;P62633-3	8.0971e-106	0	0	0	0	1761600000	14509000000	11.0673	21.168	0.0651456	0.10096	FALSE
CGSVLVR	7	P15880;H0YEN5;I3L404;E9PMM9;E9PM36;E9PQD7	0.0012326	0	0	111280000	0	0	1827000000	1.34574	20.0056	0.81113	0.826739	FALSE
CHFIHNADER	10	A0A087WUU9;P47974	7.7075e-11	0	0	0	5584700	10562000	576030000	9.31467	20.2917	0.00341339	0.00704303	TRUE
CIALAQLLVEQNFPAIAIHR	20	Q5STU3;Q13838;Q13838-2;A0A0G2JJZ9;H0Y400;F6UJC5;H0YCC6	4.4673e-32	0	0	0	0	124500000	105910000	7.42706	19.3479	0.0650127	0.10096	FALSE
CIECVQPQSLQFIIDAFK	18	Q5T1Z4;Q5T1Z8;Q14671-2;Q14671-3;H0YDK8;H0YC97;A0A0C4DG68;A0A0A0MR59;Q8TB72-2;Q8TB72-4;Q8TB72-3;Q8TB72;Q14671;H0YEH2;E9PR38;Q14671-4	1.4908e-05	0	0	0	0	7351400	29081000	5.44483	18.3567	0.0726256	0.101697	FALSE
CILPFDK	7	Q9GZT3;Q9GZT3-2;A0A087WUN7;H0YJ40;G3V4X6;G3V2S9;H0YJW7	0.01816	0	1997500	16235000	470100000	3644500000	8556500000	11.0164	25.6804	0.00475739	0.00952979	TRUE
CILQDGR	7	J3QLE5;A8MT02;P14678-2;P63162;P14678;P63162-2;P14678-3;J3KRY3;S4R3P3	0.0096534	0	71834000	844700000	0	28071000	876280000	-0.434211	23.5783	0.934636	0.937749	FALSE
CLDPALTIAASLAFK	15	Q6P158;H7C109	0.00086162	0	0	0	3212000	10291000	0	4.54709	17.9079	0.0760006	0.104366	FALSE
CLELVEHFGPNELRK	15	Q969Z0;C9IZN7;C9J7P5	9.0048e-06	0	0	0	0	17433000	87835000	6.39165	18.8302	0.0705814	0.101078	FALSE
CLGIPNTAHFANVTQIEDAVSLWAK	25	Q12874	9.4215e-06	0	0	0	0	50011000	0	3.3138	17.2912	0.299979	0.343672	FALSE
CLHPLLVVVSCLTR	14	H7BXY3;Q7L2E3-3;Q7L2E3;Q7L2E3-2	1.7902e-07	0	0	0	31725000	16149000	327090000	10.0821	20.6754	0.000358303	0.00106082	TRUE
CLQILAAGLFLPGSVGITDPCESGNFR	27	Q12905;B4DY09	0.013068	0	0	0	0	7029600	0	2.37023	16.8194	0.31034	0.34371	FALSE
CLYASVLTAQPR	12	P13639	0.036864	0	0	0	0	54794000	712740000	7.94922	19.6089	0.0712904	0.101388	FALSE
CNNVLYIR	8	P62306	0.00042603	0	0	327770000	0	0	560140000	0.257701	19.9811	0.962789	0.965594	FALSE
CNVIITQPR	9	H7BXY3;Q7L2E3-3;Q7L2E3;Q7L2E3-2	0.00049795	7916300	4270300	40718000	151560000	592500000	2840200000	5.83314	26.3237	0.00904185	0.0171649	TRUE
CPVEIPPIR	9	Q5T749	0.0044315	0	0	31702000	0	0	0	-3.09458	17.1816	0.301599	0.343672	FALSE
CPVHFYWVR	9	Q9NP92;A0A087WV52	0.00022577	0	0	0	0	36085000	215020000	7.17204	19.2204	0.0693254	0.10096	FALSE
CQGVVCAMK	9	O75534-2;O75534;O75534-3;O75534-4;E9PLT0;E9PNG3	0.014678	0	0	0	0	0	372810000	4.27985	17.7743	0.295499	0.343672	FALSE
CQHAAEIITDLLR	13	E9PEB5;Q96AE4;Q96AE4-2	4.8295e-10	0	0	0	0	51355000	5098300000	8.86424	20.0664	0.0814263	0.110508	FALSE
CQHAAHIISELILTAQER	18	Q96I24	3.0903e-95	0	0	15185000	488390000	6773400000	43480000000	13.9118	25.3309	0.00381015	0.00777517	TRUE
CQPEANKPTHNNR	13	Q659C4;Q659C4-9;G3V0E9;H0Y9K3;D6R9W6;Q659C4-3	0.00023779	0	0	0	0	2014800	34652000	4.90666	18.0877	0.0922157	0.12333	FALSE
CQPEANKPTHNNRR	14	Q659C4;Q659C4-9;G3V0E9;H0Y9K3;D6R9W6;Q659C4-3	0.026642	0	0	0	0	0	3468800	2.03056	16.6496	0.317757	0.345958	FALSE
CQSGFAYHLFPR	12	H7BXY3;Q7L2E3-3;Q7L2E3;Q7L2E3-2	0.0045976	0	0	0	29845000	56325000	969790000	11.1761	21.2224	0.00040004	0.00116507	TRUE
CRDDSFFGETSHNYHK	16	D6REM6;A8MXP9;P43243;D6R991;H0Y8T4	4.2681e-10	0	0	0	0	171130000	420220000	8.24281	19.7557	0.0650022	0.10096	FALSE
CRLFVGNLPADITEDEFK	18	P23246;P23246-2	1.5562e-06	0	0	0	0	0	66028000	3.44742	17.358	0.299135	0.343672	FALSE
CSDAAGYPHATHDLEGPPLDAYSIQGQHTISPLDLAK	37	Q15365	9.9403e-88	0	0	0	0	1167800000	2723500000	10.0651	20.6669	0.063616	0.10096	FALSE
CSEGSFLLTTFPR	13	Q15233;Q15233-2;H7C367	1.7922e-06	0	0	0	0	37320000	95761000	6.79924	19.0339	0.067014	0.10096	FALSE
CSEGVFLLTTTPR	13	P23246;P23246-2	3.0241e-14	0	0	0	0	89027000	480190000	7.9927	19.6307	0.0673398	0.10096	FALSE
CSWQDLK	7	Q13247-3;Q13247;Q08170;A0A0D9SEM4	0.0013568	0	0	28145000	11821000	319540000	2183800000	8.91848	23.1309	0.0370225	0.0664117	FALSE
CTDAIVSFISR	11	Q9BYK8;Q9BYK8-2;Q9BYK8-4	0.0013618	0	0	2742600	0	0	0	-1.91759	16.5931	0.321064	0.347837	FALSE
CTEDMTEDELR	11	Q13148;B1AKP7;G3V162;A0A087X260;A0A087WYY0;K7EN94;A0A087WXQ5;A0A087WV68;Q13148-4;A0A087WW61;A0A087WX67;A0A087WXV3;A0A087WZC9;A0A087WZM1	9.6416e-18	0	0	10037000	575120000	3453300000	11153000000	13.2113	24.7815	0.00239809	0.00520902	TRUE
CTEDMTEDELREFFSQYGDVMDVFIPK	27	Q13148;B1AKP7;G3V162;A0A087X260;A0A087WYY0;K7EN94;A0A087WXQ5;A0A087WV68;Q13148-4;A0A087WW61;A0A087WX67;A0A087WXV3;A0A087WZC9;A0A087WZM1	2.561e-36	47489000	199120000	23144000	5591100000	29210000000	4546700000	7.23137	29.4604	0.0015448	0.00354907	TRUE
CTENDIR	7	G5EA30;Q92879-2;Q92879-3;Q92879;Q92879-6;Q92879-4;Q92879-5	0.0092697	0	0	0	0	0	16205000	2.77187	17.0203	0.304691	0.343672	FALSE
CTYLVLDEADR	11	H3BLZ8;Q92841;Q92841-1;Q92841-3;Q92841-2	1.9218e-05	0	0	2083800	0	185100000	430490000	6.50667	20.6732	0.151686	0.196275	FALSE
CVANNQVETLEK	12	P42704	6.0798e-14	9408200	24899000	209530000	3526500000	14089000000	24132000000	8.18067	29.2162	0.00194758	0.00432796	TRUE
CVDWSIAVYTR	11	Q7KZF4	0.013985	0	0	0	0	7251400	0	2.38517	16.8269	0.310081	0.343688	FALSE
CVVSSLGITDR	11	Q14690	2.3918e-08	23455000	15982000	100360000	0	0	0	-9.36365	20.3162	0.000103844	0.000405285	FALSE
CYECGEK	7	A0A0B4J1Z1;C9JAB2;Q16629-3;Q16629-2;Q16629-4;Q16629;F8WEA1	0.0061544	0	0	996990	101630000	429320000	600720000	11.0808	22.6057	0.000525603	0.00145766	TRUE
DAAAALAAMNGR	12	Q01085-2;Q01085;E7ETC0;E7ETJ9;A6NKZ9	1.715e-07	1977600	6153100	67040000	7022300000	15146000000	34230000000	10.6851	28.4981	0.000637895	0.00169707	TRUE
DAAAALAAMNGRK	13	Q01085-2;Q01085;E7ETC0;E7ETJ9;A6NKZ9	1.7445e-09	0	0	0	700720000	1419100000	5280400000	15.0605	23.1646	9.64406e-06	9.57747e-05	TRUE
DAADAVR	7	P84103-2;P84103;A0A087X2D0	0.0083919	1796200	5524300	10123000	2840000000	2991500000	3000200000	9.30629	26.8015	8.26308e-05	0.000338962	TRUE
DAATDVASR	9	Q08188	0.0042142	4656900	6071000	11173000	0	0	4674900	-4.89093	20.2539	0.0527914	0.0938946	FALSE
DADDAVYELDGK	12	Q13243-3;Q13243;B4DJK0;B4DUA4;G3V5K8;Q13243-2	2.5931e-12	0	388700	755580	971830000	1399600000	3160200000	12.6887	24.2543	9.62877e-05	0.000381981	TRUE
DADDAVYELNGK	12	Q13247-3;Q13247;Q13247-2;Q08170;A0A0D9SEM4	3.317e-32	0	4012900	2648300	5101100000	8093100000	13187000000	13.2911	26.2813	0.000553181	0.00150896	TRUE
DAEDAIYGR	9	Q13242;S4R3G0;H0YIB4	1.3147e-07	0	0	12470000	3983800000	10624000000	7780600000	14.4049	25.4827	0.00123902	0.00295501	TRUE
DAEDAIYGRNGYDYGQCR	18	Q13242;S4R3G0	2.535e-30	0	0	0	0	99574000	416120000	7.97768	19.6232	0.0665466	0.10096	FALSE
DAEDALHNLDR	11	O75494-4;O75494-3;O75494	1.221e-28	0	3852300	3609600	1863500000	4247400000	9487000000	12.2092	25.8696	0.00110075	0.00267556	TRUE
DAEDALHNLDRK	12	O75494-4;O75494-3;O75494	9.2042e-34	3971100	3788500	1707500	3883400000	10222000000	12224000000	11.379	27.1821	2.12591e-05	0.000132218	TRUE
DAEDALYNLNR	11	Q8WXF0	1.0407e-17	0	0	0	175140000	600000000	1058900000	13.2071	22.2379	1.44035e-05	0.000108741	TRUE
DAEDALYNLNRK	12	Q8WXF0	1.3422e-28	0	0	0	663200000	723500000	413660000	13.4854	22.377	2.59577e-06	8.61407e-05	TRUE
DAEDAMDAMDGAVLDGR	17	J3KP15;Q01130;J3QL05;Q01130-2	6.3127e-71	0	2741200	6196100	658430000	3239800000	17451000000	11.7756	25.749	0.00257181	0.00552412	TRUE
DAEDAVR	7	A0A0B4J1Z1;C9JAB2;Q16629-3;Q16629-2;Q16629-4;Q16629	0.0060141	0	737040	746960	1879400000	1341800000	2325800000	12.5359	24.4801	0.00011402	0.000432736	TRUE
DAEDAVYGR	9	J3KTL2;Q07955;Q07955-3;Q07955-2	4.1514e-07	5773700	13304000	22081000	3531700000	11297000000	12651000000	9.38291	28.199	0.000105514	0.000409812	TRUE
DAGIEPGPDTYLALLNAYAEK	21	P42704;A0A0C4DG06;B8ZZ38;C9JCA9	1.2612e-10	3416800	0	0	252680000	227610000	93094000	9.72468	22.52	0.00269161	0.00573543	TRUE
DAHLLVESK	9	P42704	0.0030047	2058000	573770	7272300	0	0	0	-5.33131	18.3	0.00380558	0.00777241	FALSE
DAIAALGLLQK	11	A5YKK6-2;A5YKK6;A5YKK6-3;H3BMZ2	5.8685e-05	0	0	0	111080000	161590000	231700000	11.6265	21.4476	6.59193e-06	9.00051e-05	TRUE
DALHLGFPR	9	A0A087WUU9;P47974	0.00054896	0	0	0	69827000	551040000	829880000	12.6067	21.9377	5.85895e-05	0.000262699	TRUE
DALVFVLIDEVESLTAAR	18	Q15645	0.0058647	0	0	0	2856100	693370	0	3.19341	17.231	0.0956054	0.127474	FALSE
DALVQLIEDYGEGDIEER	18	Q9UJV8-2;Q9UJV8	5.1749e-58	0	0	0	172760000	159840000	357650000	12.0424	21.6555	6.43452e-06	9.00051e-05	TRUE
DANLYISGLPR	11	Q15717;Q15717-2;M0QZR9;M0R055	0.00023263	0	0	25506000	83115000	85086000	190670000	8.09485	22.6718	0.0249587	0.0452939	TRUE
DANLYVSGLPK	11	A0A0A0MRX1;Q12926-2;Q12926;B1APY9;B1APY8;P26378-4;P26378-2;P26378-5;P26378;P26378-3;B1AM48;Q14576-2;Q14576	0.0084452	0	0	9077400	0	12655000	2863100000	5.41999	20.8375	0.274874	0.342969	FALSE
DAQDAEAAMDGAELDGR	17	Q9BRL6-2;Q9BRL6	3.5509e-48	0	0	2081000	1102600000	1410600000	2670400000	13.1629	24.0006	0.000351217	0.00104498	TRUE
DAQDVQASQAEADQQQTR	18	Q9P2E9-2;Q9P2E9;A0A0A0MRV0;A0A087WVV2;F8W7S5;Q9P2E9-3	0.001199	0	0	4332700	0	0	0	-2.1375	16.7031	0.315064	0.34506	FALSE
DAVEDLESVGK	11	P81605;P81605-2	0.0084452	26064000	82203000	219470000	0	84058000	223000000	-2.982	24.7216	0.417548	0.443593	FALSE
DAVLLVFANK	10	F5H423;P61204-2;P84077;P61204;C9J1Z8;P84085	0.0010005	0	0	0	0	27148000	18415000	5.85335	18.561	0.0677216	0.10096	FALSE
DAVTYTEHAK	10	P62805	0.00086829	8079700	38059000	19428000	0	23426000	121060000	-1.79072	23.2177	0.578011	0.602642	FALSE
DAYSSFGSR	9	A0A0D9SFB3;A0A0D9SG12;A0A0D9SF53;O00571-2;O00571;A0A0J9YYH6;O15523-3;B4DLA0;A0A087WX09;C9J8G5;C9J081;O15523-2;O15523	0.00073649	0	0	1722800	8836700	207460000	744240000	9.39651	22.0266	0.00723732	0.0139983	TRUE
DCDHADEQK	9	P62633-2;P62633-8;P62633-5;P62633;P62633-4;P62633-6;P62633-7;P62633-3	3.7758e-07	0	0	0	6818800	26994000	157300000	9.23773	20.2532	0.000551647	0.00150563	TRUE
DCGLGDPQVASELLLK	16	G3V325;O75127	2.8548e-07	0	0	718520	0	314840000	377650000	7.21117	20.5134	0.113025	0.149132	FALSE
DCLSIPYR	8	P78527;P78527-2	0.005362	0	0	0	0	40954000	68791000	6.68485	18.9768	0.0663169	0.10096	FALSE
DDAYWPEAK	9	Q15424-2;Q15424;Q15424-4;Q15424-3;K7EII0	0.0067186	0	0	0	262700000	227630000	508210000	12.5829	21.9258	4.89099e-06	8.61407e-05	TRUE
DDDYRGGGDRYEDR	14	F8VP89;E7EX17;P23588;F8VX11;P23588-2	1.745e-14	0	0	0	901530000	531040000	794990000	13.7985	22.5336	2.19863e-06	8.61407e-05	TRUE
DDEAAAVALSSLIHALDDLDMVAIVR	26	P13010	3.8872e-36	0	0	0	451920000	316290000	0	8.57317	19.9209	0.0640935	0.10096	FALSE
DDFLGGR	7	Q15056-2;Q15056	0.011688	0	0	0	0	49313000	76667000	6.8263	19.0475	0.0659931	0.10096	FALSE
DDFNSGFR	8	Q15056	0.0018079	0	0	0	151650000	213220000	818470000	12.5164	21.8925	1.76973e-05	0.000120693	TRUE
DDFYDR	6	Q9UKM9;Q5QPM1;Q5QPM0	0.038684	0	0	0	0	0	3203700	1.99233	16.6305	0.318818	0.346256	FALSE
DDRGPPQRPK	10	E7EX17;P23588;F8VX11;P23588-2	0.00052025	0	0	6408400	3711200000	2847700000	7353800000	14.0307	24.9754	0.000798458	0.0020372	TRUE
DDRVEERDPPR	11	Q14152-2;Q14152	0.00052177	0	0	357690	0	37511000	249060000	6.32335	19.734	0.110539	0.146012	FALSE
DDSFFGETSHNYHK	14	D6REM6;A8MXP9;P43243;D6R991;H0Y8T4	0.00024846	0	0	0	0	80070000	65957000	6.98704	19.1278	0.0655539	0.10096	FALSE
DDVIEECNK	9	Q14498-2;Q14498-3;Q14498;H0Y4X3	0.0098834	0	0	658820	0	0	6456500	1.0976	17.4149	0.656694	0.678658	FALSE
DDYPSR	6	P38159;P38159-2;H3BT71;H0Y6E7;H3BUY5;Q96E39	0.028476	0	0	0	77821000	180090000	173390000	11.3681	21.3184	9.42158e-06	9.52515e-05	TRUE
DDYSRDDYR	9	E7EX17;P23588;F8VX11;P23588-2	3.4898e-07	0	0	0	1752800000	1040400000	2919200000	15.0671	23.1679	2.26388e-06	8.61407e-05	TRUE
DDYSRDDYRR	10	E7EX17;P23588;F8VX11;P23588-2	0.00056179	0	0	0	1520800000	677310000	1346700000	14.4204	22.8445	2.3724e-06	8.61407e-05	TRUE
DEDHIAHIIELLGSIPR	17	H7C521;P78362;P78362-2;F8WBW4	0.00084063	0	0	0	0	11720000	0	2.61605	16.9424	0.306591	0.343672	FALSE
DEDHIALIIELLGK	14	H3BLV9;Q5R363;Q96SB4-4;Q96SB4;Q96SB4-3;H7C5L6	0.0051112	0	0	0	2014900	10307000	7305700	6.71233	18.9905	0.000428693	0.00123067	TRUE
DEILPTTPISEQK	13	P23396;P23396-2;E9PL09;E9PPU1;H0YEU2;E9PSF4	0.022735	0	0	16226000	0	5622100	0	-0.509709	18.152	0.875962	0.886073	FALSE
DELLASCLTFLLSLPHNIIELDVR	24	P78527;P78527-2	0.023315	0	0	0	3529400	0	0	2.03889	16.6538	0.317533	0.345958	FALSE
DELSDWSLAGEDDRDSR	17	E7EU85;E9PFF5;B4DXZ6;P51114-3;P51114-2;P51114;H7C4S4	2.3936e-135	0	0	0	425720000	1035500000	1082300000	13.9072	22.5879	3.59593e-06	8.61407e-05	TRUE
DELTDLDQSNVTEETPEGEEHHPVADTENK	30	Q8NC51-3;Q8NC51-4	4.3568e-97	0	0	0	0	1029300000	2262900000	9.91529	20.592	0.0636325	0.10096	FALSE
DELTESPK	8	Q8NC51;Q8NC51-2	0.014574	0	0	1143400	38611000	26314000	257690000	8.79978	21.5311	0.00247502	0.005352	TRUE
DETNYGIPQR	10	D6RAU2;E9PD14;D6RFX4;D6RFZ9;D6RHH4;D6R9Z1;D6R9L0;P63244;D6RGK8;D6R909;D6RBD0;D6RAC2;D6REE5	2.4117e-09	0	476350	2981600	288990000	712260000	1101800000	10.5159	23.9259	0.00100258	0.0024731	TRUE
DFFQSYGNVVELR	13	Q13283	9.8247e-26	1655300	0	3261000	954720000	2374200000	8679500000	12.0201	25.32	0.000973034	0.00241132	TRUE
DFGLLVFVR	9	P78527;P78527-2	0.00011284	0	0	46253000	267230000	312830000	52234000	8.3737	23.0974	0.0325863	0.0586068	FALSE
DFIILSCVR	9	Q92900;Q92900-2	0.00065823	469970	391030	2500100	0	600060000	15430000	3.3338	21.2245	0.379691	0.405519	FALSE
DFLDEYIFLAVGR	13	A0A0D9SFB3;A0A0D9SG12;A0A0D9SF53;O00571-2;O00571;O15523-2;O15523	3.4732e-14	0	0	0	229100000	552520000	115390000	12.2306	21.7496	1.47119e-05	0.00010985	TRUE
DFLLKPELLR	10	Q5STU3;Q13838;Q13838-2;F6S4E6;A0A0A0MT12;F6TRA5;F6WLT2;K7EN69;F6QYI9;A0A0G2JJL7;F6R6M7;K7ENP6;A0A0G2JHN7;K7EL56;K7EIL8;F6U6E2;F6S2B7;F6SXL5;O00148;K7EQN7;O00148-3;O00148-2;K7EPJ3	0.00077652	0	0	0	0	92516000	666020000	8.16851	19.7186	0.0681044	0.10096	FALSE
DFPPAAAQVAHQK	13	P51397	9.0799e-06	284490000	386700000	218860000	394370000	187860000	175100000	-0.297405	27.9566	0.708311	0.729344	FALSE
DFSAFINLVEFCR	13	P78527;P78527-2	0.010871	0	0	0	8966700	5716900	0	4.7581	18.0134	0.0713499	0.101388	FALSE
DFSVQIK	7	A0A024R4E5;Q00341;Q00341-2;H0Y394	0.047809	0	0	0	0	0	0					FALSE
DFTVSAMHGDMDQK	14	P60842;J3KT12;P60842-2;J3KSZ0;J3QL52	1.2164e-14	0	0	0	0	39660000	206060000	7.197	19.2328	0.0686724	0.10096	FALSE
DFVTTRPALK	10	Q9UN81	0.012746	0	0	0	0	0	49411000	3.308	17.2883	0.300017	0.343672	FALSE
DFVVGALILR	10	Q9NUD5	0.00097588	655330	0	14845000	1088200000	1473900000	5005500000	11.3058	25.2461	0.0027273	0.00580122	TRUE
DFYEMLAER	9	Q96T58	0.00049795	0	1544300	2137900	29371000	104440000	282880000	7.43366	22.7904	0.00735228	0.0142093	TRUE
DGFFTLDSALLR	12	O95900-2;O95900	0.00017472	0	0	0	0	13263000	23418000	5.62445	18.4466	0.0686411	0.10096	FALSE
DGFGGLAAAR	10	Q96I24	0.00023395	12397000	46933000	193990000	9302400000	22063000000	28067000000	8.53501	29.7938	0.000676769	0.00178155	TRUE
DGLEVAVLPHNIR	13	Q14690	2.4469e-08	118520000	53282000	20725000	0	80569000	89311000	-2.82739	24.1838	0.409683	0.435814	FALSE
DGLNDDDFEPYLSPQAR	17	A0A087WXZ3;Q9Y5A9;S4R3J8	4.7194e-33	0	0	0	69301000	237540000	264090000	11.6478	21.4582	1.69884e-05	0.000118586	TRUE
DGMDNQGGYGSVGR	14	P31942-2;P31942;P31942-3;P31942-4	1.5814e-24	49827000	12027000	53348000	16969000000	26194000000	31295000000	9.56559	29.7025	7.57092e-05	0.000319033	TRUE
DGPVPAHEPSHR	12	Q9Y3X0	0.00018713	0	0	0	105100000	125320000	232830000	11.48	21.3743	7.85336e-06	9.02209e-05	TRUE
DGPYITAEEAVAVYTTTVHWLESR	24	Q6P2Q9;I3L0J9	9.9716e-06	0	2178500	0	19512000	11039000	0	3.64158	19.262	0.25506	0.319986	FALSE
DGQLLIR	7	Q9HCE1;Q5JR04;Q9HCE1-2	0.0025927	0	0	3400700	0	16058000	171360000	4.6525	19.9816	0.234869	0.295889	FALSE
DGSLASNPYSGDLTK	15	F8W726;Q14157-4;Q14157-1;Q14157-3;Q14157;Q14157-5;H0Y5H6;H7C2T8	8.382e-07	0	0	0	0	115420000	162970000	7.5979	19.4333	0.0649379	0.10096	FALSE
DGSNVIVTER	10	Q02413;Q02413-2	0.0010797	0	45706000	15962000	0	0	0	-6.03512	18.6519	0.0690392	0.10096	FALSE
DGSVVR	6	Q7KZF4	0.049189	523450	0	0	8830200	8143400	10314000	6.35432	19.9326	0.00203456	0.00449431	TRUE
DGTFNYSPDVYCTK	14	Q9C0B0	0.00078533	0	0	0	15343000	489860000	499790000	11.5775	21.4231	0.000462921	0.00130913	TRUE
DGTGVVEFVR	10	J3KTL2;Q07955;Q07955-3;Q07955-2;J3KSR8	3.2516e-08	6644200	11905000	40747000	1818300000	2718900000	5056100000	7.62893	27.6308	0.000386907	0.00113161	TRUE
DGTGVVEFVRK	11	J3KTL2;Q07955;Q07955-3;Q07955-2;J3KSR8	0.032801	0	0	0	152060000	0	82551000	7.4034	19.336	0.0654523	0.10096	FALSE
DGVPEGAQLQGPVHR	15	P16989;P16989-3;P16989-2	3.7386e-13	0	18190000	190430000	9053700000	15018000000	22582000000	11.3402	28.0887	0.0122236	0.0227657	TRUE
DGVSEGQFQQVLHHELLAIR	20	Q9UKV8-2;Q9UKV8	3.6612e-23	0	0	0	100320000	181720000	227390000	11.6249	21.4468	7.42065e-06	9.02209e-05	TRUE
DGWGGYGSDK	10	Q15424-2;Q15424;Q15424-4;Q15424-3;Q14151	0.0038679	0	0	0	0	225120000	108440000	7.72326	19.496	0.065264	0.10096	FALSE
DGYDYDGYR	9	J3KTL2;Q07955;Q07955-3;Q07955-2	3.9689e-08	59136000	32262000	0	4426100000	8710500000	6036100000	10.3864	27.3249	0.0127161	0.0236556	TRUE
DGYGGSR	7	P38159;P38159-2;H3BUY5;Q96E39	0.02611	0	0	0	40927000	10037000	31969000	8.85752	20.0631	7.46483e-05	0.000315341	TRUE
DGYQQNFK	8	G3V153;Q14444-2;Q14444	0.0057429	2787900	7978100	24675000	4261500000	5377500000	9908100000	9.54135	27.7356	0.000167346	0.000576559	TRUE
DGYRDGYR	8	E7EX17;P23588;F8VX11;P23588-2	0.0046144	0	0	0	477310000	22838000	15448000	10.0844	20.6765	0.000708616	0.00185224	TRUE
DGYSYGSR	8	Q13247-3;Q13247;Q13247-2	0.00031555	1306000	564070	1353200	189640000	624880000	1030000000	8.95583	24.408	0.00014336	0.00051438	TRUE
DHAISLSEPR	10	Q9Y520-5;Q9Y520;Q9Y520-7;E7EPN9;Q9Y520-2;Q9Y520-3;Q9Y520-6;Q9Y520-4	2.7492e-07	74567000	5228100	13189000	85452000	49469000	209740000	2.47665	25.2792	0.103136	0.13687	FALSE
DHGLEVLGLVR	11	Q9BRJ7;K7EIN2;Q96DE0-3;Q96DE0	4.2158e-14	0	0	601720	113970000	308990000	399590000	11.0245	22.3347	0.000223165	0.000725813	TRUE
DHSSLLQGTLAEHFGVLPGPR	21	Q5VT52-2;Q5VT52-3;Q5VT52	1.3337e-05	0	0	0	0	16356000	6173200	5.08408	18.1764	0.0719528	0.101522	FALSE
DIAHLEITALCPLR	14	C9JBA2;C9J974;F8WDH5;Q96N46-3;Q96N46-2;Q96N46	5.0067e-06	0	0	0	0	14900000	43717000	5.98061	18.6246	0.0692823	0.10096	FALSE
DIALSLPQLPR	11	Q9NYY8;Q9NYY8-2	8.3262e-05	0	0	547700	0	186670000	407850000	7.12734	20.3409	0.108346	0.14343	FALSE
DIDIHEVR	8	Q00839-2;Q00839;Q5RI18	0.0016923	0	0	0	136480000	263110000	212200000	11.9177	21.5932	5.40381e-06	8.61407e-05	TRUE
DIEQVPQQPTYVQALFDFDPQEDGELGFR	29	P62993-2;P62993	0.0029954	0	0	0	8254700	7021000	8946500	7.30331	19.286	5.64296e-05	0.000254673	TRUE
DIEQYYSTQIDEMPMNVADLI	21	P38919	0.018825	0	0	0	24135000	0	26259000	5.96742	18.618	0.0672016	0.10096	FALSE
DIETFYNTSIEEMPLNVADLI	21	P60842	0.026584	0	0	0	64503000	20781000	27124000	9.34723	20.3079	3.63665e-05	0.000186079	TRUE
DIFSEVGPVVSFR	13	E9PID8;E7EWR4;P33240-2;P33240;A0A0A0MT56	5.8274e-05	0	0	0	70170000	66795000	94134000	10.5476	20.9081	8.33434e-06	9.02209e-05	TRUE
DIFSEVGSVVSFR	13	Q9H0L4	3.0521e-14	0	0	0	47504000	57680000	86016000	10.2461	20.7574	1.15527e-05	9.90329e-05	TRUE
DIGKPIEK	8	O60869	0.031765	37306000	9902700	8305700	39567000	3843100	8905500	-0.393355	23.596	0.75744	0.776614	FALSE
DIICQIAYAR	10	P46777;Q5T7N0	0.00014747	0	0	1545000	6799300	724440000	809860000	9.96484	22.2584	0.00824385	0.0157868	TRUE
DIIHDPGR	8	E9PKU4;P62917;E9PKZ0;G3V1A1	0.023825	0	0	1275500	0	29339000	0	1.50789	17.9377	0.633772	0.656518	FALSE
DIILDNPTLTLEVLNEAR	18	Q08188	0.0016142	5037700	2582800	4256400	0	0	0	-6.22768	18.7482	0.000176586	0.000601941	FALSE
DILIACR	7	P42704	0.010348	0	0	3067700	0	42171000	115040000	4.97475	20.0932	0.207262	0.262808	FALSE
DILIDPIR	8	Q86XP3-2;Q86XP3;A0A0A0MSJ0	0.022868	0	0	0	27499000	36086000	0	6.18305	18.7259	0.0668879	0.10096	FALSE
DILIQYDR	8	M0R210;A0A087WZ27;P62249	0.017334	0	0	1676300	0	61871000	0	1.7353	18.1828	0.620326	0.64342	FALSE
DINTDFLLVVLR	12	Q08211	3.169e-24	5785900	2027900	1878800	2463700000	1662000000	2751300000	9.64296	26.2405	3.92861e-05	0.000197867	TRUE
DINTDFLLVVLRDVVQAYPEVR	22	Q08211	1.4897e-16	0	0	0	56524000	0	0	3.37268	17.3207	0.299595	0.343672	FALSE
DINWDSSQWQPLIQDR	16	Q92900;Q92900-2	2.7049e-13	0	0	0	0	0	79739000	3.53815	17.4034	0.298614	0.343672	FALSE
DIPSLPPLPPLPPLPPLDR	19	P49750-3;P49750;P49750-4;H0YIQ2	0.00018724	0	0	0	31586000	2524600	14519000	7.68962	19.4791	0.000693899	0.00181969	TRUE
DIQEESTFSSR	11	P42704;A0A0C4DG06;B8ZZ38;C9JCA9	0.00013327	0	0	24859000	55416000	104380000	186040000	7.99873	22.6113	0.0262142	0.0474653	TRUE
DIQLAR	6	K7EK07;Q71DI3;Q16695;P84243;P68431;Q6NXT2	0.033795	0	42845000	13898000	0	55686000	166910000	1.32144	22.2325	0.75828	0.777144	FALSE
DIQQTLTQNMER	12	Q9HAV4	3.817e-06	0	0	0	0	29327000	67920000	6.51813	18.8934	0.0672663	0.10096	FALSE
DISEASVFDAYVLPK	15	P62854	2.2532e-12	2487400	0	49383000	5489300000	16083000000	21381000000	12.7121	27.1687	0.00336404	0.00695015	TRUE
DITEEIMSGAR	11	E7EUU4;Q04637-8;E7EX73;C9J2Z7;C9K073;C9JHW9;F8WCF2;E9PGM1;Q04637-3;Q04637;Q04637-9;Q04637-5;C9J6B6;C9JF13	0.039081	0	0	1960500	0	0	0	-1.75615	16.5124	0.326831	0.352422	FALSE
DIYRDDITR	9	Q96T58;F6WRY4	5.4869e-06	0	2524300	0	130490000	304490000	465770000	10.4667	22.7454	0.00147674	0.00342206	TRUE
DLATALEQLLQAYPR	15	P55957-4;P55957;P55957-2	1.1005e-13	0	0	0	9118600	0	0	2.49535	16.882	0.308301	0.343672	FALSE
DLCGER	6	Q08170;A0A0D9SEM4;A0A0D9SGD2	0.037096	0	0	0	0	107590000	64834000	7.12085	19.1948	0.0656652	0.10096	FALSE
DLDELSR	7	D6REM6;A8MXP9;P43243;D6R991	0.015973	6340800	5123200	10805000	276310000	510230000	274650000	5.58375	25.5419	0.000452053	0.00128246	TRUE
DLDELSRYPEDK	12	D6REM6;A8MXP9;P43243;D6R991	2.0584e-31	84876000	17934000	3113600	1434700000	2694700000	2181000000	6.92091	27.4622	0.00289837	0.00611653	TRUE
DLEDLFYK	8	Q13242;S4R3G0;H0YIB4	0.017098	0	0	0	17016000	153890000	25551000	9.64053	20.4546	0.000157458	0.000548374	TRUE
DLEEFFSTVGK	11	Q14498-2;G3XAC6;Q14498-3;Q14498;H0Y4X3;Q5QP22;Q5QP23	0.0032378	0	918170	2120500	136430000	197110000	264220000	8.69882	23.169	0.0018253	0.0040997	TRUE
DLEEILYTLGLHLSR	15	H0YFJ7;A0A0C4DGG8;Q8IX12-2;Q8IX12	0.0061751	0	0	0	12133000	609670	0	3.82715	17.5479	0.115724	0.152485	FALSE
DLEGAVSR	8	G3V5F0;G3V579;Q9H307	0.010374	0	0	0	0	0	0					FALSE
DLEGENIEIVFAKPPDQK	18	O60506-4;O60506-3;O60506-2;O60506;B7Z645;O60506-5	0.011256	0	0	5817800	0	25124000	36459000	3.86532	19.8462	0.293028	0.343672	FALSE
DLFEDELVPLFEK	13	O60506-4;O60506-3;O60506-2;O60506;B7Z645;O60506-5;F6UXX1	4.1459e-14	10508000	20936000	59137000	11391000000	21862000000	51722000000	9.96097	29.4678	0.000126465	0.000465917	TRUE
DLGQVSVGSFEILPGR	16	Q9BYK8;Q9BYK8-2;Q9BYK8-4	0.0088714	0	0	1582900	0	7827200	26619000	3.77918	19.1772	0.232796	0.29343	FALSE
DLGSDETDLILLVWQVVEPR	20	Q9H6T0-2;Q9H6T0	0.00039357	0	0	0	5376800	13242000	0	4.91609	18.0924	0.0723466	0.101551	FALSE
DLIGHIVEFSQDQHGSR	17	A0A0C4DG68;A0A0A0MR59;Q8TB72-2;Q8TB72-4;Q8TB72-3;Q8TB72	5.6277e-117	0	0	0	3155300000	5542600000	4668800000	16.3802	23.8244	8.7993e-07	8.61407e-05	TRUE
DLIIEQR	7	A0A024R4E5;Q00341;Q00341-2;H0Y394;H7BZC3	0.0095536	0	0	2001200	410610000	580270000	1280200000	11.926	23.3634	0.000588767	0.00159172	TRUE
DLINLAK	7	M0R0P1;M0R299;M0QXL5;M0R2Q4;P22087	0.035319	0	0	0	0	23395000	33000000	6.06233	18.6655	0.0672056	0.10096	FALSE
DLLDLLVEAK	10	A0A0D9SFB3;A0A0D9SG12;A0A0D9SF53;O00571-2;O00571;A0A0J9YVQ7;A0A087WVZ1;O15523-2;O15523	9.3144e-05	571750	889890	4594900	142130000	335930000	801260000	7.98801	24.334	0.000745379	0.00193053	TRUE
DLLHLPELFSPGMLVR	16	Q14690	0.002864	4711500	11530000	0	0	0	0	-4.786	18.0273	0.0729429	0.101891	FALSE
DLLHPSPEEEK	11	P42677;Q5T4L4	2.9645e-07	225330000	256700000	132910000	403380000	97010000	105610000	-0.298494	27.407	0.752341	0.771714	FALSE
DLLQIIFSFSK	11	P42704;A0A0C4DG06;B8ZZ38;C9JCA9	2.9308e-07	0	0	0	69708000	44484000	2580400	8.61926	19.944	0.00126741	0.00300931	TRUE
DLMLMSHLQDNIQHADPPVQILYNR	25	Q99613-2;Q99613;B5ME19	2.2244e-75	0	0	0	605910000	257560000	612930000	13.1343	22.2015	4.56045e-06	8.61407e-05	TRUE
DLNLTVLVEQQTPDPR	16	Q13472-2;Q13472;Q13472-3	1.5537e-39	58486000	15584000	57959000	20691000	38259000	54219000	-0.0998629	25.1113	0.916999	0.922164	FALSE
DLNYCFSGMSDHR	13	G8JLB6;P31943;E9PCY7;H0YB39;H0YBD7;H0YBG7;P55795	6.6067e-20	4793000	52700000	21180000	16778000000	67420000000	57389000000	11.1661	29.6431	0.000145566	0.00051934	TRUE
DLPLLLFR	8	Q5SZU1;O43175	0.0020051	0	0	0	33944000	0	19718000	5.99367	18.6312	0.0676716	0.10096	FALSE
DLPPAALLYR	10	Q9NZB2;Q9NZB2-6;Q9NZB2-4;A0A0C4DG79;Q9NZB2-5;A0A0C4DH52	0.020909	0	0	0	0	49157000	99502000	6.95015	19.1094	0.0662248	0.10096	FALSE
DLPPAALLYRPVR	13	Q9NZB2;Q9NZB2-6;Q9NZB2-4;A0A0C4DG79;Q9NZB2-5;A0A0C4DH52	5.7231e-07	0	0	0	0	95708000	356040000	7.88365	19.5762	0.0663448	0.10096	FALSE
DLPQTMDQIQDQFNDLVISDGSSLEDLVVK	30	Q9BPZ3	0.00022583	0	0	0	22165000	9906900	0	5.45771	18.3632	0.069834	0.10096	FALSE
DLPVTEAVFSALVTGHAR	18	P42704;A0A0C4DG06;B8ZZ38;C9JCA9	6.2296e-22	0	1952000	0	62302000	147980000	44852000	8.76236	21.7696	0.00262514	0.00561863	TRUE
DLQELSIQVEEERR	14	Q9UDW3	3.4019e-05	0	0	0	0	0	196650000	3.97224	17.6204	0.296585	0.343672	FALSE
DLQYHNLDLFK	11	Q9NYY8;Q9NYY8-2	4.554e-24	0	0	351950	0	352000000	858630000	8.00304	20.5661	0.0935712	0.125004	FALSE
DLRDDRDR	8	Q14152-2;Q14152	0.0043612	0	0	0	48211000	24935000	140060000	10.0843	20.6765	5.29306e-05	0.000242977	TRUE
DLREVFSK	8	P62995-3;P62995	0.0049966	0	0	0	147560000	0	0	3.83413	17.5514	0.297158	0.343672	FALSE
DLSAAGIGLLAAATQSLSMPASLGR	25	D6REM6;A8MXP9;P43243;D6R991;D6R8Z5;D6RB45;A0A0K0K1G4;D6R9F3;D6RBS2;D6RCM3;D6REK4	8.4098e-139	7838500	8522000	0	3101900000	1296600000	1514900000	10.2466	25.6431	0.00438014	0.0088447	TRUE
DLSDLDFR	8	F8WCA5;E9PGM9;P78332;P78332-3	0.0049104	0	0	0	36704000	55565000	48958000	9.83305	20.5509	1.25785e-05	0.000102935	TRUE
DLSLSQLVHLIYVIGENR	18	Q7L8L6	1.3687e-10	0	0	0	33630000	6761600	0	5.47451	18.3716	0.0739932	0.102573	FALSE
DLSYCLSGMYDHR	13	P52597	1.0271e-24	664760	8552700	0	5214200000	29390000000	31979000000	14.6487	26.6593	0.000569531	0.0015483	TRUE
DLTEYLSR	8	A0A087WUK2;O14979;O14979-3;O14979-2	0.0019185	0	0	12767000	209700000	646860000	597980000	10.3979	23.4905	0.00595853	0.0117369	TRUE
DLTTAGAVTQCYR	13	M0R3D6;M0R1A7;Q02543;M0R0P7;M0R117	1.5607e-06	3601300	2467300	42931000	0	209860000	0	-3.1522	21.2139	0.42291	0.448992	FALSE
DLYEDELVPLFEK	13	O43390;O43390-2;O43390-3;O43390-4;B4DT28	1.7597e-09	0	1402200	3369200	3666800000	15088000000	8130200000	13.5892	26.0405	0.00038544	0.001128	TRUE
DLYNWLEVEFNPLK	14	Q14152-2;Q14152	2.9392e-10	0	0	0	228860000	54656000	3630500	9.45417	20.3614	0.00154429	0.00354907	TRUE
DMIILPEMVGSMVGVYNGK	19	K7EQJ5;K7ELC2;P62841;K7EJ78	0.00012778	0	0	0	11010000	5982000	39360000	8.07725	19.673	0.000219571	0.000716542	TRUE
DMLANFR	7	P15924;P15924-3;P15924-2	0.0095877	0	0	0	0	0	10084000	2.54375	16.9062	0.307587	0.343672	FALSE
DMNHTNSYGIIR	12	Q6P2Q9;I3L0J9	3.9646e-06	37384000	31577000	18130000	1077600000	741410000	679440000	4.87683	27.1651	0.000758032	0.001957	TRUE
DMSTWVFGAER	11	A0A0B4J2E5;Q15269	2.3104e-07	0	0	0	12134000	24895000	122580000	9.35602	20.3123	0.00019012	0.000640376	TRUE
DMVGIAQTGSGK	12	H3BLZ8;Q92841;Q92841-1;Q92841-3;Q92841-2	2.2181e-05	0	0	9145800	0	314760000	91255000	5.30469	20.7835	0.239439	0.301566	FALSE
DMWTFMK	7	Q9UGR2-2;Q9UGR2	0.012943	0	0	0	168100000	82839000	689610000	12.0289	21.6488	3.77019e-05	0.000191894	TRUE
DNFGFIETANHDK	13	O75534-2;O75534;O75534-3;O75534-4;E9PLT0	2.5088e-20	0	0	2777200	245180000	631860000	880340000	11.3813	23.2486	0.00108679	0.00264294	TRUE
DNIQGITK	8	P62805	0.045091	0	546360	0	0	233770000	200240000	6.89462	20.2234	0.109657	0.145005	FALSE
DNIQGITKPAIR	12	P62805	3.3903e-05	819720	0	0	0	0	44047000	1.91592	17.9291	0.557019	0.58214	FALSE
DNMSPR	6	B1AM15;Q9H503	0.033785	0	0	0	1060600	0	6319200	3.7797	17.5242	0.0911274	0.122009	FALSE
DNQDREENDKDPER	14	Q14152-2;Q14152	3.6781e-31	0	0	0	0	0	50180000	3.31543	17.292	0.299968	0.343672	FALSE
DNQDREENDKDPERER	16	Q14152-2;Q14152	9.9115e-26	0	0	0	227940000	193400000	1058000000	12.7889	22.0288	1.80227e-05	0.000121732	TRUE
DNQLSEVANK	10	S4R402;S4R341;S4R349;A0A0A0MRM9;Q14978;Q14978-3;Q14978-2	0.00066293	0	2115200	11781000	0	0	0	-4.41122	17.8399	0.0823202	0.111425	FALSE
DNQRPSGVPDR	11	P04208	0.0044556	3493200	0	0	0	0	0	-2.03393	16.6513	0.317666	0.345958	FALSE
DNQWNPR	7	Q9Y520-5;Q9Y520;Q9Y520-7;E7EPN9;Q9Y520-2;Q9Y520-3;Q9Y520-6;Q9Y520-4	0.0095738	0	0	1140700	90042000	222120000	715220000	10.7248	22.4925	0.000783688	0.00200498	TRUE
DNRNLFEVQENEPQK	15	C9JE82;C9JVC9;Q9NY47-4;Q9NY47-2;Q9NY47-3;Q9NY47;Q9NY47-5	0.035545	0	0	0	0	0	0					FALSE
DNTQLLINQLWQLPTER	17	Q15050	1.089e-25	0	0	0	0	0	70148000	3.47652	17.3726	0.298963	0.343672	FALSE
DNVCYSR	7	Q5QPA5;Q9NVS2;Q9NVS2-2	0.0063584	0	217940	356860	33475000	261200000	584370000	10.0889	22.3154	0.000581996	0.00157685	TRUE
DPAGEAVDPR	10	Q9NUD5	0.0082441	0	0	9983300	10747000	10602000	31793000	5.69924	21.0229	0.0516963	0.0920148	FALSE
DPAMDR	6	Q9H0L4	0.050321	0	0	0	2400600	2924000	413350	4.8095	18.0391	0.00383087	0.00780896	TRUE
DPDSNPYSLLDTSEPEPPVDSEPGEPPPASAR	32	P51116	2.908e-13	0	0	0	146180000	333260000	110110000	11.7489	21.5088	1.01822e-05	9.64351e-05	TRUE
DPFSSSLQNR	10	H7BXY3;Q7L2E3-3;Q7L2E3;Q7L2E3-2	1.769e-09	11542000	11930000	22209000	99111000	1062500000	1115900000	5.0766	26.3293	0.00684125	0.0133124	TRUE
DPFVIPLGK	9	Q9H2U1-2;Q9H2U1;E7EWK3;H7C514;H7C5F5	0.035825	0	0	0	12428000	21734000	3228200	7.55328	19.411	0.000327108	0.000986953	TRUE
DPGGRPSRPSTLR	13	Q9Y520-5;Q9Y520;Q9Y520-7;E7EPN9;Q9Y520-2;Q9Y520-3;Q9Y520-6;Q9Y520-4	1.2608e-05	264160	0	1036100	357140000	2111200000	2669400000	12.3577	24.0549	0.000246208	0.00078591	TRUE
DPLLLAIIPK	10	Q9HAV4;H0Y9I3	0.0023885	0	0	0	35340000	58962000	63601000	9.96921	20.6189	1.38003e-05	0.000107459	TRUE
DPNCVGTVLASR	12	K7EQ55;K7EK33;Q96EP5;Q96EP5-2;K7EQ02	3.3963e-18	1809100	3596100	0	46584000	571280000	834750000	8.66685	23.7331	0.00699166	0.0135886	TRUE
DPNCVGTVLASRPHTLDGR	19	K7EQ55;K7EK33;Q96EP5;Q96EP5-2;K7EQ02	6.3033e-58	0	0	0	680330000	2254100000	3744600000	15.1036	23.1861	6.1281e-06	9.00051e-05	TRUE
DPNDVRPIQAR	11	G3V5F0;G3V579;Q9H307	9.4298e-07	1134600	0	14673000	575450000	1907500000	3665200000	10.7152	25.2092	0.00366505	0.00751086	TRUE
DPPIYSVGAFENFR	14	Q8IXT5;B9ZVT1	9.9446e-10	0	0	0	0	29431000	70562000	6.53819	18.9034	0.0673185	0.10096	FALSE
DPQFLVTFFSR	11	H0YF29;Q6P1X6	0.0012537	0	0	0	13500000	6623400	15942000	7.78965	19.5292	7.00873e-05	0.00030082	TRUE
DPRSQLQQFSHIKK	14	M0QY97;Q9UPT8	0.0070168	0	0	2419700	1585100000	7776100000	0	8.8592	21.9213	0.125416	0.164223	FALSE
DPSDYVR	7	K7EQ03;K7EP90;Q9BTD8-4;Q9BTD8-2;Q9BTD8-3;Q9BTD8;K7EML2	0.0092146	0	0	0	208150000	290920000	375990000	12.4441	21.8564	3.989e-06	8.61407e-05	TRUE
DPSLRK	6	Q13310-3;Q13310-2;B1ANR0;B1ANR1;E5RGH3;H0YEQ8;Q13310;E7ERJ7;P11940;E7EQV3;A0A087WTT1;P11940-2;Q9H361;E5RH24;E5RJB9;Q5JQF8	0.058731	0	0	0	85763000	90995000	0	7.17483	19.2217	0.0652735	0.10096	FALSE
DPTVHDDVLELEMDELNR	18	P78527;P78527-2	1.3804e-31	0	0	0	0	36882000	0	3.16736	17.218	0.301025	0.343672	FALSE
DPTVHDDVLELEMDELNRHECMAPLTALVK	30	P78527;P78527-2	2.8715e-23	0	0	0	0	46669000	27718000	6.31054	18.7896	0.0669753	0.10096	FALSE
DPVAIVK	7	Q9BYD1;E5RJI7	0.014792	0	0	0	181370000	248940000	567550000	12.5009	21.8848	7.54753e-06	9.02209e-05	TRUE
DPYGFGDSR	9	Q9HCD5	0.00034518	0	0	0	74471000	68239000	22765000	9.90387	20.5863	3.20969e-05	0.000170947	TRUE
DQADFR	6	Q96I24;Q96I24-2	0.027604	0	0	700650	130200000	438180000	176460000	10.7903	22.2908	0.000293726	0.000902548	TRUE
DQEDVVSQTESLK	13	Q96T58	1.5122e-19	11822000	0	2644500	170240000	159000000	191910000	7.21315	23.7612	0.0159544	0.0293065	TRUE
DQFGFINYEVGDSK	14	O75534-2;O75534;O75534-3;O75534-4;E9PLT0	4.9461e-08	0	0	4221000	0	391630000	575270000	6.66703	21.0928	0.168919	0.217002	FALSE
DQGGFGDR	8	Q92945;A0A087WTP3;M0R0I5	0.01986	0	0	0	0	0	9079200	2.49327	16.881	0.308332	0.343672	FALSE
DQGGFGDRNEYGSR	14	Q92945;A0A087WTP3;M0R0I5	2.4783e-14	668970	0	0	541660000	678680000	1367900000	12.6933	23.2201	0.000104681	0.000407564	TRUE
DQIYDIFQK	9	P60842;J3KT12;P60842-2;J3KTB5;J3QS69;J3KSZ0;J3QL43;J3QR64;J3KTN0	0.0017029	0	0	817000	0	0	93766000	2.28086	18.11	0.523276	0.549138	FALSE
DQMEGSPNSSESFEHIAR	18	Q9Y520-5;Q9Y520;Q9Y520-7;E7EPN9;Q9Y520-2;Q9Y520-3;Q9Y520-6;Q9Y520-4	4.8664e-16	60584000	10391000	4373100	0	61745000	188350000	-0.7395	23.3707	0.834027	0.846317	FALSE
DQMYYNLLK	9	P42704	0.0030207	0	0	0	0	64853000	207430000	7.43669	19.3527	0.0665691	0.10096	FALSE
DQTPDENDQVIVK	13	Q9NZI8;Q9NZI8-2	1.7056e-07	1721900	901140	10110000	0	918800000	758190000	3.71375	23.1123	0.405733	0.432089	FALSE
DQTPDENDQVVVK	13	O00425;O00425-2	3.5589e-06	0	0	2256400	71372000	124090000	211900000	9.42007	22.1681	0.00208571	0.00459256	TRUE
DQTPDENEEVIVR	13	F8W930;Q9Y6M1;Q9Y6M1-1;Q9Y6M1-6;Q9Y6M1-3;Q9Y6M1-4;Q9Y6M1-5	1.806e-19	0	0	0	0	170170000	334360000	8.13019	19.6994	0.0647681	0.10096	FALSE
DRANMQHR	8	P52597	0.00056595	0	0	0	180720000	78387000	79637000	10.9991	21.1339	1.13651e-05	9.85245e-05	TRUE
DRDGYSYGSR	10	Q13247-3;Q13247;Q13247-2	1.3017e-18	0	0	0	1250100000	1104600000	1589300000	14.641	22.9548	1.4008e-06	8.61407e-05	TRUE
DRDYSDHPSGGSYR	14	P38159;P38159-2;H3BT71;H0Y6E7;H3BUY5;Q96E39	3.9319e-60	11491000	6084100	0	3990200000	10986000000	14018000000	12.4435	26.7634	0.00194887	0.00432883	TRUE
DREEALHQFR	10	A0A0D9SFB3;A0A0D9SG12;A0A0D9SF53;O00571-2;O00571;O15523-2;O15523	8.1931e-05	0	1096600	0	0	235270000	0	2.58171	18.4019	0.517624	0.54368	FALSE
DRESMGHR	8	P52597	0.0018285	0	0	0	411190000	351000000	461230000	12.96	22.1143	2.59575e-06	8.61407e-05	TRUE
DRETMGHR	8	G8JLB6;P31943;E9PCY7;D6RBM0;E7EN40;D6RIU0;D6RFM3;D6RIT2;D6RAM1;D6R9T0;D6RDU3;D6RJ04;D6RIH9;E7EQJ0;D6RDL0;H0YAQ2;P55795	0.0011251	0	0	0	987980000	688650000	1240300000	14.1814	22.725	1.95927e-06	8.61407e-05	TRUE
DRGFGAPR	8	P17844;P17844-2;J3QRQ7;J3QKN9;X6RLV5;J3QR02;J3KRX8	0.014785	0	0	1102500	476790000	658540000	1223300000	12.3235	23.2754	0.00023459	0.000754822	TRUE
DRGQYQDHAIDRR	13	Q14151	0.039117	0	0	0	57259000	16625000	0	6.16306	18.7159	0.0694358	0.10096	FALSE
DRRPVHLDQAAFR	13	Q9H0D6;Q9H0D6-2	3.2371e-14	0	0	0	689370000	1101300000	651110000	13.9242	22.5964	2.1342e-06	8.61407e-05	TRUE
DRTPPPR	7	P62854;Q5JNZ5	0.045664	4238800	221460	0	62692000	28866000	101060000	7.28968	22.1136	0.00772349	0.014879	TRUE
DRYDSDRYR	9	E7EX17;P23588;F8VX11;P23588-2	0.00036724	0	0	0	116900000	57925000	0	7.10657	19.1876	0.0659902	0.10096	FALSE
DSAWGTSDHSVSQPIMVQR	19	Q5T1Z4;Q5T1Z8;Q14671-2;Q14671-3;Q14671;H0YEH2	1.0224e-40	0	0	0	0	0	139420000	3.80684	17.5378	0.297279	0.343672	FALSE
DSCPLDCK	8	P84103-2;P84103;A0A087X2D0	0.0094059	0	733840	1296500	74800000	1685800000	1126200000	10.4835	23.717	0.00167285	0.00380156	TRUE
DSDLSHVQNK	10	O60506-4;O60506-3;O60506-2;O60506;F6UXX1	6.7907e-06	704260	508870	8571500	0	25531000	0	-1.84647	19.548	0.542982	0.568456	FALSE
DSFDDRGPSLNPVLDYDHGSR	21	D6REM6;A8MXP9;P43243;D6R991	2.0368e-70	696260	5484600	0	2217800000	3450500000	2031100000	12.0732	25.1801	0.000754697	0.00195152	TRUE
DSFQENEDGYR	11	Q5VYS8;Q5VYS8-6;Q5VYS8-3;Q5VYS8-2;Q5VYS8-4;Q5VYS8-5	0.026079	0	0	4540000	0	11316000	0	0.4392	18.0139	0.887021	0.895005	FALSE
DSGPLSDPITGK	12	H7BXY3;Q7L2E3-3;Q7L2E3;Q7L2E3-2	0.00061541	9099300	11937000	68854000	27697000	0	0	-5.55714	21.4425	0.0962104	0.12821	FALSE
DSLGDFIEHYAQLGPSSPEQLAAGAEEGGGPR	32	Q96QR8	1.195e-17	0	0	0	28413000	78156000	70428000	10.0489	20.6588	2.24958e-05	0.000136562	TRUE
DSLIFLVDASK	11	P12956-2;P12956	8.9089e-05	0	0	0	283160000	752290000	808150000	13.4169	22.3428	5.10369e-06	8.61407e-05	TRUE
DSLTGSSDLYK	11	Q5T1Z4;Q5T1Z8;Q14671-2;Q14671-3;H0YDK8;Q14671;E9PR38;Q14671-4	1.3073e-05	0	0	9890200	360630000	911890000	470840000	10.8316	23.5845	0.00396083	0.00804857	TRUE
DSQLYAVDYETLTRPFSGR	19	A0A087WUZ8;C9JJ19;P82930	4.566e-40	0	0	0	0	43258000	91783000	6.84984	19.0593	0.0664758	0.10096	FALSE
DSSQVHPLAVLLLTDGDVHIR	21	H7BXY3;Q7L2E3-3;Q7L2E3;Q7L2E3-2	3.7559e-82	5250100	838470	0	1561600000	2028400000	2413600000	11.6637	25.0437	0.000868022	0.00218479	TRUE
DSSQVHPLAVLLLTDGDVHIRDDGR	25	H7BXY3;Q7L2E3-3;Q7L2E3;Q7L2E3-2	0.051906	0	0	0	46762000	0	0	3.2815	17.2751	0.300198	0.343672	FALSE
DSTLIMQLLR	10	Q04917;K7EM20;B7Z2E6;H0YB80;B0AZS6;E7EX29;P63104-2;P31947-2;P62258-2;P31946-2;P63104;P27348;P31946;P61981;P31947;P62258	0.0011096	0	0	0	0	0	28977000	3.05136	17.16	0.301959	0.343672	FALSE
DSYDSYATHNE	11	Q14011	1.3785e-13	0	2096800	9981100	3500700000	5504900000	6045900000	12.2238	26.0735	0.00132778	0.00313873	TRUE
DSYESYGNSR	10	P38159;P38159-2;H3BUY5;Q96E39	1.3775e-07	3519800	1835400	9555100	1809300000	3356400000	4955900000	9.62033	26.7244	9.13183e-05	0.000366795	TRUE
DSYGGPPRR	9	P38159;P38159-2;H3BT71;H0Y6E7;H3BUY5;Q96E39	0.00040474	0	0	0	66382000	134510000	100960000	10.8912	21.0799	9.15693e-06	9.41075e-05	TRUE
DSYGGPPRREPLPSR	15	P38159;P38159-2;H3BT71;H0Y6E7;H3BUY5;Q96E39	6.4374e-07	0	0	0	587810000	0	0	4.49882	17.8837	0.294856	0.343672	FALSE
DSYNLLLVAAR	11	G3V325;O75127	7.967e-09	0	0	0	83904000	107840000	126250000	11.0051	21.1369	6.78793e-06	9.00051e-05	TRUE
DSYSSR	6	P38159;P38159-2;H3BT71;H0Y6E7;H3BUY5;Q96E39	0.028476	0	0	0	21100000	7051800	12670000	7.92408	19.5964	7.80801e-05	0.000326123	TRUE
DSYSSSR	7	P38159;P38159-2;H3BUY5;Q96E39	0.011005	0	0	0	54129000	25216000	59937000	9.73723	20.5029	2.16629e-05	0.000134037	TRUE
DSYVGDEAQSK	11	P63261;P60709;I3L3I0;I3L1U9;P63267;P68133;P68032;P62736;G5E9R0;K7EM38;E7EVS6;I3L3R2;J3KT65;A6NL76;C9JTX5;C9JUM1;C9JZR7;F8WB63;B8ZZJ2;C9JFL5;F6UVQ4;F6QUT6	0.016512	0	0	0	0	0	5283000	2.23287	16.7508	0.312961	0.344527	FALSE
DTALTIAADK	10	Q8IWZ3;Q8IWZ3-4;Q8IWZ3-6;H7C2F5;H3BLS9;H0YLQ3;E9PDP5;H0YM23;O75179-6;O75179-7;O75179-2;O75179	0.0033784	0	0	0	255480000	143710000	127380000	11.6829	21.4758	6.47766e-06	9.00051e-05	TRUE
DTFSYNFYNR	10	Q8IUX4;Q9HC16-3;Q8IUX4-2;Q8IUX4-3;Q9HC16	9.9415e-11	0	0	0	0	63762000	93975000	7.04777	19.1582	0.0656236	0.10096	FALSE
DTFSYNFYNRPILSR	15	Q8IUX4;Q9HC16-3;Q8IUX4-2;Q8IUX4-3;Q9HC16	4.6424e-48	0	0	0	62554000	1940500000	2354200000	13.6607	22.4647	0.000213532	0.000701586	TRUE
DTILNAIEQHPVVVISGDTGCGK	23	H7BXY3;Q7L2E3-3;Q7L2E3;Q7L2E3-2	1.9788e-11	48882000	0	0	0	55261000	37108000	3.22929	20.5518	0.454273	0.480913	FALSE
DTLDFIR	7	Q8N5C6;Q8N5C6-2	0.037663	0	0	3064100	0	0	0	-1.9709	16.6198	0.319438	0.346621	FALSE
DTLMISR	7	A0A0G2JNK4;A0A087X010;A0A087WV47;A0A087X079;A0A0A0MS07;A0A075B6N8;A0A0A0MS08;A0A087X1C7;A0A087WYE1;A0A087WYC5;A0A087WXL8;A0A087WVW2;P01857;P01860;A0A0G2JN06;A0A0G2JPD4;P01859;P01861	0.0011079	15988000000	14543000000	0	7649100000	4186600000	0	-0.953367	27.2867	0.897352	0.904427	FALSE
DTNGENIAESLVAEGLATR	19	Q7KZF4	3.5482e-58	0	0	4080300	77578000	2671700000	4130100000	12.0796	23.7828	0.00338886	0.00699841	TRUE
DTNGENIAESLVAEGLATRR	20	Q7KZF4	4.3743e-23	0	0	0	174780000	22932000	0	6.85439	19.0615	0.0714313	0.101388	FALSE
DTPLYTDNTANGIALLWAPRPFNLR	25	Q6P2Q9;I3L0J9	4.9112e-60	0	0	0	58239000	0	0	3.38705	17.3279	0.299504	0.343672	FALSE
DTPVELLAPLPPYFSR	16	Q6P087-2;Q6P087	5.6521e-10	0	0	0	45705000	32774000	53647000	9.72863	20.4986	1.4061e-05	0.000108265	TRUE
DTQEVPLEK	9	A0A087WXZ3;Q9Y5A9;Q9Y5A9-2;A0A024R7W5;A0A087X0Q1;A0A087WY31;Q7Z739;Q9BYJ9	0.00035616	0	0	6545400	397140000	617730000	1209900000	11.343	23.6417	0.00233376	0.00508301	TRUE
DTSNHFHVFVGDLSPEITTEDIK	23	Q01085-2;Q01085;E7ETC0;E7ETJ9;A6NKZ9	1.2567e-06	0	0	0	0	0	170630000	3.90399	17.5863	0.296861	0.343672	FALSE
DTSSSTVVSTQR	12	F8W8I6;P31483;P31483-3;E5RGV5;E5RG67	2.1308e-18	2385000	2288800	31579000	7704200000	11382000000	17190000000	11.0086	27.9123	0.000215801	0.000706632	TRUE
DTVLEPYADPYYDYEIER	18	E7ERS3;Q86VM9-2;Q86VM9	1.0535e-10	0	0	0	101030000	232010000	160610000	11.5786	21.4236	7.47825e-06	9.02209e-05	TRUE
DTYPPSASVVGASVGGHR	18	A0A087WWP4;Q96T37-4;Q96T37-2;Q96T37-3;Q96T37	9.7225e-22	0	0	779950	1472500000	3846600000	12316000000	14.9916	24.443	9.69882e-05	0.000383497	TRUE
DTYPPSASVVGASVGGHRHPPGGGGGQR	28	A0A087WWP4;Q96T37-4;Q96T37-2;Q96T37-3;Q96T37	3.4023e-20	0	0	0	236750000	0	0	4.06149	17.6651	0.296245	0.343672	FALSE
DVAAEEECR	9	I3L2K5;Q8IWR0	0.00011293	0	0	0	118340000	226830000	645820000	12.313	21.7908	1.74388e-05	0.000120423	TRUE
DVAYQYVK	8	Q04837;A0A0G2JLD8;E7EUY5;C9K0U8	0.019066	0	0	108860000	4245900000	6617000000	3154000000	12.7316	25.688	0.00889068	0.0169112	TRUE
DVDREDR	7	Q14152-2;Q14152	0.040493	0	0	0	11543000	8889100	32052000	8.19168	19.7302	9.21692e-05	0.00036929	TRUE
DVEDMFSR	8	Q15717;Q15717-2;M0QZR9;M0R055	0.0006317	36282000	73665000	280120000	27268000000	64667000000	75115000000	9.13283	31.0026	0.000209398	0.000689797	TRUE
DVESYIHR	8	Q9NR30-2;Q9NR30	0.0014396	0	499030	1396700	288360000	651130000	658520000	10.5665	23.6088	0.00043182	0.00123523	TRUE
DVFLNGSYNDYVR	13	J3QR07;J3KRG5;Q96MU7-2;Q96MU7	4.3135e-20	0	0	1503000	0	466450000	410860000	7.08583	20.8056	0.132482	0.172818	FALSE
DVHLPHNYHIDFEIR	15	Q9NYY8;Q9NYY8-2	5.519e-06	0	0	0	302870000	651680000	152390000	12.578	21.9233	1.07033e-05	9.73892e-05	TRUE
DVLDGHLR	8	P15924	0.015337	0	0	0	0	0	0					FALSE
DVLIQGLIDENPGLQLIIR	19	P78527;P78527-2	7.8834e-10	0	0	0	33192000	28057000	2096600	7.94094	19.6048	0.00110509	0.00268205	TRUE
DVLLDVAYAYGK	12	Q969Z0;C9IZN7	0.00017472	0	0	0	298630000	1017000000	984060000	13.6822	22.4754	6.25633e-06	9.00051e-05	TRUE
DVNTDFLLILLK	12	H7BXY3;Q7L2E3-3;Q7L2E3;Q7L2E3-2	3.9349e-06	49663000	15642000	1257400	2205500000	1956100000	1126800000	7.41559	26.95	0.00336183	0.00694855	TRUE
DVNTNSENWAVVK	13	Q9H6S0	0.0071297	0	0	0	0	33064000	47900000	6.40787	18.8383	0.0665804	0.10096	FALSE
DVPLLPSDVK	10	Q9HCE1;Q5JR04;Q9HCE1-2	0.0030789	0	1476300	5141000	1229700000	1419400000	852560000	10.6147	24.7812	0.00152541	0.00351457	TRUE
DVPNSQLR	8	A0A087WXZ3;Q9Y5A9;Q9Y5A9-2	0.020621	0	0	0	0	64976000	28728000	6.4869	18.8778	0.0672663	0.10096	FALSE
DVQEIFR	7	Q5STU3;Q13838;Q13838-2;A0A0G2JJZ9;F6S4E6;A0A0A0MT12;F6TRA5;F6UJC5;F6WLT2;O00148;K7EQN7;O00148-3;O00148-2	0.0096451	193330	1184700	4428200	624510000	1148300000	1341300000	9.9403	24.9085	0.000428677	0.00123067	TRUE
DVTEALILQLFSQIGPCK	18	F8W8I6;P31483;P31483-3;E5RGV5;E5RG67	6.8934e-69	0	0	0	94312000	138590000	189560000	11.3774	21.323	7.15215e-06	9.00051e-05	TRUE
DVTEVLILQLFSQIGPCK	18	Q01085-2;Q01085;E7ETC0	3.332e-58	0	0	0	91756000	283200000	104880000	11.4232	21.3459	1.32017e-05	0.000104764	TRUE
DVVQAYPEVR	10	Q08211	0.00048162	0	0	7263100	934200000	1568200000	3669200000	12.6859	24.3632	0.00155574	0.0035657	TRUE
DVVVELK	7	Q9Y333	0.025597	0	0	0	0	18792000	0	2.8431	17.0559	0.303921	0.343672	FALSE
DVYEDELVPVFEAVGR	16	D6R9D6;B7Z8Z7;A0AV96-2;A0AV96;D6RBS9;D6REZ6;D6R9M7;D6RFL5;D6RBP6;D6RA49	1.5456e-13	0	4667200	0	125500000	159020000	412700000	9.78183	22.6985	0.0035678	0.00732402	TRUE
DVYLSPR	7	P38159;P38159-2;H3BT71;H0Y6E7;H3BUY5;Q96E39	0.0093715	0	684460	7623600	1751800000	1872500000	2043700000	11.5187	25.053	0.00122917	0.00293588	TRUE
DWQSYYYHHPQDR	13	Q1KMD3	1.193e-24	0	1269300	0	1982600000	3916700000	4669800000	14.4427	24.4028	0.000120696	0.000451672	TRUE
DWQSYYYHHPQDRDR	15	Q1KMD3	1.6227e-98	0	0	0	2349600000	659170000	26423000	12.726	21.9974	0.000528175	0.00146143	TRUE
DWTAQFMEAADEALDALDAAAAEAEAR	27	Q9Y5V3;Q9Y5V3-2	0.0003622	0	0	0	10584000	0	0	2.56702	16.9178	0.307258	0.343672	FALSE
DWVLNEFR	8	H3BLZ8;Q92841;Q92841-1;Q92841-3;Q92841-2	0.019066	0	0	0	0	8024300	30459000	5.50922	18.3889	0.072112	0.101522	FALSE
DYAFIHFDER	10	O60506-4;O60506-3;O60506-2;O60506;B7Z645;O60506-5	7.9414e-07	0	0	0	236440000	733660000	764730000	13.2916	22.2801	6.68677e-06	9.00051e-05	TRUE
DYAFVHFEDR	10	O43390;O43390-2;O43390-3;O43390-4;B4DT28	0.0022721	0	0	0	65629000	77140000	100240000	10.6149	20.9418	8.33397e-06	9.02209e-05	TRUE
DYAPPPR	7	P38159;P38159-2;H3BT71;H0Y6E7;H3BUY5;Q96E39	0.024952	376430	0	1255700	640150000	1753800000	1203300000	11.9032	24.0904	0.000202575	0.000672925	TRUE
DYAPPPRDYTYR	12	P38159;P38159-2;H3BT71;H0Y6E7;H3BUY5;Q96E39	6.8466e-06	0	0	0	1059600000	57740000	0	8.16509	19.7169	0.0726046	0.101697	FALSE
DYDDMSPR	8	P61978-3;Q5T6W2;P61978;P61978-2	0.00023324	2980700	1666300	14083000	11270000000	15189000000	16090000000	11.7322	27.8404	4.83862e-05	0.000228873	TRUE
DYDRGYDSR	9	E7EX17;P23588;F8VX11;P23588-2	0.00017663	0	0	0	484910000	8782000	105030000	10.5542	20.9114	0.000766809	0.00197121	TRUE
DYELQLASYTSGLETLLNIPIK	22	P15924;P15924-3;P15924-2	0.00050584	0	0	0	0	0	7231800	2.38386	16.8263	0.310103	0.343688	FALSE
DYEYNR	6	Q1KMD3;H3BQZ7	0.045833	0	0	0	337260000	519260000	132850000	12.4545	21.8616	1.03618e-05	9.64351e-05	TRUE
DYFEEYGK	8	P22626;P22626-2;A0A087WUI2	0.044806	2695500	3454700	7226900	736870000	1834300000	860390000	8.01421	25.9628	0.000112374	0.000427836	TRUE
DYFEQYGK	8	P09651;F8W6I7;P09651-2;P09651-3;F8VZ49;Q32P51;F8VTQ5;F8VYN5	0.014065	3178900	8116400	11842000	1232100000	3990300000	7236900000	8.93171	27.1492	0.000207026	0.000683939	TRUE
DYGHGSYGGQR	11	Q5BKZ1;A0A0A0MRN4;Q5BKZ1-2	8.5683e-18	0	0	0	351370000	843110000	1150200000	13.7453	22.507	4.84042e-06	8.61407e-05	TRUE
DYGHSSSR	8	P38159;P38159-2;H3BT71;H0Y6E7;H3BUY5;Q96E39	0.0015762	0	0	0	92790000	96642000	186720000	11.189	21.2288	8.54275e-06	9.12101e-05	TRUE
DYGHSSSRDDYPSR	14	P38159;P38159-2;H3BT71;H0Y6E7;H3BUY5;Q96E39	5.8645e-31	3627600	0	0	5424000000	2844600000	2938200000	14.0451	24.709	0.000443994	0.00126481	TRUE
DYGNSPLHR	9	A6NLN1;P26599;P26599-2;P26599-3;A0A0D9SF20;K7ELW5;A0A087WUW5	0.0011645	0	0	0	63219000	217120000	145820000	11.2748	21.2717	1.47145e-05	0.00010985	TRUE
DYGPGSYGGMDR	12	Q5BKZ1;A0A0A0MRN4;Q5BKZ1-2	0.0015463	0	0	0	130520000	180970000	296350000	11.8769	21.5728	6.46182e-06	9.00051e-05	TRUE
DYGPGSYGGMDRDYGHGSYGGQR	23	Q5BKZ1;A0A0A0MRN4;Q5BKZ1-2	1.2243e-05	0	0	0	0	43987000	50511000	6.57067	18.9197	0.0661262	0.10096	FALSE
DYIYAVTPLLEDALMDR	17	O75533;H7C341	7.4819e-07	0	0	0	144040000	110930000	203420000	11.508	21.3883	6.17945e-06	9.00051e-05	TRUE
DYIYAVTPLLEDALMDRDLVHR	22	O75533;H7C341	6.763e-44	0	0	0	508440000	74698000	33649000	11.059	21.1639	0.000140243	0.000505209	TRUE
DYLETLMASQK	11	Q96G46;Q96G46-3;K7EMI3;K7EM42	0.00037937	0	0	0	0	20174000	0	2.87722	17.0729	0.303571	0.343672	FALSE
DYLGDFIEHYAQLGPSQPPDLAQAQDEPR	29	Q00577	2.8611e-23	0	0	0	225340000	213460000	206660000	12.0455	21.6571	3.66352e-06	8.61407e-05	TRUE
DYLHLPPEIVPATLR	15	P46783;F6U211;S4R435	9.341e-10	0	229010	0	3221000000	3803100000	4974200000	15.5158	24.1158	5.62033e-06	8.76699e-05	TRUE
DYLHLPPEIVPATLRR	16	P46783;F6U211;S4R435	2.8249e-05	0	0	0	219440000	75784000	69965000	11.0139	21.1413	1.70785e-05	0.000118785	TRUE
DYLHPYVEAGNPQAR	15	J3QS41;P42694;P42694-2	0.00051236	0	0	0	0	31718000	0	3.09482	17.1817	0.301597	0.343672	FALSE
DYLHYIR	7	M0QZC5;P62280;M0R1H5	0.021164	0	0	1614600	3662600	32113000	364570000	7.76377	21.179	0.0158234	0.0291102	TRUE
DYPFYER	7	A0A087WWP4;Q96T37-4;Q96T37-2;Q96T37-3;Q96T37	0.012598	0	0	1302200	1758400000	4075800000	4624100000	14.3871	24.3873	0.000132435	0.000482494	TRUE
DYSDHPSGGSYR	12	P38159;P38159-2;H3BT71;H0Y6E7;H3BUY5;Q96E39	3.8361e-19	0	0	0	3201700000	2124700000	13754000000	16.4456	23.8572	5.27429e-06	8.61407e-05	TRUE
DYSGYQR	7	G3V153;Q14444-2;Q14444	0.0095536	345190	1146600	2044100	846200000	1092000000	958140000	10.0091	24.8342	6.27515e-05	0.000276997	TRUE
DYVAPTANLDQK	12	Q7KZF4	0.00041585	0	0	28549000	0	4485100	0	-0.890076	18.2335	0.79374	0.810728	FALSE
DYYINIR	7	O43143	0.030925	0	0	0	215530000	573930000	0	8.50365	19.8862	0.0648959	0.10096	FALSE
DYYSSR	6	Q14011;K7EPM4;K7EQR7;D6W5Y5;Q14011-2;K7EMY9;K7EJV1;Q14011-3;H7C515;C9J384;Q9BQ75-2;Q9BQ75	0.04662	0	0	0	303240000	0	307180000	8.36725	19.818	0.0641306	0.10096	FALSE
EAADAIDAEGASAPLMELLHSR	22	P14923	6.4557e-05	0	0	0	0	0	7958100	2.42989	16.8493	0.309331	0.343688	FALSE
EAAEAEAEVPVVQYVGER	18	Q96I51-2;Q96I51-3;Q96I51	5.7062e-30	0	0	564560	137600000	971880000	736590000	11.991	22.7873	0.00021852	0.000713597	TRUE
EAALEAAVLNK	11	Q9NZB2;Q9NZB2-6;Q9NZB2-4;A0A0C4DG79	0.0030338	0	0	0	0	122050000	329420000	7.9632	19.6159	0.0654749	0.10096	FALSE
EAAPQDYEAVAR	12	Q14674;H3BRX7	0.00065735	18161000	9805600	7273200	20165000	0	0	-4.86656	20.9446	0.110088	0.145496	FALSE
EAAQEAVK	8	O60506-4;O60506-3;O60506-2;O60506;B7Z645;O60506-5;O43390;O43390-2;O43390-3;O43390-4;B4DT28	0.0044051	0	0	0	52425000	10389000	0	5.89455	18.5816	0.072286	0.101522	FALSE
EADGSETPEPFAAEAK	16	Q7KZF4	6.426e-08	0	0	22768000	392460000	491210000	802250000	10.43	23.7847	0.00832733	0.0159277	TRUE
EAEILSLEGAIAQR	14	Q9BRZ2	9.8431e-08	17662000	5824500	8869000	0	0	0	-7.57507	19.4219	0.00010195	0.000399513	FALSE
EAELQAVLHPEFHIQFLGGK	20	Q969Z0;Q969Z0-2	1.836e-23	0	0	0	277250000	248440000	0	8.22209	19.7454	0.0642547	0.10096	FALSE
EAFENDMLAVNQQANLIPGLNLSALGIFSTGLSVLSPPAGPR	42	F8W930;Q9Y6M1;Q9Y6M1-6;Q9Y6M1-3;Q9Y6M1-4	0.029759	0	0	0	0	34226000	0	3.13142	17.2	0.301304	0.343672	FALSE
EAFGFIER	8	O75534-2;O75534;O75534-3;O75534-4;E9PLT0;E9PNG3	0.0061747	0	1076400	4440000	19524000	168160000	183060000	7.07917	22.791	0.013119	0.0243768	TRUE
EAGDVCYADVYR	12	J3KTL2;Q07955;Q07955-3;Q07955-2;J3KSR8	1.0564e-07	1875300	2220000	12973000	103750000	754430000	1289900000	6.94471	25.3223	0.00298527	0.00626972	TRUE
EAGEASPGDDPQQLWLVLDGIQDPR	25	Q6IN84	2.606e-13	0	0	0	31841000	35079000	66458000	9.69048	20.4796	1.88383e-05	0.000124117	TRUE
EAGEQGDIEPR	11	Q13283	9.2629e-08	11090000	15211000	82103000	10348000000	17895000000	21549000000	9.36736	29.2011	0.0001684	0.000579234	TRUE
EAGQCFESFLVVR	13	Q9HCE1;Q9HCE1-2;Q9HCE1-3	5.1194e-14	0	0	7319300	682200000	4945600000	8498800000	13.4873	24.7676	0.00158014	0.00361303	TRUE
EAGVAPLATVNILMSLCQLR	20	Q14296-3;Q14296;Q14296-2;G3V1R6	0.00013592	0	0	0	17726000	10218000	25117000	8.34772	19.8082	4.71093e-05	0.000223932	TRUE
EAIDSPVSFLALHNQIR	17	Q92900;Q92900-2	9.8343e-71	0	0	0	795410000	515120000	1516400000	14.0342	22.6514	3.57374e-06	8.61407e-05	TRUE
EAIIPGSVYDR	11	Q92900;Q92900-2	1.9521e-05	0	1421600	11160000	996270000	2076200000	3043600000	10.9537	25.3053	0.00243429	0.0052805	TRUE
EAIIVGSIITK	11	Q13895	0.020085	0	0	0	0	27429000	0	3.02496	17.1468	0.302187	0.343672	FALSE
EAIVAALLTR	10	B7Z6D5;Q96GQ7	0.0014275	0	0	0	0	11618000	11604000	5.22311	18.2459	0.0690924	0.10096	FALSE
EALAQTVLAEVPTQLVSYFR	20	A6PVH9;F2Z2V0;B0QZ18;Q99829	1.1536e-05	0	0	0	15888000	0	2216500	4.57754	17.9231	0.0837074	0.112953	FALSE
EALEALVPVTIEVEVPFDLHR	21	A0A024R4E5;Q00341;Q00341-2;H0Y394	1.9583e-16	0	0	0	132820000	107410000	16481000	10.2449	20.7568	0.000107365	0.000414565	TRUE
EALTYDGALLGDR	13	Q15056-2;Q15056	1.2909e-19	0	4470600	34633000	569350000	1373500000	3509800000	9.45889	25.6535	0.0114224	0.0213477	TRUE
EANNFLWPFK	10	P18124;A8MUD9	0.00030159	640690	5031000	0	21955000	39165000	145250000	6.51302	22.3185	0.0156095	0.0287277	TRUE
EAPEEDPRLPDNFRPPGEDFR	21	Q8IXT5;B9ZVT1	3.0554e-05	0	0	0	119250000	267510000	256920000	11.9527	21.6107	6.87361e-06	9.00051e-05	TRUE
EATDAIGHLDR	11	Q12906;Q12906-7;Q12906-5;Q12906-4;Q12906-2;Q12906-6;Q12906-3	4.0976e-12	0	0	0	0	51756000	86665000	6.9085	19.0886	0.0659713	0.10096	FALSE
EATEQEIR	8	Q9BWF3;E9PB51;Q9BQ04;Q9BWF3-4;E9PLB0;E9PM61;D6R9K7;U3KQD5;J3QRR5;Q9BWF3-3;Q9BWF3-2	0.0014885	0	0	1634100	2140300000	1866900000	3218000000	13.8227	24.2142	0.000193392	0.000648227	TRUE
EATPVVHETEPESGSQPR	18	Q9Y520-5;Q9Y520;Q9Y520-7;E7EPN9;Q9Y520-2;Q9Y520-3;Q9Y520-6;Q9Y520-4	4.9729e-07	0	0	0	0	0	168830000	3.89889	17.5838	0.296882	0.343672	FALSE
EAVAPVQEESDLEK	14	E9PGG1;E7EU01;E7EUM4;E7ERR6;E7ERH4;E7ET01;E7ETL8;E7EQU2;E7ESD3;E7EMU4;E7EV09;E7EQL5;Q13409-6;Q13409-3;Q13409-7;Q13409-2;Q13409-5;Q13409	8.4824e-10	272100000	305790000	179400000	412970000	184230000	128400000	-0.203889	27.7734	0.809011	0.825102	FALSE
EAVQCVQELASPSLLFIFVR	20	E7EUU4;Q04637-8;E7EX73;Q04637-7;A0A0A0MR52;E9PGM1;Q04637-3;Q04637;Q04637-9;Q04637-5;Q04637-6	4.7928e-41	0	1569800	0	208180000	57703000	106370000	9.4097	21.9885	0.00151087	0.00348774	TRUE
EAVSLLR	7	A0A087WYY6;Q13835-2;Q13835	0.022319	0	2599100	16856000	0	0	0	-4.68256	17.9756	0.0815479	0.110628	FALSE
EAVSSAFFSLLQTLSTQFK	19	Q9BQG0;Q9BQG0-2;I3L1L3;I3L2H8	2.7588e-10	0	0	0	0	10897000	0	2.58103	16.9248	0.307064	0.343672	FALSE
EAVTEILGIEPDREK	15	Q15631;H7C1D4;E9PGT1	1.6701e-40	0	0	0	0	840390000	711180000	9.26116	20.2649	0.063571	0.10096	FALSE
EAVVNTQELLDLLVK	15	Q6P2Q9	2.6453e-13	13328000	12815000	2829200	646920000	798130000	520990000	6.36216	26.0848	0.000642181	0.00170541	TRUE
ECLIDPDLTQYAIIMLDEAHER	22	Q14562;F5H658	3.0976e-05	0	0	0	0	24534000	29776000	6.03576	18.6522	0.0671156	0.10096	FALSE
ECLPLIIFLR	10	P62701;A6NH36	0.0010114	0	0	0	0	70481000	0	3.4788	17.3737	0.29895	0.343672	FALSE
ECMHGALSK	9	F8W726;Q5VU77	0.00057064	0	0	0	0	25607000	265200000	7.10796	19.1883	0.0724354	0.101641	FALSE
ECTIEATA	8	P62633-2;P62633-8;P62633-5;P62633;P62633-4;P62633-6;P62633-7;P62633-3	0.052144	0	0	2216900	0	149900000	169520000	5.92729	20.4132	0.164694	0.211969	FALSE
EDAPIGPHLQSMPSEQIR	18	Q14152-2;Q14152	1.7546e-39	0	0	3466400	2656400000	1046600000	449460000	12.3399	23.8345	0.00101763	0.00249998	TRUE
EDAVHAMNNLNGTELEGSCLEVTLAK	26	D6R9D6;B7Z8Z7;A0AV96-2;A0AV96	1.7618e-59	0	0	0	232490000	1765600000	4176500000	14.5223	22.8955	4.17563e-05	0.000205791	TRUE
EDECFYAHSLVELK	14	I3L2K5;Q8IWR0;I3L2N8	3.0513e-31	0	0	0	95458000	441160000	3021500000	13.2716	22.2701	0.00012429	0.000461183	TRUE
EDFGLSIDIPLER	13	K7EKQ8;I3L3W3;I3L4V1;I3L362;Q86W50-2;Q86W50	2.2528e-05	0	0	0	143330000	564310000	94592000	11.9196	21.5941	2.60884e-05	0.000148111	TRUE
EDGNEEDK	8	P67809;H0Y449;A0A087X1S2	0.0099986	0	0	0	0	0	62087000	3.41782	17.3432	0.299313	0.343672	FALSE
EDGNEEDKENQGDETQGQQPPQR	23	P67809;H0Y449;A0A087X1S2	3.6606e-94	0	0	0	194210000	408620000	1244900000	13.1499	22.2093	1.54149e-05	0.000112244	TRUE
EDGNEEDKENQGDETQGQQPPQRR	24	P67809;H0Y449;A0A087X1S2	5.6392e-145	0	0	0	360360000	98477000	664760000	12.4611	21.8649	2.31285e-05	0.000138312	TRUE
EDGPSVFGSFFLQHCVTMNTPVEK	24	P42704;A0A0C4DG06;B8ZZ38	3.0301e-09	0	0	0	260670000	186350000	54088000	11.4056	21.3371	2.42583e-05	0.00014265	TRUE
EDITQSAQHALR	12	Q12906;Q12906-7;Q12906-5;Q12906-4;Q12906-2;Q12906-6;Q12906-3	8.9612e-15	0	0	0	117570000	101190000	151610000	11.2247	21.2467	6.08579e-06	9.00051e-05	TRUE
EDIYSGGGGGGSR	13	Q13151	4.1643e-07	1507000	1129500	12806000	2130300000	4391500000	5728600000	10.3984	26.6128	0.000206819	0.000683939	TRUE
EDMTYAVR	8	J3KTL2;Q07955;Q07955-3;Q07955-2;J3KSR8	0.0045932	346380	0	0	113210000	62379000	0	6.20422	19.659	0.105714	0.140061	FALSE
EDPDGEHARR	10	P52272;A0A087X0X3;P52272-2;M0R2T0;M0R019;M0R0N3;M0QYQ7	0.024649	0	0	0	1416300	481300	0	2.68054	16.9746	0.102412	0.135947	FALSE
EDPDGENAR	9	A0A087WUT0;A0A0A0MR39;Q9P2K5;A0A0A0MQW0;Q9P2K5-2	0.00031951	0	0	0	66961000	29856000	98061000	10.1575	20.7131	2.42582e-05	0.00014265	TRUE
EDPDGENARR	10	A0A087WUT0;A0A0A0MR39;Q9P2K5;A0A0A0MQW0;Q9P2K5-2	0.00057521	0	0	0	66756000	51660000	85209000	10.3522	20.8104	1.004e-05	9.64351e-05	TRUE
EDPFVFIPEDDPLFPPIEK	19	Q08J23-3;Q08J23-2;Q08J23	0.0065834	0	0	0	0	8930600	21397000	5.39086	18.3298	0.0703152	0.101078	FALSE
EDQVILR	7	Q9H6T0-2;Q9H6T0	0.007544	0	0	8300900	1560600000	2777400000	3434500000	13.1115	24.6402	0.00137242	0.00322371	TRUE
EDSARPGAHAK	11	Q13151	0.05323	0	0	0	1934800	2359700	222780	4.3054	17.787	0.0106175	0.0199674	TRUE
EDSCHFAHSFIELK	14	Q9UGR2-2;Q9UGR2	9.3755e-40	0	0	0	87319000	2229400000	5151500000	14.2644	22.7665	0.0002154	0.000705798	TRUE
EDSQRPGAHLTVK	13	P09651;F8W6I7;P09651-2;P09651-3;F8VZ49;Q32P51;F8W646;F8VYN5	1.3337e-13	2105600	7088000	7125400	7448500000	6600100000	9037500000	10.6534	27.5025	2.56432e-05	0.00014687	TRUE
EDSVKPGAHLTVK	13	P51991;P51991-2	0.00020593	0	0	0	0	0	10870000	2.57984	16.9242	0.30708	0.343672	FALSE
EDTEEHHLR	9	P22626;P22626-2;A0A087WUI2;P09651;F8W6I7;P09651-2;P09651-3;F8VZ49;Q32P51;F8VTQ5;F8VYN5	1.2683e-41	0	425250	488290	1156300000	2399100000	4691300000	13.3881	24.4373	5.88179e-05	0.000263233	TRUE
EDTEEHHLRDYFEEYGK	17	P22626;P22626-2;A0A087WUI2	1.2714e-33	0	0	0	317270000	418980000	30056000	11.6072	21.4379	0.00012457	0.000461283	TRUE
EDTEEHHLRDYFEQYGK	17	P09651;F8W6I7;P09651-2;P09651-3;F8VZ49;Q32P51;F8VTQ5;F8VYN5	2.6945e-05	0	0	0	0	163540000	31754000	6.97895	19.1238	0.0691238	0.10096	FALSE
EDTEEYNLR	9	P51991;P51991-2	4.1978e-07	0	0	7925100	680150000	2432400000	3151400000	12.6292	24.3768	0.00179268	0.00403771	TRUE
EDTEEYNLRDYFEK	14	P51991;P51991-2	2.1356e-24	0	0	0	234060000	54334000	0	7.40967	19.3392	0.0675409	0.10096	FALSE
EDVFVHQTAIK	11	P67809;H0Y449;A0A087X1S2;P16989;P16989-3;P16989-2;A0A0D9SEI8;Q9Y2T7	1.2202e-31	0	0	44561000	1719400000	2284300000	3512200000	12.2667	25.026	0.0062815	0.0122977	TRUE
EEALHQFR	8	A0A0D9SFB3;A0A0D9SG12;A0A0D9SF53;O00571-2;O00571;O15523-2;O15523	0.004411	0	0	0	0	0	48678000	3.30081	17.2847	0.300066	0.343672	FALSE
EEATVLQPPVSR	12	G3V325;O75127	7.899e-05	0	0	0	0	25229000	186260000	6.93089	19.0998	0.0710257	0.101315	FALSE
EEEDREVAAAVR	12	H3BQQ2;Q86UK7-2;Q86UK7-3;Q86UK7	2.2509e-07	0	0	0	0	0	74994000	3.50865	17.3887	0.298779	0.343672	FALSE
EEEMMIR	7	P23246;P23246-2;H0Y9K7	0.013291	0	0	0	349080000	265190000	220230000	12.391	21.8298	3.68977e-06	8.61407e-05	TRUE
EEFDRLDSSAVLDTGK	16	P42704	5.6054e-58	0	0	5912100	0	258120000	1283300000	6.69037	21.2665	0.181628	0.232276	FALSE
EEGFPIRPHYFWPLLVGR	18	P42704;A0A0C4DG06;B8ZZ38	2.9109e-80	1594900	0	0	1009400000	276460000	0	7.23799	20.9102	0.133914	0.174592	FALSE
EEGMVPFIFVGTR	13	P51116	1.7056e-07	0	0	1552000	269400000	548540000	1252100000	11.8078	23.182	0.000527545	0.00146052	TRUE
EEIGNR	6	Q12849;F5H5I6;H0Y8R1;H0YAK1;Q12849-5	0.048678	0	0	0	0	0	6021800	2.29581	16.7822	0.311705	0.343992	FALSE
EEILMLMAR	9	Q96EY7;Q96EY7-2	0.00020114	0	0	0	55764000	133130000	598630000	11.6584	21.4635	6.27937e-05	0.000276997	TRUE
EEIPVNDGIELLQMVLNFDTK	21	Q9HAV4	0.00014258	0	0	0	12867000	1889800	0	4.39944	17.834	0.0849092	0.114287	FALSE
EEIVQFFQGLEIVPNGITLTMDYQGR	26	P31942-2;P31942	1.7862e-27	0	0	0	29101000	370150000	29996000	10.3978	20.8332	0.000227801	0.000737405	TRUE
EEIVQFFSGLEIVPNGITLPVDFQGR	26	G8JLB6;P31943;E9PCY7;D6RBM0;D6RIU0;E5RGV0;D6RFM3;E5RGH4	1.991e-90	11136000	4066600	1756800	1193300000	2477600000	578080000	8.11889	26.0957	0.000387142	0.00113161	TRUE
EEIVQFFSGLEIVPNGITLPVDPEGK	26	P52597	1.1559e-35	0	0	0	488210000	897140000	992650000	13.8625	22.5656	2.62185e-06	8.61407e-05	TRUE
EEIVQFFSGLEIVPNGMTLPVDFQGR	26	P55795	9.0475e-20	0	0	0	243530000	237640000	163490000	12.0218	21.6452	4.29885e-06	8.61407e-05	TRUE
EELIADALPVLADR	14	A0A087WYY6;Q13835-2;Q13835	0.011443	0	0	2308700	0	0	0	-1.83477	16.5517	0.32385	0.349755	FALSE
EELLAEFGSGTLDLPALTR	19	A0A075B730;A0A087X1U6;P58107	0.0037007	2605200	0	0	0	0	0	-1.89288	16.5808	0.32186	0.348074	FALSE
EELSSR	6	Q5RHP9-2;Q5RHP9	0.00023797	0	87310000	0	0	18044000	0	-0.758209	18.837	0.85428	0.86523	FALSE
EELTLEGIR	9	P60842;J3KT12;P60842-2;J3KTB5;J3QS69;J3KSZ0;J3KTN0	0.00018467	0	191800	1625300	9305100	447450000	742810000	9.17977	22.5285	0.00710165	0.0137691	TRUE
EEQVISLGPQVAEGENVFGVCHIFASFNDTFVHVTDLSGK	40	P62263;E5RH77	1.3531e-10	0	0	0	0	0	35228000	3.1453	17.207	0.301195	0.343672	FALSE
EESGKPGAHVTVK	13	P22626;P22626-2;A0A087WUI2	5.7374e-10	715040	559730	3052600	432070000	962660000	1085200000	9.48694	24.7714	0.000120123	0.000449879	TRUE
EESQQMVLDIEDLDNIQTPESVLLSAVSGEDTQDR	35	Q14152-2;Q14152	3.1184e-23	0	0	0	282200000	119990000	269140000	12.0038	21.6362	7.13477e-06	9.00051e-05	TRUE
EESQQMVLDIEDLDNIQTPESVLLSAVSGEDTQDRTDR	38	Q14152-2;Q14152	9.0908e-124	0	0	0	683420000	213000000	203420000	12.5705	21.9196	9.58296e-06	9.57747e-05	TRUE
EETAQLTGPEAGR	13	P48634;P48634-2;P48634-3	3.675e-10	2436000	0	8725400	30111000	59254000	328280000	6.34912	23.1436	0.0302599	0.054504	FALSE
EEVEMNWDMVQVLSER	16	Q8N5C6	7.4631e-13	39779000	17436000	17275000	0	0	0	-8.81342	20.041	3.74322e-05	0.000190924	FALSE
EEVNDRPVR	9	Q9Y520-5;Q9Y520;Q9Y520-7;E7EPN9;Q9Y520-2;Q9Y520-3;Q9Y520-6;Q9Y520-4	0.00028953	0	0	926230	0	12691000	25948000	4.25703	19.1584	0.180225	0.230603	FALSE
EEVNDRPVRR	10	Q9Y520-5;Q9Y520;Q9Y520-7;E7EPN9;Q9Y520-2;Q9Y520-3;Q9Y520-6;Q9Y520-4	0.0010568	1720400	0	0	120130000	67093000	178080000	9.42155	22.0384	0.00153102	0.0035244	TRUE
EEVSSWR	7	Q14152-2;Q14152	0.008909	0	0	0	100480000	169360000	1731600000	12.5681	21.9184	9.7614e-05	0.000385339	TRUE
EEVVQK	6	Q15056-2;Q15056	0.046549	0	0	0	0	2705500	31997000	5.01008	18.1394	0.0857557	0.115362	FALSE
EEYEGPNK	8	P23246	0.012694	0	0	0	0	15474000	20909000	5.6441	18.4564	0.0681094	0.10096	FALSE
EEYQLVQVEQK	11	Q9NR30-2;Q9NR30	4.0438e-05	0	0	0	41400000	82154000	294020000	10.9411	21.1049	4.90662e-05	0.000230526	TRUE
EEYVQEDAGIIFVGSTNR	18	Q08188	0.060018	0	0	3354800	0	0	0	-2.01449	16.6416	0.318196	0.345958	FALSE
EFADFEYR	8	Q8ND56-3;Q8ND56-2;Q8ND56;A0A0G2JQ95;A0A096LP11	8.8818e-07	1264100	12335000	18226000	2027500000	8461400000	7811400000	9.60427	27.4506	0.000543064	0.00149064	TRUE
EFADFEYRK	9	Q8ND56-3;Q8ND56-2;Q8ND56	1.8968e-10	1306100	1607000	0	5589300000	4068200000	6835200000	13.4683	25.5899	0.000190767	0.00064121	TRUE
EFARPEDCPR	10	Q5JSZ5	8.4505e-09	0	0	0	0	0	39482000	3.20012	17.2344	0.300779	0.343672	FALSE
EFDVSFR	7	Q9NUD5	0.0090754	0	1731300	29344000	535730000	1552000000	2752200000	9.90734	25.3418	0.00773415	0.0148936	TRUE
EFFEYFGNFAFDK	13	Q9NVV4;Q9NVV4-2	0.00010092	0	0	0	33567000	39149000	0	6.31812	18.7934	0.0665549	0.10096	FALSE
EFFSQYGDVMDVFIPK	16	Q13148;B1AKP7;G3V162;A0A087X260;A0A087WYY0;K7EN94;A0A087WXQ5;A0A087WV68;Q13148-4;A0A087WW61;A0A087WX67;A0A087WXV3;A0A087WZC9;A0A087WZM1;A0A087WYE7	7.1371e-25	23912000	13629000	10573000	11472000000	33989000000	25175000000	10.4692	29.0831	2.65611e-05	0.00015044	TRUE
EFFSTIVVDAIDVLK	15	P78527;P78527-2	0.00086162	0	0	0	20339000	23689000	4962200	8.03834	19.6535	0.000170128	0.000583913	TRUE
EFGAGPLFNQILPLLMSPTLEDQER	25	O75533	2.9554e-19	0	0	0	76842000	204710000	93607000	11.1272	21.1979	1.17904e-05	9.97013e-05	TRUE
EFITALIPEVILCTK	15	Q5JTH9-2;Q5JTH9-3;Q5JTH9	0.00063874	0	0	0	0	12084000	23864000	5.58876	18.4287	0.069033	0.10096	FALSE
EFLPILQEEPLPPLALVPFTEEEQR	25	I1E4Y6;Q6Y7W6-4;Q6Y7W6-5;Q6Y7W6;Q6Y7W6-3;C9JHW1;E7ESB6;F8WCD5;C9JPV7;C9JXQ0;C9J0V6;C9JHT0;C9JRZ2	1.4927e-10	1839300	0	0	345340000	237590000	1099700000	11.3808	23.0502	0.00077559	0.00198846	TRUE
EFNEDGALAVLQQFK	15	O60506-4;O60506-3;O60506-2;O60506;F6UXX1	6.3914e-25	0	649530	0	77391000	61230000	0	5.71001	19.7142	0.129084	0.168751	FALSE
EFNEEGALSVLQQFK	15	O43390;O43390-2;O43390-3	1.3249e-24	0	0	625350	0	64034000	158230000	6.09372	19.8878	0.123558	0.16201	FALSE
EFSLAGGIWHGR	12	Q8WWM7;H3BRB0;A0A0C4DGL7	0.0028391	0	0	0	0	57655000	0	3.3822	17.3254	0.299534	0.343672	FALSE
EFSPFGSITSAK	12	Q13310-3;Q13310-2;B1ANR0;H0Y5F5;H0YEU6;Q13310	0.0023026	0	0	1691400	0	49467000	130060000	5.39682	20.0179	0.170085	0.218384	FALSE
EFVMQVK	7	A0A087X1A5;Q5JW30;O95793-2;O95793;O95793-3;G5EA18;E5RJN7;A0A0A0MTC4;Q9NUL3-4;Q9NUL3-6;E7EVI1;A0A0A0MTD1;F8VPI7;E7EPX0;A0A0A0MTC6;E7EVJ4;E9PH62;A0A0A0MTC5;Q9NUL3-8;Q9NUL3-3;Q9NUL3-7;Q9NUL3-2;Q9NUL3	0.04564	0	0	0	0	24954000	87958000	6.56481	18.9167	0.0685166	0.10096	FALSE
EGALCEENMR	10	P13639	0.00073449	0	0	0	39167000	0	279120000	7.33693	19.3028	0.0697698	0.10096	FALSE
EGDAHPLGALPVGTLINNVESEPGR	25	C9IY40;Q5T653	3.6058e-14	0	0	0	0	26796000	93895000	6.63047	18.9496	0.0683454	0.10096	FALSE
EGDVLTLLESER	12	P62857	2.8812e-18	0	5513300	38484000	4142200000	12694000000	20002000000	12.168	27.1595	0.0040132	0.00813783	TRUE
EGEAGMTLTYDPTTAAIQNGFYPSPYSIATNR	32	E7ETU5;P29558-2	9.3652e-14	0	0	0	0	0	125590000	3.75661	17.5126	0.297507	0.343672	FALSE
EGEGGLSLQVEPEWR	15	Q9HCE1;Q5JR04	0.001201	0	0	0	0	53506000	118330000	7.07426	19.1715	0.0662151	0.10096	FALSE
EGEPVEFTFK	10	Q6ZN17;Q6ZN17-2	0.016184	0	0	0	38737000	57209000	66431000	10.0198	20.6442	1.25111e-05	0.000102775	TRUE
EGFLDTLVVLHR	12	A0A0A0MRI0;K7ES20;K7ENC6;J3QRG6;P42771-2;P42772;P42771;P42771-4	6.9083e-08	0	0	0	0	19880000	26612000	5.88058	18.5746	0.0675349	0.10096	FALSE
EGIPPDQQR	9	J3QS39;J3QTR3;F5H6Q2;F5GYU3;F5H2Z3;F5H265;B4DV12;F5H388;F5H747;F5GXK7;J3QKN0;Q5PY61;Q96C32;P62987;P62979;P0CG47;P0CG48;M0R1V7;M0R1M6;M0R2S1;J3QLP7;J3QRK5;J3QSA3;K7EMA8;F5GZ39	0.031192	9459500	6728800	21342000	0	0	0	-7.76649	19.5176	9.73253e-05	0.000384515	FALSE
EGLDDQGLTK	10	Q9UKA9;Q9UKA9-2;Q9UKA9-4;Q9UKA9-3	0.0010705	0	0	0	955930000	1758000000	3197800000	15.0717	23.1702	2.84622e-06	8.61407e-05	TRUE
EGLEIVK	7	P13010	0.02093	0	0	0	0	9642700	0	2.52223	16.8954	0.3079	0.343672	FALSE
EGMNIVEAMER	11	P62937;P62937-2	0.012203	0	0	0	0	75426000	0	3.51141	17.39	0.298763	0.343672	FALSE
EGNSPSFFNPEEAATVTSYLK	21	Q9HCE1;Q5JR04;Q9HCE1-2	5.065e-16	0	0	0	77536000	125650000	159820000	11.154	21.2113	8.26408e-06	9.02209e-05	TRUE
EGPEGANLFIYHLPQEFGDQDILQMFMPFGNVISAK	36	E9PC62;A0A0J9YXJ0;O95319-4;O95319-3;Q5VZZ6;A0A0J9YX66;O95319-5;O95319-2;O95319	1.2547e-12	0	0	0	167100000	147000000	0	7.72624	19.4974	0.0646948	0.10096	FALSE
EGPEGANLFIYHLPQEFGDQDLLQMFMPFGNVVSAK	36	G5EA30;Q92879-2;Q92879-3;Q92879;Q92879-6;Q92879-4;Q92879-5	3.8253e-38	6455700	0	0	1010900000	316250000	116420000	10.3511	23.1392	0.00435351	0.00880199	TRUE
EGPMFEAMIMNR	12	O15042-2;O15042;E7ET15;O15042-3	4.0686e-08	0	0	0	224760000	53944000	65970000	10.8337	21.0512	2.72087e-05	0.000152318	TRUE
EGQEDQGLTK	10	O95758-1;O95758-6;O95758-2;O95758;O95758-5;O95758-4;O95758-7;A6NLN1;P26599;P26599-2;P26599-3;A0A0D9SF20;A0A087WUW5	0.00035	6784800	3990200	8223800	5624100000	5490300000	7049000000	9.9549	27.5085	1.62757e-05	0.000115536	TRUE
EGRPSGEAFVELESEDEVK	19	G8JLB6;P31943;E9PCY7;D6RBM0;E7EN40;D6RIU0;D6RFM3;D6RIT2;D6RAM1;D6R9T0;D6RDU3;D6RJ04;D6RIH9;E7EQJ0;D6RDL0	1.4186e-21	0	3625400	13202000	277680000	820440000	215500000	8.0885	24.4037	0.0125836	0.0234273	TRUE
EGSPLDIPVDVFVHQSK	17	Q6ZN17	3.0921e-07	0	1293300	0	2451000000	7240400000	13551000000	15.3435	24.8622	0.000120993	0.000452126	TRUE
EGTLTQVPLAPPPPGAPPSPAPAR	24	P48634	4.6856e-08	5737900	0	0	397030000	787770000	1687100000	11.683	23.7484	0.00191672	0.00427912	TRUE
EGVLEPNPVR	10	Q9Y3X0	2.0653e-05	0	0	0	268600000	293900000	1075700000	13.0771	22.1729	9.99941e-06	9.64351e-05	TRUE
EGYGGFR	7	Q9NR30-2;Q9NR30	0.020835	0	352080	1146500	0	414780000	666280000	6.46166	21.2937	0.162122	0.208866	FALSE
EHFAQFGHVR	10	Q9GZT3;Q9GZT3-2;A0A087WUN7;H0YJ40;G3V4X6;G3V2S9;H0YJW7;H0YJ07;H0YJU7	2.5884e-10	18700000	24475000	2977900	6491400000	14054000000	18725000000	10.0744	28.4396	0.000163786	0.000566165	TRUE
EHPWEVMPDLYFYRDPEEIEK	21	C9J9K3;A0A0C4DG17;P08865;A6NE09	2.4862e-94	0	0	0	404330000	786550000	321130000	13.1658	22.2172	4.16502e-06	8.61407e-05	TRUE
EHQGIFTFLCEICFDSK	17	Q9UGR2-2;Q9UGR2	0.00012007	0	0	0	0	18020000	0	2.82292	17.0458	0.304134	0.343672	FALSE
EHVDVIAK	8	Q14690	0.00024365	6350800	11073000	4890200	0	0	561940	-5.9506	19.7649	0.00347369	0.00714605	FALSE
EHVVAASK	8	Q99613-2;Q99613;B5ME19	1.2653e-05	0	0	582000	219720000	241920000	474930000	11.3216	22.4673	0.00014973	0.000529105	TRUE
EHYLEDILAK	10	H7BXY3;Q7L2E3-3;Q7L2E3;Q7L2E3-2	2.4908e-09	0	4075600	0	35436000	85274000	163570000	8.49414	21.9895	0.0063462	0.0124042	TRUE
EIAAVFQDNR	10	Q7Z7H8;Q7Z7H8-2	1.4875e-06	0	0	0	32098000	65762000	155100000	10.4041	20.8364	3.53911e-05	0.000182883	TRUE
EIAEEYGGVMVSFPR	15	A0A024R4E5;Q00341;Q00341-2;H0Y394;H7C2D1	1.857e-05	0	0	7764000	114040000	489340000	284090000	9.85199	22.9783	0.00541078	0.0107108	TRUE
EIAENALGK	9	P31942-2;P31942;P31942-3	0.0049898	0	0	2413600	415460000	1512400000	277800000	11.5675	23.2742	0.000994436	0.00245552	TRUE
EIAGHIMEFSQDQHGSR	17	Q5T1Z4;Q5T1Z8;Q14671-2;Q14671-3;H0YDK8;Q14671;H0YEH2;E9PR38;Q14671-4	3.7398e-137	0	0	0	7214700000	6339400000	13182000000	17.3416	24.3051	7.83776e-07	8.61407e-05	TRUE
EIAQDFK	7	K7EK07;Q71DI3;Q16695;P84243;P68431;K7EMV3;B4DEB1;K7ES00	0.01792	0	1387900	0	0	1953000	52500000	3.50142	18.9751	0.274419	0.342579	FALSE
EIEGEEIEIVLAKPPDK	17	O43390;O43390-2;O43390-3;O43390-4;B4DT28	0.00014049	0	0	17074000	0	23301000	119290000	3.88139	20.372	0.351158	0.376296	FALSE
EIFFHYSEFK	10	O75534-2;O75534;O75534-3;O75534-4;E9PLT0;E9PNG3	2.9496e-07	0	0	0	148550000	458790000	1233100000	13.0721	22.1704	2.28145e-05	0.000137282	TRUE
EIIDLVLDR	9	F5H5D3;Q9BQE3;P68363;F8VVB9;Q71U36-2;Q71U36;F8VQQ4;F8VRZ4;F8VS66	4.7607e-07	771880	1394600	3100300	85531000	348700000	95292000	6.5666	23.7944	0.000798819	0.0020372	TRUE
EIISNLAK	8	O75533	0.0050325	0	0	0	880730000	1840300000	1460000000	14.6773	22.973	1.89288e-06	8.61407e-05	TRUE
EILSAAEHFSMIR	13	Q5U5Q3;M9T4I7	1.3657e-48	11208000	0	0	1132800000	1170700000	3830200000	12.45	24.4539	0.00241424	0.00523936	TRUE
EILVADEQNR	10	Q9BRZ2	0.0052176	0	0	2091300	0	18817000	41013000	4.27494	19.559	0.218671	0.276711	FALSE
EINNPMFR	8	O15042-2;O15042;E7ET15;O15042-3	0.0047112	12441000	0	0	949770000	656140000	237990000	10.7005	23.6293	0.00526857	0.010459	TRUE
EIQMLAR	7	A0A0D9SFB3;A0A0D9SG12;A0A0D9SF53;O00571-2;O00571;O15523-2;O15523	0.0054179	0	0	1025700	101340000	143060000	0	6.02806	20.093	0.137997	0.179429	FALSE
EIQQELSSGR	10	P18583-5;P18583-6;P18583-10;P18583-3;P18583-4;P18583-7;P18583;P18583-9;P18583-2;J3QSZ5;P18583-8	0.0014275	3048000	1555800	6110100	0	0	0	-5.91615	18.5924	0.000504652	0.00141174	FALSE
EIQTAVR	7	B2R4S9;U3KQK0;Q99880;Q99879;Q99877;Q93079;Q5QNW6;Q16778;P62807;P58876;P57053;P33778;P23527;P06899;O60814;Q5QNW6-2;Q96A08	0.012837	2590600	2826500	4567700	11382000	13100000	28059000	2.32227	22.7806	0.0260958	0.0472686	FALSE
EISESTPVEEVEALFK	16	Q92615	0.00064563	0	0	799650	11124000	7003600	33410000	6.75432	20.3364	0.00396887	0.0080581	TRUE
EIVEHMVQHFK	11	Q9UKV8-2;Q9UKV8	0.0065822	0	0	0	0	37534000	254630000	7.27229	19.2705	0.0696907	0.10096	FALSE
EKMFQEAQQLLK	12	Q9UI33-2;Q9UI33-3;Q9UI33	0.024488	0	0	0	52937000	60071000	36538000	9.90595	20.5873	1.28924e-05	0.000103569	TRUE
ELAEDGYSGVEVR	13	P23396;P23396-2;E9PL09;F2Z2S8;H0YCJ7;H0YF32;E9PPU1;H0YEU2;E9PQ96;E9PJH4;E9PK82	4.8755e-14	0	11119000	35844000	2065700000	4092200000	11242000000	10.7088	26.7331	0.00792787	0.0152301	TRUE
ELAFQISK	8	Q5STU3;Q13838;Q13838-2;A0A0G2JJZ9;F6S4E6;A0A0A0MT12;F6TRA5;F6WLT2;K7EN69;F6QYI9;A0A0G2JJL7;F6R6M7;O00148;K7EQN7;O00148-3;O00148-2;K7EPJ3;A0A0D9SEM9	0.0016294	0	0	2192600	82716000	452890000	325100000	10.3332	22.6109	0.00159097	0.0036309	TRUE
ELALQITK	8	A0A0C4DG89;Q7L014;D6RJA6	0.020501	0	5966100	7229900	0	0	0	-4.67508	17.9719	0.0712258	0.101388	FALSE
ELAMQTFGVLK	11	Q9NVP1	0.0034196	0	0	0	0	43038000	0	3.24159	17.2551	0.300477	0.343672	FALSE
ELAPYDENWFYTR	13	P39019;M0R2L9;M0QXK4;M0QYF7;M0R140	1.7056e-07	0	0	0	90465000	167720000	277060000	11.6317	21.4502	1.03432e-05	9.64351e-05	TRUE
ELAQQIQK	8	P60842;J3KT12;P60842-2;J3KTB5;J3QL43;J3QR64;J3QLN6;J3QKZ9;J3KS25;E7EQG2;Q14240;Q14240-2;J3KSN7	0.0047112	0	0	2155600	337070000	963310000	252850000	11.2591	23.0657	0.000907279	0.00226467	TRUE
ELAQQVQQVAAEYCR	15	P17844;P17844-2;J3KTA4;J3KRZ1;J3QRQ7	1.0552e-58	0	0	0	102700000	1475600000	3598900000	13.9715	22.6201	0.000125159	0.000462627	TRUE
ELAQQVQQVADDYGK	15	H3BLZ8;Q92841;Q92841-1;Q92841-3;Q92841-2	1.0829e-39	0	2013900	14574000	171710000	613220000	1263500000	8.80307	24.5258	0.00941375	0.0178218	TRUE
ELAVQIQK	8	P38919	0.010121	24436000	19152000	1657500	93821000	468280000	453760000	4.88316	25.5729	0.0150458	0.0277432	TRUE
ELAVQIYEEAR	11	A0A0D9SFB3;A0A0D9SG12;A0A0D9SF53;O00571-2;O00571;O15523-3;O15523-2;O15523	1.3147e-07	0	0	43206000	183030000	1264100000	2066900000	10.6648	24.2102	0.013487	0.0250222	TRUE
ELAVQIYEEARK	12	A0A0D9SFB3;A0A0D9SG12;A0A0D9SF53;O00571-2;O00571;O15523-3;O15523-2;O15523	1.756e-11	0	0	994770	357900000	930540000	1281500000	12.4237	23.2761	0.000225496	0.000731914	TRUE
ELCGER	6	Q13247-3;Q13247;Q13247-2	0.053314	0	0	298480	0	71017000	222570000	6.66325	19.8169	0.0996577	0.132437	FALSE
ELCSER	6	Q13243-3;Q13243;B4DJK0;B4DUA4;G3V5K8;Q13243-2	0.038684	0	0	0	0	51014000	95706000	6.94928	19.109	0.0660889	0.10096	FALSE
ELDALDANDELTPLGR	16	Q08211	3.3367e-48	0	727850	6314300	118860000	259440000	819620000	8.89603	23.6806	0.00485189	0.00969574	TRUE
ELDGHVLK	8	Q5T1Z4;Q5T1Z8;Q14671-2;Q14671-3;H0YDK8;H0YC97;A0A0C4DG68;A0A0A0MR59;Q8TB72-2;Q8TB72-4;Q8TB72-3;Q8TB72;Q14671;H0YEH2;E9PR38;Q14671-4	0.0051214	0	0	0	0	0	0					FALSE
ELEAHSAEAR	10	Q9BQG0;Q9BQG0-2;I3L1L3	0.00013337	0	0	0	0	13851000	5010500	4.90378	18.0862	0.0730087	0.101912	FALSE
ELEEEVNNFQK	11	H0Y9G8;H0Y961;D6RGI3;D6RER5;Q9NVA2;Q9NVA2-2	0.0012696	0	0	0	0	0	0					FALSE
ELEIEER	7	Q14152-2;Q14152	0.0084008	0	0	3134400	0	142120000	0	1.83426	18.5333	0.641042	0.663765	FALSE
ELEQLFSQYGR	11	A0A0A0MRX1;Q12926-2;Q12926;B1APY9;B1APY8;P26378-4;P26378-2;P26378-5;P26378;P26378-3;B1AM48;C9JB16	2.996e-18	0	10704000	60689000	2739300000	10111000000	25974000000	11.4473	27.3373	0.0079085	0.0151989	TRUE
ELFEQYGAVYEINVLR	16	G5EA30;Q92879-2;Q92879-3;Q92879;Q92879-6;Q92879-4;Q92879-5;E9PQK4;E9PSH0;E9PKU1;F5H4Y5;F5H0D8;E9PKA1	2.0556e-40	0	0	0	251210000	715580000	1441500000	13.6136	22.4411	1.08614e-05	9.73892e-05	TRUE
ELGLGLGLGLK	11	K7EQ03;K7EP90;Q9BTD8-4;Q9BTD8-2;Q9BTD8-3;Q9BTD8;K7ER08	0.032762	0	0	0	0	67035000	55211000	6.81607	19.0424	0.0657872	0.10096	FALSE
ELGSVPLR	8	Q2M296-4;Q2M296-2;Q2M296-3;Q2M296;F5H0M7	0.0087859	0	0	0	0	91897000	2198300	5.4176	18.3431	0.099583	0.132411	FALSE
ELINNLDADSLR	12	Q8N5C6	2.5325e-05	0	7650400	52030000	0	0	0	-5.74376	18.5062	0.0749897	0.103449	FALSE
ELLGQGLLLR	10	Q99613-2;Q99613;B5ME19	0.0014274	0	0	0	0	43320000	67922000	6.70575	18.9872	0.0661865	0.10096	FALSE
ELLIQFYK	8	Q9UKV8-2;Q9UKV8;Q9H9G7-2;Q9H9G7;Q9HCK5;Q5TA58;Q9UL18	0.015194	0	0	0	0	606000000	24894000	7.49179	19.3802	0.0768148	0.105244	FALSE
ELLTLDEK	8	A0A024R4M0;P46781;B5MCT8;C9JM19;F2Z3C0;A8MXK4	0.0044051	0	13990000	8746700	0	327700000	474000000	3.43664	22.5292	0.46065	0.487022	FALSE
ELLTSFGPLK	10	P26368-2;P26368;K7ENG2	0.0046131	0	0	1005700	32668000	184590000	140730000	9.42702	21.783	0.00117169	0.00281392	TRUE
ELNNYEIR	8	D6R9D6;B7Z8Z7;A0AV96-2;A0AV96;D6RBS9;D6REZ6;D6R9M7;D6RFL5	0.044055	0	0	0	0	0	0					FALSE
ELNNYEIRPGR	11	D6R9D6;B7Z8Z7;A0AV96-2;A0AV96;D6RBS9;D6REZ6;D6R9M7	4.538e-41	0	890610	0	4763500000	7070700000	14907000000	15.8769	24.9495	5.06275e-05	0.000236001	TRUE
ELPTEPPYTAYVGNLPFNTVQGDIDAIFK	29	Q15056-2;Q15056	0.00022987	0	0	0	17731000	39725000	17992000	8.84039	20.0545	3.53584e-05	0.000182883	TRUE
ELQALYALQALVVTLEQPPNLLR	23	E7EUU4;Q04637-8;E7EX73;Q04637-7;E9PGM1;Q04637-3;Q04637;Q04637-9;Q04637-5;Q04637-6	0.0069431	0	0	0	0	4780600	0	2.18481	16.7267	0.313988	0.344527	FALSE
ELQAMEALQNGQTTVEGSIEGQSAGAASHAMIEK	34	Q9C0B0	4.7001e-23	0	0	0	0	0	91602000	3.60485	17.4368	0.298255	0.343672	FALSE
ELQAQEALQNGQLGGGEGVPDLQPGVLASQAMIEK	35	A0A0A0MRZ1;E9PDK2;Q9H9P5-5;Q9H9P5;Q9H9P5-6	1.6092e-07	0	0	0	0	0	59325000	3.39594	17.3323	0.299448	0.343672	FALSE
ELSDFPQEFVWEASHYLVR	19	O00411	8.8578e-23	0	0	0	124320000	289570000	0	7.91005	19.5894	0.0652527	0.10096	FALSE
ELSQGLLPLPQPYQAQGVLASQALSQGSEPSSENANDTIILR	42	A0A0A0MR66;P98175-2;P98175;P98175-4;P98175-3	8.3854e-16	0	0	0	142350000	102050000	222900000	11.5061	21.3874	7.33652e-06	9.02209e-05	TRUE
ELSVQLQPTDALLCVANLPPSLTQQQFEELVRPFGSLER	39	A0A087WZ13;E9PAU2;Q8IY67-2;Q8IY67	6.3103e-08	0	0	0	0	53035000	0	3.34204	17.3053	0.299792	0.343672	FALSE
ELTAVVQK	8	P23396;P23396-2;E9PL09;F2Z2S8;H0YCJ7;H0YF32;E9PPU1;E9PQ96;E9PJH4;E9PK82	0.010032	9858400	14474000	95983000	2472800000	9129200000	4595900000	7.61763	28.3209	0.000908921	0.0022676	TRUE
ELTMASLPFTFDVER	15	Q9H0D6;Q9H0D6-2	1.4599e-12	0	0	0	196230000	277460000	65524000	11.5527	21.4107	1.82556e-05	0.000122381	TRUE
ELVLQR	6	Q7KZF4;H7C597	0.051999	230050	0	2417900	81080000	142880000	153350000	8.63469	22.5344	0.00186137	0.004171	TRUE
ELVQVQR	7	Q9BYK8;Q9BYK8-2;Q9BYK8-4	0.013473	0	4080500	8617000	0	0	90443000	-0.978078	19.7221	0.801152	0.817606	FALSE
ELYLLFR	7	B4E3T4;Q93062-4;Q93062-5;Q93062;Q93062-2;Q93062-3;H0YBU9;Q6ZRY4	0.0095877	0	0	0	4964500	64258000	132080000	9.41815	20.3434	0.000711153	0.00185686	TRUE
ELYLLFRPFK	10	B4E3T4;Q93062-4;Q93062-5;Q93062;Q93062-2;Q93062-3;H0YBU9;Q6ZRY4	6.8878e-07	0	0	0	0	72354000	144600000	7.3158	19.2922	0.0656901	0.10096	FALSE
EMEEQMR	7	P23246;P23246-2;H0Y9K7;H0Y9U2	0.0013403	0	0	0	11565000	11186000	0	5.20327	18.236	0.0691574	0.10096	FALSE
EMFQSAGIR	9	Q96Q11-2;Q96Q11	0.019579	0	702790	2472200	0	0	0	-3.13048	17.1996	0.094201	0.125741	FALSE
EMGVIAAMR	9	O75534-2;O75534;O75534-3;O75534-4;E9PLT0	0.00030139	1418800	1372400	39231000	6121100000	8218700000	13269000000	11.0082	27.5208	0.000549385	0.001502	TRUE
EMLSVGLGFLR	11	Q86UE4	5.7731e-08	0	0	0	0	44649000	9847800	5.79161	18.5301	0.0720376	0.101522	FALSE
EMQDLGGGER	10	Q02413	0.00040487	5194300	6616000	30616000	9021300	0	3242600	-3.15529	21.7003	0.199171	0.253366	FALSE
EMSVQEAYKK	10	P15924;P15924-3;P15924-2	0.020379	0	0	0	0	0	30566000	3.07703	17.1728	0.301744	0.343672	FALSE
EMVLELIR	8	E9PEB5;Q96AE4;Q96AE4-2	2.8237e-06	0	981080	11511000	1211400000	5353200000	6855000000	12.0571	25.6935	0.00177661	0.00400713	TRUE
EMVVQLLDDFK	11	H3BLV9;Q5R363;Q96SB4-4;Q96SB4;Q96SB4-3	0.00073866	0	0	0	10516000	10182000	54795000	8.47005	19.8694	0.000172179	0.000589419	TRUE
EMWTEVPK	8	P62316-2;P62316;K7EJB5	0.038313	0	5596400	13551000	0	0	0	-4.94644	18.1075	0.0721258	0.101522	FALSE
ENAGALR	7	Q96PK6;A0A0A6YYI9;F8WDX3;A0A0A0MSL8;B8ZZ74;Q96PK6-3;Q96PK6-4;Q96PK6-2;Q96PK6-5	0.01835	0	0	286250	533300000	592620000	299840000	12.299	22.6147	3.19726e-05	0.000170851	TRUE
ENAGEDPGLAR	11	P81605;P81605-2	2.4689e-05	65941000	89641000	452300000	4307800	0	251950000	-5.18787	24.4544	0.157761	0.203644	FALSE
ENALVQMADANQAQLAMNHLSGQR	24	O95758-1;O95758-6;O95758-2;O95758;O95758-5;O95758-4;O95758-7	1.0151e-83	0	0	0	0	59625000	944230000	8.12511	19.6969	0.0718887	0.101495	FALSE
ENALVQMADGNQAQLAMSHLNGHK	24	A6NLN1;P26599;P26599-2;P26599-3;K7EK45;A0A0D9SF20	8.0903e-164	0	0	0	2239200000	13538000000	20319000000	17.3519	24.3103	6.89141e-06	9.00051e-05	TRUE
ENILEEFSK	9	O43390;O43390-2;O43390-3;O43390-4;B4DT28	0.030718	0	0	2328000	0	15348000	39072000	4.10206	19.5241	0.233305	0.293995	FALSE
ENISNAQALLEYHLSYLQEVEQLR	24	P51116	1.786e-83	0	0	0	498650000	381030000	205660000	12.7038	21.9862	4.92587e-06	8.61407e-05	TRUE
ENLGWQK	7	P15924;P15924-3;P15924-2	0.029808	0	0	0	0	0	4878200	2.19453	16.7316	0.313775	0.344527	FALSE
ENLSAAFSR	9	P15170-2;P15170-3	0.0017972	0	0	0	0	212070000	263930000	8.1223	19.6955	0.0643713	0.10096	FALSE
ENPSATLEDLEK	12	Q92900;Q92900-2	0.0017842	0	0	0	0	148180000	203800000	7.82557	19.5471	0.0646916	0.10096	FALSE
ENQGDETQGQQPPQR	15	P67809;H0Y449;A0A087X1S2	3.5161e-99	2367000	9167400	339810000	8880300000	22571000000	31027000000	9.88388	29.1562	0.00321864	0.00668701	TRUE
ENQGDETQGQQPPQRR	16	P67809;H0Y449;A0A087X1S2	6.2152e-70	21734000	7729500	108230000	20850000000	15788000000	32597000000	9.71218	29.5044	0.000263734	0.000829652	TRUE
ENQQATSGPNQPSVR	15	P16989;P16989-3;P16989-2	1.0245e-69	0	302750	56260000	10321000000	9681400000	13692000000	13.5074	26.6163	0.00295207	0.00621624	TRUE
ENTPSEANLQEEEVR	15	B4E3T4;Q93062-4;Q93062-5;Q93062;Q93062-2;Q93062-3	1.1822e-17	0	0	0	242800000	374000000	628700000	12.8862	22.0774	4.80706e-06	8.61407e-05	TRUE
ENYIHR	6	P60842;E7EQG2;Q14240;Q14240-2	0.0521	0	0	0	135750000	133090000	188640000	11.5308	21.3997	5.2057e-06	8.61407e-05	TRUE
ENYLEENLLYAPSLR	15	H7BXY3;Q7L2E3-3;Q7L2E3;Q7L2E3-2	1.0791e-25	13016000	10232000	14816000	620930000	430840000	387740000	5.22731	26.194	0.000407502	0.00118251	TRUE
ENYSHHTQDDR	11	Q92804-2;Q92804;A0A075B7D9;A0A075B7F2;A0A075B7E4	7.9656e-32	0	0	0	169200000	175620000	217970000	11.8395	21.5541	4.24321e-06	8.61407e-05	TRUE
ENYSHHTQDDRR	12	Q92804-2;Q92804;A0A075B7D9;A0A075B7F2;A0A075B7E4	2.1974e-42	0	68441	0	1280300000	1093400000	872430000	14.2164	22.8853	1.81445e-06	8.61407e-05	TRUE
ENYSSYSSFSSPHMK	15	Q5BKZ1	5.291e-07	0	0	0	0	73608000	242670000	7.57304	19.4208	0.0664502	0.10096	FALSE
EPALGPHGPSR	11	A0A087WZ13;E9PAU2;Q8IY67-2;K7EQG2	0.00016019	0	0	0	0	48366000	57549000	6.67904	18.9738	0.0659762	0.10096	FALSE
EPELQQYVPQLQNNTILR	18	Q14152-2;Q14152	3.8014e-39	1095900	0	0	1007300000	500460000	203020000	11.6904	22.956	0.000388546	0.00113502	TRUE
EPEQLR	6	P51991;P51991-2;P09651;F8W6I7;P09651-2;P09651-3;F8VZ49;Q32P51;F8VTQ5;F8W646	0.037549	0	0	0	284130000	386340000	149140000	12.2855	21.7771	6.37065e-06	9.00051e-05	TRUE
EPEQLRK	7	P51991;P51991-2;P09651;F8W6I7;P09651-2;P09651-3;F8VZ49;Q32P51;F8VTQ5;F8W646	0.0037943	0	0	0	511880000	434870000	756010000	13.406	22.3373	2.60544e-06	8.61407e-05	TRUE
EPEYTLLTER	10	A0A087X1A5;Q5JW30;O95793-2;O95793;O95793-3	0.0030353	0	0	0	0	43982000	85338000	6.82281	19.0457	0.0663418	0.10096	FALSE
EPFNLFYIEK	10	Q08554-2;Q08554	0.036038	0	0	2522200	0	0	37257000	1.29492	18.1591	0.70159	0.722887	FALSE
EPIERPEEK	9	Q9Y520-5;Q9Y520;Q9Y520-7;E7EPN9;Q9Y520-2;Q9Y520-3;Q9Y520-6;Q9Y520-4	0.0034545	0	0	476650	0	4619900	21115000	3.99143	18.7061	0.164867	0.212135	FALSE
EPLLPVYLGSWIEGFSLSK	19	Q5VYS8;Q5VYS8-6;Q5VYS8-3;Q5VYS8-2	0.032059	0	0	0	9968700	0	0	2.53822	16.9034	0.307667	0.343672	FALSE
EPLPPIQQHIWNMLNPPAEVTTK	23	P13010	4.547e-12	0	0	0	205050000	26860000	49642000	10.3175	20.7931	7.67534e-05	0.000322257	TRUE
EPPYRVPR	8	D6REM6;A8MXP9;P43243;D6R991	0.0048383	0	862540	651890	0	45102000	594120	1.85819	19.1514	0.527449	0.553156	FALSE
EPSNPER	7	F8VP89;F8VSC7;F8W0K0;F8VYE9;F8VRU1;E7EX17;P23588;F8VX11	0.018375	0	0	0	9053100	6757900	30526000	7.91956	19.5941	0.00015432	0.00054175	TRUE
EPVFEVTGMPENVDR	15	Q5U5Q3;M9T4I7	4.4283e-25	0	0	0	0	56457000	0	3.37211	17.3204	0.299598	0.343672	FALSE
EPVQLETLSIR	11	P62314;J3QLI9	6.9515e-18	0	23940000	114520000	0	0	83086000	-3.11384	20.7492	0.492962	0.518794	FALSE
EQEITAVQAR	10	Q9P2E9-2;Q9P2E9;A0A0A0MRV0;A0A087WVV2;F8W7S5;Q9P2E9-3	0.0055652	0	0	2505400	0	9862500	21453000	3.56575	19.2913	0.268991	0.336326	FALSE
EQFAWR	6	P46783;F6U211;S4R435;Q9NQ39	0.048678	0	0	2179400	642860000	1344000000	4279000000	13.0848	23.9838	0.000511002	0.00142602	TRUE
EQFTLPSVVHR	11	Q96T58;F6WRY4	0.00024358	0	1950000	1082600	113700000	311110000	541150000	9.13651	23.4267	0.00184459	0.00413723	TRUE
EQGHAPGGTSQAR	13	F8W930;Q9Y6M1;Q9Y6M1-1;Q9Y6M1-6;Q9Y6M1-3;Q9Y6M1-4;Q9Y6M1-5	1.3062e-06	0	0	658880	163520000	219040000	824140000	11.3372	22.5347	0.000269246	0.000842159	TRUE
EQHDALEFFNSLVDSLDEALK	21	O00507-2;Q93008-1;O00507;Q93008	0.004069	0	0	0	0	4105600	0	2.11161	16.6901	0.315681	0.345422	FALSE
EQILEEFSK	9	O60506-4;O60506-3;O60506-2;O60506;B7Z645;O60506-5	0.0063952	0	0	35307000	22397000	253580000	58836000	7.26758	22.4145	0.049175	0.0877216	FALSE
EQISDIDDAVR	11	P53999	0.00058699	0	4166300	12767000	0	0	0	-4.77586	18.0223	0.074298	0.102877	FALSE
EQIYDVYR	8	P38919	0.0046998	0	16393000	0	0	49935000	184700000	4.47775	20.6506	0.306439	0.343672	FALSE
EQLLQRAR	8	Q04917;F8WEB6;A2IDB1	0.0020459	0	0	0	0	0	0					FALSE
EQMERR	6	Q8IY63-2;Q8IY63	0.034436	0	0	0	130370000	75907000	0	7.28904	19.2788	0.065495	0.10096	FALSE
EQNIVFNAETYSNLIK	16	P42704	7.1603e-18	0	0	2660100	32483000	223580000	62578000	8.65895	21.8667	0.00456359	0.00918051	TRUE
EQYGQYALAVR	11	Q02413	0.00027993	5110300	8808200	64346000	0	126380000	0	-4.37096	21.5794	0.25029	0.31433	FALSE
EQYQQQQQWGSR	12	Q14103-3;Q14103;H0Y8G5;H0YA96;Q14103-4;Q14103-2	2.2801e-24	0	0	0	346140000	288860000	2203300000	13.5355	22.4021	2.28424e-05	0.000137282	TRUE
ERDQGGFGDR	10	Q92945;A0A087WTP3;M0R0I5	7.7959e-09	0	0	0	0	14610000	35859000	5.87588	18.5723	0.0689133	0.10096	FALSE
ERDQGGFGDRNEYGSR	16	Q92945;A0A087WTP3;M0R0I5	1.08e-32	0	0	0	199200000	136160000	0	7.7739	19.5213	0.0647879	0.10096	FALSE
ERDRDNQDREENDK	14	Q14152-2;Q14152	1.6961e-05	0	0	0	17540000	2771600	0	4.73259	18.0006	0.0808478	0.109771	FALSE
ERDVIMR	7	P60842;J3KT12;P60842-2;J3KSZ0;J3QL52;E7EQG2;Q14240;Q14240-2	0.0060444	0	0	2043400	694820000	274610000	147820000	10.771	22.7959	0.00111902	0.00270904	TRUE
ERDWFPDQGYR	11	Q9Y520-5;Q9Y520;Q9Y520-7;E7EPN9;Q9Y520-2;Q9Y520-3;Q9Y520-6;Q9Y520-4	0.0043123	0	0	0	0	30764000	97814000	6.71654	18.9926	0.067817	0.10096	FALSE
ERDYPFYER	9	A0A087WWP4;Q96T37-4;Q96T37-2;Q96T37-3;Q96T37	8.5506e-18	0	0	0	2018000000	7644400000	2600200000	16.0383	23.6535	2.70809e-06	8.61407e-05	TRUE
ERFESDRDRDHER	13	Q96T58	0.0023972	0	0	0	0	23350000	0	2.94753	17.1081	0.302887	0.343672	FALSE
ERLEIAR	7	Q15424-2;Q15424;Q15424-4;Q15424-3;K7EII0	0.021607	0	0	0	143600000	348990000	187900000	12.0195	21.6441	6.67123e-06	9.00051e-05	TRUE
ERLQLQR	7	Q4G146	0.00054427	0	213820	0	0	124290000	0	3.06103	17.8554	0.394365	0.420447	FALSE
ERPGFPPR	8	Q9UN86-2;Q9UN86	0.0074877	792030	0	949510	40117000	34243000	223740000	7.64597	22.1851	0.0030862	0.0064424	TRUE
ERRPTWAEER	10	Q8ND56-3;Q8ND56-2;Q8ND56;A0A0G2JQ95;A0A096LP11	7.7666e-08	401030	0	0	673290000	536080000	942130000	12.7513	23.003	4.17785e-05	0.000205791	TRUE
ERSEYLR	7	Q9Y3X0	0.0028227	0	0	0	0	10277000	21692000	5.46497	18.3668	0.0696119	0.10096	FALSE
ERVEDVPIPIYFPPESQR	18	A2IDC7;Q4TT37;A2IDC6;Q13084	6.4034e-07	0	0	0	211540000	214050000	166210000	11.9117	21.5902	4.12703e-06	8.61407e-05	TRUE
ERWPDYVR	8	Q9H2U1-2;Q9H2U1;E7EWK3;Q9H2U1-3	0.04627	0	0	0	0	11045000	10545000	5.15276	18.2107	0.0693216	0.10096	FALSE
ERYVEVVPCSTEEMSR	16	Q9H6T0-2;Q9H6T0	0.054549	0	0	0	0	55538000	91715000	6.96966	19.1192	0.0658648	0.10096	FALSE
ESAAPAAAPTAEAPPPSVVTRPEPQALPSPAIR	33	H3BLZ8;Q92841	5.3008e-54	0	0	0	3124800000	4056300000	3553700000	16.0941	23.6814	7.9156e-07	8.61407e-05	TRUE
ESEIIDFFLGASLK	14	P15880;I3L404;E9PMM9;E9PQD7;E9PPT0;H3BNG3	2.3332e-05	0	480410	1174400	164920000	454980000	63125000	9.09946	22.7736	0.00122179	0.00291969	TRUE
ESFDGSVR	8	P19338;H7BY16	0.0023999	0	0	4524500	129470000	181920000	348330000	9.79489	22.6901	0.00330927	0.00685461	TRUE
ESLDTAAVVQVGISR	15	Q7Z6E9-2;Q7Z6E9;Q7Z6E9-4	0.00073017	0	0	5380000	0	0	0	-2.24162	16.7551	0.31278	0.344527	FALSE
ESLGLWGPEEEPHLLAGQWPGRPK	24	Q5JSZ5;H0Y412	9.0677e-06	0	0	0	0	13347000	32734000	5.78855	18.5286	0.0691528	0.10096	FALSE
ESLLLQVR	8	S4R369;Q9BZE1	0.0014946	0	0	9070900	25859000	208640000	40322000	7.71473	21.9845	0.0191175	0.0349436	TRUE
ESMGHR	6	P52597	0.027201	0	0	0	53754000	0	22468000	6.27753	18.7731	0.0678519	0.10096	FALSE
ESPDMTK	7	Q01085-2;Q01085	0.024907	0	0	0	0	0	26545000	3.0092	17.1389	0.302325	0.343672	FALSE
ESPIPIEIPPAAVPSYVPESR	21	Q5TC82-2;Q5TC82	0.00040141	0	0	0	0	13487000	25041000	5.66473	18.4667	0.0686539	0.10096	FALSE
ESSNVVVTER	10	Q02413;Q02413-2	0.00010848	8794200	3515000	50996000	0	0	106050000	-4.16276	21.391	0.26305	0.32941	FALSE
ESTGAQVQVAGDMLPNSTER	20	Q15366-3;Q15366-4;Q15366-6;Q15366-2;Q15366-7;Q15366-5;Q15366;Q15366-8;F8W0G4;F8VXH9;F8VZX2;H3BRU6;Q15365;E9PFP8;P57721-5;P57721-4;P57721;J3QT27;P57721-2;P57721-3	1.8206e-50	0	3292400	172780000	2025500000	2482600000	6916300000	10.0543	26.5769	0.017373	0.0317911	TRUE
ESTLHLVLR	9	J3QS39;J3QTR3;F5H6Q2;F5GYU3;F5H2Z3;F5H265;B4DV12;F5H388;F5H747;F5GXK7;J3QKN0;Q5PY61;Q96C32;P62987;P62979;P0CG47;P0CG48;M0R1M6;M0R2S1;J3QLP7;J3QRK5;K7EMA8;J3KSM4	7.6629e-23	489100000	1063200000	1294800000	5500800000	6348500000	6016000000	2.76184	31.0881	0.0119956	0.0223671	FALSE
ESTYQGHHTPPVQK	14	P00414	0.00011314	3822400	872520	0	35288000	42846000	273670000	7.07266	22.6147	0.0107268	0.0201415	TRUE
ESVLVEWR	8	Q8IWA0	0.0040986	0	0	0	0	28528000	100240000	6.69203	18.9803	0.0682201	0.10096	FALSE
ETAPLEGHQQQGDER	15	Q9Y2T7;I3L2D6	1.2571e-07	0	0	0	0	40802000	73586000	6.71547	18.9921	0.0663824	0.10096	FALSE
ETCLITFLLAGIECPR	16	Q7KZF4;H7C597	1.5572e-18	0	0	0	35064000	249670000	298890000	11.4037	21.3362	6.82554e-05	0.000294795	TRUE
ETDLLILFK	9	P05455	0.058695	0	0	0	29236000	50033000	26545000	9.37886	20.3238	1.99599e-05	0.00012737	TRUE
ETDLQELFR	9	O75821;K7ENA8;K7EP16;K7EL20;K7ER90	0.00011293	0	0	0	0	120230000	189900000	7.69108	19.4799	0.0649415	0.10096	FALSE
ETDLQELFRPF	11	K7ER90	0.032662	0	0	0	6846300	0	26725000	5.36997	18.3193	0.072871	0.101838	FALSE
ETDLQELFRPFGSISR	16	O75821;K7ENA8;K7EP16	1.0589e-69	0	3563300	1306700	3117200000	3727600000	9655900000	12.9285	25.7031	0.000478194	0.00134632	TRUE
ETEAYFADLIMK	12	Q8N5C6;Q8N5C6-2	0.012499	0	0	11987000	0	0	0	-2.62688	16.9478	0.306448	0.343672	FALSE
ETEELHHDR	9	O60869;O60869-2;O60869-3	8.8055e-11	9785400	466000	0	17215000	2106700	0	0.997181	19.7274	0.742332	0.762421	FALSE
ETGDPGGQLVLAGDPR	16	Q9HCE1;Q5JR04;Q9HCE1-2	5.3516e-18	0	0	5567300	202480000	388980000	478820000	10.4287	23.1067	0.00292353	0.00616372	TRUE
ETGFHR	6	Q9GZT3;Q9GZT3-2;A0A087WUN7;H0YJ40;G3V4X6;G3V2S9;H0YJW7	0.037153	0	0	419610	233650000	291460000	537970000	11.658	22.4781	8.08247e-05	0.000333955	TRUE
ETILNLLR	8	Q6P158;Q6P158-2;A0A087WZ11	0.022941	0	0	0	0	6533600	39674000	5.53749	18.4031	0.075154	0.103616	FALSE
ETMGHR	6	G8JLB6;P31943;E9PCY7;D6RBM0;E7EN40;D6RIU0;D6RFM3;D6RIT2;D6RAM1;D6R9T0;D6RDU3;D6RJ04;D6RIH9;E7EQJ0;D6RDL0;H0YAQ2;P55795	0.055783	0	0	0	1819600	0	15279000	4.46386	17.8663	0.0870127	0.116923	FALSE
ETPEEVAADVLAEVITAAVR	20	O43823	2.5039e-07	0	0	0	9020800	0	0	2.49017	16.8794	0.308379	0.343672	FALSE
ETPFELIEALLK	12	Q08211	0.0013939	1686300	2089200	0	834130000	1379400000	609910000	10.6223	24.4159	0.000910609	0.00227063	TRUE
ETPPNGNLSPAPR	13	P48634;P48634-2;P48634-3	2.5488e-05	3205400	0	3446500	974450000	1379100000	2563800000	10.8379	25.0733	0.00153249	0.00352582	TRUE
ETQALILAPTR	11	P38919	1.8381e-07	0	0	644760	68531000	501550000	498270000	11.0858	22.3986	0.000424285	0.00122093	TRUE
ETQALVLAPTR	11	E7EQG2;Q14240;Q14240-2;J3KSN7	0.00045731	0	0	0	6817700	58310000	33856000	8.86934	20.069	0.000208154	0.000686999	TRUE
ETQSQLETER	10	P15924;P15924-3;P15924-2	8.0424e-05	14414000	2357500	81665000	0	18947000	21041000	-2.3655	22.5616	0.437621	0.464202	FALSE
ETSLLAVPGALSPLAIPNAAAAAAAAAAGR	30	Q9UKA9;Q9UKA9-2;Q9UKA9-5	8.6747e-13	0	0	0	102860000	16662000	77617000	9.97102	20.6198	7.68618e-05	0.000322432	TRUE
ETSPLLR	7	Q9H4B6;G3V453	0.016583	0	0	0	0	0	0					FALSE
ETSTLQVEQNGDYGR	15	X6RLN4;Q71RC2-2;Q71RC2-5;Q71RC2-3;Q71RC2;Q71RC2-4;Q96J85;Q71RC2-7	1.2407e-32	0	0	4891900	398680000	143900000	987340000	10.6865	23.1735	0.00285203	0.00602929	TRUE
ETTLITPFPVLLFGGDIEVQHR	22	A0A087WYN9;Q7Z478	1.6162e-05	0	0	0	70486000	40806000	0	6.69482	18.9817	0.0663444	0.10096	FALSE
ETVIQFLER	9	O60287	0.019835	0	0	0	0	7062900	0	2.3725	16.8206	0.3103	0.34371	FALSE
EVAALCR	7	P12956-2;P12956;B1AHC9	0.025767	0	0	0	0	38170000	63295000	6.61096	18.9398	0.0664176	0.10096	FALSE
EVATAIR	7	P15880;H0YEN5;I3L404;E9PMM9;E9PM36;E9PPT0	0.012633	1210700	239740	29641000	590730000	1401600000	1408900000	9.00488	25.469	0.00391669	0.00796559	TRUE
EVATDVR	7	O75534-2;O75534;O75534-3;O75534-4;E9PLT0;E9PNG3	0.023968	0	0	0	0	0	17532000	2.80972	17.0392	0.304275	0.343672	FALSE
EVDEISPEDDQR	12	A0A087WWP4;Q96T37-4;Q96T37-2;Q96T37-3;Q96T37	1.2721e-18	0	1280500	4728900	3093100000	6895900000	9674500000	13.0951	25.9128	0.00054256	0.00149011	TRUE
EVDEQMLNVQNK	12	Q5ST81;Q5JP53;P07437;Q9BVA1;Q13885;P68371	4.1037e-05	0	0	11152000	0	0	0	-2.59216	16.9304	0.306911	0.343672	FALSE
EVEQLR	6	E7EU85;E9PFF5;B4DXZ6;P51114-3;P51114-2;P51114	0.042571	0	0	0	172720000	209510000	219240000	11.9371	21.6029	4.02442e-06	8.61407e-05	TRUE
EVETQALALSTNR	13	Q86U38-2;Q86U38	2.7078e-05	0	0	0	0	0	297120000	4.17071	17.7197	0.295858	0.343672	FALSE
EVFSIAGTVK	10	A0A087WUT0;A0A0A0MR39;Q9P2K5;A0A0A0MQW0;Q9P2K5-2;H0YN19	0.0023885	0	0	0	83884000	0	148280000	7.39899	19.3338	0.0653996	0.10096	FALSE
EVFSMAGVVVR	11	P52272;A0A087X0X3;P52272-2;M0R2T0;M0R019;M0R0N3;M0QYQ7;M0QZM1	2.3087e-07	0	0	1478400	717480000	3454600000	5921500000	13.9344	24.222	0.000285107	0.000885448	TRUE
EVGSIIGK	8	Q15366-3;Q15366-4;Q15366-6;Q15366-2;Q15366-7;Q15366-5;Q15366;Q15366-8;F8W0G4;F8W1G6;F8VTZ0;H3BSP4;C9K0A2;F8WC71;C9IZV9;C9J7A9;C9JSA6;C9J5V4;C9JTY5;C9JZY3;C9J0A4;F6TJN8;P57723-2;P57723;F8VZX2;H3BRU6;Q15365;E9PFP8;P57721-5;P57721-4;P57721;J3QT27;P57721-2;P57721-3	0.0567	0	0	10855000	81680000	293320000	273730000	9.26635	22.8467	0.00897066	0.0170365	TRUE
EVICTSR	7	U3KQS7;U3KQK1;V9GZ56;Q9Y4Z0;M0QXB0	0.009427	0	162350	403780	0	90244000	164560000	5.9298	20.1537	0.130832	0.170944	FALSE
EVIDFAR	7	Q8N983-4;H0Y6Y8;B1AL05;Q8N983-3;Q8N983-2;Q8N983;Q8N983-6;Q8N983-7;H0YBU8	0.0083188	170360000	229930000	181760000	169510000	409280000	1044100000	1.11561	28.0772	0.276952	0.343672	FALSE
EVISWGSGR	9	F8WB06;H0YH87;F8VQP2;V9GY86;Q99700-2;Q99700-5;Q99700-4;Q99700;F8VRK6	0.0040711	0	0	631190	43258000	296700000	692790000	10.7808	22.2359	0.000702245	0.00184058	TRUE
EVLAGR	6	Q00839-2;Q00839;Q5RI18	0.052789	3376700	1949200	0	7227600	4316600	1759600	2.45247	20.6316	0.229912	0.290022	FALSE
EVLLEAQDMAVR	12	E7ESL0;A0A0C4DGX2;J3KQY1;Q9NWU5-2;Q9NWU5-3;Q9NWU5	0.00029209	0	0	0	0	7375300	446470000	6.75987	19.0143	0.0899726	0.120597	FALSE
EVLPEASTWEQGLR	14	Q9BYK8;Q9BYK8-2;Q9BYK8-4	0.04824	0	0	3040900	0	128130000	234580000	5.85605	20.5296	0.177841	0.227916	FALSE
EVLPSTR	7	Q7KZF4	0.011005	0	0	5028100	78601000	89647000	557200000	9.38973	22.5383	0.00563338	0.0111146	TRUE
EVLSFDVTQSPFFPVVLGVR	20	A0A087WXK2;A0A087WUL4;A0A087WX23;Q86TG7	7.3904e-31	0	0	0	75889000	27601000	14769000	9.26956	20.2691	7.27156e-05	0.000309346	TRUE
EVLTLR	6	Q9HCE1;Q5JR04;Q9HCE1-2	0.027622	0	0	0	40432000	192950000	271370000	11.3018	21.2852	4.37745e-05	0.000212481	TRUE
EVMFPPGTR	9	B4DHE8;B4DM51;Q96DH6-3;Q96DH6-2;Q96DH6	0.0014481	0	0	4550500	515610000	1149200000	2754400000	12.3375	23.9642	0.00126634	0.00300825	TRUE
EVMLILIR	8	O75533	0.0001266	0	0	1324100	223410000	1106700000	720900000	11.8662	23.1349	0.000453681	0.00128632	TRUE
EVMSPTGSAR	10	O43347;H0YHB7	0.00030159	0	0	243070	651670000	690490000	1316300000	13.2589	23.016	1.70006e-05	0.000118586	TRUE
EVQDPAPAQVQAQ	13	Q8N983-4	3.4842e-05	35379000	12642000	15122000	0	0	5480200	-6.28793	21.0288	0.0251153	0.0455439	FALSE
EVQMHSFPLQFTLHCALLANK	21	P42704;A0A0C4DG06;B8ZZ38	2.8217e-08	0	0	0	0	109830000	0	3.69212	17.4804	0.297814	0.343672	FALSE
EVQQTLEELR	10	Q8N5C6	0.00025573	3796500	11161000	62416000	0	5375200	0	-5.84569	20.7984	0.0442838	0.0792897	FALSE
EVQTNDLK	8	D6R9B6;D6RB09;E9PFI5;H0Y9Y4;D6RG13;D6RAT0;P61247	0.018062	0	6838400	11202000	0	0	0	-4.95127	18.11	0.070663	0.101078	FALSE
EVQVIPWVLADSNFVR	16	H3BNC9;A0A0G2JP62;A0A0J9YXP0;A0A087X171;A0A087WVR7;A0A087WXG7;A0A024R214;Q9BZB8-4;Q9BZB8-2;Q9BZB8-3;Q9BZB8	5.0919e-10	0	0	0	46768000	43133000	213740000	10.5365	20.9026	4.58045e-05	0.000219461	TRUE
EVTAAQVAR	9	A5YKK6-2;A5YKK6;A5YKK6-3;A5YKK6-4	0.013004	0	0	0	0	53043000	26562000	6.35162	18.8101	0.0672333	0.10096	FALSE
EVTVFVPTWQLK	12	Q9P2P1	0.00046051	0	0	0	0	16760000	83717000	6.34963	18.8091	0.070664	0.101078	FALSE
EVWTYMK	7	I3L2K5;Q8IWR0	0.0172	0	394710	0	0	216220000	546380000	7.49616	20.3678	0.0988559	0.13148	FALSE
EVYAAAAEVLGLILR	15	P78527;P78527-2	2.0911e-39	0	0	0	362740000	137460000	31846000	11.1635	21.2161	8.43773e-05	0.000343786	TRUE
EVYQQQQYGSGGR	13	Q99729-3;D6R9P3;D6RD18;D6RBZ0;A0A087WZV1;Q99729-4;Q99729-2;Q99729	1.9042e-25	0	5818500	21202000	5953200000	10272000000	14807000000	12.3568	26.9931	0.0025626	0.00550924	TRUE
EWLLDAPELPEGHLEDWLEK	20	Q9UDW3	2.5838e-05	0	0	0	56747000	46366000	54241000	10.0048	20.6367	1.03194e-05	9.64351e-05	TRUE
EWSQHINGASHSR	13	D6REM6;A8MXP9;P43243;D6R991;H0Y8T4	7.6922e-31	16077000	5840600	0	536310000	1937000000	2907900000	9.7455	25.5563	0.00739043	0.0142773	TRUE
EYFGQFGEVK	10	O43347	0.000549	0	2327800	5623700	1409100000	2361800000	3659500000	11.3635	25.4177	0.00140538	0.00328195	TRUE
EYGASPVLSQGVDPR	15	Q14674;Q14674-2	8.5948e-05	10588000	2891100	0	10066000	0	0	-1.96727	19.1608	0.538831	0.564356	FALSE
EYLTTLGQR	9	H7BXY3;Q7L2E3-3;Q7L2E3;Q7L2E3-2	0.00073702	15679000	16126000	61193000	561400000	614370000	633790000	4.59545	26.8684	0.00224398	0.00490521	TRUE
FAAATGATPIAGR	13	C9J9K3;A0A0C4DG17;P08865;A6NE09;F8WD59	4.7133e-14	0	0	4407800	355730000	814460000	1465700000	11.7054	23.6328	0.00149902	0.00346537	TRUE
FACHSASLTVR	11	Q15233;Q15233-2;C9JYS8;C9IZL7	8.996e-32	1253400	486930	4445600	1393600000	5232100000	10071000000	11.5519	26.1875	0.000145557	0.00051934	TRUE
FAEFQYLQPGPPR	13	Q8N163-2;Q8N163;G3V119;H0YB24;E5RHJ4	3.8086e-10	0	0	0	0	155330000	714270000	8.45133	19.86	0.0661969	0.10096	FALSE
FAGAHLRPEGQNLVQEELAAR	21	Q96G46;Q96G46-2	3.577e-82	0	0	0	0	80725000	115750000	7.26143	19.265	0.065328	0.10096	FALSE
FAHPADSTMIDTNDNTVTVCMDYIK	25	C9JP00;A0A0A0MQX8;Q9NR56-7;Q9NR56-6;Q9NR56-2;Q9NR56-5;Q9NR56;H7C4T5;Q9NR56-3;Q9NR56-4;C9JCX1;H7C4Y1;Q86VM6	5.7119e-14	0	0	0	0	109000000	324970000	7.90228	19.5855	0.0657618	0.10096	FALSE
FAPEMDDYVGTFLEGCQDDPER	22	Q9BQG0;Q9BQG0-2;I3L1L3	0.024179	0	0	0	0	30614000	75305000	6.58842	18.9285	0.0672905	0.10096	FALSE
FAPSVVQSDR	10	Q9BYK8;Q9BYK8-2;Q9BYK8-4	5.9471e-05	12852000	10764000	26290000	96772000	94892000	47548000	2.30251	25.0257	0.0294065	0.0530066	FALSE
FAQKMLRK	8	P18124	0.018197	0	0	0	0	9985400	0	2.53902	16.9038	0.307655	0.343672	FALSE
FAQLEFQLGDAER	13	Q14690	0.0012827	0	10176000	5350200	0	0	0	-4.78706	18.0279	0.0718276	0.101484	FALSE
FAQPGSFEYEYAMR	14	Q15233;Q15233-2;C9JYS8;H7C367	1.0179e-06	0	0	0	93079000	233360000	608220000	12.1823	21.7255	2.34849e-05	0.000139577	TRUE
FATHAAALSVR	11	P23246;P23246-2	9.8991e-14	0	0	7276900	7624900000	7458000000	6949400000	14.7516	25.397	0.000653151	0.00172882	TRUE
FATHGAALTVK	11	Q8WXF1;Q8WXF1-2;X6RDA4	3.061e-05	0	0	1056500	3610600000	9418000000	934910000	14.4677	24.327	0.000179704	0.000610843	TRUE
FAVGIVIGR	9	E9PEB5;Q96AE4;Q96AE4-2;Q96I24;Q96I24-2	0.00031576	0	0	0	1014500000	3567800000	673350000	14.6914	22.98	6.97758e-06	9.00051e-05	TRUE
FCIWTESAFR	10	P36578;H3BM89	3.8225e-07	0	0	3891500	0	7077700	429720000	4.63582	20.0381	0.264019	0.330538	FALSE
FCLQYTR	7	Q14152-2;Q14152	0.001762	0	0	0	195520000	1309700000	4017600000	14.2767	22.7727	5.13583e-05	0.000238034	TRUE
FDAMPFTLR	9	Q9UQ80-2;Q9UQ80	0.00037321	0	0	6073800	176560000	2121400000	4319600000	12.1945	24.0315	0.00280987	0.00595846	TRUE
FDDNYAFLHR	10	Q8IUX4	8.2134e-05	0	0	0	0	167630000	216570000	7.9141	19.5914	0.0645713	0.10096	FALSE
FDGLLGFPGGFVDR	14	Q9BRJ7;K7EIN2;K7ENA3;W4VSQ8;Q9BRJ7-2	0.0002001	0	0	0	50446000	40648000	46497000	9.81086	20.5398	1.14933e-05	9.88194e-05	TRUE
FDGVEGPR	8	Q6PKG0;Q6PKG0-3;A0A0B4J210;E5RH50;H0YBW1;H0YAN4	0.0034655	0	0	0	0	68497000	189620000	7.41981	19.3442	0.0662204	0.10096	FALSE
FDIDMMVSLLR	11	Q96EH3	2.1199e-07	0	0	0	29572000	21443000	32212000	9.06995	20.1693	1.94817e-05	0.000126057	TRUE
FDLMYAK	7	F5H5D3;Q9BQE3;P68363;Q71U36-2;Q71U36;P68363-2;P68366-2;P68366;C9J2C0;Q9NY65-2;Q9NY65;Q6PEY2;Q13748;V9GZ17;A6NHL2-2;A6NHL2	0.033941	0	0	4745500	0	3603800	715690	1.1392	18.3852	0.664985	0.686492	FALSE
FDQLFDDESDPFEVLK	16	Q8NC51;Q8NC51-2;Q8NC51-3;Q8NC51-4	2.9788e-09	0	1156800	1323800	839470000	882460000	4268300000	11.7469	24.5775	0.000484322	0.00136039	TRUE
FDRPPAR	7	A0A0B4J1Z1;C9JAB2;Q16629-3;Q16629-2;Q16629-4;Q16629;F8WEA1	0.034309	0	0	2315700	3976400000	2823700000	5576400000	14.4163	24.6787	0.000238053	0.000762908	TRUE
FDSPESAEK	9	A0A087WUT0;A0A0A0MR39;Q9P2K5;H0YKS1;A0A0A0MQW0;Q9P2K5-2;A0A0C4DGV1;Q9P2K5-3	0.023798	0	0	534610	76633000	73552000	56582000	9.26026	21.3957	0.000327345	0.000986953	TRUE
FDTGNLCMVTGGANLGR	17	P62701	2.7933e-58	0	0	0	0	257160000	1071300000	8.88872	20.0787	0.0654531	0.10096	FALSE
FDTIYQILLK	10	Q14258	0.0047279	0	0	0	0	20322000	7963900	5.31098	18.2898	0.0708646	0.101235	FALSE
FDTLCDLYDTLTITQAVIFCNTK	23	P38919	8.2702e-06	0	0	0	2673800	14347000	0	4.61868	17.9437	0.0800522	0.108875	FALSE
FDVQWIFVK	9	Q9BYJ9	0.0043207	0	0	0	29983000	43731000	62693000	9.73954	20.5041	1.71926e-05	0.000119235	TRUE
FEAMQR	6	E7EUA0;Q0ZGT2-3;Q0ZGT2-2;Q0ZGT2	0.030089	0	0	0	7423000	38223000	0	5.58095	18.4248	0.0737368	0.102417	FALSE
FEDPRDAEDAIYGR	14	Q13242;S4R3G0;H0YIB4	2.7226e-09	7525400	5883000	2218500	13294000000	10087000000	12228000000	11.3196	27.7973	1.57095e-05	0.000113184	TRUE
FEDVVNQSSPK	11	Q01085-2;Q01085	5.3395e-09	0	0	19807000	26564000	22508000	1783300000	8.10355	22.5545	0.0422915	0.0757507	FALSE
FEEDIINSMSNSPATSKPPVTLR	23	E9PFP8;P57721-5;P57721-4;P57721;J3QT27;P57721-2;P57721-3	5.0673e-17	0	0	0	0	41665000	121820000	6.96795	19.1183	0.0670788	0.10096	FALSE
FEILSVESLCEGMR	14	Q14690	0.0014063	12226000	8156900	0	0	0	0	-5.07813	18.1734	0.0699805	0.10096	FALSE
FEPPQSDSDGQR	12	O15042-2;O15042;E7ET15;H0Y8D9;E7EW00	7.2377e-08	0	0	1319600	273370000	489000000	444890000	11.34	22.8701	0.000415876	0.00120175	TRUE
FEPPQSDSDGQRR	13	O15042-2;O15042;E7ET15;H0Y8D9;E7EW00	1.7379e-06	4356400	327560	0	253890000	433190000	476210000	9.80888	23.5746	0.00173255	0.00391723	TRUE
FEPYANPTK	9	P52272;A0A087X0X3;P52272-2;M0R2T0;M0R019;M0R0N3;M0QYQ7;M0R0Y6	0.00078371	0	0	4515700	228300000	573620000	611790000	10.8917	23.2376	0.00203744	0.0044986	TRUE
FESDRDRDHER	11	Q96T58	0.00012815	0	0	0	0	0	22193000	2.92309	17.0959	0.30312	0.343672	FALSE
FESILPR	7	Q08211	0.0099521	0	0	3922400	531000000	901970000	2660000000	12.2898	23.8689	0.00112013	0.00270948	TRUE
FESPEVAER	9	P52272;A0A087X0X3;P52272-2	0.0012586	0	400060	5297400	242110000	571060000	445860000	9.69704	23.7089	0.00222141	0.00486028	TRUE
FESQDTVALLEAILDGIVDPVDSTLR	26	P78527;P78527-2	3.9222e-06	0	0	0	11113000	7027400	0	4.96055	18.1146	0.0705373	0.101078	FALSE
FESSYR	6	Q5BKZ1	0.030971	563030	601090	699070	356050000	805240000	1241600000	10.1622	24.3195	2.67224e-05	0.000151131	TRUE
FFDLICLMEQIDVTLK	16	Q96EY7;Q96EY7-2	8.9867e-05	0	0	0	35509000	47265000	3573100	8.48057	19.8746	0.000577484	0.00156727	TRUE
FFEFGSLDQK	10	A0A0C4DG68;A0A0A0MR59;Q8TB72-2;Q8TB72-4;Q8TB72-3;Q8TB72	5.9471e-05	0	0	1995400	0	330760000	340730000	6.69423	20.7461	0.146111	0.189571	FALSE
FFEFGSLEQK	10	Q5T1Z4;Q5T1Z8;Q14671-2;Q14671-3;H0YDK8;H0YC97;H0YDC5;Q14671;H0YEH2;E9PR38;Q14671-4	8.4755e-06	0	0	21236000	87064000	2365200000	3790900000	11.242	24.1572	0.0103013	0.0194181	TRUE
FFESFGDLSTPDAVMGNPK	19	F8W6P5;P68871	0.011526	0	0	6672400	36672000	0	0	0.819467	18.3892	0.819204	0.833382	FALSE
FFEVILIDPFHK	12	P61313;E7EQV9;E7ENU7	8.4839e-05	110660000	71625000	1845200	0	55312000	0	-5.54704	21.7701	0.15249	0.197157	FALSE
FFFDVGSNK	9	Q00577	4.8681e-05	0	0	658530	37500000	206450000	489520000	10.3503	22.041	0.000761353	0.00196242	TRUE
FFMGNQVLK	9	P13010	0.015023	0	1652700	0	0	42920000	13117000	4.23645	19.4266	0.211234	0.267572	FALSE
FFSGYGR	7	Q13247-3;Q13247;Q13247-2	0.010445	0	0	0	153000000	127870000	209370000	11.6192	21.4439	5.36822e-06	8.61407e-05	TRUE
FFTESR	6	Q7KZF4	0.0015337	0	2538000	29626000	2184700000	2408900000	2128100000	10.4825	25.8179	0.0054651	0.0108007	TRUE
FGEVVDCTLK	10	Q14103-3;Q14103;H0Y8G5;H0YA96;D6RAF8;Q14103-4;Q14103-2;D6RD83;D6RF44;D6RBQ9	0.0011982	0	1165800	21198000	703540000	3169900000	6949600000	11.1738	25.6285	0.00421745	0.00853763	TRUE
FGFELVK	7	Q5JTH9-2;Q5JTH9-3;Q5JTH9	0.026925	0	0	0	0	82270000	197590000	7.52771	19.3982	0.0657603	0.10096	FALSE
FGFGFGNGMK	10	V9GZ50;Q9ULX6;Q9ULX6-2	1.8979e-05	0	0	0	330980000	1456500000	1960200000	14.2358	22.7522	1.05867e-05	9.7011e-05	TRUE
FGFPEGSVELYAEK	14	P23396;F2Z2S8;H0YCJ7;H0YF32;E9PPU1	7.9754e-05	0	0	1826000	109560000	284370000	82704000	9.67429	22.1935	0.00155461	0.0035648	TRUE
FGFPEGSVELYAEKVATR	18	P23396;F2Z2S8;H0YCJ7;H0YF32;E9PPU1	4.0113e-05	0	0	0	31221000	18468000	16781000	8.71063	19.9896	2.9262e-05	0.000160094	TRUE
FGGNPGGFGNQGGFGNSR	18	Q13148;Q13148-4;A0A087WX29	7.5733e-69	1894500	1601800	45361000	5132300000	8815800000	8837300000	10.4786	27.5392	0.000625621	0.00167249	TRUE
FGGPVHHQAQR	11	Q15717;Q15717-2	6.1204e-18	159930000	150940000	5108000	53293000000	76026000000	89492000000	10.4845	30.8111	0.000737955	0.00191542	TRUE
FGGSYGGR	8	Q5BKZ1	0.00019246	0	303140	873030	690020000	806370000	1050700000	11.7793	23.7495	0.000116778	0.000440431	TRUE
FGIWTGEYK	9	Q9NUD5;Q9NUD5-2	0.0014699	0	0	282850	59754000	236820000	144850000	10.4611	21.69	0.000114624	0.000433664	TRUE
FGNAFHLCR	9	Q6P2Q9;I3L0J9	1.5985e-05	6527200	16213000	3573300	401560000	4043400000	2496600000	7.78459	26.6781	0.000932864	0.00232252	TRUE
FGNLIEVYLVSGK	13	Q8IUH3-3;Q8IUH3;H7BZE0;H7C476	0.00062423	0	0	0	0	59724000	24155000	6.36299	18.8158	0.0677624	0.10096	FALSE
FGPLASVK	8	O15042-2;O15042;E7ET15;H0Y8D9;E7EW00	0.022193	873390	1438600	4666500	416710000	1346700000	1739300000	9.10357	25.3339	0.000199408	0.000663776	TRUE
FGPLFVR	7	Q8WV60;B7Z8R2	0.0091533	0	0	0	15790000	131820000	149760000	10.3805	20.8246	0.000137483	0.000496381	TRUE
FGPLIVDWPHK	11	E5RJM0;B7ZLQ8;Q17RY0-2;Q17RY0;E5RFP2;Q17RY0-3	0.00025963	0	0	0	718230000	619390000	4511500000	14.598	22.9333	1.44387e-05	0.000108741	TRUE
FGPLVVDWPHK	11	Q8NE35-2;H0Y9D9;J3KN18;Q7Z5Q1-7;Q7Z5Q1-5;Q7Z5Q1-4;Q7Z5Q1-6;Q7Z5Q1-3;Q7Z5Q1;Q8NE35;Q7Z5Q1-8;Q7Z5Q1-9	0.0012089	0	0	0	86558000	292800000	688300000	12.316	21.7923	2.98962e-05	0.000162563	TRUE
FGPYESYDSR	10	Q5BKZ1	3.9483e-05	0	0	1658300	602040000	1211900000	1320700000	12.5695	23.5947	0.000339197	0.00101548	TRUE
FGQAATMEGIGAIGGTPPAFNR	22	Q15233;Q15233-2	1.1805e-94	0	0	0	735160000	823130000	1982600000	14.3506	22.8096	3.16426e-06	8.61407e-05	TRUE
FGQGGAGPVGGQGPR	15	P23246	7.5031e-18	0	0	4239500	1180600000	2043400000	2818200000	13.0577	24.2902	0.000764784	0.00196811	TRUE
FGSGMNMGR	9	P52272;A0A087X0X3;P52272-2;M0R019;M0QYL3;M0QZM1	0.00016901	1249500	226020	6431500	4047900000	9370400000	10515000000	12.5587	26.4979	0.00017474	0.000596401	TRUE
FGSPADSWWRPEPTMPPTSWR	21	H7BXY3;Q7L2E3-3;Q7L2E3;Q7L2E3-2	8.7578e-05	0	0	0	0	0	47489000	3.28892	17.2788	0.300147	0.343672	FALSE
FGTVLK	6	O95758-1;O95758-6;O95758-2;O95758;O95758-5;O95758-4;O95758-7;A6NLN1;P26599;P26599-2;P26599-3;K7EKJ7;K7EK45;A0A087WU68	0.056644	0	0	5890800	2065800000	2745700000	1854500000	13.1094	24.4743	0.000977857	0.00242079	TRUE
FGVITEVDIK	10	A0A087WWP4;Q96T37-4;Q96T37-2;Q96T37-3;Q96T37	0.00067585	0	8590500	20940000	7760200000	9418500000	14039000000	12.2355	27.1139	0.00288576	0.00609526	TRUE
FGVITEVDIKR	11	A0A087WWP4;Q96T37-4;Q96T37-2;Q96T37-3;Q96T37	1.5391e-05	0	0	0	152280000	158090000	262330000	11.8274	21.548	5.32341e-06	8.61407e-05	TRUE
FGVVTEVVMIYDAEK	15	K7EQ55;K7EK33;Q96EP5;Q96EP5-2;K7EQ02	1.5057e-12	0	0	0	64988000	120320000	186680000	11.123	21.1958	1.21718e-05	0.00010183	TRUE
FGYVDFESAEDLEK	14	P19338	2.727e-07	0	0	1781100	0	7682800	8111500	3.14202	18.9153	0.278033	0.343672	FALSE
FHDFDHR	7	Q15424-2;Q15424;Q15424-4;Q15424-3;K7EII0;Q14151	7.6111e-09	19473000	7852600	1201000	876800000	1546200000	1575800000	7.82389	26.3505	0.000961534	0.00238651	TRUE
FHEQFIVR	8	Q06787-8;Q06787-5;Q06787-6;Q06787-9;Q06787-3;Q06787;R9WNI0;A8MQB8;G3V0J0;Q06787-2;Q06787-4;Q06787-7;A0A087WXI3;G8JLE9;Q8IXW7;A0A087WWR6;A0A087WY29	0.00045664	0	0	0	883400000	922580000	3570300000	14.7767	23.0227	5.43294e-06	8.61407e-05	TRUE
FHHTIGGSR	9	P61313	0.00047941	2852800	7744100	0	860730	0	0	-2.99303	18.4911	0.246572	0.309822	FALSE
FHPIQGHR	8	Q13151	0.00635	0	223250	0	69297000	25117000	10062000	8.28463	20.488	0.000470158	0.00132668	TRUE
FHVFAR	6	Q96EY7	0.037137	0	0	0	573440000	2788200000	1519400000	14.6899	22.9793	5.67039e-06	8.78819e-05	TRUE
FICISDLR	8	Q6P2Q9	0.0094323	4416200	8876500	11481000	0	2847100	0	-5.29965	20.2197	0.028994	0.0522825	FALSE
FIEIAAR	7	Q00839-2;Q00839	0.0095179	4988800	1194100	20832000	135310000	309620000	741180000	5.9776	25.2388	0.00541318	0.0107108	TRUE
FIESIQSIPEALK	13	Q5SZ82;A0A087WXU0;Q9NWS8-2;Q9NWS8	0.010592	0	0	0	0	0	0					FALSE
FIGPDQHR	8	Q96EY7;Q96EY7-2	0.0020335	0	939600	2271100	800370000	1492600000	2280800000	11.5157	24.6215	0.000528818	0.00146153	TRUE
FIHGLIK	7	H7BXY3;Q7L2E3-3;Q7L2E3;Q7L2E3-2	0.027827	0	7383200	0	103750000	455870000	289380000	9.8055	22.9309	0.00535876	0.0106337	TRUE
FIMESGAK	8	P23396;P23396-2;E9PL09;H0YEU2	0.0040144	0	3536700	29688000	8171100000	15432000000	17518000000	12.8632	27.1688	0.00229614	0.00501014	TRUE
FKPGVISEELQDALGVTDK	19	F5H6J5;F5GX80;Q6NZY4-2;Q6NZY4	1.2891e-21	0	0	0	198800000	195150000	674130000	12.5107	21.8897	1.05127e-05	9.67074e-05	TRUE
FLAAVAHSPLAAQLK	15	Q9HCE1;Q5JR04;Q9HCE1-2	1.4779e-57	0	0	0	960800000	1491800000	1606600000	14.6641	22.9664	1.58146e-06	8.61407e-05	TRUE
FLASVLHNGLGR	12	Q8N983-4;H0Y6Y8;B1AL05;Q8N983-3;Q8N983-2;Q8N983;Q8N983-6;Q8N983-7;M0R051	3.3581e-12	104150000	158290000	227790	304320000	1312600000	3081600000	6.10746	26.9435	0.0763914	0.104783	FALSE
FLCIFLEK	8	P78527;P78527-2	0.0064127	0	0	0	30003000	264360000	131280000	10.9605	21.1146	6.76764e-05	0.000292887	TRUE
FLDALELSQSPMLLELMTEVLCR	23	P78527;P78527-2	3.754e-24	0	0	0	10162000	4116100	0	4.66029	17.9645	0.0736476	0.102359	FALSE
FLDGQAVLR	9	Q14674;Q14674-2	0.005796	1877200	3790000	1783800	0	2239800	328060	-2.80252	19.7522	0.119681	0.15714	FALSE
FLDQNLQK	8	P15924;P15924-3;P15924-2	0.0021276	0	786400	7509100	0	2096200	85537000	1.64143	20.1739	0.632399	0.655519	FALSE
FLFENQTPAHVYYR	14	O15042-2;O15042;E7ET15;O15042-3	1.1456e-24	0	2308200	0	1430200000	1107500000	350230000	12.145	23.5415	0.000685316	0.00179937	TRUE
FLGATTDTTVLEANAVLLGIQESK	24	E5RGC7;E5RFH3;H0YAT2;Q9Y2Q9	1.3735e-34	0	0	0	40139000	60784000	34485000	9.75072	20.5097	1.48509e-05	0.000110021	TRUE
FLGTEVLLR	9	Q8IXT5;B9ZVT1	0.0010651	0	0	0	0	143410000	44684000	7.08006	19.1744	0.0671589	0.10096	FALSE
FLGTVEK	7	O75534-2;O75534;O75534-3;O75534-4;E9PLT0	0.03105	0	0	0	0	106480000	299580000	7.85191	19.5603	0.0656929	0.10096	FALSE
FLHDVGR	7	Q96G46;Q96G46-2	0.045197	0	0	0	0	37987000	0	3.18156	17.2251	0.300917	0.343672	FALSE
FLILPDMLK	9	P62318-2;P62318	0.0053017	36931000	126940000	127130000	0	36358000	258060000	-3.4288	24.6121	0.339075	0.364158	FALSE
FLIPDYNDEIR	11	H0YAQ1;H0YAQ3;E5RJZ9;O75525-2;O75525;E5RG12	8.3329e-14	0	0	0	0	1564600000	1275000000	9.84078	20.5547	0.0632833	0.10096	FALSE
FLITQLEAALR	11	Q86Y13;C9JRX4;C9J9M8;Q86Y13-2	1.5559e-13	2059500	4438000	0	45270000	40013000	0	2.54356	20.835	0.472823	0.49858	FALSE
FLITSNLELR	10	H0Y4V9	0.00077255	0	0	0	0	23842000	0	2.95756	17.1131	0.302794	0.343672	FALSE
FLLPAENNK	9	Q6P087-2;Q6P087;H7C2C3	0.0035434	0	0	0	0	119780000	13000000	6.39972	18.8342	0.0742687	0.102866	FALSE
FLQTEDSWVPASPDTGLDPLTVR	23	Q8N5L8	5.0863e-08	0	0	0	104930000	63540000	216990000	11.1187	21.1937	1.53443e-05	0.000112081	TRUE
FLQVEGR	7	O95985;O95985-3;O95985-2;C9JKE2;C9JT00;F2Z2A5;C9JEI7	0.034078	0	1868200	3847800	0	0	0	-3.81339	17.541	0.0785953	0.107226	FALSE
FLSEMLK	7	P15924;P15924-3;P15924-2	0.028408	0	639120	2343900	0	0	207380000	0.938607	19.1628	0.810582	0.826355	FALSE
FLSPPALQGYVAWLR	15	Q9BQG0;Q9BQG0-2;I3L1L3	1.7325e-05	0	0	0	0	12107000	0	2.63167	16.9502	0.306386	0.343672	FALSE
FLTVMMK	7	I3L3P7;I3L246;H3BN98;P62244;H3BV27;H3BT37;I3L303	0.023548	0	0	0	10943000	114220000	439800000	10.6533	20.961	0.000527467	0.00146052	TRUE
FLVLDEADGLLSQGYSDFINR	21	F1T0B3;A0A087X2G1;Q92499-3;Q92499-2;Q92499	3.2482e-11	0	0	0	51205000	5887500	854920	6.96715	19.1179	0.00573494	0.0113011	TRUE
FLVPDMMDDICQEQFLELSYLNGVPEPSR	29	Q07666-3;Q07666;Q07666-2	1.9181e-17	0	0	0	172380000	303260000	64597000	11.5263	21.3975	2.00892e-05	0.000127576	TRUE
FLVTLR	6	A0A0A0MRI0;Q8N726	0.016145	0	0	0	8387700	139600000	145580000	10.0903	20.6795	0.000409164	0.00118591	TRUE
FLWESYR	7	Q14152-2;Q14152	0.0058513	0	0	0	243880000	919770000	698430000	13.3716	22.3201	7.13359e-06	9.00051e-05	TRUE
FMLQDVLDLR	10	E7EUU4;Q04637-8;E7EX73;Q04637-7;A0A0A0MR52;H7C044;E9PGM1;Q04637-3;Q04637;Q04637-9;Q04637-5;Q04637-6	0.00074186	0	0	0	0	7505100	100110000	6.04926	18.659	0.0790542	0.107822	FALSE
FMNAVFFLLPK	11	P78527;P78527-2	0.001248	0	0	0	93968000	34968000	5536600	9.01426	20.1415	0.000447575	0.00127425	TRUE
FMQTFVLAPEGSVANK	16	Q13283;E5RIZ6	2.8465e-18	0	0	10139000	79458000	745040000	1632300000	10.5929	23.4771	0.00687873	0.0133799	TRUE
FMRDPIR	7	P60842;J3KT12;P60842-2;J3KTB5;J3QS69;J3KSZ0;J3KTN0;E7EQG2;Q14240;Q14240-2	0.0079834	0	0	270070	51325000	142590000	0	6.34105	19.6077	0.0996166	0.132419	FALSE
FMSVQR	6	P52597	0.012713	0	0	5955900	613580000	4257200000	2917100000	12.9491	24.3994	0.00138477	0.00324481	TRUE
FMSVQRPGPYDR	12	P52597	2.638e-06	0	0	0	59102000	383310000	111620000	11.3872	21.3279	3.48947e-05	0.000181437	TRUE
FMSVQRPGPYDRPGTAR	17	P52597	1.3509e-19	1141300	5775000	0	24433000000	33334000000	32254000000	15.3851	27.0985	0.000240626	0.000769619	TRUE
FMTDPIR	7	P38919	0.019028	0	0	0	0	0	33009000	3.11401	17.1913	0.301442	0.343672	FALSE
FMTTAMYDAR	10	Q92900;Q92900-2	5.9471e-05	0	0	5555000	1300300000	2846400000	6086000000	13.5038	24.6433	0.000939253	0.00233481	TRUE
FNDFDHR	7	H7C3F4;Q9NWH9-3;Q9NWH9;H0YMM0	0.01205	0	0	0	67338000	39805000	188460000	10.6127	20.9407	3.20348e-05	0.000170947	TRUE
FNECGHVLYADIK	13	P52272;A0A087X0X3;P52272-2	1.6989e-19	0	0	0	84981000	1994800000	2030600000	13.7502	22.5094	0.000129039	0.000473341	TRUE
FNIIASLYDYNPNLATYMK	19	Q99613-2;Q99613;B5ME19	0.054267	0	0	0	39490000	6176700	0	5.50824	18.3885	0.0757136	0.104149	FALSE
FNISTDR	7	O75534-2;O75534;O75534-3;O75534-4;E9PLT0	0.014905	0	3400000	4894900	0	35514000	284640000	3.08217	21.3925	0.442408	0.46897	FALSE
FNISTDRR	8	O75534-2;O75534;O75534-3;O75534-4;E9PLT0	0.002139	0	0	13601000	3525800	230660000	1094900000	8.19767	22.4208	0.0451701	0.0808167	FALSE
FNNYVDCMK	9	P78527;P78527-2	0.0035434	0	0	0	0	51543000	58939000	6.72111	18.9949	0.065896	0.10096	FALSE
FNPFVTSDR	9	E5RHH1;J3KSS0;J3KTJ8;J3QRI7;J3QQQ9;J3QQV1;E5RIT6;J3QRC4;Q9UNX3;P61254	0.0019669	0	0	0	1902900	0	9250800	4.24409	17.7564	0.0824029	0.111505	FALSE
FNSHESAAHAIVSVNGTTIEGHVVK	25	F8W8I6;P31483	1.8919e-108	0	0	0	5375900000	12058000000	6140500000	17.142	24.2053	9.17174e-07	8.61407e-05	TRUE
FNTANDDNVTQVR	13	P04040	1.8021e-05	0	3051700	6110600	0	0	11406000	-1.66882	19.0717	0.594105	0.618352	FALSE
FNTGPVGK	8	Q6P2Q9;I3L0J9	0.046096	19847000	17255000	20379000	1249000000	1460300000	1424400000	6.16865	27.2722	0.000137306	0.000496198	TRUE
FNVLQYVVPEVK	12	Q14152-2;Q14152	1.9115e-06	1662000	0	0	1443000000	746260000	798920000	12.514	23.568	0.000338482	0.0010146	TRUE
FNYSGSGGR	9	Q12906;Q12906-7	4.8681e-05	0	0	0	543320000	1021900000	1040500000	13.9992	22.6339	2.41527e-06	8.61407e-05	TRUE
FPAEQYYR	8	Q15631;H7C1D4;E9PGT1;Q15631-2	0.00022393	0	0	0	89015000	219630000	489030000	12.0268	21.6477	1.95704e-05	0.000126277	TRUE
FPEVEDVVMVNVR	13	G3V4T5;P05198	4.386e-14	0	0	0	275280000	236780000	1221200000	13.046	22.1573	1.48099e-05	0.000109991	TRUE
FPEVIINFPDPAQK	14	A0A024R4E5;Q00341;Q00341-2;H0Y394;H7BZC3	0.0033888	0	0	0	0	2710000	43406000	5.15753	18.2131	0.088275	0.11852	FALSE
FPGATPAKNNWKMQK	15	Q8N655	0.021421	0	0	0	0	1214900000	0	4.84795	18.0583	0.294002	0.343672	FALSE
FPGFEPLTPWILDLLGHYAVMNNPTR	26	Q12905;B4DY09	0.0038201	0	0	0	0	7242300	0	2.38456	16.8266	0.310091	0.343688	FALSE
FPLDYYSIPFPTPTTPLTGR	20	F8W726;Q14157-4;Q14157-1;Q14157-3;Q14157;Q14157-5;H0Y5H6;H7C2T8	0.00054124	0	0	0	26199000	0	13845000	5.69907	18.4839	0.0686095	0.10096	FALSE
FPLPHR	6	M0R3D6;M0R1A7;Q02543;M0R0P7	0.035848	0	781530	0	716080000	2082200000	3067700000	13.6803	23.7884	0.00011033	0.000422056	TRUE
FPNCLR	6	C9J6P4;Q7Z2W4;Q7Z2W4-2;Q7Z2W4-3	0.0077473	0	0	0	0	0	0					FALSE
FPNLQLR	7	A0A0C4DG68;A0A0A0MR59;Q8TB72-2;Q8TB72-4;Q8TB72-3;Q8TB72	0.011812	0	0	1745900	159820000	690640000	805890000	11.399	23.0342	0.000781199	0.00199967	TRUE
FPPLGGGGGIGYEANPGVPPATMSGSMMGSDMR	33	P23246	4.8072e-06	0	0	0	0	0	44106000	3.25338	17.261	0.300394	0.343672	FALSE
FPPYHVGQTFDR	12	P16989;P16989-3	1.4431e-14	0	2262900	3869100	1150300000	6138400000	12664000000	12.5157	25.8004	0.0010637	0.00259333	TRUE
FPPYHVGQTFDRR	13	P16989;P16989-3	1.3894e-19	1034000	0	6449300	11375000000	1151900000	8495500000	12.7519	25.7876	0.00110887	0.00268986	TRUE
FPPYYMR	7	P67809;H0Y449;C9J5V9	0.0054486	0	5680400	16819000	2456500000	3577300000	13722000000	11.5102	26.4469	0.00358823	0.00736282	TRUE
FPQMTSYHR	9	H0YIX9;B5MCU0;B5MCG9;Q9Y2K5	0.00081039	0	0	0	0	35111000	69521000	6.6159	18.9423	0.0667245	0.10096	FALSE
FPSFLK	6	K7EQ03;K7EP90;Q9BTD8-4;Q9BTD8-2;Q9BTD8-3;Q9BTD8	0.042668	0	0	0	460290000	365570000	551730000	13.12	22.1943	2.61351e-06	8.61407e-05	TRUE
FPVAPLIPYPLITK	14	P49756-2;P49756-3;P49756;H0YE46	0.0099742	0	0	0	25772000	14562000	51648000	9.04474	20.1567	4.84479e-05	0.00022894	TRUE
FQEAGELYNR	10	Q14690	0.013458	7196600	11307000	0	0	0	0	-4.98031	18.1245	0.0704457	0.101078	FALSE
FQGFAR	6	J3QR07;Q96MU7-2;Q96MU7	0.00044632	0	0	0	0	11898000	5647000	4.8882	18.0784	0.0717716	0.101484	FALSE
FQGQQNDYILLSLVR	15	O60306	1.1515e-18	0	0	0	1073100000	374810000	557020000	13.5436	22.4061	4.20423e-06	8.61407e-05	TRUE
FQGVSLPVHLR	11	C9JG87;Q9NYK5;Q9NYK5-2	0.0070992	0	0	0	0	54195000	88179000	6.93898	19.1038	0.0658883	0.10096	FALSE
FQHILR	6	P62269;A0A0G2JQH2;Q5GGW2	0.044739	0	1316500	0	201220000	459210000	1288600000	11.675	23.0365	0.000534663	0.0014743	TRUE
FQIGDYLDIAITPPNR	16	X6RAL5;O00422;H7BZW6	2.4732e-07	0	85526000	0	674480000	3023200000	2320000000	11.4385	24.9254	0.0129128	0.0240122	TRUE
FQIYFDNCPLLTIPGR	16	O43143	6.7657e-07	0	0	0	16978000	51421000	6304700	8.43934	19.854	0.000224251	0.000728854	TRUE
FQNMLEFQTPELLR	14	Q9H6S0	0.038051	0	0	0	0	17377000	12674000	5.45913	18.3639	0.0686224	0.10096	FALSE
FQPFESYDSRPCLPEHNPYRPSYSYDYEFDLGSDR	35	O43823	6.962e-05	0	0	0	0	53782000	0	3.34876	17.3087	0.299748	0.343672	FALSE
FQQAIDSR	8	P31944	0.0033344	0	4768000	8667100	0	0	0	-4.65447	17.9616	0.0722869	0.101522	FALSE
FRDGPPLR	8	Q15056-2;Q15056	0.00072461	0	1452700	8293400	3531500000	2923400000	4956300000	12.0937	25.7429	0.00113987	0.0027512	TRUE
FRDPDLR	7	B0QYV1;A0A0G2JRA5;O43251-5;O43251-10;O43251-2;O43251;O43251-6;O43251-8;B0QYY4;O43251-3;O43251-9;O43251-4;O43251-7;S4R469;F8VR27;F8VZY7;J3QRF4;A0A087X2B1;J3KNW3;B7Z1U7;F8VZG9;A6NFN3;A6NFN3-2;Q9NWB1-3;Q9NWB1-4;Q9NWB1-5;Q9NWB1;Q9NWB1-2;A0A0G2JSB3;I3L1D4;B0QYY7;J3QQZ2;B0QYY6;F8VRS4	0.0026104	0	363790	542180	3731900000	7169100000	7320100000	14.7167	25.0769	2.54474e-05	0.000146712	TRUE
FRPAGAAPRPPPK	13	P62854;Q5JNZ5	5.73e-05	5381600	6399000	698760	2805500000	3335100000	5319900000	10.3153	26.6188	0.000146656	0.000522456	TRUE
FRPAGAAPRPPPKPM	15	P62854;Q5JNZ5	6.6124e-07	2718000	7654600	1628000	803890000	1238500000	4771600000	9.02117	26.1361	0.000252384	0.000800848	TRUE
FRPNPLNNPR	10	Q8IWZ8	2.3191e-24	0	0	0	0	37949000	0	3.18108	17.2249	0.300921	0.343672	FALSE
FSAELIQHIPLSLR	14	Q8IYB8	0.0019991	0	0	0	0	58372000	20198000	6.26594	18.7673	0.0684867	0.10096	FALSE
FSALQQAVPTESTDNRR	17	E7EUU4;Q04637-8;E7EX73;Q04637-7;A0A0A0MR52;H7C044;E9PGM1;Q04637-3;Q04637;Q04637-9;Q04637-5;Q04637-6	0.0012087	0	0	5333700	0	0	18937000	0.609333	18.1765	0.853674	0.864798	FALSE
FSDFLLTK	8	Q9H6S0;D6RA70	0.0075606	0	0	0	54358000	220970000	162640000	11.2631	21.2659	1.99826e-05	0.00012737	TRUE
FSDHVALLSVFQAWDDAR	18	Q08211	3.7913e-22	8238600	0	0	2113800000	1002900000	247420000	11.5062	23.834	0.00322245	0.00668916	TRUE
FSGGFGAR	8	A0A0D9SFB3;A0A0D9SG12;A0A0D9SF53;O00571-2;O00571;A0A0J9YVQ7;A0A087WVZ1;O15523-2;O15523	0.0020864	0	10949000	48504000	4503300000	2369300000	6373200000	10.4098	26.7216	0.00938824	0.0177917	TRUE
FSGSSSGADR	10	A0A075B6I1	0.0021932	21936000	11642000	0	19819000	0	0	-2.66164	19.8338	0.473851	0.499445	FALSE
FSHQASGFQCDLTTNNR	17	Q9NVV4;Q9NVV4-2	2.8281e-70	0	27432000	0	0	214660000	870970000	5.67728	21.498	0.26606	0.333007	FALSE
FSLYPFLCLLDER	13	O00411	4.5379e-06	366630	1096300	0	92668000	74432000	14794000	7.417	21.7693	0.00296414	0.00623287	TRUE
FSPAGPILSIR	11	E7ERJ7;P11940;A0A087WTT1;P11940-2;Q9H361;H0YBN4;E5RH24;E5RJB9;E5RHG7;Q4VXU2;Q5JQF8;Q4VXU2-2;E5RGC4;E5RFD8	2.1199e-07	0	1692900	11866000	1167200000	5498200000	9646500000	11.9394	25.9116	0.00215896	0.00473655	TRUE
FSPAGPVLSIR	11	Q13310-3;Q13310-2;B1ANR0;B1ANR1;Q13310	2.1508e-05	0	0	15367000	3629100000	7206300000	13112000000	14.3239	25.5426	0.00155019	0.00355975	TRUE
FSPFGDIQDIWVVR	14	Q8IUH3-3;Q8IUH3;Q8IUH3-2	5.07e-05	0	0	0	15260000	52384000	129030000	9.84867	20.5587	0.000106524	0.000412405	TRUE
FSPTDFLAK	9	P42704;A0A0C4DG06;B8ZZ38;C9JCA9	0.0053374	0	0	3674500	205290000	545440000	21988000	9.31612	22.3507	0.00669018	0.0130326	TRUE
FSPTMGR	7	H0Y3P2;D3DQV9;P78344-2;P78344;H0YCH5	0.039156	306480	0	0	67688000	48198000	138410000	9.69505	21.3456	0.000151483	0.000534515	TRUE
FSSDELQILTYQLCHTYVR	19	Q9UKV8-2;Q9UKV8	5.8465e-31	0	0	0	36519000	96584000	180070000	10.7228	20.9957	3.14871e-05	0.000169229	TRUE
FSTHESAAHAIVSVNGTTIEGHVVK	25	Q01085-2;Q01085	1.0737e-140	6224100	1722400	0	6719200000	17491000000	21879000000	14.0335	26.6567	0.000510263	0.00142578	TRUE
FSTPEQAAK	9	P14866;M0QXS5;P14866-2;M0QYT0	0.0044162	0	0	0	182880000	107570000	413180000	11.9487	21.6087	1.22913e-05	0.000102355	TRUE
FSVFGEIEECTIHFR	15	X6R7H2;E7EVG6;Q5VV67-2;Q5VV67	2.5763e-07	0	0	0	11360000	49265000	25252000	8.89281	20.0807	6.99109e-05	0.00030033	TRUE
FSVLMQMR	8	Q9BRJ7;K7ENA3;W4VSQ8;Q9BRJ7-2	0.001857	0	0	0	0	10318000	25963000	5.55332	18.411	0.0699621	0.10096	FALSE
FSVLNSQHMFEVLAAMNHR	19	Q9NYY8;Q9NYY8-2	4.6385e-08	0	0	0	13977000	13572000	0	5.38734	18.328	0.0686054	0.10096	FALSE
FTADEAR	7	Q6P2Q9	0.0035847	15870000	4711000	11433000	133620000	29076000	98359000	2.93478	24.6454	0.026457	0.0478869	FALSE
FTADELQILTYQLCHTYVR	19	Q5TA58;Q9UL18	3.6746e-51	0	0	0	0	72437000	56748000	6.86654	19.0676	0.0657469	0.10096	FALSE
FTAQGLPDLNHSQVYAVK	18	Q92900;Q92900-2	0.0011051	0	0	0	15930000	36857000	71689000	9.41765	20.3432	5.44546e-05	0.000248552	TRUE
FTEYETQVK	9	Q13148;B1AKP7;G3V162;A0A087X260;A0A087WYY0;K7EN94;A0A087WXQ5;A0A087WV68;Q13148-4;A0A087WW61;A0A087WX67;A0A087WXV3;K7EJM5;A0A087WX29	0.001681	0	0	5682700	1173200000	1218900000	2457300000	12.5995	24.202	0.00119502	0.00286568	TRUE
FTLWWSPTINR	11	Q6P2Q9;I3L3Z8	9.5889e-11	0	0	0	504690000	222130000	1777800000	13.4874	22.378	1.86665e-05	0.000123759	TRUE
FTPGTFTNQIQAAFR	15	C9J9K3;A0A0C4DG17;P08865	9.801e-25	0	0	0	67206000	61030000	720740000	11.4623	21.3655	0.000117101	0.000441302	TRUE
FTPGTFTNQIQAAFREPR	18	C9J9K3;A0A0C4DG17;P08865	9.4587e-16	0	0	0	165810000	12566000	77496000	10.0642	20.6664	0.00019067	0.00064121	TRUE
FVAASHQVAELVK	13	Q6P158;H7C109	3.8177e-14	0	0	0	81502000	188850000	876570000	12.1924	21.7305	5.00295e-05	0.000234262	TRUE
FVADGIFK	8	P23396;P23396-2;E9PL09;F2Z2S8;H0YCJ7;E9PPU1;E9PQ96;E9PJH4;E9PK82;E9PQX2	0.010964	0	2605300	23229000	23289000	557940000	232270000	6.63438	23.7894	0.0453275	0.0810682	FALSE
FVDGLMIHSGDPVNYYVDTAVR	22	P23396;P23396-2;E9PL09;H0YEU2;E9PSF4	8.2119e-94	0	0	0	389250000	1615300000	4157400000	14.7251	22.9969	1.76139e-05	0.000120595	TRUE
FVDGLTFK	8	Q9HCE1;Q5JR04;Q9HCE1-2	0.0090403	0	0	1916800	491940000	872960000	773630000	11.9878	23.3735	0.000487795	0.00136855	TRUE
FVDLAR	6	Q9NVV4;Q9NVV4-2	0.024239	551910	0	0	73446000	72659000	196740000	9.81793	21.6899	0.000330923	0.000994418	TRUE
FVDSEQR	7	Q9H6T0-2;Q9H6T0	0.0060141	0	0	394060	100240000	245130000	169280000	10.642	21.9399	0.000121005	0.000452126	TRUE
FVEVGR	6	E7EPB3;P50914	0.011799	988010	2137700	6301200	1470600000	2427700000	2428600000	9.75973	26.0562	8.4811e-05	0.000345261	TRUE
FVLNLIK	7	Q8TDN6	0.023125	0	0	0	0	0	49010000	3.30408	17.2864	0.300044	0.343672	FALSE
FVNVVPTFGK	10	E9PR30;P62861	0.00095693	1738600	2349000	3400400	538660000	663070000	1118700000	8.25939	25.3265	5.62574e-05	0.000254134	TRUE
FVNVVPTFGKK	11	E9PR30;P62861	0.010003	0	0	0	8656900	16800000	7581900	7.66617	19.4674	6.96403e-05	0.000299435	TRUE
FVSEAWQQVQQQLDGGPAGEGGPRPVQYVER	31	Q9BUT9	3.5846e-10	0	0	0	0	42573000	113000000	6.94218	19.1054	0.0668553	0.10096	FALSE
FVVAVR	6	Q9H0J9;G5E9U9	0.037137	0	0	0	326730000	293470000	137500000	12.1813	21.725	6.45014e-06	9.00051e-05	TRUE
FVVLETGGEAGITR	14	C9J6P4;Q7Z2W4;Q7Z2W4-2;Q7Z2W4-3	6.1002e-07	0	0	0	393620000	378480000	1032900000	13.363	22.3158	4.98319e-06	8.61407e-05	TRUE
FWSFFLR	7	Q6PKG0;Q6PKG0-3;Q659C4-7;Q659C4-6;Q659C4-5;Q659C4;Q659C4-9;Q659C4-2	0.0053672	0	0	0	195790000	224310000	69269000	11.4761	21.3724	1.38617e-05	0.00010759	TRUE
FWSLEDGLNR	10	Q9BRJ7;K7EIN2;K7ENA3;W4VSQ8;Q9BRJ7-2	0.00023092	0	0	0	0	27290000	0	3.02251	17.1456	0.302208	0.343672	FALSE
FYAFGR	6	P13639	0.027769	0	0	3364300	0	91696000	33859000	4.71573	20.008	0.221692	0.280313	FALSE
FYEQVVQAIQR	11	Q9BRX2	3.5875e-05	0	0	0	19150000	52594000	160730000	10.0654	20.667	9.2996e-05	0.000371675	TRUE
FYNLVLLPR	9	Q13895;H7BY94	0.0017809	0	0	0	0	39894000	66970000	6.65934	18.964	0.0663571	0.10096	FALSE
FYNNVQGLVPK	11	Q14690	0.019936	5831200	6041500	1500000	0	1014900	0	-4.7656	19.4567	0.021475	0.0390602	FALSE
FYQDLK	6	A8K878;P55145;H7C2D6	0.028719	388880000	498450000	225850000	523540000	120440000	140970000	-0.766712	28.0094	0.436837	0.463472	FALSE
FYQGFLFSEKPEK	13	P78527;P78527-2	0.0002365	0	0	0	0	50823000	28233000	6.3604	18.8145	0.0670013	0.10096	FALSE
FYQVPVPLPDRR	12	J3KSI8;J3QQS1;J3QLS3;Q9Y2R9	8.2393e-06	0	0	0	138800000	352390000	681680000	12.6275	21.9481	1.29176e-05	0.000103599	TRUE
FYSVYGSGQR	10	J3QLR8;Q9Y3D9	0.00090708	0	0	0	47750000	90413000	204720000	10.8817	21.0752	2.35233e-05	0.000139634	TRUE
FYTEDSPGLK	10	P60468;S4R3B5	0.0023885	0	0	0	405260000	554340000	1394600000	13.7049	22.4868	5.30446e-06	8.61407e-05	TRUE
FYTEEFDFK	9	Q5VYS8;Q5VYS8-6;Q5VYS8-4;X6R3Q3;A0A0C4DFW3;A0A0C4DFM7;Q5TAX3;E9PKY2;H0YDJ1;H0YEE8	0.0053374	0	1343700	1701100	0	32990000	25901000	2.84874	20.3211	0.385658	0.411619	FALSE
FYTIEILK	8	P12273	0.053506	0	0	8748400	0	957150	1745600	0.636254	18.4279	0.814392	0.829362	FALSE
FYVQGYCTR	9	A0A0C4DGZ1;Q8N5P1	0.00049795	0	0	0	0	36839000	65794000	6.61251	18.9406	0.0665355	0.10096	FALSE
GAAAAEADR	9	J3KPD3;Q9Y580;F5GXV8;F5GY08;F5H674;F5H606	0.0072644	1775900	0	0	96980000	51968000	98372000	8.89509	21.7905	0.00198736	0.00441027	TRUE
GAAALRR	7	Q9GZT3;Q9GZT3-2;A0A087WUN7;H0YJ40;G3V4X6;G3V2S9;H0YJI1;J3KPY6	0.0059556	0	0	0	728720000	207490000	161990000	12.4792	21.8739	1.40357e-05	0.000108243	TRUE
GADDDRPSWR	10	Q14152-2;Q14152	1.7309e-05	0	0	0	396990000	667390000	2754500000	14.1115	22.6901	1.28391e-05	0.000103486	TRUE
GADSLEDFLYHEGYACTSIHGDR	23	A0A0D9SFB3;A0A0D9SG12;A0A0D9SF53;O00571-2;O00571;O15523-2;O15523	3.4477e-58	0	0	0	0	442930000	230350000	8.41103	19.8398	0.064492	0.10096	FALSE
GAEAANVTGPDGVPVEGSR	19	P16989;P16989-3;P16989-2;A0A0D9SEI8	2.7869e-58	14278000	67612000	396760000	20809000000	32446000000	35655000000	8.63515	30.4315	0.00100852	0.0024852	TRUE
GAEAANVTGPGGVPVQGSK	19	P67809;H0Y449;A0A087X1S2	1.3081e-40	0	0	32357000	505600000	1118000000	1665700000	11.1296	24.3036	0.0081504	0.0156203	TRUE
GAEDDRGPWR	10	Q14152-2;Q14152	0.0010583	0	0	0	0	40781000	2556000000	8.42133	19.845	0.0799197	0.108787	FALSE
GAEQLAEGGR	10	Q08J23-3;Q08J23-2;Q08J23	2.5994e-09	32373000	44925000	86934000	0	13334000	91839000	-3.66239	23.7497	0.251779	0.316117	FALSE
GAEYVSAR	8	O75533;H7C341	0.0045932	0	0	0	130880000	345580000	171380000	11.9259	21.5973	7.77076e-06	9.02209e-05	TRUE
GAGFNQNNGAGSENFGLGVVPVSASPSSVEVHPVLEK	37	A0A024R7W5;A0A087X0Q1;A0A087WY31;Q7Z739	2.5528e-23	0	0	0	0	107200000	124770000	7.43392	19.3513	0.0650016	0.10096	FALSE
GAGGFGGGGGTR	12	E9PB61;Q86V81	0.0001836	0	0	0	158210000	335200000	544810000	12.5586	21.9136	8.0707e-06	9.02209e-05	TRUE
GAGSAQPEPQHFQPK	15	O43896	0.0064556	0	0	0	0	107670000	154060000	7.53743	19.403	0.0650126	0.10096	FALSE
GAHPSGGADDVAK	13	Q07065	0.032565	0	0	0	0	0	0					FALSE
GAIEVLIR	8	P49756-2;P49756-3;P49756;E9PQU5	0.0075798	0	0	0	0	0	0					FALSE
GAIILAK	7	P15880;H0YEN5;I3L404;E9PMM9;E9PM36;E9PPT0	0.042369	0	1103800	50616000	622260000	1638200000	1605900000	9.70056	25.2841	0.0108055	0.0202735	TRUE
GAINMGDAFSPAPAGNQGPPPMMGMNMNNR	30	Q8WXF1	2.02e-07	0	0	0	0	8614300	47357000	5.75557	18.5121	0.0734049	0.10214	FALSE
GALARPVLTK	10	X6R700;Q9Y3Y2;Q9Y3Y2-3;Q9Y3Y2-4	7.1436e-09	0	0	0	284010000	139480000	375430000	12.2393	21.754	6.91088e-06	9.00051e-05	TRUE
GAMPPAPVPAGTPAPPGPATMMPDGTLGLTPPTTER	36	Q15233;Q15233-2	2.5338e-13	0	0	0	166820000	398660000	603920000	12.717	21.9928	8.27272e-06	9.02209e-05	TRUE
GAMTSSMER	9	A0A087WUT0;A0A0A0MR39;Q9P2K5;A0A0A0MQW0;Q9P2K5-2;H0YN19;A0A0C4DGV1;Q9P2K5-3	0.00047038	0	0	0	154910000	627340000	64154000	11.8212	21.5449	5.05926e-05	0.000236001	TRUE
GASPYGSLNNIADGLSSLTEHFSDLTLTSEAR	32	Q8N2G6	1.0499e-10	0	0	0	31341000	0	7565300	5.49462	18.3816	0.0726953	0.101699	FALSE
GAVEALAAALAHISGATSVDQR	22	Q9NR30-2;Q9NR30	2.1774e-81	0	0	0	324580000	245400000	2436500000	13.4746	22.3716	3.3539e-05	0.000177062	TRUE
GAVPPSIQDLTDHDLFAIK	19	Q9H7N4	0.0001344	0	0	0	0	14455000	27231000	5.73838	18.5035	0.0684936	0.10096	FALSE
GAYGGGYGGYDDYGGYNDGYGFGSDR	26	P55795	1.1427e-18	0	0	0	1273200000	2270800000	1503800000	14.9698	23.1192	1.46153e-06	8.61407e-05	TRUE
GAYGGGYGGYDDYNGYNDGYGFGSDR	26	G8JLB6;P31943;E9PCY7;H0YB39;H0YBD7	4.1746e-27	0	0	0	4729900000	4908200000	4020400000	16.4445	23.8566	6.90876e-07	8.61407e-05	TRUE
GCAFVTFSTR	10	E9PC62;A0A0J9YXJ0;O95319-4;O95319-3;Q5VZZ6;A0A0J9YX66;O95319-5;O95319-2;O95319;V9GYD9	2.8495e-09	0	0	0	90083000	997770000	1522700000	13.3066	22.2876	7.4011e-05	0.00031342	TRUE
GCAFVTFTTR	10	G5EA30;Q92879-2;Q92879-3;Q92879;Q92879-6;Q92879-4;Q92879-5	5.8988e-06	0	0	0	656240000	4943500000	4283900000	15.5286	23.3986	1.09787e-05	9.73892e-05	TRUE
GCAVVEFK	8	P52272;P52272-2;M0R2T0;M0R019;M0R0N3;M0QYL3	0.051507	0	0	0	0	84753000	0	3.56748	17.4181	0.298454	0.343672	FALSE
GCCFVTFYTR	10	E9PC62;A0A0J9YXJ0;O95319-4;O95319-3;Q5VZZ6;A0A0J9YX66;O95319-5;O95319-2;O95319;V9GYD9;G5EA30;Q92879-2;Q92879-3;Q92879;Q92879-6;Q92879-4;Q92879-5;E9PQK4;E9PSH0;E9PKU1;F5H4Y5;F5H0D8	0.0016627	0	0	0	0	0	18910000	2.84611	17.0574	0.30389	0.343672	FALSE
GCEVVVSGK	9	P23396;P23396-2;E9PL09;H0YEU2;E9PSF4;E9PJN9	0.0023583	0	0	5382200	217090000	1607000000	4062400000	12.1889	23.9706	0.00228591	0.00499234	TRUE
GCGNQNFAWR	10	H7BY36	1.7699e-06	0	0	0	23979000	195150000	271970000	11.0571	21.1629	0.000113954	0.000432736	TRUE
GCHLLVATPGR	11	A0A0D9SFB3;A0A0D9SG12;A0A0D9SF53;O00571-2;O00571;O15523-2;O15523	3.8975e-06	5390900	2855800	14642000	338330000	3722000000	7197700000	8.42034	26.7472	0.00148231	0.00343167	TRUE
GCILTLVER	9	Q99613-2;Q99613;B5ME19	0.00067221	0	0	3749100	0	127960000	102690000	5.35747	20.381	0.199867	0.254117	FALSE
GCQFLGPAMQEEALK	15	Q5TC82-2;Q5TC82;A6NHN2;Q9HBD1-2;Q9HBD1-3;Q9HBD1-4;Q9HBD1	0.0023974	0	0	0	0	46042000	0	3.27404	17.2713	0.300249	0.343672	FALSE
GCTATLGNFAK	11	P15880;H0YEN5;E9PQD7	2.9269e-07	0	3029300	94725000	208610000	3065900000	6989600000	9.39678	25.9191	0.0240294	0.0436404	TRUE
GDADQASNILASFGLSAR	18	D6REM6;A8MXP9;P43243;D6R991	7.603e-81	18999000	9819100	0	3128600000	5194500000	4944600000	10.9932	26.5102	0.00468482	0.00939693	TRUE
GDDGRGGGTGGPNHPPAPR	19	P48634	4.0594e-07	0	0	0	1169800000	137550000	340560000	12.8664	22.0676	2.5974e-05	0.00014781	TRUE
GDDLLPAGTEDYIHIR	16	K7EM18;P41567;O60739	4.3353e-10	0	0	0	0	96903000	191700000	7.59189	19.4303	0.0653368	0.10096	FALSE
GDDLQAIK	8	G3V4W0;B4DY08;B2R5W2;G3V4C1;P07910-2;A0A0G2JNQ3;B2RXH8;P07910-3;G3V5V7;G3V576;G3V2Q1;P07910;P0DMR1;B7ZW38;A0A0G2JPF8;O60812;G3V2D6	0.003666	2511800	12815000	21523000	50991000	184790000	93293000	3.43644	24.7952	0.0250303	0.0454068	TRUE
GDDSRPGPWRPLVK	14	Q14152-2;Q14152	8.6423e-10	0	0	0	124650000	965340000	3433400000	13.8379	22.5533	8.68522e-05	0.000351788	TRUE
GDGFDSR	7	Q8NC51;Q8NC51-2;Q8NC51-3;Q8NC51-4	0.02524	0	0	0	0	0	2614900	1.89467	16.5817	0.321802	0.348074	FALSE
GDGPICLVLAPTR	13	H3BLZ8;Q92841;Q92841-1;Q92841-3;Q92841-2;P17844;P17844-2;J3KTA4;J3KRZ1;J3QRQ7	4.7445e-06	0	0	3306700	212590000	847450000	1942900000	11.7507	23.5172	0.00143394	0.0033341	TRUE
GDGVVLVAPPLR	12	P62310	0.0029187	0	0	1356000	77335000	153770000	449340000	10.1682	22.2973	0.00105781	0.00258421	TRUE
GDHLFALLSSETHQEDPITYK	21	Q9HCE1;Q5JR04;Q9HCE1-2	2.4442e-95	0	0	0	1482900000	2640400000	1657600000	15.1624	23.2156	1.38272e-06	8.61407e-05	TRUE
GDLDLELVLLCK	12	Q12906;Q12906-7;Q12906-5;Q12906-4;Q12906-2;Q12906-6;Q12906-3;K7EKJ9;K7EJ09;K7ER69;K7EKY0	3.9934e-11	0	0	0	773060000	2471400000	26993000	12.8373	22.053	0.000537115	0.00147937	TRUE
GDLETLQPGDDVEFTIK	17	O75534-2;O75534;O75534-3;O75534-4;E9PLT0;E9PNG3	2.9667e-07	0	0	10489000	0	4841400000	5076500000	8.48575	22.4399	0.160077	0.206412	FALSE
GDLSTALEVAIDCYEK	16	P42704	9.385e-07	40122000	0	2041900	102200000	211760000	52453000	6.0185	23.6271	0.0570324	0.10096	FALSE
GDMEQNDSDNRR	12	Q9UN86-2;Q9UN86	7.2265e-32	0	0	0	123680000	34747000	588640000	11.3874	21.328	0.000127321	0.000468107	TRUE
GDNITLLQSVSN	12	P62304;A6NHK2	0.00046051	10161000	4985400	52743000	92997000	0	0	-4.47965	21.4863	0.222728	0.281476	FALSE
GDNVAVIGEIDEETDSALDLGNIR	24	O95777;C9JIZ0	1.0125e-57	0	0	0	140220000	147560000	62290000	11.0631	21.1659	1.11777e-05	9.74262e-05	TRUE
GDPLLPPR	8	A0A096LPI3;Q9NP73-4;Q9NP73-3;Q9NP73	0.056453	0	0	0	41364000	45588000	0	6.49179	18.8802	0.0662375	0.10096	FALSE
GDSCPFR	7	E9PBY7;E9PQ61;O75152;C9J0L0	0.022438	0	0	0	0	166490000	468810000	8.28221	19.7754	0.065216	0.10096	FALSE
GDSVIVVLR	9	P62316-2;P62316;K7EJB5	8.0966e-05	25877000	113460000	313960000	0	19883000	52279000	-4.69656	24.188	0.159017	0.20521	FALSE
GDTALGAPSAPEAFYAGSR	19	S4R446;Q86XN8;Q86XN8-2;Q86XN8-3	5.9982e-10	0	0	1484900	105310000	219590000	184900000	10.0173	22.2655	0.000917963	0.00228779	TRUE
GDVAEGDLIEHFSQFGTVEK	20	Q13151	9.8071e-06	0	0	0	0	230870000	0	4.04939	17.659	0.29629	0.343672	FALSE
GDVEEDETIPDSEQDIRPR	19	Q92973-2;Q92973;Q92973-3	6.1217e-07	0	0	0	83546000	29169000	46403000	9.89291	20.5808	2.271e-05	0.000137271	TRUE
GDVENIEVVQK	11	P42704	0.00078523	0	0	23561000	0	218400000	369140000	5.34592	21.2591	0.272899	0.340771	FALSE
GDWSVGAPGGVQEITYTVPADK	22	Q96I24	1.0673e-16	0	0	50342000	8376700000	14448000000	21880000000	14.7363	26.3194	0.00299219	0.00627877	TRUE
GEADRDTYRR	10	P46783;F6U211;S4R435	0.00092666	154730	0	0	565110000	80045000	747650000	12.0993	22.219	8.31291e-05	0.000340138	TRUE
GEEIIPR	7	Q9NP92;A0A087WV52	0.027963	0	0	0	125730000	179240000	341480000	11.9224	21.5955	7.88633e-06	9.02209e-05	TRUE
GEFSASPMLK	10	Q9UQ35;Q9UQ35-2	1	0	0	0	0	0	0					FALSE
GEFVVSLDDGWIR	13	Q6P158;H7C109	0.047977	0	0	0	0	0	7975000	2.43091	16.8498	0.309314	0.343688	FALSE
GEGGEFSVDR	10	Q8NC51;Q8NC51-2;Q8NC51-3;Q8NC51-4	2.4113e-06	0	1435900	28091000	683830000	1990300000	4441700000	10.4855	25.5199	0.00606492	0.0119183	TRUE
GEGGEFSVDRPIIDR	15	Q8NC51;Q8NC51-2;Q8NC51-3;Q8NC51-4	1.1173e-48	0	0	1387000	609900000	2264500000	3232000000	13.3927	23.9204	0.000267963	0.000839507	TRUE
GEGGEFSVDRPIIDRPIR	18	Q8NC51;Q8NC51-2;Q8NC51-3;Q8NC51-4	0.0052132	0	0	0	0	29997000	165920000	6.95852	19.1136	0.0694954	0.10096	FALSE
GEIETVK	7	P42704	0.034085	0	2248700	2891500	987810000	711990000	2755500	7.49415	23.1465	0.0457463	0.0817868	FALSE
GENLVSMTVEGPPPK	15	J3QLE5;A8MT02;P14678-2;P63162;P14678;P63162-2;P14678-3	0.00025104	7967300	8141000	24135000	0	0	0	-7.83469	19.5517	0.000103468	0.000404147	FALSE
GEPGGILCFLPGWQEIK	17	H7BXY3;Q7L2E3-3;Q7L2E3;Q7L2E3-2	3.7929e-15	0	0	0	218260000	347150000	75615000	11.7805	21.5246	1.78011e-05	0.000121017	TRUE
GEPGPNDVR	9	Q6PKG0;A0A0B4J210	0.0096557	0	0	0	0	45292000	95119000	6.88911	19.0789	0.066392	0.10096	FALSE
GEPPLPEEDLSK	12	A0A087WZK9;B3KS98;O15372	0.0026141	0	0	0	117880000	0	203210000	7.71416	19.4914	0.0650139	0.10096	FALSE
GESENAGTNQETR	13	Q08170	0.00017486	0	0	291530	0	1040200	7922900	3.03947	17.9937	0.192247	0.245076	FALSE
GETDLIQK	8	P42704	0.012044	0	2899100	2802700	319820000	299990000	339470000	8.74395	23.8786	0.00334263	0.00691777	TRUE
GEVYPFGIVGMANK	14	O75534-2;O75534;O75534-3;O75534-4;E9PLT0	0.029676	0	0	0	0	11834000	46166000	5.89603	18.5823	0.070833	0.10122	FALSE
GFAFISFHR	9	O75821;K7ENA8;K7EP16	6.3296e-11	0	0	0	23406000	32012000	122290000	9.79174	20.5302	6.32106e-05	0.000278242	TRUE
GFAFVEYESHR	11	D6R9D6;B7Z8Z7;A0AV96-2;A0AV96;D6RBS9;Q5T0W7;F8W9F8;Q8TBY0-2;Q8TBY0-3;Q9NQ94-5;Q8TBY0;Q9NQ94-6;Q9NQ94-3;Q9NQ94-2;Q9NQ94-4;Q9NQ94	4.4506e-14	0	0	0	0	85449000	88465000	7.1595	19.2141	0.0652891	0.10096	FALSE
GFAFVQYVNER	11	G3V4W0;B4DY08;B2R5W2;G3V4C1;P07910-2;P07910-4;G3V251;G3V5X6;G3V3K6;B4DSU6;G3V4M8;G3V576;G3V2Q1;P07910;G3V575;G3V555	7.0427e-11	0	29996000	36200000	4129900000	16104000000	10805000000	11.1997	27.4605	0.0081706	0.0156527	TRUE
GFAFVR	6	J3KP15;Q01130;J3QL05;Q01130-2;Q9BRL6-2;Q9BRL6	0.054283	0	7893600	12307000	0	1175600000	3003700000	5.04987	23.2248	0.343682	0.368695	FALSE
GFAFVTFDDHDSVDK	15	P09651;F8W6I7;P09651-2;P09651-3;F8VZ49;Q32P51;F8VTQ5;H0YH80	4.2393e-06	0	0	0	0	632010000	514640000	8.96857	20.1186	0.0637551	0.10096	FALSE
GFAFVTFESPADAK	14	P38159;H3BT71;H0Y6E7;H3BR27;P38159-3;O75526;Q8N7X1;Q96E39	0.00014688	0	0	0	0	0	32362000	3.10449	17.1866	0.301519	0.343672	FALSE
GFAFVYFENVDDAK	14	P62995-3;P62995;H7BXF3	3.4443e-15	0	3316600	5038000	0	1373500000	3758500000	6.07901	22.8928	0.256267	0.321334	FALSE
GFAFVYFER	9	Q13595-4;Q13595-3;Q13595;Q13595-2	1.1681e-05	1496400	810650	0	1541000000	2067100000	1410200000	12.0278	24.6059	0.000250436	0.000796765	TRUE
GFAGVCGFGGPYGETVATGPYR	22	Q9NZB2;Q9NZB2-6	2.3616e-23	0	0	0	0	210040000	505120000	8.42983	19.8492	0.0647911	0.10096	FALSE
GFAYVQFEDVR	11	O75494-4;O75494-3;O75494;Q8WXF0	1.5648e-07	6007700	0	9141400	5680700000	16576000000	18813000000	13.0687	26.9599	0.00136972	0.00321894	TRUE
GFAYVQFEDVRDAEDALHNLDR	22	O75494-4;O75494-3;O75494	7.7529e-108	0	0	0	3514400000	5384300000	4256600000	16.3736	23.8211	7.87558e-07	8.61407e-05	TRUE
GFAYVQFEDVRDAEDALHNLDRK	23	O75494-4;O75494-3;O75494	2.8795e-33	0	0	0	2885200000	8712200000	5805000000	16.6594	23.964	1.46304e-06	8.61407e-05	TRUE
GFAYVQFEDVRDAEDALYNLNR	22	Q8WXF0	6.5428e-71	0	0	0	370480000	265460000	43681000	11.6421	21.4554	5.49269e-05	0.000249762	TRUE
GFAYVQFEDVRDAEDALYNLNRK	23	Q8WXF0	2.3678e-24	0	0	0	847120000	131810000	28190000	11.4925	21.3806	0.000246483	0.000786266	TRUE
GFCFITFK	8	Q14103-3;Q14103;H0Y8G5;H0YA96;Q14103-4;Q14103-2	0.010109	0	0	2292500	42744000	562280000	612340000	10.4028	22.6671	0.00261704	0.00561127	TRUE
GFCFITYTDEEPVK	14	A0A087WUK2;O14979;O14979-3;O14979-2	0.00080873	0	0	0	0	0	276630000	4.13635	17.7025	0.295977	0.343672	FALSE
GFCFLEYEDHK	11	O60506-4;O60506-3;O60506-2;O60506;B7Z645;O60506-5;O43390;O43390-2;O43390-3;O43390-4;B4DT28	0.00038259	0	1223200	2415100	0	269050000	168700000	4.63577	21.338	0.269495	0.336714	FALSE
GFCYVEFDEVDSLK	14	Q15056-2;Q15056	4.0734e-05	0	0	0	0	108100000	0	3.68449	17.4766	0.297851	0.343672	FALSE
GFDFQWPQPDK	11	Q92900;Q92900-2	2.3039e-11	0	0	0	0	16397000	62764000	6.20057	18.7346	0.0697977	0.10096	FALSE
GFDPLLNLVLDGTIEYMR	18	Q9UK45	1.5276e-10	0	0	0	2617500	23920000	0	4.85427	18.0615	0.0840137	0.11324	FALSE
GFDPLLNLVLDGTIEYMRDPDDQYK	25	Q9UK45	4.6155e-07	0	0	0	31886000	0	0	3.09736	17.183	0.301577	0.343672	FALSE
GFDQEEVFEK	10	C9J4M6;C9J2Y9;P30876	0.0013319	0	0	0	0	46458000	0	3.27836	17.2735	0.300219	0.343672	FALSE
GFDQTINLILDESHER	16	O95777;F2Z2Y6;C9JIZ0;C9JNV3	1.6484e-39	0	0	0	1716800000	2638000000	4598400000	15.7231	23.4959	1.69914e-06	8.61407e-05	TRUE
GFFDPNTEENLTYLQLK	17	P15924;P15924-3;P15924-2	4.1245e-19	0	0	0	0	0	164190000	3.88549	17.5771	0.296938	0.343672	FALSE
GFGAPR	6	P17844;P17844-2;J3QRQ7;J3QKN9;X6RLV5;J3QR02;J3KRX8	0.0021884	0	0	0	381990000	530690000	300920000	12.918	22.0933	3.19177e-06	8.61407e-05	TRUE
GFGDGYNGYGGGPGGGNFGGSPGYGGGR	28	P22626;P22626-2	9.7795e-110	31201000	27257000	0	14169000000	25821000000	18077000000	12.3846	27.9355	0.00457184	0.00919327	TRUE
GFGDSFGR	8	A0A087WUT0;A0A0A0MR39;A0A0A0MQW0;H0YN19;A0A0C4DGV1	0.00067218	0	731650	1145200	1482000000	1725000000	1827300000	12.2245	24.5264	0.000171994	0.000589419	TRUE
GFGFILFK	8	Q99729-3;D6R9P3;D6RD18;D6RBZ0;A0A087WZV1;Q99729-4;Q99729-2;Q99729	0.021924	0	1788800	0	3222700000	5898100000	2455000000	14.399	24.5459	0.000185287	0.000624971	TRUE
GFGFIR	6	Q15233;Q15233-2;C9JYS8;C9IZL7;H7C367;Q8WXF1;Q8WXF1-2;X6RDA4	0.03584	0	0	1114100	0	371630000	432000000	7.14466	20.691	0.124188	0.162792	FALSE
GFGFITFEDEQSVDQAVNMHFHDIMGK	27	K7EQ55;K7EK33;Q96EP5;Q96EP5-2;K7EQ02	2.0816e-36	0	0	0	167540000	90772000	21297000	10.3989	20.8338	7.72242e-05	0.000323332	TRUE
GFGFITFTNPEHASVAMR	18	P98179	5.9239e-95	0	0	5877900	3906800000	4236600000	7345100000	14.2874	25.0622	0.000650405	0.00172345	TRUE
GFGFVDFLTK	10	Q9Y4C8;H0YIL2	0.011816	0	0	0	0	13507000	37848000	5.86409	18.5664	0.0694322	0.10096	FALSE
GFGFVDFNSEEDAK	14	P19338;H7BY16	3.5705e-05	0	0	794740	0	0	39318000	1.87619	17.8944	0.559151	0.584115	FALSE
GFGFVLFK	8	Q14103-3;Q14103;H0Y8G5;H0YA96;D6RAF8;Q14103-4;Q14103-2;D6RF44;D6RBQ9;A0A087WUK2;O14979;O14979-3;O14979-2	0.051999	1550100	813270	596180	3525500000	3447000000	3776600000	11.9432	25.7658	7.49612e-06	9.02209e-05	TRUE
GFGFVTFADPASVDK	15	B4DHE8;Q96DH6-2;J3KTC1;Q96DH6;J3QKT5	0.00011573	0	0	0	0	144850000	285460000	7.97668	19.6227	0.0649199	0.10096	FALSE
GFGFVTFDDHDPVDK	15	P22626;P22626-2;A0A087WUI2	0.00097196	0	0	0	24611000	138440000	38421000	9.9633	20.616	6.07972e-05	0.000270085	TRUE
GFGFVTFENEDVVEK	15	B4DHE8;B4DM51;Q96DH6-3;Q96DH6-2;Q96DH6	1.1055e-06	0	0	0	0	315970000	313160000	8.39629	19.8325	0.0641087	0.10096	FALSE
GFGFVTFENIDDAK	14	Q14011;K7EPM4;K7EQR7;D6W5Y5;Q14011-2;K7EMY9;K7EJV1;K7ENX8;K7ELV6;K7EJV5;K7ELT6;K7ER40	8.7058e-10	0	2448800	777340	854460000	932450000	1728200000	11.2425	24.4299	0.000561321	0.00152773	TRUE
GFGFVTFESEDIVEK	15	O43347;H0YHB7	3.0108e-09	0	12982000	0	98343000	158520000	368990000	9.11725	22.8582	0.0107112	0.0201201	TRUE
GFGFVTFMDQAGVDK	15	O43347	4.4755e-05	0	0	0	36064000	41688000	90044000	9.97944	20.624	1.98514e-05	0.000126901	TRUE
GFGFVTFSSMAEVDAAMAAR	20	P22626;P22626-2;A0A087WUI2	0.00010518	0	0	0	36423000	9696500	35892000	8.84052	20.0546	7.74493e-05	0.000323769	TRUE
GFGFVTFSSMAEVDAAMAARPHSIDGR	27	P22626;P22626-2;A0A087WUI2	1.5911e-19	0	0	0	201120000	5773200	24701000	9.23317	20.2509	0.000898306	0.00224926	TRUE
GFGFVTMTNYDEAAMAIASLNGYR	24	A0A0A0MRX1;Q12926-2;Q12926;B1APY9;B1APY8;P26378-4;P26378-2;P26378-5;P26378;P26378-3;Q14576-2;Q14576	6.2557e-12	0	0	0	0	0	10205000	2.54948	16.9091	0.307505	0.343672	FALSE
GFGFVTMTNYEEAAMAIASLNGYR	24	Q15717;Q15717-2	1.9587e-71	0	0	0	712690000	288300000	102550000	12.4068	21.8377	2.33349e-05	0.000139201	TRUE
GFGFVTYATVEEVDAAMNAR	20	P09651;F8W6I7;P09651-2;P09651-3;F8VZ49;F8W646;F8VYN5	1.1981e-59	1753300	0	0	1083300000	2723600000	3126900000	13.6291	24.1513	0.000256473	0.000810091	TRUE
GFGFVTYATVEEVDAAMNARPHK	23	P09651;F8W6I7;P09651-2;P09651-3;F8VZ49;F8W646;F8VYN5	1.0536e-93	0	0	6844300	1667100000	1669800000	2341800000	12.8072	24.3953	0.00125659	0.00298952	TRUE
GFGYAEFEDLDSLLSALSLNEESLGNR	27	F8VP89;F8VSC7;F8W0K0;F8VYE9;E7EX17;P23588;F8VX11	5.0087e-75	0	3572300	0	315140000	228710000	2875200	8.1395	21.7488	0.0238114	0.0432608	TRUE
GFGYAEFEDLDSLLSALSLNEESLGNRR	28	F8VP89;F8VSC7;F8W0K0;F8VYE9;E7EX17;P23588;F8VX11	1.3589e-109	0	0	0	274190000	819710000	0	8.79083	20.0297	0.0648462	0.10096	FALSE
GFHLDVEDYLSGVLILASELSR	22	Q15631;H7C1D4;E9PGT1	2.1458e-06	0	0	0	0	4776500	0	2.1844	16.7265	0.313998	0.344527	FALSE
GFLSGPMGSGMR	12	A0A087WUT0;A0A0A0MR39;Q9P2K5;H0YKS1;A0A0A0MQW0;Q9P2K5-2;H0YN19;A0A0C4DGV1;Q9P2K5-3	6.9083e-08	0	2901000	4184400	2184000000	3912700000	2645300000	11.6972	25.5483	0.00106062	0.00258976	TRUE
GFPPSASLCLLDLVK	15	P78527;P78527-2	0.0017457	0	0	0	23501000	47714000	43914000	9.49311	20.3809	2.04857e-05	0.000129412	TRUE
GFQFVSSSLPDICYR	15	P62633-2;P62633-8;P62633-5;P62633;P62633-4;P62633-6	1.2656e-24	0	0	0	1624300000	9381300000	13910000000	16.8389	24.0538	7.4287e-06	9.02209e-05	TRUE
GFRDDFLGGR	10	Q15056-2	3.0426e-09	0	0	0	734620000	677590000	1011400000	13.933	22.6008	1.89682e-06	8.61407e-05	TRUE
GFSDSGGGPPAK	12	G3V5F0;G3V579;Q9H307	0.0041095	0	0	3310600	2197900000	4216900000	5068700000	14.1062	24.6956	0.000404116	0.00117411	TRUE
GFTLNDAANSR	11	P42704	1.8704e-13	0	0	57876000	543610000	1535100000	2872500000	11.2994	24.6681	0.0111482	0.0209002	TRUE
GFVFITFK	8	Q99729-3;D6R9P3;D6RD18;D6RBZ0;A0A087WZV1;Q99729-4;Q99729-2;Q99729	0.0086977	0	0	0	233010000	315910000	125400000	12.0099	21.6393	6.94953e-06	9.00051e-05	TRUE
GFYDPPR	7	P31942-2;P31942;P31942-3	0.036531	0	867350	9058800	3023100000	3706200000	9274000000	12.6399	25.8104	0.00101355	0.00249251	TRUE
GFYDPPRR	8	P31942-2;P31942;P31942-3	0.013271	2234000	9261800	3990200	6019900000	11426000000	5626300000	10.7087	27.4084	3.2715e-05	0.000173663	TRUE
GGADVNIR	8	P08621;P08621-2;P08621-4	0.0018079	2315300	1020600	0	1044300000	1412600000	1202600000	11.2603	24.5429	0.000544386	0.00149315	TRUE
GGAGVQVHQLLAGSGGAR	18	Q9UII4	7.1189e-30	0	0	0	101240000	235920000	123950000	11.463	21.3658	8.35531e-06	9.02209e-05	TRUE
GGALLFCTVGILLR	14	H7BXY3;Q7L2E3-3;Q7L2E3;Q7L2E3-2	5.4503e-10	0	0	0	122540000	84443000	88301000	10.8977	21.0832	7.13371e-06	9.00051e-05	TRUE
GGCNITAIQDVTGAHIDVDK	20	Q8IWZ3;Q8IWZ3-4;Q8IWZ3-6;A0A0A0MQZ8;H0Y7Y3;H0Y785;H0Y472;H0Y4P6	9.0764e-11	0	0	0	0	474170000	582190000	8.8897	20.0792	0.0638046	0.10096	FALSE
GGDGTSMDYR	10	F8WCA5;E9PGM9;P78332;P78332-3	0.022	0	0	0	0	0	0					FALSE
GGDLMAYDR	9	P61978-3;Q5T6W2;P61978;P61978-2	0.00058188	15958000	19709000	29360000	11245000000	26160000000	21797000000	9.79038	29.2177	2.48887e-05	0.000144709	TRUE
GGDLMAYDRR	10	P61978-3;Q5T6W2;P61978;P61978-2	5.7211e-07	17761000	6764800	15972000	22015000000	32515000000	30187000000	11.1302	29.132	1.33882e-05	0.000105615	TRUE
GGDPFWDGPGDPMR	14	Q96QC0	7.456e-20	0	0	0	676350000	1481900000	1848800000	14.5597	22.9142	2.81658e-06	8.61407e-05	TRUE
GGENVK	6	Q92945;A0A087WTP3;M0R3J3	0.042571	0	0	0	643610	0	8097500	3.65874	17.4637	0.108729	0.143897	FALSE
GGEQISR	7	E9PEB5;Q96AE4;Q96AE4-2;C9JSZ1;Q96I24;Q96I24-2	0.017084	0	0	305580	0	22972000	74894000	5.5854	19.2893	0.111153	0.146783	FALSE
GGFCNFMHLK	10	Q01081;Q01081-4;Q01081-2	0.00086296	0	0	33290000	448590000	893630000	2665300000	11.1768	24.3408	0.00865479	0.0165016	TRUE
GGFGFR	6	Q15056-2;Q15056	0.057019	0	0	0	0	104910000	111480000	7.36938	19.319	0.0650493	0.10096	FALSE
GGFTSDRDICYR	12	P62633-3	0.0016889	0	0	12588000	0	15133000	66892000	3.54222	20.0558	0.362875	0.388162	FALSE
GGGAQAAAR	9	E9PB61;Q86V81	0.0047708	0	0	0	0	0	2390800	1.85158	16.5601	0.323257	0.349271	FALSE
GGGDRYEDR	9	F8VP89;E7EX17;P23588;F8VX11;P23588-2	0.00083882	0	0	0	51912000	32430000	20494000	9.32203	20.2953	2.68221e-05	0.000151208	TRUE
GGGDRYEDRYDR	12	F8VP89;E7EX17;P23588;F8VX11;P23588-2	1.3161e-11	3889900	369880	0	1270200000	2143100000	3554500000	12.3147	24.8315	0.000533295	0.00147137	TRUE
GGGEEPGKLPEPAEEESQVLR	21	Q6ZN17	8.0644e-11	0	0	0	0	111130000	487700000	8.10681	19.6877	0.0665117	0.10096	FALSE
GGGEQETQELASK	13	Q96QR8	2.0167e-09	1405800	1006300	9779700	1634600000	2124200000	3916000000	9.95745	26.1737	0.000191888	0.000643634	TRUE
GGGFGDRDRDRDR	13	H3BLZ8;Q92841;Q92841-1;Q92841-3;Q92841-2	0.026362	0	0	0	471330000	0	0	4.39261	17.8306	0.295156	0.343672	FALSE
GGGFGGNDNFGR	12	P09651;F8W6I7;P09651-2;H0YH80	5.5363e-07	0	1584600	0	2265600000	62968000	0	6.91845	20.7473	0.152231	0.196876	FALSE
GGGGFGAGPGPGGLQSGQTIALPAQGLIEFR	31	Q96QR8	8.5192e-65	0	0	0	4274800000	2421000000	1893800000	15.6939	23.4813	1.43412e-06	8.61407e-05	TRUE
GGGGGGGGGAPR	12	J3KTL2;Q07955;Q07955-3;Q07955-2	0.00046744	0	0	0	31983000	2516400	22514000	7.90502	19.5868	0.000747188	0.00193314	TRUE
GGGGGGSGGIGYPYPR	16	Q00839-2;Q00839	1.1776e-33	0	0	0	91522000	115740000	88659000	10.9109	21.0898	6.66065e-06	9.00051e-05	TRUE
GGGGGPAYGPPPSLHAR	17	Q96T58	3.6574e-07	0	0	1076700	0	107970000	121950000	5.95842	20.0815	0.14055	0.182552	FALSE
GGGGGQDNGLEGLGNDSR	18	P08621;P08621-2;P08621-4	1.2745e-39	0	0	0	0	43284000	73809000	6.74532	19.007	0.0662441	0.10096	FALSE
GGGGNFGPGPGSNFR	15	P22626;P22626-2	1.851e-18	42601000	138290000	221380000	31418000000	63423000000	52049000000	8.74829	31.0773	0.000130036	0.000475909	TRUE
GGGGNFGPGPGSNFRGGSDGYGSGR	25	P22626;P22626-2	4.708e-09	0	0	0	155850000	67541000	64856000	10.7575	21.0131	1.33531e-05	0.000105592	TRUE
GGGGSGGYYGQGGMSGGGWR	20	P31942-2;P31942;P31942-3;P31942-4	8.8736e-31	5733800	0	0	1400300000	1320400000	2970000000	12.8098	24.3115	0.00112089	0.00270948	TRUE
GGGGYGGSGDGYNGFGNDGGYGGGGPGYSGGSR	33	P09651	1.094e-41	0	0	0	2741700000	3548600000	2276200000	15.7527	23.5107	9.85053e-07	8.61407e-05	TRUE
GGGQIIPTAR	10	P13639;K7EJ74;K7EP67;Q15029-2;Q15029-3;Q15029	0.00060323	3382000	0	5310600	179140000	144460000	224430000	7.53336	23.6548	0.00958027	0.0181228	TRUE
GGGSGNFMGR	10	P51991;P51991-2;H7C1J8	3.1228e-06	0	0	1408100	0	59357000	163860000	5.68372	20.0732	0.15666	0.202331	FALSE
GGGTGGPNHPPAPR	14	P48634	6.9057e-25	12568000	5291500	19069000	3310100000	4709100000	11740000000	9.03484	27.8852	0.000110273	0.000422056	TRUE
GGGVAHGPR	9	K7ELQ0;K7ES61;X6RAY8;Q9BYD3-2;Q9BYD3;K7EJ73	0.0012987	0	0	0	0	0	7297200	2.38819	16.8284	0.310029	0.343688	FALSE
GGGYGGDR	8	Q92804-2;Q92804;A0A075B7F4;A0A075B7C1	0.0034655	0	0	0	57776000	27272000	32346000	9.50966	20.3892	2.05684e-05	0.000129519	TRUE
GGHGAASPSEK	11	Q07065	0.007213	4646600	0	0	4793300	228110	0	0.73663	18.1738	0.783966	0.801595	FALSE
GGHMDDGGYSMNFNMSSSR	19	P38159;P38159-2;H3BT71;H0Y6E7;Q96E39	7.9725e-171	0	0	0	7735400000	12125000000	18672000000	17.8544	24.5615	7.46882e-07	8.61407e-05	TRUE
GGLGGGMR	8	Q13283	0.0089687	0	0	0	0	55288000	47516000	6.65124	18.9599	0.0660075	0.10096	FALSE
GGMSLR	6	X6R700;Q9Y3Y2;Q9Y3Y2-3;Q9Y3Y2-4;Q5T7Y7	0.056917	0	0	0	0	7140000	0	2.37772	16.8232	0.310209	0.34371	FALSE
GGNEPPPPPPPFR	13	Q96QC0	4.8992e-06	0	0	0	214980000	350510000	300990000	12.4422	21.8554	3.70513e-06	8.61407e-05	TRUE
GGNFGFGDSR	10	P22626;P22626-2	7.9942e-06	36110000	102190000	108760000	21485000000	33860000000	31741000000	8.59265	30.4327	6.94443e-05	0.000298859	TRUE
GGNFGGGGGNFGR	13	P51991;P51991-2;H7C1J8	7.225e-10	0	0	0	186880000	201790000	791530000	12.5743	21.9215	1.37044e-05	0.000107232	TRUE
GGNFGGR	7	P51991;P51991-2;P09651;F8W6I7;P09651-2;P09651-3;Q32P51;H0YH80	0.022395	0	0	0	257960000	572560000	158970000	12.4589	21.8638	9.00216e-06	9.33127e-05	TRUE
GGPGGELPR	9	E7EUU4;Q04637-8;E7EX73;Q04637-7;A0A0A0MR52;C9J2Z7;C9K073;E9PGM1;Q04637-3;Q04637;Q04637-9;Q04637-5;Q04637-6;C9J6B6;C9JF13	0.055973	3425300	1658400	3570300	293650000	138660000	212800000	6.23488	24.4964	0.000289664	0.000895043	TRUE
GGPGGGFRPFVPHIPFDFYLCEMAFPR	27	Q12905;A0A0A0MRL0	2.2437e-07	0	0	0	0	296420000	0	4.16958	17.7191	0.295862	0.343672	FALSE
GGPGGPGGPGGPMGR	15	B0QYK0;Q01844-6;Q01844-3;Q01844;Q01844-5;A0A0D9SFL3;C9JGE3;Q01844-2;H7BY36	5.5194e-18	0	0	0	1538400000	1334300000	2433200000	15.0365	23.1526	1.46779e-06	8.61407e-05	TRUE
GGPGPGPGPYHR	12	Q96QC0	5.2088e-06	0	0	0	0	360300000	0	4.26343	17.766	0.295552	0.343672	FALSE
GGPPFAFVEFEDPR	14	J3KTL2;Q07955;Q07955-3;Q07955-2;J3QQV5;J3KSW7	0.00014852	3708600	2791000	7989400	923100000	3457800000	5031400000	9.17766	26.6436	0.000142489	0.000512535	TRUE
GGPPFAFVEFEDPRDAEDAVYGR	23	J3KTL2;Q07955;Q07955-3;Q07955-2	4.3227e-70	58183000	37596000	0	2747900000	5674300000	6131600000	9.89286	27.1439	0.0161413	0.0296384	TRUE
GGSDGYGSGR	10	P22626;P22626-2	0.00015728	241370	546290	795280	3574000000	1752600000	3738400000	12.5667	25.1305	1.12659e-05	9.78411e-05	TRUE
GGSFGGR	7	P51991;P51991-2;H7C1J8	0.019201	0	0	0	83043000	139930000	106300000	11.0427	21.1557	7.19685e-06	9.00051e-05	TRUE
GGSGGGGEGIQDR	13	O43823	1.3327e-09	776490	0	0	139610000	110890000	99530000	9.83825	21.8642	0.000410522	0.00118913	TRUE
GGSGGGGGGGGGGYNR	16	P35637-2;P35637;H3BPE7;H3BNZ4	3.2133e-18	0	0	225340	29107000	13524000	73359000	8.52065	20.6105	0.000327619	0.000986953	TRUE
GGSGSHNWGTVK	12	Q8NC51;Q8NC51-2;Q8NC51-3;Q8NC51-4	3.6022e-11	0	0	0	16198000	0	64873000	6.21059	18.7396	0.0699792	0.10096	FALSE
GGSNGGSNVGMEDGERPR	18	P48634;P48634-2;P48634-3	1.8305e-57	2608200	598870	2560700	352690000	548820000	1972700000	8.83616	25.0163	0.000289352	0.000895043	TRUE
GGTLLSVTGEVEPR	14	E9PID8;E7EWR4;P33240-2;P33240;Q9H0L4	8.6982e-05	0	0	1462100	59270000	418970000	123680000	9.86561	22.1822	0.00144042	0.00334593	TRUE
GGVALCLNAQGR	12	Q9H6T0-2;Q9H6T0	0.00015195	0	0	0	40661000	244970000	213320000	11.3035	21.2861	4.17846e-05	0.000205791	TRUE
GGVEEGPTVLR	11	P05089-3;P05089;P05089-2	0.00044647	11241000	7477300	93039000	0	0	1432400	-7.00301	20.7411	0.00939415	0.0177917	FALSE
GGYDGYRPSFSNTPNSGYTQSQFSAPR	27	G3V153;Q14444-2;Q14444	2.8917e-60	0	0	0	836090000	1618100000	3639200000	15.0296	23.1491	4.19517e-06	8.61407e-05	TRUE
GGYYGAGR	8	P31942-2;P31942;P31942-3	0.018756	0	0	0	0	0	52162000	3.33406	17.3014	0.299844	0.343672	FALSE
GHAFAQCPK	9	Q9NUD5;Q9NUD5-2	0.0026665	0	0	0	0	21993000	71097000	6.40172	18.8352	0.0685706	0.10096	FALSE
GHDGGHSHGGDMSNRPVCR	19	Q96QC0	8.4493e-70	0	0	0	705870000	2915100000	456320000	14.2327	22.7507	1.11315e-05	9.74262e-05	TRUE
GHDGPGHGGGGHR	13	Q96QC0	9.273e-06	258890	0	0	13738000	0	0	1.90989	17.3718	0.472285	0.498121	FALSE
GHFEAFGTLTDCVVVVNPQTK	21	Q13151	1.3651e-93	0	0	0	170600000	1338600000	1315600000	13.6847	22.4767	2.55328e-05	0.000146712	TRUE
GHLLGR	6	P40429;M0QYS1;M0QZU1;A0A096LPE0	0.03584	3079000	3272300	855180	102120000	303190000	191500000	6.46411	24.1993	0.000634925	0.00169173	TRUE
GHPIPHGGMQGGFGGQSR	18	Q15424-2;Q15424;Q15424-4;Q15424-3	0.012202	0	0	0	0	56728000	0	3.37441	17.3215	0.299584	0.343672	FALSE
GHQFSCVCLHGDR	13	F1T0B3;A0A087X2G1;Q92499-3;Q92499-2;Q92499	0.0032592	0	0	0	0	313240000	0	4.19612	17.7324	0.295772	0.343672	FALSE
GHVFEESQVAGTPMFVVK	18	P13639	4.6923e-05	0	0	0	0	16834000	57961000	6.17493	18.7218	0.0694019	0.10096	FALSE
GHVLPLALQMYGCR	14	A0A0C4DG68;A0A0A0MR59;Q8TB72-2;Q8TB72-4;Q8TB72-3;Q8TB72	1.6066e-10	0	0	0	0	190760000	195200000	7.9263	19.5975	0.0644925	0.10096	FALSE
GHVLSLALQMYGCR	14	Q5T1Z4;Q5T1Z8;Q14671-2;Q14671-3;H0YDK8;H0YC97;H0YDC5;Q14671;H0YEH2;E9PR38;Q14671-4	1.1591e-10	0	0	0	0	52682000	66337000	6.78849	19.0286	0.0658484	0.10096	FALSE
GHVQPIR	7	P62854;Q5JNZ5	0.01475	261270	0	14697000	127350000	420060000	417350000	8.9228	23.6076	0.00835693	0.0159779	TRUE
GHYAYDCHR	9	A0A0B4J1Z1;C9JAB2;Q16629-3;Q16629-2;Q16629-4;Q16629;F8WEA1	9.5445e-08	1363500	3992300	0	658140000	2092600000	2352400000	11.1487	24.8883	0.00115418	0.00278158	TRUE
GIADLLSNGR	10	Q13472-2;Q13472;J3KRR9;J3KS96;J3QS25;J3QR18	0.029009	0	0	3677700	0	0	0	-2.05868	16.6637	0.317011	0.345935	FALSE
GIDIHGVPYVINVTLPDEK	19	F1T0B3;A0A087X2G1;Q92499-3;Q92499-2;Q92499	3.5616e-05	0	0	0	0	9446500	53403000	5.8577	18.5632	0.0731573	0.102017	FALSE
GIDIQAVNVVINFDFPK	17	P26196	3.3627e-13	0	0	0	0	44199000	0	3.25439	17.2615	0.300387	0.343672	FALSE
GIDLLK	6	D6REM6;A8MXP9;P43243;B3KM87;P43243-2	0.055138	816740	2187500	0	5993500	298870000	379850000	7.61202	22.5842	0.0169361	0.031027	TRUE
GIDVQQVSLVINYDLPTNR	19	P60842;E7EQG2;Q14240;Q14240-2	4.751e-22	0	0	0	79737000	53854000	7281200	9.27468	20.2717	0.000260381	0.00082082	TRUE
GIFEPFGR	8	Q14498-2;G3XAC6;Q14498-3;Q14498;H0Y4X3	0.0019391	4783700	6728400	7840900	2489800000	5179400000	14860000000	9.83337	27.5081	7.23312e-05	0.000308255	TRUE
GIFLGDQWR	9	Q5T1Z4;Q5T1Z8;Q14671-2;Q14671-3;Q14671;H0YEH2	0.0038619	0	0	335000	0	16073000	77216000	5.38413	19.2329	0.118842	0.156167	FALSE
GIGTVTFEQSIEAVQAISMFNGQLLFDR	28	P52272;A0A087X0X3;P52272-2;M0R2T0;M0R019;M0R0N3;M0QYQ7;M0QZM1	1.1557e-48	0	0	0	23930000	46789000	0	6.24111	18.7549	0.0674093	0.10096	FALSE
GIGTVTFEQSIEAVQAISMFNGQLLFDRPMHVK	33	P52272;A0A087X0X3;P52272-2;M0R2T0;M0R019;M0R0N3;M0QYQ7;M0QZM1	2.197e-23	0	0	0	112250000	89601000	0	7.29683	19.2827	0.0651887	0.10096	FALSE
GIHNSIGDYR	10	P15924;P15924-3;P15924-2	0.034392	0	4020700	1569300	0	0	35560000	-0.600875	19.0846	0.858112	0.868929	FALSE
GIILFISR	8	Q9Y399;Q5T8A0	0.0086977	0	0	0	0	4361300	0	2.14067	16.7047	0.31499	0.34506	FALSE
GINGVSPK	8	P18124;A8MUD9;C9JIJ5;C9JZ88	0.011613	5552400	6030400	674160	181130000	671500000	114420000	6.41126	24.636	0.00305162	0.00638404	TRUE
GISHVIVDEIHER	13	Q08211	4.0381e-49	10540000	10530000	0	5308000000	6713100000	15170000000	12.1596	26.8437	0.00247384	0.00535184	TRUE
GISVHISNAEPK	12	Q13148;B1AKP7;G3V162;A0A087X260;A0A087WYY0;A0A087WXQ5;A0A087WV68;Q13148-4;A0A087WW61;A0A087WX67;A0A087WXV3;A0A087WX29;A0A087WZC9;A0A087WYE7;A0A087WTZ4;K7EL26	2.0394e-06	0	0	3751700	553710000	962790000	3017700000	12.4234	23.9143	0.00104386	0.00255531	TRUE
GITPLLER	8	Q6P2Q9;I3L0J9	0.0018565	0	18912000	1891600	162990000	623140000	661910000	8.37965	24.4093	0.0122001	0.0227308	TRUE
GIVEFASK	8	P23246;P23246-2	0.022074	0	0	0	0	53567000	121970000	7.08938	19.179	0.0662541	0.10096	FALSE
GIVGGGMMR	9	Q9UN86-2;Q9UN86	0.00098757	0	0	2146800	442800000	656850000	1464400000	12.0528	23.4605	0.000610384	0.0016372	TRUE
GIYAYGFEK	9	P60842;J3KT12;P60842-2;J3KTB5;J3QS69;J3QL43;J3QR64;J3QLN6;J3QKZ9;J3KS25;J3KS93;C9JUF0;J3KT04;J3QQP0;E9PBH4;F8WE11;E7EMV8;I3L3H2;E7EQG2;Q14240;Q14240-2;J3KSN7;P38919	0.0098834	0	0	1562500	0	32622000	83199000	5.01988	19.7913	0.177827	0.227916	FALSE
GKWEDLDNMELIEEAYCNPK	20	Q9H0J9;G5E9U9	4.4173e-95	0	0	0	0	179030000	1195700000	8.76739	20.018	0.0669137	0.10096	FALSE
GLADYVAATFDIWK	14	Q9NYY8;Q9NYY8-2	3.0314e-07	0	0	0	362830000	250030000	120710000	12.0921	21.6804	8.36696e-06	9.02209e-05	TRUE
GLATVIR	7	Q7KZF4;H7C597	0.014314	0	0	3773000	102710000	280440000	375170000	10.0147	22.7127	0.00270464	0.00575812	TRUE
GLCAIAQAESLR	12	P23396;P23396-2;F2Z2S8;H0YCJ7;H0YF32	6.9895e-14	2076600	714540	71949000	1149800000	9802100000	21372000000	10.3571	27.3562	0.00351353	0.00722492	TRUE
GLCESVVEADLVEALEK	17	B7WPG3;C9IYN3;D6W592;Q8WVV9-5;Q8WVV9-4;Q8WVV9;C9JJZ7;H7BXH8;Q8WVV9-3;Q8WVV9-2	1.1526e-33	0	0	0	82272000	298540000	842780000	12.3983	21.8335	4.10391e-05	0.000203926	TRUE
GLDDDRGPR	9	Q14152-2;Q14152	0.0033785	0	578780	2512300	1008700000	919140000	2120900000	11.5433	24.4509	0.000486665	0.00136618	TRUE
GLDDDRGPWR	10	Q14152-2;Q14152	2.4675e-05	0	0	0	285220000	365490000	1987600000	13.5061	22.3874	1.9016e-05	0.000124704	TRUE
GLDDTVSIASR	11	Q96T58	2.0961e-07	2309100	2563400	10573000	452630000	249620000	1426900000	7.09891	25.4703	0.000871121	0.00219144	TRUE
GLDEDRGSWR	10	Q14152-2;Q14152	0.00092266	0	0	0	253280000	16758000	241290000	10.9526	21.1106	0.000220442	0.000717925	TRUE
GLDGYQGPDGPR	12	P08572	0.00016935	26056000	24346000	7654600	0	0	0	-8.37907	19.8239	8.42448e-05	0.000343536	FALSE
GLDISNVK	8	A0A0D9SFB3;A0A0D9SG12;A0A0D9SF53;O00571-2;O00571;A0A0J9YVQ7	0.020621	0	0	0	0	4111000	0	2.11224	16.6905	0.315666	0.345422	FALSE
GLDMETDR	8	Q9HCE1;Q9HCE1-2;Q9HCE1-3	0.0018375	0	0	0	88197000	328900000	535990000	12.2606	21.7647	2.23483e-05	0.00013618	TRUE
GLDMETDRER	10	Q9HCE1;Q9HCE1-2;Q9HCE1-3	9.4182e-10	0	0	7540200	4744600000	4275900000	12523000000	14.5221	25.2993	0.000800888	0.00204139	TRUE
GLDNTEFQGK	10	Q9BWF3;E9PB51;Q9BQ04;Q9BWF3-4	0.00018381	7415900	1919900	7946000	630210000	1381200000	1106100000	7.67359	26.0423	0.000239097	0.000765237	TRUE
GLEGERPAR	9	P46783;F6U211;S4R435	0.000789	0	0	8121000	3357900000	4584700000	4797100000	13.8922	25.0201	0.000981174	0.00242651	TRUE
GLGALLPTLAVDELDTVLLHTLQR	24	O60287	0.00035777	0	0	0	12337000	0	0	2.64072	16.9547	0.306269	0.343672	FALSE
GLGWVQFSSEEGLR	14	Q9GZT3;Q9GZT3-2;A0A087WUN7;H0YJ40;G3V4X6;G3V2S9;H0YJW7	7.6935e-10	0	844970	0	315760000	892230000	4037500000	12.9736	23.4725	0.000294493	0.000902962	TRUE
GLIDGVVEADLVEALQEFGPISYVVVMPK	29	P14866;M0QXS5;M0QYL7;M0R1W6	2.659e-23	85769000	22063000	0	2719900000	2330800000	46764000	7.18486	25.7202	0.0772229	0.105593	FALSE
GLIPAGTQHSMIATTGK	17	Q9Y520-5;Q9Y520;Q9Y520-7;E7EPN9;Q9Y520-2;Q9Y520-3;Q9Y520-6;Q9Y520-4;H7C5N8	5.5445e-05	96581000	0	0	0	0	101570000	0.024221	19.2767	0.995836	0.995836	FALSE
GLLGDAPNDPR	11	E9PID8;E7EWR4;P33240-2;P33240;Q9H0L4	0.00028015	0	0	0	122720000	182870000	63659000	11.1126	21.1906	1.23194e-05	0.000102355	TRUE
GLLPTPDEFPR	11	Q9C0J8	0.032446	0	0	0	0	27180000	23526000	5.97171	18.6202	0.0672178	0.10096	FALSE
GLMGTSTVEQLLENVCLLLASR	22	Q5JTH9-2;Q5JTH9-3;Q5JTH9	1.045e-12	0	0	0	0	14066000	0	2.70379	16.9862	0.305483	0.343672	FALSE
GLNGGITPLNSISPLK	16	E5RJM0;B7ZLQ8;Q17RY0-2;Q17RY0;H0YBG1	2.6358e-10	0	0	0	104590000	499050000	559540000	12.5638	21.9162	1.98083e-05	0.000126901	TRUE
GLNISAVR	8	F8VP89;F8VSC7;F8W0K0;F8VYE9;F8VRU1;E7EX17;P23588;F8VX11	0.0011023	0	0	0	634140000	913910000	4835400000	14.7586	23.0136	1.27288e-05	0.000103486	TRUE
GLPFGCSK	8	P31942-2;P31942;G8JLB6;P31943;E9PCY7;D6RBM0;D6RIU0;E5RGV0;D6RFM3;D6RIT2;D6RAM1;D6R9T0;D6RDU3;D6RJ04;D6RIH9;E5RGH4;H0YAQ2;P55795	0.036093	0	0	6033300	81737000	1905200000	649970000	10.8648	23.3635	0.00451349	0.00908352	TRUE
GLPFGCTK	8	P52597	0.022074	0	0	0	0	469930000	473050000	8.78554	20.0271	0.0638367	0.10096	FALSE
GLPFQANAQDIINFFAPLK	19	Q12849;F5H5I6;H0Y8R1;H0YAK1;Q12849-5	2.0618e-06	0	0	0	39111000	67772000	15641000	9.41037	20.3395	5.27089e-05	0.00024219	TRUE
GLPFQANAQDIINFFAPLKPVR	22	Q12849;F5H5I6;H0Y8R1;H0YAK1;Q12849-5	1.2935e-07	0	0	0	4340700	36767000	16752000	8.09208	19.6804	0.000303215	0.000923244	TRUE
GLPFSAGPTDVLGFLGPECPVTGGTEGLLFVR	32	Q9H6T0-2;Q9H6T0	2.756e-13	0	0	0	75488000	40543000	24369000	9.69275	20.4807	2.79866e-05	0.000154994	TRUE
GLPGDVTNQEVHDLLSDYELK	21	A0A087WZ13;E9PAU2;Q8IY67-2;Q8IY67;K7EKR9	2.9395e-07	0	0	0	0	131160000	501100000	8.19954	19.7341	0.0660068	0.10096	FALSE
GLPIIQR	7	X6R700;Q9Y3Y2;Q9Y3Y2-3;Q9Y3Y2-4;Q5T7Y7	0.019076	0	0	0	132130000	258590000	316260000	12.0857	21.6772	6.50051e-06	9.00051e-05	TRUE
GLPITITESDIR	12	P52756;C9J9P7;C9JFQ5;P52756-4;P52756-2;P52756-5	0.00014556	0	0	0	81528000	203880000	99031000	11.1808	21.2247	1.05335e-05	9.67074e-05	TRUE
GLPPGTTDQDLIK	13	C9J9B2;C9JIJ9;Q6XE24-3;Q6XE24-4;Q6XE24-5;Q6XE24-2;Q6XE24	0.00042239	0	0	0	131920000	152670000	212190000	11.6396	21.4541	5.26972e-06	8.61407e-05	TRUE
GLPPHTTDQDLVK	13	E7ETU5;P29558-2;E7EPF2;F6Y5H0;P29558	1.4424e-05	0	1103200	3598900	1267000000	2662400000	5910700000	12.1743	25.2494	0.000680964	0.00179064	TRUE
GLPPPPR	7	Q15424-2;Q15424;Q15424-4;Q15424-3;Q14151	0.038828	0	0	0	210810000	365790000	408280000	12.5999	21.9343	4.1485e-06	8.61407e-05	TRUE
GLPPSMER	8	P38159;P38159-2;H3BUY5	0.0025987	0	0	0	195960000	1142300000	1343700000	13.6853	22.477	1.82966e-05	0.000122485	TRUE
GLPTTTQR	8	Q13310-3;Q13310-2;H0Y5F5;H0Y6X6;H0YEU6	0.0032588	4261600	7057500	23085000	2357200000	1804600000	5358300000	8.32281	27.2395	0.000231996	0.000747974	TRUE
GLPWSCSADEVMR	13	P55795	0.0017773	0	0	0	0	17661000	103660000	6.47756	18.8731	0.0711355	0.101352	FALSE
GLPWSCSADEVQR	13	G8JLB6;P31943;E9PCY7;D6RBM0;E7EN40;D6RIU0;E5RGV0;D6RFM3;D6RIT2;D6RAM1;D6R9T0;D6RDU3;D6RJ04;D6RIH9;E7EQJ0;D6RDL0;D6RF17;D6R9D3	1.0002e-19	0	0	7946100	0	324890000	1580700000	6.75905	21.443	0.188883	0.241105	FALSE
GLPWSCSVEDVQNFLSDCTIHDGAAGVHFIYTR	33	P52597	1.2022e-24	0	0	0	0	81006000	0	3.54573	17.4072	0.298572	0.343672	FALSE
GLQPGTTDQDLVK	13	Q15434;F8W1T6;F8VQS9	0.00012558	0	0	0	1581800000	2248300000	4510900000	15.5976	23.4331	1.96007e-06	8.61407e-05	TRUE
GLQVYIR	7	Q9BZZ5-6;Q9BZZ5;G3V1C3;Q9BZZ5-1;Q9BZZ5-5;Q9BZZ5-2;Q9BZZ5-3;H0YER7	0.014648	0	0	0	258260000	873440000	413690000	13.1225	22.1956	6.21621e-06	9.00051e-05	TRUE
GLSGPSGPGHMASR	14	Q14151	0.0018521	0	0	0	91830000	163260000	171080000	11.3941	21.3314	7.05239e-06	9.00051e-05	TRUE
GLTELQQQFAKAK	13	H0YDM2;O94964;O94964-2;X6R3R3;O94964-4	0.010049	234260000	509040000	0	289080000	617610000	137660000	3.99483	26.1178	0.32781	0.353319	FALSE
GLTPSQIGVILR	12	P62277;J3KMX5	0.0002869	0	0	0	0	22756000	84017000	6.49842	18.8835	0.0688566	0.10096	FALSE
GLVLVPSR	8	Q9NUL7	0.0078555	0	2597300	444680	0	30201000	47011000	3.4212	20.279	0.318379	0.345958	FALSE
GLVTYMALGLALR	13	A5YKK6-2;A5YKK6;A5YKK6-3;A5YKK6-4;H3BR89	1.0081e-09	0	0	0	21570000	0	0	2.9094	17.089	0.303252	0.343672	FALSE
GLYNEHTVDR	10	Q6P6C2-3;Q6P6C2;Q6P6C2-1	0.029571	0	5291100	0	0	0	0	-2.2336	16.7511	0.312945	0.344527	FALSE
GMALVLYNEIEYAQAAVK	18	Q96T58	2.4796e-07	0	0	0	327780000	181580000	122730000	11.8974	21.583	7.74374e-06	9.02209e-05	TRUE
GMDDDRGPR	9	Q14152-2;Q14152	0.0052056	0	0	1916900	403990000	511280000	939820000	11.7294	23.2443	0.000570365	0.0015497	TRUE
GMDDDRGPRR	10	Q14152-2;Q14152	0.01235	0	0	0	635940000	0	3069800000	9.83039	20.5495	0.0649335	0.10096	FALSE
GMDIER	6	Q5STU3;Q13838;Q13838-2;A0A0G2JJZ9;H0Y400;O00148	0.020622	0	0	0	134140000	213980000	287790000	11.9565	21.6126	5.86876e-06	8.97511e-05	TRUE
GMGGHGYGGAGDASSGFHGGHFVHMR	26	P31942-2;P31942;P31942-3;P31942-4;P31942-6;P31942-5	6.1741e-199	117330000	32668000	0	47671000000	43362000000	23826000000	12.6261	28.7803	0.00708424	0.0137464	TRUE
GMGPGTPAGYGR	12	P23246	0.00013211	0	0	0	388710000	618660000	935850000	13.5458	22.4072	3.36096e-06	8.61407e-05	TRUE
GMGTVEGGDQSNPK	14	E7ETY2;Q13428-8;Q13428-7;Q13428-3;J3KQ96;Q13428-2;Q13428-6;Q13428;Q13428-4;H0YA99	0.029013	0	0	1714400	0	0	0	-1.69165	16.4802	0.329561	0.355048	FALSE
GMGTVQK	7	G3V1B3;M0R181;P46778	0.015083	32320000	0	0	29063000	0	0	-0.0510812	18.7127	0.989655	0.990131	FALSE
GMPQEER	7	Q5STU3;Q13838;Q13838-2;A0A0G2JJZ9;H0Y400	0.023814	0	0	0	7434300	4842200	30919000	7.67067	19.4697	0.000294171	0.000902548	TRUE
GMQELGVHPDQETYTDYVIPCFDSVNSAR	29	P42704;A0A0C4DG06;B8ZZ38	1.2381e-23	0	0	0	193070000	1346000000	1975900000	13.9425	22.6056	2.75145e-05	0.000153496	TRUE
GMQPER	6	K7EQ55;K7EK33;Q96EP5;Q96EP5-2	0.030384	0	0	0	3620600	4516000	419070	5.22275	18.2457	0.00462676	0.00929982	TRUE
GMSNNTPQLNR	11	F8VWH8;F8VQD8;A0A087X050;F8VVY1;F8VUB4;F8VX63;F8W145;F8VP97;F8VV52;Q9NZN8-4;Q9NZN8-5;Q9NZN8	0.00035076	0	0	0	0	35056000	0	3.14294	17.2058	0.301213	0.343672	FALSE
GMTLVTPLQLLLFASK	16	Q08211;Q08211-2	0.00052053	0	0	0	3312000	14244000	12806000	7.37682	19.3227	0.000231787	0.000747801	TRUE
GNAALAELDQLLAVADFGPR	20	Q8N0V3	0.00028217	0	0	0	0	3903600	3378200	4.10518	17.6869	0.0742197	0.102828	FALSE
GNDTFGPR	8	V9GZ50;Q9ULX6;Q9ULX6-2	0.0019738	0	491590	0	149500000	294360000	181380000	10.8491	22.1498	0.000139484	0.000502851	TRUE
GNFGGSFAGSFGGAGGHAPGVAR	23	P52272;A0A087X0X3;P52272-2;M0R2I7;M0QY96	1.2679e-81	3382600	8004900	3216500	18898000000	36206000000	39550000000	12.7256	28.4425	8.14182e-06	9.02209e-05	TRUE
GNIAEDTEVDILVTVQNLLK	20	O75691	0.0011092	0	0	0	4594300	0	0	2.1657	16.7172	0.314415	0.344741	FALSE
GNLGAGNGNLQGPR	14	D6REM6;A8MXP9;P43243;D6R991;H0Y8T4;B3KM87;D6RBI2;D6RE02;D6RAM9;D6RAY2;P43243-2;D6RIA2	7.2734e-26	294970000	47070000	166430000	2575500000	3148800000	4490700000	4.64801	29.3022	0.00352571	0.00724379	TRUE
GNLITDLNR	9	Q1MSJ5-1;Q1MSJ5	0.029342	0	1536500	13298000	0	437930	12500000	-0.633385	19.6334	0.833561	0.84614	FALSE
GNNVLYISTQK	11	P62312	0.00020735	0	0	0	38506000	83721000	3602600	8.79843	20.0335	0.000821252	0.00208558	TRUE
GNPSGGGNVQHR	12	B0QYK0;Q01844-6;Q01844-3;Q01844;Q01844-5;A0A0D9SFL3;C9JGE3;Q01844-2;H7BY36	9.712e-05	0	0	0	0	1633500	6912600	4.03056	17.6496	0.0830429	0.112151	FALSE
GNPVIR	6	Q8NEP3-2	0.040731	0	0	0	0	27408000	0	3.02459	17.1466	0.30219	0.343672	FALSE
GNQAQAALK	9	Q9Y520-5;Q9Y520;Q9Y520-7;Q9Y520-2	0.01253	0	0	0	0	1084200	7647000	3.882	17.5753	0.0922962	0.123403	FALSE
GNQIFVR	7	A0A087WUT0;A0A0A0MR39;Q9P2K5;H0YKS1;A0A0A0MQW0;Q9P2K5-2;H0YN19;A0A0C4DGV1;Q9P2K5-3	0.020835	0	0	0	1826700000	3039200000	2968800000	15.6106	23.4396	1.14189e-06	8.61407e-05	TRUE
GNQLEICAVVLR	12	F8VYR5;Q96EL2	1.141e-07	0	0	0	46658000	344260000	376240000	11.8062	21.5374	5.54878e-05	0.000251926	TRUE
GNSIIMLEALER	12	Q49AN9;F5H013;P62308;A8MWD9	1.9632e-11	20386000	85761000	264010000	1970100000	8825500000	9229600000	6.13579	29.2715	0.00383157	0.00780896	TRUE
GNSIIMLEALERV	13	Q49AN9;F5H013;P62308;A8MWD9	2.1039e-14	35173000	71153000	115080000	452890000	3333300000	5771700000	4.9616	28.4576	0.00811955	0.0155673	TRUE
GNSLQEILER	10	A0A024R4E5;Q00341;H7C0A4	0.013397	0	0	0	0	14395000	32428000	5.82038	18.5445	0.0687824	0.10096	FALSE
GNTSGSHIVNHLVR	14	Q92900;Q92900-2	1.6684e-07	0	0	0	77284000	102180000	422520000	11.5206	21.3946	2.92244e-05	0.000160092	TRUE
GNVLVLSQHK	10	Q5T1Z4;Q5T1Z8;Q14671-2;Q14671-3;H0YDK8;H0YC97;H0YDC5;Q14671;H0YEH2;E9PR38;Q14671-4	0.026189	0	0	0	0	0	0					FALSE
GNVPSSELQIYTWMDATLK	19	X6RAL5;O00422;U3KPY7;H7BZW6	1.3757e-30	0	0	0	189040000	102060000	62841000	11.0337	21.1512	1.34456e-05	0.000105722	TRUE
GPAASAAWGPSPSAASTAWFR	21	H7C0N4	6.9196e-16	0	0	0	0	20628000	57048000	6.26504	18.7668	0.0683362	0.10096	FALSE
GPAEESSSWR	10	Q14152-2;Q14152	5.9471e-05	0	0	0	0	101630000	563110000	8.13298	19.7008	0.0672119	0.10096	FALSE
GPAGLGPR	8	Q04637-3;Q04637;Q04637-9;Q04637-5;Q04637-6;C9J6B6;C9JF13	0.0009222	2694700	1481400	1581300	256860000	212960000	63747000	6.35845	23.9969	0.000511236	0.00142602	TRUE
GPAGNNDCR	9	J3KTL2;Q07955;Q07955-3;Q07955-2;J3QQV5;J3KSW7	0.00078371	0	0	0	7757700	17950000	34092000	8.36821	19.8184	9.84922e-05	0.000387903	TRUE
GPALALEFNR	10	Q9BYK8	0.0044266	2068400	0	14007000	0	14167000	0	-1.77646	19.2298	0.593698	0.618061	FALSE
GPANGFR	7	G3V153;Q14444-2;Q14444	0.010081	0	0	0	92266000	102090000	100480000	10.9146	21.0916	6.27708e-06	9.00051e-05	TRUE
GPAPAGSPSQHQFHPGR	17	Q5XG87	0.010428	2928100	1505100	502080	0	0	35751000	-1.5268	19.5501	0.61123	0.634532	FALSE
GPCGSFDVR	9	H7BXY3;Q7L2E3-3;Q7L2E3;Q7L2E3-2	0.00020548	0	7770100	21920000	225770000	693550000	882760000	7.97586	24.9578	0.0195326	0.0356618	TRUE
GPCIIYNEDNGIIK	14	P36578;H3BM89	5.677e-07	9532400	26022000	34079000	0	339360000	230480000	-0.36246	24.0988	0.923829	0.928065	FALSE
GPDFTPAFADFGR	13	A0A0A0MSA7;O43432-4;O43432;O43432-3	0.00080017	0	0	0	0	16378000	38167000	5.96081	18.6147	0.0685213	0.10096	FALSE
GPDGLSR	7	E9PC62;A0A0J9YXJ0;O95319-4;O95319-3;Q5VZZ6;A0A0J9YX66;O95319-5;O95319-2;O95319;V9GYD9;G5EA30;Q92879-2;Q92879-3;Q92879;Q92879-6;Q92879-4;Q92879-5	0.0088228	0	0	575900	480980000	299990000	85363000	10.9816	22.2922	0.000282172	0.000877465	TRUE
GPDNSMGFGAER	12	O75534-2;O75534;O75534-3;O75534-4;E9PLT0	0.0098742	0	0	2671700	0	0	0	-1.905	16.5868	0.321466	0.348074	FALSE
GPFPLQVVSVGGPAR	15	Q9NZB2;Q9NZB2-6;Q9NZB2-4;A0A0C4DG79	9.4552e-13	0	0	0	0	390950000	1062600000	9.08623	20.1774	0.0644403	0.10096	FALSE
GPGCGFWAAGWR	12	Q6P2Q9;I3L0J9	1.7943e-15	0	0	0	21359000	105980000	150230000	10.4224	20.8455	7.22938e-05	0.000308255	TRUE
GPGGSSLLIEALSNSSHK	18	Q9BSH4	5.9716e-32	0	0	0	311380000	1795700000	2969700000	14.5069	22.8878	1.86399e-05	0.000123753	TRUE
GPGLGSTQGQTIALPAQGLIEFR	23	Q00577	3.9439e-184	0	3142800	0	8879300000	16588000000	15452000000	15.9973	25.6161	0.000194553	0.000650759	TRUE
GPGLLESPSIFNFTADR	17	Q92615	5.8636e-40	986370	0	0	1171900000	2556800000	3176800000	13.9208	24.0205	0.000111115	0.000424723	TRUE
GPGPLQER	8	D6REM6;A8MXP9;P43243;D6R991;H0Y8T4	0.020063	0	0	0	0	28273000	0	3.03953	17.1541	0.30206	0.343672	FALSE
GPGYTSAPTEEERESFLR	18	Q06787-8;Q06787-5;Q06787-6	3.4356e-07	0	0	0	0	27441000	35514000	6.17435	18.7215	0.066892	0.10096	FALSE
GPHHLDNSSPGPGSEAR	17	Q8WWM7;H3BUF6;Q8WWM7-6;Q8WWM7-8;Q8WWM7-5;Q8WWM7-4;Q8WWM7-9;Q8WWM7-2;Q8WWM7-3	3.0252e-33	1929900	1017700	0	539600000	1055300000	1572300000	11.0204	24.334	0.000605733	0.00162926	TRUE
GPILLPYQFR	10	H7BZN7;H7C3E9;Q9NY93-2;Q9NY93	0.0039848	0	0	0	0	16786000	0	2.78881	17.0287	0.304503	0.343672	FALSE
GPLATGGIK	9	Q9Y2S6	0.0081001	27020000	14728000	14346000	1418800000	7904900	11226000	1.48765	24.8351	0.521532	0.547427	FALSE
GPLIPPLLSLPPPPWGR	17	P79522-2;P79522	5.4664e-07	0	0	0	171290000	65578000	114700000	11.063	21.1658	1.11342e-05	9.74262e-05	TRUE
GPLPLSSQHR	10	D6REM6;A8MXP9;P43243;D6R991;D6R8Z5	2.0779e-07	32098000	6482400	13815000	1364900000	1722400000	1686300000	6.79844	27.1605	0.000350087	0.00104259	TRUE
GPLPLSSQHRGDADQASNILASFGLSAR	28	D6REM6;A8MXP9;P43243;D6R991	6.0361e-92	0	0	0	152110000	0	0	3.84874	17.5587	0.297095	0.343672	FALSE
GPPPAPRPTSR	11	P51116	1.3934e-05	0	280020	627520	368130000	340390000	204320000	10.4719	22.8989	0.000153609	0.000540039	TRUE
GPPPHEHR	8	Q96QC0	0.0044348	0	0	0	1851000	1566200	3464000	5.40658	18.3376	0.000420878	0.00121257	TRUE
GPPPPPR	7	P38159;P38159-2;H3BT71;H0Y6E7;G3V220;Q75N03-2;Q75N03;O14776-2;O14776	0.013375	0	0	0	0	166410000	146930000	7.72402	19.4963	0.064696	0.10096	FALSE
GPPPSWGR	8	P84103-2;P84103	0.0016795	0	119640000	5513900	179770000	488830000	1912100000	7.41858	25.3303	0.0502438	0.0894956	FALSE
GPPPSYGGSSR	11	P38159;P38159-2;H3BUY5;Q96E39	2.5193e-07	0	0	2752800	912810000	2593500000	4178400000	13.4457	24.2766	0.00049857	0.00139716	TRUE
GPPPTDPYGRPPPYDR	16	F8WJN3;Q16630-3;Q16630;Q16630-2	0.023109	0	0	0	0	126150000	130930000	7.53538	19.402	0.0648688	0.10096	FALSE
GPPRPRPAPAVGEAEDK	17	P16989;P16989-3;P16989-2	1.5874e-27	452650	0	541870	7182200000	944150000	4530200000	13.7211	24.6839	9.52898e-05	0.000378958	TRUE
GPQAGLGPR	9	E7EUU4;Q04637-8;E7EX73;Q04637-7;A0A0A0MR52;C9J2Z7;C9K073;E9PGM1	0.00013667	2212700	1791500	0	95657000	150560000	114850000	7.65595	22.9895	0.00437576	0.00884325	TRUE
GPRPGRGDMEQNDSDNRR	18	Q9UN86-2;Q9UN86	0.00018898	0	0	0	66107000	7238000	9753700	8.36	19.8143	0.000355243	0.00105371	TRUE
GPSLNPVLDYDHGSR	15	D6REM6;A8MXP9;P43243;D6R991	7.2678e-13	0	2015600	4197600	145010000	979480000	1080700000	9.47003	24.2611	0.00376033	0.00768977	TRUE
GPSSDVEK	8	A0A024R4E5;Q00341;Q00341-2;H0Y394;H7BZC3;H7C2D1	0.024949	0	0	0	0	0	0					FALSE
GPSSVEDIK	9	P06748-2;P06748;P06748-3	0.027562	0	0	0	0	0	2624700	1.89646	16.5826	0.321743	0.348074	FALSE
GPTEAVGYFLYNLIDSMSDSEVQAK	25	P42704	6.9114e-75	0	0	0	1144300000	675580000	489030000	13.7952	22.532	2.9718e-06	8.61407e-05	TRUE
GPYHFR	6	P40429;M0QYS1;Q8J015	0.045002	22778000	11158000	582290	257450000	546550000	0	1.86524	23.2673	0.655977	0.678063	FALSE
GQAAWQDGLVPYQER	15	Q9BYK8	0.0094857	0	0	2649500	0	0	10122000	0.644567	17.8576	0.825265	0.838663	FALSE
GQAVTLLPFFTSLTGGSLEELRR	23	P78527;P78527-2	8.8782e-71	0	0	0	193240000	31114000	10247000	9.60086	20.4348	0.000363959	0.00107625	TRUE
GQCMSGASR	9	V9GZ50;Q9ULX6;Q9ULX6-2	0.038611	0	0	0	0	4294100	14277000	4.84415	18.0564	0.0744535	0.102974	FALSE
GQENGLDGTK	10	F8W726;Q14157-4;Q14157-1;Q14157-3;Q14157;Q14157-5;Q5VU77;Q5VU79;Q5VU78;Q5VU81;Q5VU80	0.0024508	0	0	0	159020000	49059000	136670000	10.9719	21.1203	1.75093e-05	0.00012058	TRUE
GQGNWGPPGGEMTFSIPTHK	20	Q92945;A0A087WTP3	4.6464e-40	0	0	0	4370700000	12447000000	10219000000	17.3026	24.2856	1.18065e-06	8.61407e-05	TRUE
GQGYVGGQR	9	Q1KMD3;H3BQZ7	0.0024299	0	0	0	146230000	218180000	92523000	11.4616	21.3652	8.1267e-06	9.02209e-05	TRUE
GQIIGEGR	8	P82675;P82675-2	0.0017705	0	1355100	4781500	440050000	385350000	946170000	9.61963	24.2076	0.0024122	0.00523731	TRUE
GQLQSHGVQAR	11	A0A0A0MR66;P98175-2;P98175;P98175-4;P98175-3	8.6879e-18	0	0	302120	201760000	222140000	506360000	11.5857	22.284	5.57383e-05	0.000252499	TRUE
GQNHNVQGFHPYR	13	K7EQ55;K7EK33;Q96EP5	1.295e-48	0	0	0	356480000	789700000	1081300000	13.691	22.4798	4.40649e-06	8.61407e-05	TRUE
GQNLLR	6	X6R700;Q9Y3Y2;Q9Y3Y2-3	0.036353	0	0	0	0	51847000	0	3.33114	17.2999	0.299863	0.343672	FALSE
GQPIYIQFSNHK	12	A6NLN1;P26599;P26599-2;P26599-3;K7EKJ7;K7ES59	3.0664e-08	0	0	678160	326480000	402200000	776330000	11.9193	22.8396	0.000144924	0.000518201	TRUE
GQSNQAQAR	9	Q9NZI8;Q9NZI8-2	0.026361	0	0	0	1361700	0	1719700	3.27402	17.2713	0.0820318	0.111097	FALSE
GQTQEEEVRPK	11	O15234;J3KSY7	9.6644e-05	0	0	0	38918000	52662000	169200000	10.4318	20.8502	3.36542e-05	0.000177282	TRUE
GQTSTYGFLK	10	A0A087WWP4;Q96T37-4;Q96T37-2;Q96T37-3;Q96T37	0.0021932	0	1165200	0	791390000	3242200000	1164000000	13.2833	23.7819	0.00020286	0.000672992	TRUE
GQVFALSTHPYGCR	14	Q5T1Z4;Q5T1Z8;Q14671-2;Q14671-3;H0YDK8;H0YDQ6;Q14671;H0YEH2;E9PR38;Q14671-4	1.3897e-24	0	0	0	1148000000	3423300000	6881600000	15.8488	23.5587	5.1083e-06	8.61407e-05	TRUE
GQVFVLSTHPYGCR	14	A0A0C4DG68;A0A0A0MR59;Q8TB72-2;Q8TB72-4;Q8TB72-3;Q8TB72	5.0448e-31	0	0	0	504300000	2306000000	3949400000	14.9962	23.1324	1.11664e-05	9.74262e-05	TRUE
GQVLNIQMR	9	P05455;E7ERC4;E9PGX9	0.0014472	0	0	0	73921000	4451100	92131000	9.2598	20.2642	0.000715019	0.0018652	TRUE
GQYQDHAIDRR	11	Q14151	1.7556e-18	0	0	0	360500000	389550000	395070000	12.8724	22.0705	2.55712e-06	8.61407e-05	TRUE
GREEYEGPNK	10	P23246	1.0986e-05	0	0	0	40182000	109080000	122940000	10.6437	20.9562	1.92234e-05	0.000125551	TRUE
GRENYSSYSSFSSPHMK	17	Q5BKZ1	0.00014765	0	0	0	0	0	108140000	3.68467	17.4767	0.29785	0.343672	FALSE
GRFPESSAVQSSSFER	16	H7C3F4;Q9NWH9-3;Q9NWH9;H0YMM0	1.21e-05	0	0	0	0	0	21490000	2.90761	17.0881	0.30327	0.343672	FALSE
GRFTISR	7	A0A0G2JNK4;A0A087X010;A0A087WV47;A0A087X079;A0A087WWF0;A0A0G2JN55;S4R460;A0A0B4J2B5;A0A087WW89;A0A087WU91;S4R3C0;A0A0C4DH42;A0A0C4DH36;A0A0A0MS11;A0A087WSX4;A0A075B7F1;A0A075B7F0;A0A0J9YY99;A0A0J9YX35;A0A0J9YVT0;A0A0C4DH37;A0A0C4DH32;A0A0B4J2B7;A0A0B4J1X5;A0A0B4J1V3;A0A0B4J1V1;A0A0B4J1U9;A0A0B4J1U8;A0A0B4J1X8;A0A075B6Q5;A0A0B4J1Y9;A0A0B4J1V6;A0A0B4J1V0;A0A0A0MS15;A0A087X2C0;P01763;P01767;P01765;P…	0.018272	202580000	21286000	0	106650000	1964600	0	-1.4544	21.7967	0.737694	0.758142	FALSE
GRGDWSVGAPGGVQEITYTVPADK	24	Q96I24	2.79e-33	9935600	0	0	619030000	1237300000	2019100000	11.9361	24.139	0.00260603	0.00559158	TRUE
GRPAVCQPQGR	11	Q5T749	0.00029122	4736800	4356400	2323900	0	0	0	-6.15844	18.7135	0.00020299	0.000672992	FALSE
GRPGSGTSGVDSLSNFIESVK	21	Q8IXT5;B9ZVT1;E5RHG1;E5RJ83;E5RJV8	1.3857e-08	0	0	0	43972000	61684000	0	6.66661	18.9676	0.066119	0.10096	FALSE
GRPVGFPMR	9	P61978-3;Q5T6W2;P61978;P61978-2	0.0041309	0	0	0	0	0	46428000	3.27805	17.2734	0.300222	0.343672	FALSE
GRPYGYPAVCEEDLMPEDDQR	21	Q8NDT2	1.5578e-19	0	0	0	765000000	1424300000	1150200000	14.3716	22.8201	1.88473e-06	8.61407e-05	TRUE
GRSDYDGIGSR	11	A0A0D9SFB3;A0A0D9SG12;A0A0D9SF53;O00571-2;O00571;A0A0J9YYH6;B4DLA0	2.8515e-23	0	0	0	1271600000	728910000	1300300000	14.3528	22.8107	1.94116e-06	8.61407e-05	TRUE
GRVETSR	7	D6REM6;A8MXP9;P43243;D6R991;H0Y8T4;B3KM87;D6RBI2;D6RE02;D6RAM9;D6RAY2;P43243-2;D6RIA2	0.053571	0	0	0	11410000	14683000	13743000	8.02022	19.6444	3.44743e-05	0.000179833	TRUE
GRYPDHSVDR	10	Q15424-2;Q15424;Q15424-4;Q15424-3	1.0111e-12	92780	0	0	135970000	747130000	540400000	12.5782	22.2125	2.16165e-05	0.000133922	TRUE
GRYPDHSVDRR	11	Q15424-2;Q15424;Q15424-4;Q15424-3	5.5733e-14	0	0	0	1445000000	794060000	178090000	13.4994	22.384	2.02977e-05	0.000128561	TRUE
GSAGPMR	7	Q14498-2;G3XAC6;Q14498-3;Q14498;H0Y4X3	0.027963	0	0	0	54957000	25943000	1967200	8.11512	19.6919	0.0015545	0.0035648	TRUE
GSCVTQVGLLESVYEMFR	18	P78527;P78527-2	7.9786e-05	0	0	0	26353000	10404000	0	5.56448	18.4166	0.0699519	0.10096	FALSE
GSDFDCELR	9	P61978-3;Q5T6W2;P61978;P61978-2	2.6815e-05	0	3231300	0	4011300000	13275000000	15844000000	15.5068	25.3842	0.000277562	0.000865361	TRUE
GSETGSETHESDLAPSDK	18	P48634	1.3044e-30	0	0	0	0	64079000	0	3.43301	17.3508	0.299221	0.343672	FALSE
GSGGGGGGGGQGSTNYGK	18	Q99729-3;Q99729-4	2.5795e-95	0	0	225100	753020000	364560000	839540000	12.8419	22.7706	1.94543e-05	0.000126057	TRUE
GSGGGQGSNGQGSSSHSSGGNQCSGEGQGSR	31	O14654	0.059424	0	0	0	0	0	2832900	1.93317	16.6009	0.320576	0.34748	FALSE
GSGTNGYVQR	10	Q9UQ35;Q9UQ35-2;I3L4D8;I3L0N7	0.022751	5711300	0	0	20120000	29581000	0	3.66686	19.7381	0.306285	0.343672	FALSE
GSLDGFMR	8	O43823	0.0021276	0	0	0	49966000	67991000	92969000	10.3868	20.8278	1.08792e-05	9.73892e-05	TRUE
GSLFAVTVDTLAK	13	Q9P2P1	0.00020136	6925300	890670	0	61122000	86731000	146880000	7.081	22.9146	0.0112826	0.0211193	TRUE
GSLLLR	6	G3V5F0;G3V579;Q9H307	0.028659	0	0	0	55323000	146530000	283550000	11.3413	21.305	2.45637e-05	0.000143511	TRUE
GSLPANVPTPR	11	E9PID8;E7EWR4;P33240-2;P33240	0.0071272	0	0	0	0	71029000	34308000	6.6151	18.9419	0.06682	0.10096	FALSE
GSLVGGGR	8	Q9NZB2;Q9NZB2-6;Q9NZB2-4;Q9NZB2-5;Q9NZB2-2	0.0050265	174460	1299700	507960	362590000	280830000	236520000	9.21321	23.4988	0.000133405	0.000485658	TRUE
GSNMDFR	7	Q15056-2;Q15056	0.011213	0	905330	9386500	1037100000	1846500000	2688500000	11.1572	25.1068	0.00184276	0.00413506	TRUE
GSNMDFREPTEEER	14	Q15056-2;Q15056	1.5932e-38	0	2499600	70030000	9407800000	14373000000	24764000000	12.8174	27.3917	0.00377426	0.00771498	TRUE
GSPQQIDHAK	10	Q92945;A0A087WTP3;M0R3J3	0.013475	0	0	0	0	8491600	0	2.46109	16.8649	0.30883	0.343672	FALSE
GSSFEMTDDDSAIR	14	H7BXY3;Q7L2E3-3;Q7L2E3;Q7L2E3-2	2.9544e-06	5132400	4525400	45136000	262510000	333510000	908140000	5.40357	25.978	0.00541172	0.0107108	TRUE
GSSSGLLSPQR	11	Q14674	0.023762	5257300	2202300	1419500	0	9819400	0	-3.11252	19.7215	0.229157	0.289146	FALSE
GSSVDGSPLLLFLR	14	Q86U38-2;Q86U38	3.2444e-05	0	0	0	45214000	25884000	110640000	9.95804	20.6134	3.81433e-05	0.000193731	TRUE
GSVLNSYSAQPNFGAPASPAGSNPAR	26	B4DHE8	1.3303e-18	0	0	0	0	208850000	188350000	7.95269	19.6107	0.0644797	0.10096	FALSE
GSVTVLSGYAADEITHCIRPQDIK	24	Q6P6C2-3;Q6P6C2;Q6P6C2-1	8.6498e-19	0	0	0	0	97888000	214430000	7.65063	19.4596	0.0654368	0.10096	FALSE
GSYGDLGGPIITTQVTIPK	19	P61978-3;Q5T6W2;S4R359;P61978;P61978-2	8.3018e-11	20374000	0	3831800	22328000000	55570000000	48525000000	14.5952	27.8923	0.00103005	0.00252664	TRUE
GTAFVTLLNGEQAEAAINAFHQSR	24	A0A087WZ13;E9PAU2;Q8IY67-2;Q8IY67	1.5448e-58	0	0	0	741690000	1304000000	1323100000	14.3816	22.8251	1.92776e-06	8.61407e-05	TRUE
GTAYVVYEDIFDAK	14	Q9Y3B4	2.4137e-05	0	0	0	0	23178000	97600000	6.57932	18.924	0.0692094	0.10096	FALSE
GTCSRPDTECK	11	C9JP00;A0A0A0MQX8;Q9NR56-7;Q9NR56-6;Q9NR56-2;Q9NR56-5;Q9NR56;H7C4T5;Q9NR56-3;Q9NR56-4	0.026869	0	0	0	0	14899000	34473000	5.86634	18.5675	0.0687442	0.10096	FALSE
GTDVNVFNTILTTR	14	P04083	0.0051075	0	882740	0	0	0	0	-1.37243	16.3205	0.348323	0.373424	FALSE
GTFPDAR	7	Q15233;Q15233-2	0.014467	0	0	0	127810000	171350000	181110000	11.6037	21.4362	4.97989e-06	8.61407e-05	TRUE
GTGGTAQR	8	Q96EZ8-2	0.0066929	0	0	97897000	10208000	0	103330000	2.5756	20.5589	0.564788	0.589621	FALSE
GTGIVSAPVPK	11	P15880;H0YEN5;I3L404;E9PMM9;E9PM36;E9PQD7	0.0033735	0	10523000	556880000	4537300000	14125000000	5465500000	10.0434	27.6931	0.0282866	0.0510833	FALSE
GTGSHPWTMAPPPGSTPSR	19	O43347;H0YHB7	2.2279e-22	0	0	0	565940000	1354100000	5686300000	14.9709	23.1198	1.49179e-05	0.000110021	TRUE
GTMIPSEAPLLHR	13	X6RJ73;Q96A35	4.7002e-05	0	0	0	0	60521000	182500000	7.34187	19.3053	0.0665529	0.10096	FALSE
GTQPPSIR	8	Q96G46;Q96G46-2	0.014065	0	0	0	0	0	39033000	3.19462	17.2316	0.30082	0.343672	FALSE
GTYFPTWEGLFWEK	14	Q6P2Q9;I3L3Z8	0.012056	0	0	0	24875000	22153000	15890000	8.66261	19.9656	2.55376e-05	0.000146712	TRUE
GVAFIR	6	Q15717;Q15717-2	0.03162	0	2740800	45808000	126720000	604630000	1168100000	7.91349	24.7799	0.0266956	0.0483007	TRUE
GVDLDQLLDMSYEQLMQLYSAR	22	K7EQJ5;K7ELC2;P62841;K7EJ78	3.2498e-162	535400000	100570000	0	27463000000	14458000000	1194100000	9.1224	28.2992	0.054654	0.0971717	FALSE
GVEEEEEDGEMR	12	P62306	0.012499	0	0	2368100	0	0	0	-1.84699	16.5578	0.323417	0.349366	FALSE
GVEEEEEDGEMRE	13	P62306	3.5431e-20	148900000	106300000	653710000	103320000	190420000	1127100000	0.366571	27.8824	0.787181	0.804199	FALSE
GVEICIATPGR	11	H3BLZ8;Q92841;Q92841-1;Q92841-3;Q92841-2;P17844;P17844-2;J3KTA4;J3KRZ1;J3QSF1	0.00026996	0	0	0	308270000	2377900000	1565100000	14.3291	22.7989	1.47682e-05	0.00010985	TRUE
GVGAEPLLPWNR	12	Q9H0D6;Q9H0D6-2	4.4484e-11	0	0	0	0	352920000	1105600000	9.0561	20.1624	0.0647056	0.10096	FALSE
GVGFAR	6	E7ETU5;P29558-2;F6Y5H0;P29558;Q15434;F8W1T6;F8VV01;C9J9B2;C9JIJ9;Q6XE24-3;Q6XE24-4;Q6XE24-5;Q6XE24-2;Q6XE24	0.037137	0	0	0	0	178360000	254650000	8.02183	19.6452	0.0645372	0.10096	FALSE
GVGFIR	6	A0A0A0MRX1;Q12926-2;Q12926;B1APY9;B1APY8;P26378-4;P26378-2;P26378-5;P26378;P26378-3;B1AM48;Q14576-2;Q14576;C9JB16	0.010199	0	0	10382000	0	67217000	267850000	5.01909	20.7016	0.257874	0.323265	FALSE
GVGSGGQGPPPPR	13	P48634;P48634-2;P48634-3	0.0019622	0	0	2506300	100180000	0	0	1.77363	18.3954	0.637043	0.659765	FALSE
GVGTGGIVSTAFCLLYK	17	Q5VTL8;A0A0A0MRN0;Q5VTL8-2	0.00012404	0	0	0	0	30329000	3019900	5.0372	18.1529	0.0834716	0.112667	FALSE
GVIDLIFEK	9	E7EUU4;Q04637-8;E7EX73;Q04637-7;C9J2Z7;C9K073;E9PGM1;Q04637-3;Q04637;Q04637-9;Q04637-5;Q04637-6;C9J6B6;C9JF13	0.0035157	6831600	5808500	3894000	506290000	567060000	342930000	6.4271	25.569	0.000163343	0.000565192	TRUE
GVILLIVDK	9	H0Y3P2;D3DQV9;P78344-2;P78344;H0YCH5;H0YE44;H0YCF8;H0YEC5;H0YD77	0.0048708	0	0	0	33993000	101440000	26356000	9.78781	20.5282	3.98919e-05	0.000199443	TRUE
GVISTPVIR	9	Q9NZB2;Q9NZB2-6;Q9NZB2-4;A0A0C4DG79	8.9973e-05	4758500	5221200	30591000	2069400000	4214700000	6025100000	8.68102	27.4621	0.000278203	0.0008668	TRUE
GVLVVGIGSGTK	12	Q8WWH5	0.056828	0	0	0	39315000	5344900	0	5.43655	18.3526	0.0773059	0.105646	FALSE
GVPGHAVVDHRPR	13	A0A087X0H9;Q5T8P6-5;Q5T8P6-4;Q5T8P6-3;Q5T8P6-2;Q5T8P6;E2PSN0	5.2657e-09	0	0	0	74902000	97783000	0	7.14431	19.2065	0.0653969	0.10096	FALSE
GVPPPPTVR	9	Q07666-3;Q07666;Q07666-2	0.00026853	0	0	0	908030000	2012400000	1070600000	14.5857	22.9272	2.14984e-06	8.61407e-05	TRUE
GVPQQIEVAR	10	Q96I24	0.00053734	0	1274200	27693000	563790000	1137300000	1668400000	9.71695	25.0713	0.0074919	0.0144675	TRUE
GVQQLIQR	8	Q9NQH7-3;Q9NQH7-5;Q9NQH7-2;Q9NQH7-4;Q9NQH7	0.00022411	0	0	0	0	15154000	77793000	6.26589	18.7673	0.0710738	0.10132	FALSE
GVSINQFCK	9	E9PQB6;Q9Y3B7-3;Q9Y3B7;Q9Y3B7-2	0.0030266	0	0	0	0	73527000	118000000	7.22577	19.2472	0.0654886	0.10096	FALSE
GVTIPYRPK	9	Q15366-3;Q15366-4;Q15366-6;Q15366-2;Q15366-7;Q15366-5;Q15366;Q15366-8;F8VRH0;H3BSS4;F8VZX2;H3BRU6	0.0040287	0	0	2199200	303810000	833570000	2911800000	12.3051	23.5983	0.000806049	0.00205347	TRUE
GWPLELLCEK	10	Q12906;Q12906-7;Q12906-5;Q12906-4;Q12906-2;Q12906-6;Q12906-3;K7EQR9	0.0063544	0	0	0	102850000	648250000	548250000	12.6717	21.9702	2.39463e-05	0.000141274	TRUE
GYAFIEYEHER	11	P08621;P08621-2;M0QYR1;P08621-3	6.6254e-11	9115600	0	0	6136300	583890000	425480000	8.64867	22.4539	0.0260108	0.0471324	TRUE
GYAFITFCGK	10	O43390;O43390-2;O43390-3;O43390-4;B4DT28	0.0030523	0	0	0	45090000	880940000	262900000	12.0692	21.6689	0.000114541	0.000433664	TRUE
GYAFVQYSNER	11	Q9UKM9;Q5QPM1;Q5QPM2;Q5QPL9;Q9UKM9-2	1.1671e-10	0	0	0	396980000	668280000	889360000	13.5685	22.4186	3.10949e-06	8.61407e-05	TRUE
GYAFVTFCTK	10	O60506-4;O60506-3;O60506-2;O60506;B7Z645;O60506-5	0.0023885	0	0	1505100	43912000	2741100000	385670000	11.1576	22.8422	0.00247119	0.00534852	TRUE
GYCAYGTR	8	C9J494;Q9H000	0.036002	0	0	0	0	0	89867000	3.59565	17.4322	0.298303	0.343672	FALSE
GYDDRDYYSR	10	P62995-3;P62995;H7BXF3;H7C2L4	6.0569e-07	8319100	11384000	714520	5603500000	8211000000	9788000000	10.8773	27.397	0.000222022	0.000722584	TRUE
GYDRYEDYDYR	11	Q13595-4;Q13595-3;Q13595	2.0598e-17	0	0	0	1489300000	2231200000	825980000	14.7486	23.0086	2.44278e-06	8.61407e-05	TRUE
GYFEHR	6	A0A0A0MRA5;B7Z4B8;Q9BUJ2-3;Q9BUJ2-4;Q9BUJ2-2;Q9BUJ2;M0R3F1;M0QYZ0;M0QYI8;M0QZV6;M0R0K8	0.042571	0	0	0	152170000	579880000	387540000	12.6397	21.9542	9.29085e-06	9.47847e-05	TRUE
GYFEHREDR	9	A0A0A0MRA5;B7Z4B8;Q9BUJ2-3;Q9BUJ2-4;Q9BUJ2-2;Q9BUJ2;M0R3F1;M0QYZ0;M0QYI8;M0QZV6;M0R0K8	0.0046998	0	0	0	0	56568000	0	3.37305	17.3209	0.299592	0.343672	FALSE
GYFEYIEENK	10	Q00839-2;Q00839;Q5RI18	5.8988e-06	0	5352900	4919500	657000000	2907700000	3607400000	10.7535	25.4489	0.00282943	0.00598913	TRUE
GYGFVSFFNK	10	F8W8I6;P31483;P31483-3	7.4237e-06	0	0	0	43131000	137580000	364540000	11.3121	21.2904	5.07635e-05	0.000236177	TRUE
GYGFVSFYNK	10	Q01085-2;Q01085;E7ETJ9	0.001653	0	0	0	20595000	116690000	105540000	10.2814	20.775	6.4225e-05	0.000281935	TRUE
GYGFVTMADR	10	F6VZ39;Q9H0Z9;Q9H0Z9-2;H0YA61;Q9BX46	0.0011582	0	0	0	0	0	41509000	3.2242	17.2464	0.300602	0.343672	FALSE
GYGGNRFESR	10	Q14011;K7EPM4;K7EQR7;D6W5Y5;Q14011-2;K7EMY9;K7EJV1;Q14011-3	0.00034186	0	0	0	1910800000	79069000	279650000	12.7414	22.005	0.000113236	0.000430438	TRUE
GYLPSHYER	9	Q6P2Q9;I3L1T8	0.0018766	0	0	0	0	49604000	45588000	6.57915	18.9239	0.0660948	0.10096	FALSE
GYNSIGR	7	G8JLB6;P31943;E9PCY7;H0YB39;H0YBD7;P55795	0.0054179	0	0	0	0	0	0					FALSE
GYPGFAPSYGYQFPGFPAAAYGPVAAAAVAAAR	33	B4DHE8;B4DM51;Q96DH6	1.4162e-11	0	0	0	60513000	42204000	26933000	9.65383	20.4612	1.94642e-05	0.000126057	TRUE
GYSDRDGYGR	10	P38159;P38159-2;H3BT71;H0Y6E7;H3BUY5	4.666e-07	1138700	0	0	955740000	816630000	1622000000	12.8816	23.57	0.000182677	0.000617939	TRUE
GYSFTTTAER	10	P63261;P60709;I3L3I0;I3L1U9;I3L4N8	0.0025775	7706800	10008000	39160000	4849200	0	55816000	-2.59247	22.4888	0.373383	0.399048	FALSE
GYSFVR	6	Q01085-2;Q01085;F8W8I6;P31483	0.031434	0	0	0	35787000	119100000	267710000	11.0045	21.1366	5.00601e-05	0.000234262	TRUE
GYSSLLK	7	P17844;P17844-2;J3KTA4	0.036865	0	0	0	333930000	1305600000	2550200000	14.314	22.7913	1.3105e-05	0.00010472	TRUE
GYVGSIQPHGVFFR	14	Q14690	3.7982e-06	19575000	15037000	1024700	0	0	0	-7.04277	19.1557	0.00238501	0.00518293	FALSE
GYWAGLDASAQTTSHELTIPNDLIGCIIGR	30	Q15366-3;Q15366-4;Q15366-2;Q15366-5;F8VRH0;F8VZX2	0.00055539	0	0	0	0	14465000	7362700	5.10974	18.1892	0.070603	0.101078	FALSE
HAAAAFALDAAAAAAVGLSR	20	Q8NDT2	1.2796e-31	0	0	8966300	866890000	617260000	844600000	11.3938	23.8185	0.00277254	0.00589226	TRUE
HAAAALAAMNGR	12	F8W8I6;P31483;P31483-3;E5RGV5;E5RG67	1.7496e-18	0	0	1466800	5748400000	6536400000	13737000000	15.6503	25.0761	9.55072e-05	0.000379509	TRUE
HAAAALAAMNGRK	13	F8W8I6;P31483;P31483-3;E5RGV5;E5RG67	2.1662e-07	0	0	0	407590000	141770000	1241700000	12.9961	22.1324	2.53828e-05	0.000146712	TRUE
HAASCHPMHR	10	O95985	0.00046949	0	0	0	0	2028600	0	1.77257	16.5206	0.326179	0.351797	FALSE
HADDDRPPR	9	Q14152-2;Q14152	1.0304e-07	0	0	0	68001000	168390000	94048000	10.9767	21.1227	1.10032e-05	9.73892e-05	TRUE
HADDDRPPRR	10	Q14152-2;Q14152	4.9281e-10	0	0	0	123070000	250980000	177030000	11.7581	21.5134	6.06314e-06	9.00051e-05	TRUE
HAFEIIHLLTGENPLQVLVNAIINSGPR	28	M0R0F0;M0R0R2;P46782	1.1874e-10	0	0	0	13474000	0	0	2.68312	16.9759	0.305735	0.343672	FALSE
HAGTEVELEK	10	Q7Z6E9-2;Q7Z6E9;Q7Z6E9-4	1.5042e-09	0	336760	12238000	0	0	0	-3.54586	17.4073	0.143727	0.186577	FALSE
HAIPSAER	8	Q92615	0.0016294	0	349350	2822100	832000000	1635000000	1685900000	11.8042	24.3944	0.000458173	0.00129829	TRUE
HALTSPSLGGQGR	13	M0QZ22;Q5PRF9;M0QX45	1.0584e-19	0	0	0	208370000	104530000	1043300000	12.4431	21.8559	4.1998e-05	0.000206359	TRUE
HAPAMLR	7	P48634;P48634-2;P48634-3;P48634-4	0.015083	3306300	0	2841200	0	80108000	72808000	3.09273	21.1228	0.413369	0.439444	FALSE
HCDLQVR	7	Q14152-2;Q14152	0.00040411	0	0	0	327120000	712800000	211710000	12.8162	22.0424	7.0764e-06	9.00051e-05	TRUE
HCGALR	6	P61313;E7EQV9;E7EX53;E7ENU7;P61313-2	0.0095273	4581200	3068200	0	0	0	0	-4.13587	17.7023	0.0745598	0.103071	FALSE
HCNMVLENVK	10	P62316-2;P62316	9.6542e-07	17828000	24075000	34654000	0	0	38226000	-5.73283	21.6853	0.0907392	0.121523	FALSE
HDELADSLPCAEGEFIFLR	19	Q9H0D6;Q9H0D6-2	2.6734e-23	1872600	0	0	89811000	204440000	71871000	9.34038	22.0386	0.00179716	0.00404402	TRUE
HDGYGSHGPLLPLPSR	16	B7WPG3;C9IYN3;D6W592;Q8WVV9-5;Q8WVV9-4;Q8WVV9	5.546e-70	0	0	0	1044300000	3521800000	1496600000	15.0832	23.1759	2.99884e-06	8.61407e-05	TRUE
HDSEQDNSDNNTIFVQGLGENVTIESVADYFK	32	P35637-2;P35637	6.0152e-66	0	0	0	924470000	1192700000	134620000	13.3457	22.3072	2.99001e-05	0.000162563	TRUE
HECMAPLTALVK	12	P78527;P78527-2	7.0823e-14	0	0	0	0	20969000	251720000	6.98678	19.1277	0.0737954	0.102417	FALSE
HEILSR	6	Q9HAV4;H0Y9I3	0.00019661	0	0	0	0	0	0					FALSE
HELDTFLAQAVSTQLYEPDR	20	F8W881;Q9NX05	2.2515e-16	0	0	0	0	40223000	66148000	6.65735	18.963	0.0663295	0.10096	FALSE
HEQFIPIAADK	11	Q9Y520-5;Q9Y520;Q9Y520-7;E7EPN9;Q9Y520-2;Q9Y520-3;Q9Y520-6;Q9Y520-4	2.0619e-11	486900	0	0	185610000	268980000	682330000	11.5515	22.4964	0.000134112	0.000487497	TRUE
HESAEIFVVCQGFLAPDK	18	Q8IY81	1.5513e-22	7113600	0	0	0	91474000	96512000	4.8582	20.4394	0.246074	0.309357	FALSE
HESGASIK	8	P61978-3;S4R359;P61978;P61978-2	0.00089535	0	0	0	13552000	57262000	16667000	8.85019	20.0594	8.13153e-05	0.000334972	TRUE
HFDSPYLLYHEK	12	Q6P158;H7C109	0.0038128	0	0	0	0	0	0					FALSE
HFELGGDK	8	R4GN19;H0Y5B4;H7BZ11;J3KQN4;Q969Q0;P83881	0.00074093	208370000	88744000	65526000	287940000	22402000	70422000	-0.471814	26.4319	0.708135	0.729319	FALSE
HFELGGDKK	9	R4GN19;H0Y5B4;H7BZ11;J3KQN4;Q969Q0;P83881	0.003252	16064000	6028300	331950	30919000	0	3273400	-0.88086	21.16	0.764075	0.782917	FALSE
HFGPVPPSQGR	11	Q9NZB2;Q9NZB2-6;Q9NZB2-4;A0A0C4DG79	0.0040531	0	0	0	0	0	10941000	2.58297	16.9258	0.307037	0.343672	FALSE
HFHTQTQSLQQSVR	14	O75319	1.3306e-06	0	0	0	0	60351000	0	3.40418	17.3364	0.299397	0.343672	FALSE
HFKPEIR	7	A0A0B4J2E5;Q15269;A0A0J9YX21	0.0059367	0	0	0	149740000	192060000	150980000	11.6472	21.4579	4.6566e-06	8.61407e-05	TRUE
HFTEDIQTR	9	H3BLV9;Q5R363;Q96SB4-4;Q96SB4;Q96SB4-3;H7C5L6;H7C2I2;A8MPP7;A8MPY5;E7ETV6;Q9UPE1-2;Q9UPE1-3;Q9UPE1-4;Q9UPE1;H7C521;P78362;P78362-2	9.6435e-05	0	0	0	164060000	462930000	728530000	12.8711	22.0699	1.05184e-05	9.67074e-05	TRUE
HFVDSHHQK	9	Q7KZF4	1.1895e-10	0	0	0	166770000	567180000	875770000	13.0652	22.1669	1.28159e-05	0.000103486	TRUE
HFWGLR	6	P62269;J3JS69	0.031074	0	0	0	736420000	273190000	1383900000	13.6481	22.4584	8.95389e-06	9.33127e-05	TRUE
HFWQHR	6	O75533	0.015005	0	0	0	250960000	429630000	14265000	11.1481	21.2084	0.000384844	0.00112763	TRUE
HFYVAK	6	Q9BYK8;Q9BYK8-2;Q9BYK8-4	0.03584	9090300	2380700	911510	62916000	0	0	-2.30706	20.2121	0.48718	0.513045	FALSE
HFYWYLTNEGIQYLR	15	P46783;F6U211;S4R435	1.503e-69	0	0	0	917310000	510630000	82831000	12.7004	21.9845	4.61746e-05	0.000220795	TRUE
HGDGYRHPESSSR	13	Q86XP3-2;Q86XP3	5.8208e-07	0	0	0	78272000	61621000	4362400	9.08421	20.1764	0.000643111	0.00170663	TRUE
HGERPGGEELSR	12	Q6IN84	0.00018801	0	0	0	0	50730000	127260000	7.08363	19.1761	0.0664827	0.10096	FALSE
HGHGGPPER	9	Q14151	0.014562	0	0	0	3082700	11007000	770440	5.86667	18.5677	0.00281911	0.0059728	TRUE
HGLGYSLLER	10	Q9HCE1;Q5JR04;Q9HCE1-2	4.9447e-07	0	0	0	0	265590000	695830000	8.69671	19.9827	0.0646961	0.10096	FALSE
HGLVPFAFVR	10	Q13242;S4R3G0;H0YIB4	1.8433e-19	2052300	0	0	19399000000	8713800000	14127000000	16.2254	25.5252	0.000114402	0.000433505	TRUE
HGPPPPPR	8	Q96E39	0.0058901	0	0	0	0	0	0					FALSE
HGRPGIGATHSSR	13	K7EQJ5;K7ELC2;P62841	1.1481e-39	53515000	1301200	0	700530000	1567300000	1237800000	9.50515	25.2923	0.0118134	0.0220358	TRUE
HGVDVEVQGPHEAR	14	Q9HCE1;Q5JR04;Q9HCE1-2	8.8981e-32	0	0	0	0	0	749990000	4.61599	17.9423	0.294548	0.343672	FALSE
HGVESTLER	9	E7EUU4;Q04637-8;E7EX73;Q04637-7;A0A0A0MR52;E9PGM1;Q04637-3;Q04637;Q04637-9;Q04637-5;Q04637-6	1.004e-22	15353000	5281400	5718400	27635000	0	872620000	0.467805	23.1178	0.901028	0.907808	FALSE
HGYIGEFEIIDDHR	14	I3L3P7;I3L246;H3BN98;P62244	3.4613e-11	0	2613300	0	13269000	327810000	225880000	9.03824	22.0478	0.00669205	0.0130326	TRUE
HGYIKGIVK	9	E9PKU4;P62917;E9PKZ0;E9PP36;G3V1A1	0.012336	0	0	0	0	6055500	0	2.2985	16.7836	0.311654	0.343992	FALSE
HHESEDECALDLDLVTDLVLHIDAR	25	H7BXY3;Q7L2E3-3;Q7L2E3;Q7L2E3-2	4.3509e-60	829280	0	0	61499000	144590000	0	5.89521	19.9243	0.134794	0.175502	FALSE
HHNQSTAINLNNPESQSMHLETR	23	Q14152-2;Q14152	1.0653e-56	0	0	0	422490000	989190000	1196800000	13.9299	22.5993	3.83087e-06	8.61407e-05	TRUE
HIAFSGNK	8	Q9BYD1;E5RJI7	0.00010062	0	0	0	0	0	0					FALSE
HIDFSLR	7	A0A024R4M0;P46781	0.0022257	0	3658400	1516200	63745000	83598000	196410000	7.27431	22.9602	0.00771121	0.0148613	TRUE
HIDLQFSYAPR	11	H3BQQ2;Q86UK7-2;Q86UK7-3;Q86UK7	4.5892e-05	0	0	0	0	82885000	117350000	7.28073	19.2747	0.0652938	0.10096	FALSE
HIEIFTDLSSR	11	P13010;C9JZ81	9.7391e-18	0	0	0	37201000	790040000	365850000	12.0833	21.676	0.00014425	0.000516556	TRUE
HIVTGTTR	8	Q9HCE1;Q5JR04;Q9HCE1-2	0.0054425	0	0	507830	0	74877000	35082000	5.54464	19.5132	0.12509	0.163886	FALSE
HLAFLAESCATLSQEQHSQELLAELLTHLER	31	Q969Z0;C9IZN7;Q969Z0-2;C9J7P5	9.1628e-215	0	0	0	183980000	261870000	8539000	10.514	20.8913	0.000580632	0.00157404	TRUE
HLAPTGNAPASR	12	Q13310-3;Q13310-2;H0Y5F5;H0Y6X6;H0YEU6	5.9528e-08	0	0	336650	184340000	337280000	1000300000	12.0185	22.5524	8.86948e-05	0.000356975	TRUE
HLAPTGSECPDR	12	Q13310	0.042289	0	0	0	0	25841000	40480000	6.2084	18.7385	0.0670562	0.10096	FALSE
HLEMNPHFGSHR	12	Q08211	0.00085927	0	0	0	82968000	84027000	27483000	10.1465	20.7076	2.67772e-05	0.000151131	TRUE
HLGLMGYQLLPLPFEELESQR	21	Q14296-3;Q14296;Q14296-2	3.1156e-07	0	0	0	185230000	45203000	11941000	9.8337	20.5512	0.000242112	0.000773859	TRUE
HLGLVPLEPGGWLR	14	O14654	3.9288e-05	0	0	0	0	4348800	23282000	5.08541	18.177	0.076683	0.105123	FALSE
HLGVCISVANNR	12	O43390;O43390-2;O43390-3;O43390-4;B4DT28	9.4945e-39	27664000	19868000	21987000	3978200000	15411000000	18282000000	8.82227	28.863	0.00010184	0.000399406	TRUE
HLHSVDHNHNR	11	O43823	4.0329e-10	0	0	0	6857300	31325000	0	5.44712	18.3579	0.0735372	0.102294	FALSE
HLHSVDHNHNRR	12	O43823	0.010362	0	0	0	3483400	1236400	0	3.56704	17.4178	0.0839604	0.1132	FALSE
HLIYYR	6	Q6P2Q9;I3L0J9	0.0050151	20964000	23285000	0	944440000	2609300000	848430000	8.77583	25.8641	0.0172791	0.0316313	TRUE
HLLPTSGAAATAAAAAAAAAAVTAASTSYYGR	32	Q96PK6-5;Q9BWF3;E9PB51	1.0136e-80	0	0	0	164030000	182950000	21770000	10.7364	21.0025	9.64821e-05	0.000382171	TRUE
HLMELNALDK	10	Q9H2U1-2;Q9H2U1;E7EWK3;Q9H2U1-3	0.0030231	0	0	0	29623000	66604000	0	6.51355	18.8911	0.0671999	0.10096	FALSE
HLMLPDFDLLEDIESK	16	P13010;C9JZ81	4.0176e-07	0	0	0	0	28183000	14002000	5.7396	18.5041	0.0686659	0.10096	FALSE
HLMQDLR	7	Q8TDN6	0.0062373	0	0	0	0	0	0					FALSE
HLPGAFFLGAER	12	Q9NUD5;Q9NUD5-2	0.00091649	0	0	0	1210200000	2824900000	9837400000	15.9536	23.6111	7.6871e-06	9.02209e-05	TRUE
HLQLAIR	7	C9J0D1;Q71UI9-2;Q99878;Q96KK5;Q71UI9;P0C0S5;Q9BTM1;Q16777;Q93077;Q7L7L0;Q6FI13;P20671;P0C0S8;P04908;Q96QV6;P16104;Q9BTM1-2;C9J386;H0YFX9;Q71UI9-3;Q71UI9-4	0.0095396	0	2079900	0	0	0	62279000	1.63472	18.2363	0.644354	0.666764	FALSE
HLTSNSPR	8	P14923	0.0083559	0	0	0	0	0	0					FALSE
HLVLLR	6	O15116;E5RJ47;E5RH18	0.0013002	0	0	0	277050000	587000000	574040000	13.1226	22.1957	3.88308e-06	8.61407e-05	TRUE
HMDGGQIDGQEITATAVLAPWPRPPPR	27	H3BPG5;H3BV80;H3BMM9;H3BTC0;Q15287-3;Q15287-2;Q15287	5.4387e-200	0	0	0	558100000	738940000	3170200000	14.3919	22.8303	9.40118e-06	9.52515e-05	TRUE
HMEIDK	6	E9PBY7;E9PQ61;O75152	0.016367	0	0	0	390950000	968920000	662430000	13.5981	22.4334	3.41762e-06	8.61407e-05	TRUE
HMIDGR	6	Q13148;B1AKP7;G3V162;A0A087X260;A0A087WYY0;K7EN94;A0A087WXQ5;A0A087WV68;Q13148-4;A0A087WW61;A0A087WX67;A0A087WXV3;K7EJM5;A0A087WX29	0.017875	0	0	1048600	183160000	254190000	179990000	10.5082	22.3436	0.000441662	0.00125891	TRUE
HMNLILCDCDEFRK	14	J3QLE5;A8MT02;P14678-2;P63162;P14678;P63162-2;P14678-3;J3KRY3;S4R3P3	2.1338e-06	8622900	27910000	0	0	5535500	19917000	-0.375414	20.9484	0.914141	0.919675	FALSE
HMVAQK	6	Q96EY7	0.018003	0	0	0	1983500	12742000	22828000	7.35467	19.3117	0.000827131	0.0020983	TRUE
HNEETGDNVGPLIIK	15	Q9NZ45	7.8113e-48	94848000	68784000	33909000	122780000	10102000	33795000	-0.799968	25.45	0.519291	0.545193	FALSE
HNGPNDASDGTVR	13	P31942-2;P31942	5.4575e-89	2393000	2040400	11982000	7863400000	12665000000	26969000000	11.806	27.7914	5.23955e-05	0.000241671	TRUE
HNLEIIK	7	P78527;P78527-2	0.021694	0	592850	0	0	146540000	94203000	6.26812	19.9494	0.118759	0.1561	FALSE
HNMPGPK	7	A0A096LPI3;Q9NP73-4;Q9NP73-3;Q9NP73	0.010468	176700	0	0	8634100	15339000	1349100	6.19209	19.3292	0.00296514	0.00623287	TRUE
HNPTVTGHQEQTYLQK	16	X6RLN4;Q71RC2-2;Q71RC2-5;Q71RC2-3;Q71RC2;Q71RC2-4;Q96J85;Q71RC2-7	9.4044e-48	0	0	0	1845900000	1766400000	2592800000	15.2896	23.2791	1.13978e-06	8.61407e-05	TRUE
HPDGRPTGDAFALFACEELAQAALR	25	Q9H6T0-2;Q9H6T0	6.1339e-91	0	0	0	366220000	3322100000	3126000000	14.9054	23.087	1.9726e-05	0.000126603	TRUE
HPDGRPTGDAFALFACEELAQAALRR	26	Q9H6T0-2;Q9H6T0	2.2571e-139	0	0	0	314780000	488390000	337870000	12.8407	22.0547	3.05699e-06	8.61407e-05	TRUE
HPDSHQLFIGNLPHEVDK	18	Q13283	7.5954e-112	24485000	10360000	2911300	9606900000	16078000000	24745000000	10.7564	28.4859	8.85544e-05	0.000356975	TRUE
HPEAEMAQNSVR	12	P14923	0.010323	0	4482400	4873000	0	0	4292200	-2.21487	18.8747	0.442127	0.468814	FALSE
HPELADK	7	P46783;F6U211;S4R435;Q9NQ39	0.012424	0	0	0	0	0	2609200	1.89362	16.5811	0.321836	0.348074	FALSE
HPPGGGGGQR	10	A0A087WWP4;Q96T37-4;Q96T37-2;Q96T37-3;Q96T37	0.0051809	0	0	0	6867000	0	23029000	5.29985	18.2843	0.0722765	0.101522	FALSE
HQACLLLQK	9	Q9BQG0;Q9BQG0-2;I3L1L3	0.00079488	0	0	0	27226000	163150000	242900000	10.9776	21.1231	7.83078e-05	0.000326508	TRUE
HQAVQLPR	8	O95758-1;O95758-6;O95758-2;O95758;O95758-5;O95758-4;O95758-7	0.012432	0	0	0	0	0	81701000	3.54984	17.4092	0.298549	0.343672	FALSE
HQEGEIFDTEK	11	Q02878	0.001392	3662300	1825500	15619000	0	0	50953000	-3.20989	20.5621	0.330273	0.355576	FALSE
HQGGWTDGGSGGGGGYQDGGYR	22	Q8NCA5-2;Q8NCA5	1.8353e-108	0	0	0	576610000	1173000000	3811600000	14.7184	22.9936	8.86948e-06	9.31392e-05	TRUE
HQGLGGTLPPR	11	O15234;J3KSY7	3.3935e-05	0	0	0	69544000	182180000	440220000	11.7676	21.5181	2.70148e-05	0.000151585	TRUE
HQLEDLR	7	Q8IXT5;B9ZVT1	0.014836	0	0	0	46407000	80393000	48807000	10.122	20.6953	1.23591e-05	0.000102355	TRUE
HQMLHHQR	8	P49750-3;P49750;P49750-4;F8VU51	0.010337	0	0	0	0	0	0					FALSE
HQNVQLPR	8	A6NLN1;P26599;P26599-2;P26599-3;K7EK45;A0A0D9SF20;A0A087WUW5	0.0010047	0	0	0	332380000	443320000	892350000	13.2874	22.278	4.39665e-06	8.61407e-05	TRUE
HQYLHR	6	H7BXY3;Q7L2E3-3;Q7L2E3;Q7L2E3-2	0.027201	0	0	0	0	123820000	0	3.74978	17.5092	0.297539	0.343672	FALSE
HREEIGNR	8	Q12849;F5H5I6;H0Y8R1;H0YAK1;Q12849-5	4.7838e-07	405590	1595600	0	758580000	2135400000	861010000	11.7675	24.1736	0.000287806	0.000892105	TRUE
HREQEELRR	9	Q8WXF1;Q8WXF1-2	0.00025642	0	0	0	26265000	52906000	0	6.34497	18.8068	0.0672661	0.10096	FALSE
HSEAATAQR	9	Q14103-3;Q14103;H0Y8G5;D6RAF8;D6RD83	1.3228e-10	0	0	0	157500000	322430000	233070000	12.1295	21.6991	5.147e-06	8.61407e-05	TRUE
HSEAATAQREEWK	13	Q14103-3;Q14103;H0Y8G5;D6RAF8;D6RD83	1.5869e-88	0	0	0	1230300000	473450000	1877800000	14.3061	22.7874	5.02024e-06	8.61407e-05	TRUE
HSGEATNTVTK	11	A5YKK6-2;A5YKK6;A5YKK6-3;H3BMZ2	6.7359e-14	0	0	0	17168000	37805000	4856500	8.17126	19.72	0.000254252	0.000805718	TRUE
HSGPNSADSANDGFVR	16	P52597	3.9712e-179	5989300	24037000	40822000	13096000000	15125000000	22928000000	9.84182	29.0261	9.58232e-05	0.000380451	TRUE
HSIHWPCR	8	P13010	0.055178	0	0	0	0	25455000	22247000	5.9133	18.591	0.0673371	0.10096	FALSE
HSNVNLTIFTAR	12	Q8IUX4;A0A087WX48;Q9NRW3	3.6837e-66	0	0	0	3242900000	3348600000	3813400000	16.0537	23.6612	7.78266e-07	8.61407e-05	TRUE
HSPEEDFR	8	Q8IXT5	0.0067612	0	0	0	0	48078000	0	3.29485	17.2818	0.300106	0.343672	FALSE
HSQDLAFLSMLNDIAAVPATAMPFR	25	P49327	1.8338e-09	0	0	0	18991000	0	0	2.84816	17.0584	0.303869	0.343672	FALSE
HSQTIDDPQCPSGTK	15	P02462-2;P02462	6.1557e-18	31526000	1631800	0	0	0	0	-4.7598	18.0142	0.0961033	0.128102	FALSE
HSSNPPLESHVGWVMDSR	18	Q6PKG0;Q6PKG0-3;H0YC33;H0YBR8	9.9616e-69	0	0	0	430490000	100500000	5083100000	13.5347	22.4017	0.000198162	0.000661455	TRUE
HSVGVVIGR	9	Q92945;A0A087WTP3;M0R0I5	4.6837e-05	0	2160500	11892000	6829500000	8595200000	11186000000	12.9567	26.5386	0.00112237	0.00271168	TRUE
HSVVAGGGGGEGR	13	Q6PKG0;Q6PKG0-3	6.3046e-20	0	0	0	0	142170000	171740000	7.72334	19.496	0.0647187	0.10096	FALSE
HSYPPGAILVFLPGLAEIK	19	Q6P158;H7C109	0.00069675	0	0	0	16968000	3551700	5093600	7.05122	19.1599	0.000297158	0.000907979	TRUE
HTGAVSAR	8	O75534-2;O75534;O75534-3;O75534-4;E9PLT0;E9PNG3	0.00093489	0	0	0	4253200	25432000	12166000	7.75121	19.5099	0.000227953	0.000737405	TRUE
HTGPNSPDTANDGFVR	16	G8JLB6;P31943;E9PCY7;D6RBM0;D6RIU0;E5RGV0;D6RFM3;D6RIT2;D6RAM1;D6R9T0;D6RDU3;D6RJ04;D6RIH9;E7EQJ0;E5RGH4;H0YAQ2;P55795	2.7538e-99	16896000	120020000	153390000	33384000000	56107000000	56591000000	9.44808	30.7379	0.000214102	0.000702979	TRUE
HTLAYDK	7	Q6P2Q9;I3L3Z8	0.011146	4085600	2506200	0	0	0	0	-3.98351	17.6261	0.075946	0.10435	FALSE
HTLFVR	6	A0A087WXK2;A0A087WUL4;A0A087WX23;Q86TG7	0.027782	0	0	0	0	0	55127000	3.36064	17.3147	0.299672	0.343672	FALSE
HTMMFSATFPK	11	A0A0D9SFB3;A0A0D9SG12;A0A0D9SF53;O00571-2;O00571;O15523-2;O15523	0.00015248	0	0	0	0	77253000	11511000	6.13031	18.6995	0.0731836	0.102017	FALSE
HVAAGTQQPYTDGVR	15	P14923	3.4654e-10	0	21926000	40316000	0	0	43475000	-2.88099	20.3213	0.486503	0.512444	FALSE
HVILGTQQFK	10	O15371-2;O15371-3;O15371	0.0001602	0	0	0	67299000	8270000	0	5.90496	18.5868	0.0755887	0.104037	FALSE
HVINFDLPSDIEEYVHR	17	A0A0D9SFB3;A0A0D9SG12;A0A0D9SF53;O00571-2;O00571;A0A0J9YVQ7;O15523-2;O15523	3.9602e-33	0	0	0	354550000	1040300000	2795500000	14.2777	22.7732	1.31593e-05	0.00010472	TRUE
HVMQPYYK	8	P78527;P78527-2	0.019066	0	0	0	151580000	0	0	3.84706	17.5579	0.297102	0.343672	FALSE
HVPAVWVLLSR	11	Q8N5L8	0.048587	0	0	0	63043000	0	51338000	6.75157	19.0101	0.0658863	0.10096	FALSE
HVPNNEDVDMTELGDLFMHLSGVESSEP	28	C9J494;Q9H000;Q9H000-2	0.0054178	0	0	0	18584000	0	9247000	5.33982	18.3042	0.0698601	0.10096	FALSE
HVQGILR	7	Q49AN9;F5H013;P62308;A8MWD9;C9JVQ0	0.0095396	382330000	298230000	510970000	6156800000	10931000000	10902000000	4.54012	30.8003	0.00102707	0.0025206	TRUE
HVTAQQPSR	9	A0A087WUK2;O14979	2.6487e-07	0	0	340100	523920000	992280000	288360000	12.4367	22.7664	5.23729e-05	0.000241671	TRUE
HVVFIAQR	8	B5MCP9;P62081	0.00089412	0	0	15155000	4163000000	6196400000	4205700000	13.7772	25.2626	0.00171985	0.00389187	TRUE
HVVFSGSGR	9	Q8N5L8	0.0015327	0	0	0	0	75384000	29276000	6.56744	18.918	0.0674592	0.10096	FALSE
HVVQIVEK	8	O95104-2;O95104	0.0020393	0	0	0	127160000	232480000	243670000	11.8907	21.5797	5.77836e-06	8.86996e-05	TRUE
HYDLESVPMTWDPVDQNPR	19	Q9HCE1;Q5JR04;Q9HCE1-2	2.1564e-49	0	9507100	0	605490000	391120000	1332900000	11.1931	23.7463	0.00342151	0.0070535	TRUE
HYDQDYYRDPR	11	Q96T58;F6WRY4	0.0020431	0	0	0	129060000	198200000	433390000	12.098	21.6833	9.64536e-06	9.57747e-05	TRUE
IAATGVVLDLDK	12	Q14692	0.00062473	0	0	2579600	0	278790000	117750000	5.97757	20.5112	0.169749	0.21801	FALSE
IADEDR	6	Q14152-2;Q14152	0.028302	0	0	0	0	8356300	0	2.45337	16.861	0.308952	0.343672	FALSE
IADEDRGNWR	10	Q14152-2;Q14152	6.0662e-17	0	0	0	0	0	56711000	3.37427	17.3215	0.299585	0.343672	FALSE
IAELLENVTLIHK	13	Q14694;Q14694-3;Q14694-2;J3KT19	4.5379e-06	0	0	0	39956000	243140000	212970000	11.2907	21.2797	4.29247e-05	0.000209758	TRUE
IAGGTSLEVAR	11	Q9H6T0-2;Q9H6T0	2.7593e-07	4076000	0	0	2853800000	5727000000	5243600000	14.2953	24.8901	0.000458692	0.001299	TRUE
IAGQVAAANK	10	P39019;A0A075B6E2	0.013647	0	0	0	0	0	3375800	2.01749	16.6431	0.318114	0.345958	FALSE
IAHIMGPPDR	10	Q92945;A0A087WTP3	6.3698e-05	48996000	67025000	48690000	55971000000	69950000000	44691000000	10.0091	30.6984	1.28052e-05	0.000103486	TRUE
IAIPGLAGAGNSVLLVSNLNPER	23	A6NLN1;P26599;P26599-2;P26599-3;K7EK45	1.0431e-108	9711500	15637000	1676300	35252000000	84909000000	45196000000	12.9837	29.0874	4.17986e-05	0.000205791	TRUE
IAIYELLFK	9	P46783;F6U211;S4R435	0.0031317	0	0	0	27610000	30084000	56934000	9.47366	20.3712	2.10746e-05	0.00013158	TRUE
IALDFQR	7	G3V3R6;P17931	0.0065861	0	0	0	0	0	0					FALSE
IALTDNALIAR	11	P18124;A8MUD9	8.6845e-18	5702800	84072000	52369000	115600000	610830000	1633600000	4.0552	26.8311	0.0420458	0.0753386	FALSE
IALTSSELLYIYGALDSR	18	Q9NVV4;Q9NVV4-2	9.3887e-16	1992600	1854000	0	46161000	0	0	-0.217977	19.0186	0.948558	0.951519	FALSE
IANPVEGSSGR	11	Q15365	0.0066463	0	0	4439900	0	0	0	-2.14926	16.709	0.314791	0.34503	FALSE
IANPVEGSTDR	11	Q15366-3;Q15366-4;Q15366-6;Q15366-2;Q15366-7;Q15366-5;Q15366;Q15366-8;F8VRH0;H3BSS4;F8VZX2;H3BRU6	4.8144e-05	0	0	4442800	1343600000	2031100000	3206800000	13.1566	24.3622	0.000769677	0.00197648	TRUE
IAQITGPPDR	10	E9PEB5;Q96AE4;Q96AE4-2	2.6703e-06	0	3514500	6949600	2875700000	3608800000	4198200000	11.6765	25.8742	0.00151299	0.00349095	TRUE
IASFLQLK	8	J3QS41;P42694;P42694-2;J3KT20;A0A075B6R3	0.0037705	0	0	0	0	72917000	74005000	6.9974	19.133	0.0654904	0.10096	FALSE
IASVAVQQIEK	11	Q53R41;Q53R41-2	0.00034808	0	0	0	0	23557000	2013200	4.72068	17.9947	0.0887304	0.119032	FALSE
IAVNIALER	9	Q9H6S0;D6RA70;D6RF50	0.0023583	0	0	0	0	37890000	9994900	5.71981	18.4942	0.0712973	0.101388	FALSE
ICFELLELLK	10	O75533;H7C341	0.00045765	674500	0	0	114270000	724020000	578060000	11.558	22.6563	0.000299001	0.000912143	TRUE
ICFQGDEGACPTR	13	Q9NUD5	3.4732e-14	0	0	8365600	0	858420000	1474200000	7.16801	21.6722	0.178494	0.228571	FALSE
ICHQIEYYFGDFNLPR	16	P05455;E7ERC4;E9PFL9	2.9865e-05	0	0	0	0	33982000	0	3.12798	17.1983	0.301331	0.343672	FALSE
IDDQTVK	7	Q14694;Q14694-3;Q14694-2	0.0098874	0	0	0	0	0	63139000	3.4259	17.3473	0.299264	0.343672	FALSE
IDEPLEGSEDR	11	P61978-3;S4R359;P61978;P61978-2	5.5793e-11	0	0	6722500	696090000	1027100000	1228700000	11.852	23.9091	0.00182254	0.00409542	TRUE
IDEPLEGSEDRIITITGTQDQIQNAQYLLQNSVK	34	P61978-3;P61978;P61978-2	3.6375e-05	0	0	0	60637000	97794000	0	7.04276	19.1557	0.065733	0.10096	FALSE
IDISNVK	7	Q02878	0.054978	0	0	2102800	0	4213800	0	0.33427	17.5913	0.896518	0.903831	FALSE
IDLAVLLGK	9	F8W726;Q14157-4;Q14157-1;Q14157-3;Q14157;Q14157-5;Q5VU77	0.01041	0	0	0	25353000	56316000	107000000	10.0376	20.6531	3.53978e-05	0.000182883	TRUE
IDLTLLNR	8	Q6P2Q9;I3L0J9	1.3288e-09	25639000	41387000	36430000	135650000	718600000	490620000	3.42427	26.7232	0.0113384	0.0212073	TRUE
IDTIEIITDR	10	P22626;P22626-2;A0A087WUI2	6.4913e-08	6148100	15540000	61496000	876310000	1789600000	1709600000	6.26656	27.2383	0.00159568	0.00363994	TRUE
IDVEILR	7	Q08554-2;Q08554	0.0035847	0	3165300	13910000	0	0	0	-4.68496	17.9768	0.0776268	0.106025	FALSE
IDVTTDGR	8	Q96Q11-2;Q96Q11	0.018624	0	0	4062000	0	0	0	-2.10648	16.6876	0.315806	0.34548	FALSE
IDVYGFSALWK	11	Q9UBV8	0.00094748	0	0	0	0	73989000	46325000	6.77915	19.0239	0.0660982	0.10096	FALSE
IDYGEYMDK	9	Q04837;A0A0G2JLD8;E7EUY5	0.0040014	218680000	27467000	30104000	1266200000	1847500000	1018000000	4.56166	28.0338	0.00666424	0.0129889	TRUE
IDYPPEFHQRPGYLK	15	J3QR07;Q96MU7-2;Q96MU7	1.1909e-05	0	0	0	0	50903000	0	3.32231	17.2955	0.299922	0.343672	FALSE
IEAVLPQCDLNNLSSFATSVLR	22	Q53R41;Q53R41-2	0.0038759	0	0	0	0	0	47903000	3.29309	17.2809	0.300118	0.343672	FALSE
IEDFLER	7	A0A024R4M0;P46781;B5MCT8;C9JM19	0.0092007	0	4585100	4572800	0	74292000	50229000	2.49185	21.2084	0.506028	0.53208	FALSE
IEDVFTLQVVMK	12	Q9NYY8;Q9NYY8-2	1.5752e-05	0	0	0	33794000	136020000	19548000	9.78235	20.5255	9.01086e-05	0.000362238	TRUE
IEDVTPIPSDSTR	13	P62263	0.00011722	0	0	7869200	0	0	0	-2.42449	16.8466	0.309419	0.343688	FALSE
IEEALMDPGR	10	Q14690	0.00029937	8579900	18315000	8035000	0	0	0	-7.73131	19.5	7.14895e-05	0.000305749	FALSE
IEEALMDPGRQPESADDFDR	20	Q14690	2.5526e-05	6966800	27750000	2727400	0	0	0	-7.31139	19.29	0.0006412	0.00170374	FALSE
IEEGERPDR	9	Q9HCE1;Q5JR04;Q9HCE1-2	0.00032693	0	102050	1877500	128100000	199460000	174720000	9.59035	22.4997	0.00101026	0.00248568	TRUE
IEEVLSGVLDTELR	14	P18583-5;P18583-6;P18583-10;P18583-3;P18583-4;P18583-7;P18583;P18583-9;P18583-2;J3QSZ5;P18583-8	2.563e-07	5812400	6227700	32085000	0	0	30927000	-4.60845	21.0212	0.154237	0.199309	FALSE
IEGCIIGFDEYMNLVLDDAEEIHSK	25	P62304;A6NHK2	4.4171e-47	95098000	137030000	80565000	153110000	291080000	87933000	0.633419	26.9155	0.462731	0.489007	FALSE
IEGDMIVCAAYAHELPK	17	P46777;Q5T7N0	3.6616e-05	0	0	0	117100000	1377000000	1700100000	13.6407	22.4547	5.89508e-05	0.00026345	TRUE
IEISSPCCPR	10	Q5T749	0.035416	0	4021500	15115000	0	0	0	-4.84004	18.0543	0.0753445	0.103819	FALSE
IENLDPR	7	Q9NZB2;Q9NZB2-6;Q9NZB2-4;A0A0C4DG79	0.015075	0	5238300	7750600	0	62355000	0	-1.22607	19.6673	0.744977	0.764917	FALSE
IEPVFIPLVLAFR	13	A0A0C4DFM7;Q5TAX3;E9PKY2;E9PKX1;Q5TAX3-2	0.0017334	0	438950	0	46614000	43697000	24569000	8.46442	20.903	0.000426586	0.00122682	TRUE
IESIQLMMDSETGR	14	Q14498-2;G3XAC6;Q14498-3;Q14498	1.9974e-31	0	550860	1712300	4000700000	12056000000	12836000000	14.5177	25.7299	0.00011723	0.000441445	TRUE
IESLLYR	7	J3QS41;P42694;P42694-2;J3KT20;A0A075B6R3;J3KS59	0.01372	0	0	1525900	0	71098000	101000000	5.49918	20.0196	0.162153	0.208866	FALSE
IETIEVMEDR	10	P51991;P51991-2	6.3426e-06	0	753960	2662300	314690000	432370000	543130000	9.81036	23.7394	0.00113675	0.00274507	TRUE
IEVIEIMTDR	10	P09651;F8W6I7;P09651-2;P09651-3;F8VZ49;Q32P51;F8VTQ5;H0YH80;F8VYN5	1.697e-13	8217700	9339500	51613000	1474700000	3365200000	5124600000	7.53805	27.6845	0.000609453	0.00163562	TRUE
IEVLEEELR	9	P15924;P15924-3;P15924-2	0.0021486	2166100	2899600	11359000	0	0	253730000	-2.25468	20.8565	0.556556	0.581782	FALSE
IEVNNATAR	9	B0QYV1;A0A0G2JRA5;O43251-5;O43251-10;O43251-2;O43251;O43251-6;O43251-8;B0QYY4;O43251-3;O43251-9;O43251-4;O43251-7;S4R469;F8VR27;F8VZY7;J3QRF4;A0A087X2B1;J3KNW3;B7Z1U7;F8VZG9;A6NFN3;A6NFN3-2;Q9NWB1-3;Q9NWB1-4;Q9NWB1-5;Q9NWB1;Q9NWB1-2;A0A0G2JRD1;S4R3K7;F8VRS4	0.00019371	0	136230	0	437650000	816810000	793870000	13.1835	22.6999	7.04857e-06	9.00051e-05	TRUE
IEVSTDAAVLSVPAVTLVA	19	A0A0A0MSG5;B8ZZZ7;Q9NUQ6-2;Q9NUQ6;Q9NUQ6-4;Q9NUQ6-3	0.019555	0	0	0	48677000	32951000	27573000	9.44144	20.355	1.75835e-05	0.000120595	TRUE
IFAPNHVVAK	10	M0R3D6;M0R1A7;Q02543;M0R117	1.6196e-05	22064000	38646000	86479000	4960700000	5995700000	12053000000	7.40433	29.0238	0.000238707	0.000764497	TRUE
IFCGDLGNEVNDDILAR	17	K7EQ03;K7EP90;Q9BTD8-4;Q9BTD8-2;Q9BTD8-3;Q9BTD8	3.3999e-13	0	0	3283700	0	0	612080000	2.51408	18.8956	0.578533	0.603055	FALSE
IFIGTFK	7	J3QLE5;A8MT02;P14678-2;P63162;P14678;P63162-2;P14678-3;J3KRY3;S4R3P3	0.0073663	109790000	553030000	1545000000	12762000	364580000	844480000	-1.5258	27.9964	0.465974	0.492003	FALSE
IFLVISK	7	Q8IUH3-3;Q8IUH3;Q8IUH3-2	0.018761	0	0	0	0	32012000	37417000	6.27355	18.7711	0.0666358	0.10096	FALSE
IFSFLLNTLQENVNK	15	Q9HAV4	3.1801e-32	0	0	0	45681000	43213000	0	6.5138	18.8912	0.0661921	0.10096	FALSE
IFTHHLCR	8	Q9BQG0;Q9BQG0-2;I3L1L3	0.0030526	0	0	0	0	58469000	137220000	7.18814	19.2284	0.0661738	0.10096	FALSE
IFVGGIPHNCGETELR	16	K7EQ55;K7EK33;Q96EP5;Q96EP5-2;K7EQ02	0.00040242	0	0	0	0	107120000	65883000	7.12647	19.1976	0.0656317	0.10096	FALSE
IFVGGLNPEATEEK	14	Q99729-3;D6R9P3;D6RD18;D6RBZ0;A0A087WZV1;Q99729-2	7.8019e-07	0	0	2298100	91637000	179740000	83829000	9.26368	22.0987	0.0021906	0.00479941	TRUE
IFVGGLSPDTPEEK	14	Q14103-3;Q14103;H0Y8G5;H0YA96;D6RAF8;Q14103-4;Q14103-2;D6RF44	2.0126e-05	0	0	1974300	19841000	45654000	89756000	7.97472	21.3812	0.00442554	0.00892126	TRUE
IFVGNVDGADTTPEELAALFAPYGTVMSCAVMK	33	Q96PK6;A0A0A6YYI9;F8WDX3;A0A0A0MSL8;B8ZZ74;Q96PK6-3;Q96PK6-4;Q96PK6-2;Q96PK6-5	2.5106e-19	0	0	0	0	421810000	4867800	6.53273	18.9007	0.0967051	0.128833	FALSE
IFVGNVSAACTSQELR	16	Q96PK6;A0A0A6YYI9;F8WDX3;A0A0A0MSL8;B8ZZ74;Q96PK6-3;Q96PK6-4;Q96PK6-2;Q96PK6-5	1.193e-33	0	0	2527000	233200000	2231600000	5487700000	12.8894	23.9573	0.0011146	0.00270105	TRUE
IFVMIPK	7	Q8IUH3-3;Q8IUH3;Q8IUH3-2	0.019459	0	0	0	49234000	140520000	116380000	10.8369	21.0528	1.50901e-05	0.000110875	TRUE
IFVNDDR	7	Q12906;Q12906-7;Q12906-5;Q12906-4;Q12906-2;Q12906-6;Q12906-3;K7EKJ9;K7EJ09;K7ER69;K7EM82;K7ERM6;K7ENK6	0.0092828	0	3830800	5927500	3361800000	6525000000	5079300000	12.1631	26.0824	0.00120147	0.00287972	TRUE
IFVNDDRHVMAK	12	Q12906;Q12906-7;Q12906-5;Q12906-4;Q12906-2;Q12906-6;Q12906-3;K7EKJ9;K7EJ09;K7ER69;K7EM82;K7ERM6;K7ENK6	1.9251e-05	0	0	0	746230000	810600000	375750000	13.5506	22.4096	3.22397e-06	8.61407e-05	TRUE
IGDFIDVSEGPLIPR	15	C9JG87;Q9NYK5;Q9NYK5-2	2.6167e-09	0	0	0	121210000	148530000	313100000	11.7727	21.5207	8.30218e-06	9.02209e-05	TRUE
IGELFSK	7	P78527;P78527-2;F5GX40	0.037114	0	0	308530	0	42172000	142030000	6.18067	19.5916	0.104952	0.1391	FALSE
IGFDVVTLSGTR	12	Q5TDF0;Q9BSD7	0.00035423	0	0	0	17414000	135730000	300670000	10.7768	21.0228	0.000194243	0.000650175	TRUE
IGFIEEVK	8	Q96P63;Q96P63-2	0.015618	0	4776600	8064200	0	0	2659000	-2.71796	18.896	0.346018	0.371118	FALSE
IGFPWSEIR	9	E7EQR4;P15311;P35241-4;P26038;P35241;P35241-5	0.00014774	0	0	0	0	29867000	108850000	6.75372	19.0112	0.0682217	0.10096	FALSE
IGGGIDVPVPR	11	Q92945;A0A087WTP3;M0R0I5	1.353e-07	1145800	6784200	43955000	7358300000	6449800000	11359000000	10.1851	27.8296	0.000631248	0.00168473	TRUE
IGGGIGFGGLEAMNSMGGFGGVGR	24	A0A087WUT0;A0A0A0MR39;Q9P2K5;A0A0A0MQW0;Q9P2K5-2;A0A0C4DGV1	1.2741e-71	0	0	0	1835800000	1486100000	1054500000	14.7712	23.0199	1.52469e-06	8.61407e-05	TRUE
IGGIGTVPVGR	11	A0A087WVQ9;P68104-2;Q5VTE0;P68104;Q05639	0.0021066	0	0	6802600	0	35358000	37679000	3.97027	19.9739	0.293669	0.343672	FALSE
IGGNEGIDVPIPR	13	E9PEB5;Q96AE4;Q96AE4-2	1.0865e-30	0	0	2052300	2564500000	4458900000	6547500000	14.5603	24.6926	0.000206918	0.000683939	TRUE
IGLDFCK	7	A0A0D9SFB3;A0A0D9SG12;A0A0D9SF53;O00571-2;O00571;O15523-2;O15523	0.031771	0	0	813230	0	112000000	74945000	5.87687	19.9058	0.133497	0.174095	FALSE
IGLINDMVR	9	Q14152-2;Q14152	0.0002443	0	4096200	4476700	237830000	1146000000	934260000	9.34146	24.5688	0.00450166	0.00906349	TRUE
IGLTNLLGAR	10	D6RAR6;Q14CZ7	0.0031009	0	0	0	0	0	19268000	2.85512	17.0619	0.303797	0.343672	FALSE
IGSGVER	7	P52272;A0A087X0X3;P52272-2;M0QZM1	0.0060141	1007200	1590500	0	4279000000	5540700000	3048800000	13.2301	25.3408	0.000183243	0.000619018	TRUE
IGVITNR	7	P62701	0.0030659	0	0	711890	208980000	231470000	923960000	11.4994	22.653	0.000264218	0.000829652	TRUE
IGVLDEGK	8	A0A024R4M0;P46781;B5MCT8;C9JM19	0.0090403	0	26845000	23480000	0	210690000	448270000	2.40909	22.8037	0.6083	0.631897	FALSE
IGVSFIDDGSNATDLLR	17	Q8IUH3-3;Q8IUH3	1.8431e-06	0	0	0	0	31553000	43940000	6.34388	18.8063	0.0666493	0.10096	FALSE
IHDVLCK	7	P42704	0.0094071	0	1137100	15805000	206500000	570620000	841330000	8.89749	24.3371	0.00809903	0.0155403	TRUE
IHESIVMDLCQVFDQELDALEIETVQK	27	Q6P2Q9	2.4092e-07	0	0	0	0	11410000	0	2.60316	16.9359	0.306763	0.343672	FALSE
IHFPLATYAPVISAEK	16	F5H5D3;Q9BQE3;P68363;F8VVB9;Q71U36-2;Q71U36;P68363-2;P68366-2;P68366;C9JDS9;Q6PEY2;Q13748;Q13748-2	3.5714e-05	0	0	0	0	36558000	0	3.16312	17.2159	0.301057	0.343672	FALSE
IHGSVALETLR	11	J3QS41;P42694	0.00027972	0	0	11120000	0	79572000	61106000	4.35653	20.4034	0.293156	0.343672	FALSE
IHIFFR	6	Q6P2Q9	0.027687	334660	5460700	0	275140000	33487000	391430000	8.40318	22.9907	0.00723682	0.0139983	TRUE
IHVFYIDYGNR	11	Q7KZF4	4.3695e-06	0	0	0	39914000	269400000	726140000	11.9294	21.599	0.000115635	0.000437147	TRUE
IIAPPER	7	P63261;P60709;P63267;P68133;P68032;P62736;A6NL76;P63267-2;Q562R1	0.025482	0	1503300	0	0	42414000	10800000	4.18284	19.3542	0.210429	0.266632	FALSE
IIDRRPER	8	Q8NC51;Q8NC51-2;Q8NC51-3;Q8NC51-4	0.018125	509650	0	165230	3638600000	1136100000	1007200000	13.2741	23.9462	4.78354e-05	0.000226936	TRUE
IIDYSQMDELALLSLR	16	Q14690	6.5546e-07	20174000	13012000	0	0	15169000	82782000	0.752701	21.5542	0.845485	0.857101	FALSE
IIEENIPELLSLNLSNNR	18	E9PIN3;Q9UBU9-2;Q9UBU9;B4E227	1.3814e-08	0	0	0	0	0	52811000	3.34	17.3043	0.299805	0.343672	FALSE
IIETPGIR	8	P42704	0.001724	0	0	13500000	4028500000	10232000000	18987000000	14.783	25.7099	0.00125344	0.00298644	TRUE
IIGDPYK	7	Q92945;A0A087WTP3;M0R0I5;M0QYH3	0.04127	0	0	0	98554000	265380000	330370000	11.9781	21.6234	1.10567e-05	9.74262e-05	TRUE
IIGHFFASQTAQR	13	F8W930;Q9Y6M1;Q9Y6M1-1;Q9Y6M1-6;Q9Y6M1-3;Q9Y6M1-4;Q9Y6M1-5	9.395e-08	0	0	0	0	242250000	548140000	8.53774	19.9032	0.0646025	0.10096	FALSE
IIGHFYASQMAQR	13	Q9NZI8;Q9NZI8-2	5.2249e-21	0	0	0	222250000	423160000	1000500000	13.1264	22.1975	9.20659e-06	9.43573e-05	TRUE
IIIDNMYYPVTLDVLHQIFSK	21	Q9UKA9;Q9UKA9-2;Q9UKA9-4;Q9UKA9-3;Q9UKA9-5;Q9UKA9-6	0.00015553	0	0	0	16921000	135610000	0	6.58618	18.9274	0.0726161	0.101697	FALSE
IIIENLFYPVTLEVLHQIFSK	21	O95758-1;O95758-6;O95758-2;O95758;O95758-5;O95758-4;O95758-7	0.0036894	0	0	0	19149000	14208000	0	5.56077	18.4147	0.0683222	0.10096	FALSE
IILDLISESPIK	12	P61978-3;Q5T6W2;P61978;P61978-2	3.632e-14	2012900	6939400	10825000	2473100000	8369400000	6033600000	9.87381	27.2819	0.000106427	0.000412362	TRUE
IINDLLQSLR	10	Q92945;A0A087WTP3	1.6343e-35	68789000	126650000	18272000	32974000000	255080000000	41883000000	10.3478	30.8656	0.000254423	0.000805729	TRUE
IINEPTAAAIAYGLDK	16	E9PI65;E9PLF4;E9PN89;E9PKE3;Q53FA3;P11142-2;P54652;P34931;P11142;P11021	0.0081151	0	0	3148900	0	19711000	0	0.882027	18.0594	0.782338	0.800269	FALSE
IINEVSK	7	A8K878;P55145	0.011005	373100000	407650000	245840000	683360000	183900000	134670000	-0.381206	28.1264	0.692753	0.714087	FALSE
IIPGFMCQGGDFTR	14	P62937;F8WE65;C9J5S7;P0DN26;A0A0H2UH34;A0A0B4J2A2;A0A075B767;A0A075B759;Q9Y536;F5H284	5.677e-07	0	0	0	22603000	857280000	1498900000	12.5612	21.9149	0.000527361	0.00146052	TRUE
IIPTLEEGLQLPSPTATSQLPLESDAVECLNYQHYK	36	P61978;P61978-2	3.052e-23	0	0	0	115640000	411960000	60920000	11.4535	21.3611	3.6079e-05	0.000185198	TRUE
IIPTLEEYQHYK	12	P61978-3;Q5T6W2	1.3134e-05	0	1939400	0	115570000	1476800000	557150000	11.3806	23.0756	0.00121107	0.00289984	TRUE
IIRYPDSHQLFVGNLPHDIDENELK	25	Q9UN86-2;Q9UN86	3.7404e-91	0	0	0	164540000	92722000	171440000	11.4035	21.3361	6.98172e-06	9.00051e-05	TRUE
IITFTK	6	O95758-1;O95758-6;O95758-2;O95758;O95758-5;O95758-4;O95758-7;A6NLN1;P26599;P26599-2;P26599-3;K7EKJ7;K7EK45;A0A087WU68;Q9UKA9;Q9UKA9-2;Q9UKA9-4;Q9UKA9-3;Q9UKA9-5;Q9UKA9-6	0.026694	0	778820	8037700	2910000000	3922200000	2272900000	12.0819	25.4221	0.00104489	0.00255653	TRUE
IITGPAPVLPPAALR	15	Q96PU8-5;Q96PU8-9;Q96PU8-8;Q96PU8-6;Q96PU8-3;Q96PU8;H0YGD6;H0YG47	1.1561e-06	0	0	0	0	59836000	107820000	7.0833	19.176	0.0658327	0.10096	FALSE
IITITGTQDQIQNAQYLLQNSVK	23	P61978-3;P61978;P61978-2	1.9187e-81	0	0	0	1365500000	1670300000	3857400000	15.3087	23.2887	2.27e-06	8.61407e-05	TRUE
IITLAGPTNAIFK	13	Q15366-3;Q15366-4;Q15366-6;Q15366-2;Q15366-7;Q15366-5;Q15366;Q15366-8;F8W0G4;F8VXH9;F8W1G6;F8VZX2;H3BRU6	1.7209e-09	1652900	1027400	0	1115400000	6996900000	23470000000	13.6492	25.5784	0.000462157	0.00130804	TRUE
IITLTGPTNAIFK	13	Q15365	8.2648e-14	0	4269800	1423400	1752800000	2686800000	15928000000	12.6067	25.6703	0.000904085	0.00226139	TRUE
IITVSMEDVK	10	Q08J23-3;Q08J23-2;Q08J23	0.0087514	0	0	0	118390000	70321000	187290000	11.1547	21.2117	1.08543e-05	9.73892e-05	TRUE
IIVENLFYPVTLDVLHQIFSK	21	A6NLN1;P26599;P26599-2;P26599-3;K7EKJ7;K7EK45;A0A087WU68	2.1592e-10	1847200	653590	0	484000000	3304100000	5360700	9.01892	23.0992	0.0193239	0.0353074	TRUE
IKPSQNTETLELLLK	15	Q9NVV4;Q9NVV4-2	3.5324e-12	0	0	818310	0	113970000	291580000	6.53559	20.2381	0.125036	0.163859	FALSE
ILAAIIMK	8	H0YCK3;P55265-5;P55265-3;P55265-2;P55265;P55265-4	0.0097201	0	0	0	0	21771000	0	2.91386	17.0913	0.303209	0.343672	FALSE
ILAHNNFVGR	10	Q9NZI8;Q9NZI8-2;O00425	0.00060886	0	0	0	0	0	3605700	2.04917	16.6589	0.31726	0.345958	FALSE
ILCAHGGR	8	C9J6P4;Q7Z2W4;Q7Z2W4-2;Q7Z2W4-3	0.0058388	0	0	0	0	35759000	112670000	6.85689	19.0628	0.0675099	0.10096	FALSE
ILDVEIIFNER	11	B0QYV1;A0A0G2JRA5;O43251-5;O43251-10;O43251-2;O43251;O43251-6;O43251-8;B0QYY4;O43251-9;O43251-4;O43251-7;S4R469;F8VR27;F8VZY7;J3QRF4;A0A087X2B1;J3KNW3;B7Z1U7;F8VZG9;A6NFN3;A6NFN3-2;Q9NWB1-3;Q9NWB1-4;Q9NWB1-5;Q9NWB1;Q9NWB1-2;A0A0G2JSB3;I3L1D4;B0QYY7;J3QQZ2;B0QYY6;F5H0M1	4.0207e-08	0	0	238150	0	20924000	0	2.15238	17.4529	0.446764	0.473379	FALSE
ILENIIQTVR	10	Q6IE37	0.0023428	0	0	0	0	32241000	0	3.10269	17.1857	0.301533	0.343672	FALSE
ILEYNNENDFLAGSPDAAIDSR	22	A1L020	6.1196e-05	0	0	0	0	91856000	133830000	7.39335	19.331	0.0651877	0.10096	FALSE
ILFIGGITAPTVR	13	P48651;P48651-3;P48651-2	0.010871	0	0	0	41372000	62216000	38820000	9.83341	20.551	1.33633e-05	0.000105592	TRUE
ILFVLLR	7	Q14674;H3BRX7	0.019601	0	0	0	0	0	0					FALSE
ILGENEEEEDLAESGR	16	Q9Y4C8	6.3704e-18	0	0	0	0	43017000	85394000	6.81246	19.0406	0.0664016	0.10096	FALSE
ILGLEYSLR	9	Q9BYK8;Q9BYK8-2;Q9BYK8-4	0.00023395	12158000	2091100	6105000	0	115540000	138610000	0.797269	22.7562	0.81942	0.833426	FALSE
ILIFSSR	7	Q8TDN6	0.0060141	0	0	0	0	29592000	27412000	6.08612	18.6774	0.0669582	0.10096	FALSE
ILITTVPPNLR	11	Q12905;B4DY09	0.00058541	0	0	563050	1100000000	2530500000	3721900000	14.2312	23.9061	5.13599e-05	0.000238034	TRUE
ILLTLGIR	8	Q8N163-2;Q8N163;G3V119;H0YB24;A0A087X2B6	0.0072383	0	0	0	0	0	0					FALSE
ILLTQENPFFR	11	Q08J23-3;Q08J23-2;Q08J23	0.00013337	0	0	0	0	17083000	15220000	5.53896	18.4038	0.0682187	0.10096	FALSE
ILMVGLDAAGK	11	F5H423;P61204-2;P84077;P61204;C9J1Z8;P84085;F5H1V1;F5H6T5;F8WDB3;F5H0C7;C9JPM4;P18085	0.026126	0	0	4815900	0	0	0	-2.18835	16.7285	0.313911	0.344527	FALSE
ILPFLSTEQAADILMTTAR	19	Q86TB9-2;Q86TB9-4;Q86TB9	7.2315e-10	0	0	0	6446700	5951800	21129000	7.51825	19.3935	0.000157623	0.000548552	TRUE
ILPTLEAVAALGNK	14	Q12905;B4DY09;X6R6Z1	9.4428e-05	0	0	0	53675000	164960000	25466000	10.2248	20.7467	6.01099e-05	0.000267278	TRUE
[truncated: 2,899 more rows]

## Sheet: ADJ-peptides
Panhale et al Supplementary Data 3
Human ADJ-peptides identified after in silico extension of MaxQuant adjacent peptides
Legend
ADJ-peptide	Extended adjacent peptide
gene_id	Ensembl Gene ID
gene_name	Gene name
uniprot_id	Uniprot ID with maximum number of peptides amongst the other uniprot IDs for the same gene
ADJ-peptide_start	Start position of the ADJ-peptide in the Uniprot sequence
ADJ-peptide_end	End position of the ADJ-peptide in the Uniprot sequence
adjacent_peptides	All adjacent peptides mapping within the ADJ-peptide
count_seq	Number of adjacent peptides mapping within the ADJ-peptide.
num_gene_hits	Maximum number of genes the adjacent peptides map to.
pfam_domain_ids	Pfam domain Ids ovelapping with the ADJ-peptide
pfam_interpro_ids	Interpro IDs corresponding to the Pfam domain Id ovelapping with the ADJ-peptide
pfam_domain_names	Pfam domain names ovelapping with the ADJ-peptide
pfam_start	Start position of the Pfam domains in the Uniprot ID
pfam_end	End position of the Pfam domains in the Uniprot IDs
disorder_start	If overlapping with disordered regions, start position of the disordered region in the Uniprot ID
disorder_end	If overlapping with disordered regions, end position of the disordered region in the Uniprot ID
overlap_with_pfam	1: If the ADJ-peptide overlaps with Pfam domains, 0: If there is no overlap
overlap_with_RBD_pfam	1: If the ADJ-peptide overlaps with RBD Pfam domains, 0: If there is no overlap
overlap_with_disorder	1: If the ADJ-peptide overlaps with disordered regions, 0: If there is no overlap
ADJ-peptide	gene_id	gene_name	uniprot_id	ADJ-peptide_start	ADJ-peptide_end	adjacent_peptides	count_seq	num_gene_hits	pfam_domain_ids	pfam_interpro_ids	pfam_domain_names	pfam_start	pfam_end	disorder_start	disorder_end	overlap_with_pfam	overlap_with_RBD_pfam	overlap_with_disorder
AFHPFIAGPYNRLVGEIMQETGTRINIPPPSVNRTEIVFTGEK	ENSG00000115677	HDLBP	A0A024R4E5	231	274	AFHPFIAGPYNR,LVGEIMQETGTR,TEIVFTGEK	3	1	PF00013	IPR004088	K Homology domain; type 1	224	285	260	261	1	1	1
DLIIEQRFHRTIIGQK	ENSG00000115677	HDLBP	A0A024R4E5	510	526	DLIIEQR	1	1	PF00013	IPR004088	K Homology domain; type 1	510	571			1	1	0
EALEALVPVTIEVEVPFDLHRYVIGQK	ENSG00000115677	HDLBP	A0A024R4E5	964	991	EALEALVPVTIEVEVPFDLHR	1	1	PF00013	IPR004088	K Homology domain; type 1	876	1033			1	1	0
HHRHFVIRRGQVLREIAEEYGGVMVSFPRSGTQSDK	ENSG00000115677	HDLBP	A0A024R4E5	810	846	EIAEEYGGVMVSFPR	1	1	PF00013	IPR004088	K Homology domain; type 1	803	865			1	1	0
NTEAARDAILRIVGELEQMVSEDVPLDHRVHARIIGARGK	ENSG00000115677	HDLBP	A0A024R4E5	1108	1148	IVGELEQMVSEDVPLDHR	1	1	PF00013	IPR004088	K Homology domain; type 1	1055	1191			1	1	0
RELLELASRMENERTK	ENSG00000115677	HDLBP	A0A024R4E5	494	510	RELLELASR	1	1	PF00013	IPR004088	K Homology domain; type 1	437	571			1	1	0
HIDFSLRSPYGGGRPGRVK	ENSG00000278081	RPS9	A0A024R4M0	155	174	HIDFSLR	1	2						152	194	0	0	1
LIGEYGLRNK	ENSG00000278081	RPS9	A0A024R4M0	30	40	LIGEYGLR	1	2	PF00163	IPR001912	Ribosomal protein S4/S9; N-terminal	18	63			1	1	0
ILYVRNLMIETTEDTIK	ENSG00000163694	RBM47	A0AV96	246	263	NLMIETTEDTIK	1	1	PF00076	IPR000504	RNA recognition motif domain	247	311			1	1	0
ILYVRNLMIETTEDTIKK	ENSG00000163694	RBM47	A0AV96	246	264	NLMIETTEDTIKK	1	1	PF00076	IPR000504	RNA recognition motif domain	247	311			1	1	0
IPRDVYEDELVPVFEAVGRIYELRLMMDFDGK	ENSG00000163694	RBM47	A0AV96	77	109	DVYEDELVPVFEAVGR	1	1	PF00076	IPR000504	RNA recognition motif domain	72	137			1	1	0
IRDYAFVHFTSREDAVHAMNNLNGTELEGSCLEVTLAK	ENSG00000163694	RBM47	A0AV96	279	317	EDAVHAMNNLNGTELEGSCLEVTLAK	1	1	PF00076	IPR000504	RNA recognition motif domain	247	311			1	1	0
RAVRELNNYEIRPGRLLGVCCSVDNCRLFIGGIPK	ENSG00000163694	RBM47	A0AV96	125	160	ELNNYEIRPGR	1	1	PF00076	IPR000504	RNA recognition motif domain	72	214			1	1	0
PLSTFRQNSLGCIGECGVDSGFEAPRLGEQGGDFGYGGYLFPGYGVGK	ENSG00000254726	MEX3A	A1L020	329	377	LGEQGGDFGYGGYLFPGYGVGK	1	1								0	0	0
SGAAFGVAPALPGQVTIRVRVPYRVVGLVVGPK	ENSG00000254726	MEX3A	A1L020	209	242	VVGLVVGPK	1	3	PF00013	IPR004088	K Homology domain; type 1	224	285			1	1	0
TPVRGEEPVFMVTGRREDVATARREIISAAEHFSMIRASRNK	ENSG00000254726	MEX3A	A1L020	167	209	REDVATAR	1	1	PF00013	IPR004088	K Homology domain; type 1	133	194			1	1	0
AGFAGDDAPRAVFPSIVGRPRQQGMMGGMHQK	ENSG00000196604	POTEF	A5A3E0	718	750	AGFAGDDAPR	1	10	PF00022	IPR004000	Actin family	702	1074	736	756	1	0	1
CITELEQHLHAIPPTLAMNPQAQALRSLLEVVVLSRNSRDAIAALGLLQK	ENSG00000125107	CNOT1	A5YKK6	1614	1664	DAIAALGLLQK,SLLEVVVLSR	2	1								0	0	0
CYHNLDAFVRLIALLVK	ENSG00000125107	CNOT1	A5YKK6	1931	1948	LIALLVK	1	1								0	0	0
GSTPSMSTITHSAHMDIFQNLAVDLDTEGRYLFLNAIANQLRYPNSHTHYFSCTMLYLFAEANTEAIQEQITRVLLERLIVNRPHPWGLLITFIELIK	ENSG00000125107	CNOT1	A5YKK6	2233	2331	YLFLNAIANQLR	1	1	PF04054	IPR007196	CCR4-Not complex component; Not1; C-terminal	1997	2357			1	0	0
GTLRVLLVLLHDFPEFLCDYHYGFCDVIPPNCIQLRNLILSAFPRNMRLPDPFTPNLK	ENSG00000125107	CNOT1	A5YKK6	2093	2151	LPDPFTPNLK,NLILSAFPR	2	1	PF04054	IPR007196	CCR4-Not complex component; Not1; C-terminal	1997	2357			1	0	0
HSGEATNTVTK	ENSG00000125107	CNOT1	A5YKK6	1948	1959	HSGEATNTVTK	1	1								0	0	0
PMQILYK	ENSG00000125107	CNOT1	A5YKK6	2086	2093	PMQILYK	1	1	PF04054	IPR007196	CCR4-Not complex component; Not1; C-terminal	1997	2357			1	0	0
TRSPVTFLSDLRSNLQVSNEPGNRYNLQLINALVLYVGTQAIAHIHNK	ENSG00000125107	CNOT1	A5YKK6	2185	2233	SPVTFLSDLR	1	1	PF04054	IPR007196	CCR4-Not complex component; Not1; C-terminal	1997	2357			1	0	0
VLGIVVGVLLQDHDVRQSEFQQLPYHRIFIMLLLELNAPEHVLETINFQTLTAFCNTFHILRPTK	ENSG00000125107	CNOT1	A5YKK6	1965	2030	VLGIVVGVLLQDHDVR	1	1	PF04054	IPR007196	CCR4-Not complex component; Not1; C-terminal	1997	2357			1	0	0
YLAPFLRNVELTK	ENSG00000125107	CNOT1	A5YKK6	2073	2086	YLAPFLR	1	1	PF04054	IPR007196	CCR4-Not complex component; Not1; C-terminal	1997	2357			1	0	0
YNVEAVELLIRNHLVNMQQYDLHLAQSMENGLNYMAVAFAMQLVK	ENSG00000125107	CNOT1	A5YKK6	1722	1767	YNVEAVELLIR	1	1								0	0	0
VEADHRSVYVGNVDYGGSAEELEAHFSRCGEVHRVTILCDK	ENSG00000205022	PABPN1L	A6NDY0	141	182	VTILCDK	1	2	PF00076	IPR000504	RNA recognition motif domain	148	218	97	145	1	1	1
RTNIIPVLEDARHPLK	ENSG00000188573	FBLL1	A6NHQ2	218	234	RTNIIPVLEDAR,TNIIPVLEDAR	2	1	PF01269	IPR000692	Fibrillarin	99	326			1	1	0
YRMLIGMVDVIFADVAQPDQSRIVALNAHTFLRNGGHFLISIK	ENSG00000188573	FBLL1	A6NHQ2	234	277	IVALNAHTFLR	1	2	PF01269	IPR000692	Fibrillarin	99	326			1	1	0
ALWFQGRCVK	ENSG00000280987	MATR3	A8MXP9	555	565	ALWFQGR	1	2								0	0	0
EWSQHINGASHSRRCQLLLEIYPEWNPDNDTGHTMGDPFMLQQSTNPAPGILGPPPPSFHLGGPAVGPRGNLGAGNGNLQGPRHMQK	ENSG00000280987	MATR3	A8MXP9	304	391	EWSQHINGASHSR,GNLGAGNGNLQGPR	2	2						332	394	0	0	1
GRVETSRVVHIMDFQRGK	ENSG00000280987	MATR3	A8MXP9	391	409	GRVETSR,VVHIMDFQR	2	2						332	394	0	0	1
INEAFIEMATTEDAQAAVDYYTTTPALVFGK	ENSG00000280987	MATR3	A8MXP9	433	464	INEAFIEMATTEDAQAAVDYYTTTPALVFGK	1	2								0	0	0
ITPENLPQILLQLK	ENSG00000280987	MATR3	A8MXP9	132	146	ITPENLPQILLQLK	1	2						126	219	0	0	1
LVLRIPNRGIDLLK	ENSG00000280987	MATR3	A8MXP9	574	588	GIDLLK	1	2						584	829	0	0	1
NLRYQLLQLVEPFGVISNHLILNK	ENSG00000280987	MATR3	A8MXP9	409	433	YQLLQLVEPFGVISNHLILNK	1	2								0	0	0
NYILMRMK	ENSG00000280987	MATR3	A8MXP9	524	532	NYILMR	1	2								0	0	0
PVRVHLSQK	ENSG00000280987	MATR3	A8MXP9	464	473	VHLSQK	1	2						473	476	0	0	1
QELGRVIHLSNLPHSGYSDSAVLK	ENSG00000280987	MATR3	A8MXP9	491	515	VIHLSNLPHSGYSDSAVLK	1	2								0	0	0
RHFRRDSFDDRGPSLNPVLDYDHGSRSQESGYYDRMDYEDDRLRDGERCRDDSFFGETSHNYHK	ENSG00000280987	MATR3	A8MXP9	181	245	DSFDDRGPSLNPVLDYDHGSR,GPSLNPVLDYDHGSR,MDYEDDRLR,SQESGYYDR	4	2						143	219	0	0	1
RRRTEEGPTLSYGRDGRSATREPPYRVPRDDWEEK	ENSG00000280987	MATR3	A8MXP9	146	181	SATREPPYR,TEEGPTLSYGR	2	2						143	219	0	0	1
SFQQSSLSRDSQGHGRDLSAAGIGLLAAATQSLSMPASLGRMNQGTARLASLMNLGMSSSLNQQGAHSALSSASTSSHNLQSIFNIGSRGPLPLSSQHRGDADQASNILASFGLSARDLDELSRYPEDK	ENSG00000280987	MATR3	A8MXP9	3	132	DLDELSR,DLDELSRYPEDK,DLSAAGIGLLAAATQSLSMPASLGR,GDADQASNILASFGLSAR,GPLPLSSQHR	5	2						0	139	0	0	1
SQAFIEMETREDAMAMVDHCLK	ENSG00000280987	MATR3	A8MXP9	532	554	SQAFIEMETR	1	2								0	0	0
MARNVVYPLYRLGGPQLRVFRTNFFIQLVRPGVAQPEDTVQFRIPMEMTRVDLRNYLEGIYNVPVAAVRTRVQHGSNK	ENSG00000214026	MRPL23	A8MYK1	0	78	IPMEMTR,NVVYPLYR,PGVAQPEDTVQFR	3	1	PF00276	IPR013025	Ribosomal protein L25/L23	37	101	0	90	1	1	1
SRSRTRSRSPSHTRPRRRHRSRSRRRPSPRRRPSPRRRTPPRRMPPPPRHRRSRSPVRRRRRSSASLSGSSSSSSSSRSRSPPK	ENSG00000133226	SRRM1	A9Z1X7	283	367	MPPPPR	1	1						133	913	0	0	1
VSGGPSLEQRFESYYNYCNLFNYILNADGPAPLELPNQWLWDIIDEFIYQFQSFSQYRCK	ENSG00000100129	EIF3L	B0QY89	186	246	VSGGPSLEQR	1	1	PF10255	IPR019382	Translation initiation factor 3 complex subunit L	194	593			1	0	0
LAEFLSEHPNVTLTISAARLYYYWERDYRRALCRLSQAGARVTIMDYEEFAYCWENFVYNEGQQFMPWYK	ENSG00000179750	APOBEC3B	B0QYD3	103	173	LYYYWER	1	2	PF08210	IPR013158	APOBEC-like; N-terminal	17	187			1	0	0
RGRSNLLWDTGVFRGQVYFK	ENSG00000179750	APOBEC3B	B0QYD3	42	62	SNLLWDTGVFR	1	1	PF08210	IPR013158	APOBEC-like; N-terminal	17	187			1	0	0
AINTLNGLRLQTK	ENSG00000162374	ELAVL4	B1APY8	107	120	AINTLNGLR	1	3	PF00076	IPR000504	RNA recognition motif domain	52	123			1	1	0
ELEQLFSQYGRIITSRILVDQVTGVSRGVGFIRFDK	ENSG00000162374	ELAVL4	B1APY8	151	187	ELEQLFSQYGR	1	2	PF00076	IPR000504	RNA recognition motif domain	138	204			1	1	0
GFGFVTMTNYDEAAMAIASLNGYRLGDRVLQVSFK	ENSG00000162374	ELAVL4	B1APY8	343	378	VLQVSFK	1	3	PF00076	IPR000504	RNA recognition motif domain	303	373			1	1	0
VIRDFNTNK	ENSG00000162374	ELAVL4	B1APY8	332	341	VIRDFNTNK	1	3	PF00076	IPR000504	RNA recognition motif domain	303	373			1	1	0
VSYARPSSASIRDANLYVSGLPK	ENSG00000162374	ELAVL4	B1APY8	123	146	PSSASIR	1	3	PF00076	IPR000504	RNA recognition motif domain	52	204			1	1	0
GDDLQAIK	ENSG00000275774	HNRNPCL2	B2RXH8	176	184	GDDLQAIK	1	7						127	185	0	0	1
KSDVEAIFSK	ENSG00000275774	HNRNPCL2	B2RXH8	29	39	KSDVEAIFSK	1	7	PF00076	IPR000504	RNA recognition motif domain	17	77			1	1	0
MASNVTNK	ENSG00000275774	HNRNPCL2	B2RXH8	0	8	ASNVTNK	1	7						0	12	0	0	1
MDPHSVNSRVFIGNLNTLVVK	ENSG00000275774	HNRNPCL2	B2RXH8	8	29	VFIGNLNTLVVK	1	7	PF00076	IPR000504	RNA recognition motif domain	17	77	0	12	1	1	1
NARAAVAGEDGRMIASQVAVINLAAEPK	ENSG00000275774	HNRNPCL2	B2RXH8	61	89	AAVAGEDGR	1	7	PF00076	IPR000504	RNA recognition motif domain	17	77			1	1	0
SDVEAIFSK	ENSG00000275774	HNRNPCL2	B2RXH8	30	39	SDVEAIFSK	1	7	PF00076	IPR000504	RNA recognition motif domain	17	77			1	1	0
SDVEAIFSKYGK	ENSG00000275774	HNRNPCL2	B2RXH8	30	42	SDVEAIFSKYGK	1	7	PF00076	IPR000504	RNA recognition motif domain	17	77			1	1	0
ENTPSEANLQEEEVRTLFVSGLPLDIK	ENSG00000157110	RBPMS	B4E3T4	9	36	ENTPSEANLQEEEVR	1	1	PF00076	IPR000504	RNA recognition motif domain	25	87	0	20	1	1	1
PRELYLLFRPFK	ENSG00000157110	RBPMS	B4E3T4	36	48	ELYLLFR	1	2	PF00076	IPR000504	RNA recognition motif domain	25	87			1	1	0
FPQMTSYHRMLLHRVAAYFGMDHNVDQTGK	ENSG00000179912	R3HDM2	B5MCU0	192	222	VAAYFGMDHNVDQTGK	1	1	PF01424	IPR001374	R3H domain	170	217			1	1	0
KFPQMTSYHRMLLHRVAAYFGMDHNVDQTGK	ENSG00000179912	R3HDM2	B5MCU0	191	222	KFPQMTSYHR	1	1	PF01424	IPR001374	R3H domain	170	217			1	1	0
DRTDRIRTCAILCHIYHHALHSRWYQARDLMLMSHLQDNIQHADPPVQILYNRTMVQLGICAFRQGLTK	ENSG00000205609	EIF3CL	B5ME19	559	628	DLMLMSHLQDNIQHADPPVQILYNR,TMVQLGICAFR	2	2	PF05470	IPR008905	Eukaryotic translation initiation factor 3 subunit C; N-terminal domain	30	706			1	1	0
QFHHQLRVGERQPLLGPPESMREHVVAASK	ENSG00000205609	EIF3CL	B5ME19	713	743	EHVVAASK,QPLLGPPESMR	2	2	PF01399	IPR000717	Proteasome component (PCI) domain	713	847	721	733	1	0	1
GDDLQAIK	ENSG00000283292	HNRNPCL3	B7ZW38	176	184	GDDLQAIK	1	7						130	185	0	0	1
KSDVEAIFSK	ENSG00000283292	HNRNPCL3	B7ZW38	29	39	KSDVEAIFSK	1	7	PF00076	IPR000504	RNA recognition motif domain	17	79			1	1	0
MASNVTNK	ENSG00000283292	HNRNPCL3	B7ZW38	0	8	ASNVTNK	1	7						0	9	0	0	1
MDPHSMNSRVFIGNLNTLVVK	ENSG00000283292	HNRNPCL3	B7ZW38	8	29	VFIGNLNTLVVK	1	7	PF00076	IPR000504	RNA recognition motif domain	17	79	0	9	1	1	1
NARAAVAGEDGRMIASQVVDINLAAEPK	ENSG00000283292	HNRNPCL3	B7ZW38	61	89	AAVAGEDGR	1	7	PF00076	IPR000504	RNA recognition motif domain	17	79			1	1	0
SDVEAIFSK	ENSG00000283292	HNRNPCL3	B7ZW38	30	39	SDVEAIFSK	1	7	PF00076	IPR000504	RNA recognition motif domain	17	79			1	1	0
SDVEAIFSKYGK	ENSG00000283292	HNRNPCL3	B7ZW38	30	42	SDVEAIFSKYGK	1	7	PF00076	IPR000504	RNA recognition motif domain	17	79			1	1	0
RTIFLLHRITSAPDMEDILTESEIK	ENSG00000270106	DISC1	C4P0D8	68	93	ITSAPDMEDILTESEIK	1	2	PF01997	IPR002848	Translin family	50	158			1	0	0
GEGRQQICNQQPPCSRLHICDHFTRGNCRFPNCLRSHNLMDRK	ENSG00000105939	ZC3HAV1	C9J6P4	154	197	LHICDHFTR,SHNLMDR,SHNLMDRK	3	1								0	0	0
GYCNPGIHLCSVGSYTINFRVMSCDSFPIRRLSTPSSVTK	ENSG00000105939	ZC3HAV1	C9J6P4	679	719	LSTPSSVTK,VMSCDSFPIR	2	1						713	718	0	0	1
ILCAHGGRMALDALLQEIALSEPQLCEVLQVAGPDRFVVLETGGEAGITRSVVATTRARVCRRK	ENSG00000105939	ZC3HAV1	C9J6P4	12	76	FVVLETGGEAGITR,MALDALLQEIALSEPQLCEVLQVAGPDR	2	1								0	0	0
NESGTWIQYGEEK	ENSG00000105939	ZC3HAV1	C9J6P4	734	747	NESGTWIQYGEEK	1	1	PF02825	IPR004170	WWE domain	727	803	744	755	1	0	1
NVVMFVAQVLVGK	ENSG00000105939	ZC3HAV1	C9J6P4	958	971	NVVMFVAQVLVGK	1	1	PF00644	IPR012317	Poly(ADP-ribose) polymerase; catalytic domain	849	1016			1	0	0
PANSVFTTK	ENSG00000105939	ZC3HAV1	C9J6P4	719	728	PANSVFTTK	1	1	PF02825	IPR004170	WWE domain	727	803			1	0	0
SRDRFFQGSQEFLASASASAERSCTPSPDQISHRASLEDAPVDDLTRK	ENSG00000105939	ZC3HAV1	C9J6P4	248	296	ASLEDAPVDDLTR,ASLEDAPVDDLTRK	2	1						217	357	0	0	1
VHFHLPYRWQMLIGK	ENSG00000105939	ZC3HAV1	C9J6P4	651	666	VHFHLPYR	1	2								0	0	0
AIHNICSVCRDHMAQHFNGLLEIARSLDSFLLSPEAAVGLLK	ENSG00000064419	TNPO3	C9J7E5	555	597	SLDSFLLSPEAAVGLLK	1	1								0	0	0
VRPRLIAELARRVRALREQLNRPRDSQLYAVDYETLTRPFSGRRLPVRAWADVRRESRLLQLLGRLPLFGLGRLVTRK	ENSG00000074071	MRPS34	C9JJ19	5	83	LPLFGLGR	1	1	PF16053	IPR032053	Mitochondrial 28S ribosomal protein S34	60	193	0	7	1	1	1
MPAELRQEQSPGSQASLATMPEAPDVLEETVTVEEDPGTPTSHVSIVTSEDGTTRRTETK	ENSG00000099889	ARVCF	C9JJX6	0	60	MPAELR	1	1						0	69	0	0	1
GVILLIVDK	ENSG00000110321	EIF4G2	D3DQV9	112	121	GVILLIVDK	1	1	PF02854	IPR003890	MIF4G-like; type 3	77	307			1	1	0
MDRDPLGGLADMFGQMPGSGIGTGPGVIQDRFSPTMGRHRSNQLFNGHGGHIMPPTQSQFGEMGGK	ENSG00000110321	EIF4G2	D3DQV9	362	428	FSPTMGR,MDRDPLGGLADMFGQMPGSGIGTGPGVIQDR	2	1						361	429	0	0	1
EVYQQQQYGSGGRGNRNRGNRGSGGGQSQSWNQGYGNYWNQGYGYQQGYGPGYGGYDYSPYGYYGYGPGYDYSQGSTNYGK	ENSG00000197451	HNRNPAB	D6RBZ0	232	313	EVYQQQQYGSGGR	1	1						228	327	0	0	1
IFVGGLNPEATEEK	ENSG00000197451	HNRNPAB	D6RBZ0	155	169	IFVGGLNPEATEEK	1	1	PF00076	IPR000504	RNA recognition motif domain	155	215			1	1	0
MDPNTGRSRGFGFILFK	ENSG00000197451	HNRNPAB	D6RBZ0	102	119	GFGFILFK,MDPNTGR	2	1	PF00076	IPR000504	RNA recognition motif domain	72	139			1	1	0
MFVGGLSWDTSK	ENSG00000197451	HNRNPAB	D6RBZ0	71	83	MFVGGLSWDTSK	1	1	PF00076	IPR000504	RNA recognition motif domain	72	139	0	71	1	1	1
RRGFVFITFK	ENSG00000197451	HNRNPAB	D6RBZ0	193	203	GFVFITFK	1	1	PF00076	IPR000504	RNA recognition motif domain	155	215			1	1	0
GRQRQAILGEHPSSFRHDGYGSHGPLLPLPSRYRMGSRDTPELVAYPLPQASSSYMHGGNPSGSVVMVSGLHQLK	ENSG00000143889	HNRPLL	D6W592	271	346	HDGYGSHGPLLPLPSR	1	1						264	302	0	0	1
VSVSPVVHVRGLCESVVEADLVEALEK	ENSG00000143889	HNRPLL	D6W592	71	98	GLCESVVEADLVEALEK	1	1	PF00076	IPR000504	RNA recognition motif domain	79	128	0	72	1	1	1
DRETQRSRGFGFVTFENIDDAK	ENSG00000099622	CIRBP	D6W5Y5	39	61	GFGFVTFENIDDAK	1	1	PF00076	IPR000504	RNA recognition motif domain	7	78			1	1	0
SSDNRSRGYRGGSAGGRGFFRGGRGRGRGFSRGGGDRGYGGNRFESRSGGYGGSRDYYSSRSQSGGYSDRSSGGSYRDSYDSYGK	ENSG00000099622	CIRBP	D6W5Y5	84	169	GYGGNRFESR,SGGYGGSR,SQSGGYSDR,SSGGSYR	4	1						68	170	0	0	1
ENEVFRDWNSRIPRDVRDTVLEPYADPYYDYEIERFWRGGQYENFRVQYTETEPYHNYRERERERERENRQRERERERERDRERERRQRERERERERERDK	ENSG00000158545	ZC3H18	E7ERS3	367	468	DTVLEPYADPYYDYEIER	1	1						412	958	0	0	1
VRPRPTCRFFMK	ENSG00000158545	ZC3H18	E7ERS3	217	229	VRPRPTCR	1	1						0	223	0	0	1
THRRPGAVATGDIGRVWPGTK	ENSG00000114686	MRPL3	E7ETU7	262	283	RPGAVATGDIGR	1	1	PF00297	IPR000597	Ribosomal protein L3	141	367	251	276	1	1	1
HFTEDIQTRQYRAVEVLIGAEYGPPADIWSTACMAFELATGDYLFEPHSGEDYSRDEDHIAHIVELLGDIPPAFALSGRYSREFFNRRGELRHIHNLK	ENSG00000184343	SRPK3	E7ETV6	485	583	HFTEDIQTR	1	3	PF00069	IPR000719	Protein kinase domain	454	632			1	0	0
TGPAAAQVQVGK	ENSG00000070814	TCOF1	E7ETY2	458	470	TGPAAAQVQVGK	1	1	PF03546	IPR003993	Treacher Collins syndrome; treacle	422	889	56	1294	1	0	1
NDTKKTLQNLEEVLANTQK	ENSG00000164304	CAGE1	E7EUJ7	375	394	NDTKKTLQNLEEVLANTQK	1	1	PF15066	IPR029381	Cancer-associated gene protein 1	229	517			1	0	0
DIFSEVGPVVSFRLVYDRETGK	ENSG00000101811	CSTF2	E7EWR4	33	55	DIFSEVGPVVSFR	1	1	PF00076	IPR000504	RNA recognition motif domain	17	88			1	1	0
GYGFCEYQDQETALSAMRNLNGREFSGRALRVDNAASEK	ENSG00000101811	CSTF2	E7EWR4	57	96	ALRVDNAASEK,VDNAASEK	2	2	PF00076	IPR000504	RNA recognition motif domain	17	88	92	96	1	1	1
ILHRQTNIPTLIAGNPQPVHGAGPGSGSNVSMNQQNPQAPQAQSLGGMHVNGAPPLMQASMQGGVPAPGQMPAAVTGPGPGSLAPGGGMQAQVGMPGSGPVSMERGQGTLQHSPVGPAGPASIERVQVPMQDPRAAMQRGSLPANVPTPRGLLGDAPNDPRGGTLLSVTGEVEPRGYLGPPHQGPPMHHVPGHESRGPPPHELRGGPLPEPRPLMAEPRGPMLDQRGPPLDGRGGRDPRGIDARGMEARAMEARGLDARGLEARAMEARAMEARAMEARAMEARAMEVRGMEARGMDTRGPVPGPRGPIPSGMQGPSPINMGAVVPQGSRQVPVMQGTGMQGASIQGGSQPGGFSPGQNQVTPQDHEK	ENSG00000101811	CSTF2	E7EWR4	189	557	GGTLLSVTGEVEPR,GLLGDAPNDPR	2	2	PF14327,PF14304	IPR025742,IPR026896	Cleavage stimulation factor subunit 2; hinge domain,Transcription termination and cleavage factor; C-terminal domain	112	593	200	555	1	0	1
MAGLTVRDPAVDRSLRSVFVGNIPYEATEEQLK	ENSG00000101811	CSTF2	E7EWR4	0	33	AGLTVR,AGLTVRDPAVDR	2	1	PF00076	IPR000504	RNA recognition motif domain	17	88	0	6	1	1	1
EFFRGLNISAVRLPREPSNPERLK	ENSG00000063046	EIF4B	E7EX17	113	137	EPSNPER,GLNISAVR,LPREPSNPER	3	1	PF00076	IPR000504	RNA recognition motif domain	98	167	125	137	1	1	1
GFGYAEFEDLDSLLSALSLNEESLGNRRIRVDVADQAQDK	ENSG00000063046	EIF4B	E7EX17	137	177	GFGYAEFEDLDSLLSALSLNEESLGNR,IRVDVADQAQDK,VDVADQAQDK	3	1	PF00076	IPR000504	RNA recognition motif domain	98	167	125	616	1	1	1
LERRPRERHPSWRSEETQERERSRTGSESSQTGTSTTSSRSK	ENSG00000063046	EIF4B	E7EX17	395	437	TGSESSQTGTSTTSSR	1	1						158	616	0	0	1
PVSWADETDDLEGDVSTTWHSNDDDVYRAPPIDRSILPTAPRAAREPNIDRSRLPK	ENSG00000063046	EIF4B	E7EX17	36	92	SILPTAPR	1	1						0	97	0	0	1
TDTDWRARPATDSFDDYPPRRGDDSFGDK	ENSG00000063046	EIF4B	E7EX17	194	223	ARPATDSFDDYPPR,TDTDWR	2	1						158	616	0	0	1
TISLTDFLAEDGGTGGGSTYVSK	ENSG00000063046	EIF4B	E7EX17	13	36	TISLTDFLAEDGGTGGGSTYVSK	1	1						0	97	0	0	1
YRDRYDSDRYRDGYRDGYRDGPRRDMDRYGGRDRYDDRGSRDYDRGYDSRIGSGRRAFGSGYRRDDDYRGGGDRYEDRYDRRDDRSWSSRDDYSRDDYRRDDRGPPQRPK	ENSG00000063046	EIF4B	E7EX17	223	333	AFGSGYR,DDDYRGGGDRYEDR,DDRGPPQRPK,DDYSRDDYR,DDYSRDDYRR,DGYRDGYR,DYDRGYDSR,GGGDRYEDR,GGGDRYEDRYDR,RAFGSGYR,RDDDYR,RDDRGPPQRPK,YDSDRYR,YEDRYDR	14	1						158	616	0	0	1
GTAFVTLLNGEQAEAAINAFHQSRLRERELSVQLQPTDALLCVANLPPSLTQQQFEELVRPFGSLERCFLVYSERTGQSK	ENSG00000161847	RAVER1	E9PAU2	110	190	GTAFVTLLNGEQAEAAINAFHQSR	1	1	PF00076	IPR000504	RNA recognition motif domain	77	220			1	1	0
SRLLSPLSSARLPPEPGLSDSYSFDYPSDMGPRRLFSHPREPALGPHGPSRHK	ENSG00000161847	RAVER1	E9PAU2	579	632	LLSPLSSAR	1	1						536	670	0	0	1
CNENDIRVMFSPFGQIEECRILRGPDGLSRGCAFVTFSTRAMAQNAIK	ENSG00000048740	CELF2	E9PC62	149	197	AMAQNAIK,GCAFVTFSTR,GPDGLSR,ILRGPDGLSR,VMFSPFGQIEECR	5	1	PF00076	IPR000504	RNA recognition motif domain	140	205			1	1	0
LFIGMVSK	ENSG00000048740	CELF2	E9PC62	140	148	LFIGMVSK	1	1	PF00076	IPR000504	RNA recognition motif domain	140	205			1	1	0
MFVGQIPRSWSEK	ENSG00000048740	CELF2	E9PC62	48	61	MFVGQIPR	1	1	PF00076	IPR000504	RNA recognition motif domain	49	118			1	1	0
MNGALDHSDQPDPDAIK	ENSG00000048740	CELF2	E9PC62	31	48	MNGALDHSDQPDPDAIK	1	1						29	43	0	0	1
SNAVEDRK	ENSG00000048740	CELF2	E9PC62	132	140	SNAVEDR	1	1	PF00076	IPR000504	RNA recognition motif domain	140	205	119	133	1	1	1
EMVLELIRDQGGFREVRNEYGSRIGGNEGIDVPIPRFAVGIVIGRNGEMIK	ENSG00000162613	FUBP1	E9PEB5	248	299	EMVLELIR,FAVGIVIGR,IGGNEGIDVPIPR,NGEMIK	4	1	PF00013	IPR004088	K Homology domain; type 1	187	340	271	272	1	1	1
IQNDAGVRIQFK	ENSG00000162613	FUBP1	E9PEB5	300	312	IQNDAGVR	1	3	PF00013	IPR004088	K Homology domain; type 1	279	340	310	331	1	1	1
IQNDAGVRIQFKPDDGTTPERIAQITGPPDRCQHAAEIITDLLRSVQAGNPGGPGPGGRGRGRGQGNWNMGPPGGLQEFNFIVPTGK	ENSG00000162613	FUBP1	E9PEB5	300	387	IQFKPDDGTTPER	1	1	PF00013	IPR004088	K Homology domain; type 1	279	445	310	376	1	1	1
PDDGTTPERIAQITGPPDRCQHAAEIITDLLRSVQAGNPGGPGPGGRGRGRGQGNWNMGPPGGLQEFNFIVPTGK	ENSG00000162613	FUBP1	E9PEB5	312	387	IAQITGPPDR,SVQAGNPGGPGPGGR	2	1	PF00013	IPR004088	K Homology domain; type 1	279	445	310	376	1	1	1
VAPQNDSFGTQLPPMHQQQSRSVMTEEYK	ENSG00000162613	FUBP1	E9PEB5	77	106	SVMTEEYK	1	1	PF00013	IPR004088	K Homology domain; type 1	101	165	0	104	1	1	1
VPDGMVGFIIGRGGEQISRIQQESGCK	ENSG00000162613	FUBP1	E9PEB5	106	133	IQQESGCK,VPDGMVGFIIGR	2	1	PF00013	IPR004088	K Homology domain; type 1	101	165			1	1	0
RRMQYNRRFVNVVPTFGK	ENSG00000149806	FAU	E9PR30	72	90	FVNVVPTFGK	1	1	PF04758	IPR006846	Ribosomal protein S30	39	97	40	98	1	1	1
RRMQYNRRFVNVVPTFGKK	ENSG00000149806	FAU	E9PR30	72	91	FVNVVPTFGKK	1	1	PF04758	IPR006846	Ribosomal protein S30	39	97	40	98	1	1	1
GSCFHRIIPGFMCQGGDFTRPNGTGDK	ENSG00000256374	PPIAL4D	F5H284	49	76	IIPGFMCQGGDFTR	1	8	PF00160	IPR002130	Cyclophilin-type peptidyl-prolyl cis-trans isomerase domain	8	162			1	0	0
IRPLWRHYFQNTQGLIFVVDSNDRERVNEAREELMRMLAEDELRDAVLLVFANK	ENSG00000272822		F5H423	73	127	MLAEDELRDAVLLVFANK	1	3	PF00025	IPR006689	Small GTPase superfamily; ARF/SAR type	6	131			1	0	0
EIIDLVLDRIRK	ENSG00000167553	TUBA1C	F5H5D3	182	194	EIIDLVLDR	1	3	PF00091	IPR003008	Tubulin/FtsZ; GTPase domain	72	283			1	0	0
TAVFVLATLQQLEPVTGQVSVLVMCHTRELAFQISK	ENSG00000235439	DDX39B	F6QYI9	118	154	ELAFQISK	1	7	PF00270	IPR011545	DEAD/DEAH box helicase domain	92	186			1	1	0
MLEQLDMRRDVQEIFRMTPHEK	ENSG00000230624	DDX39B	F6UJC5	122	144	DVQEIFR,MLEQLDMR,RDVQEIFR	3	7	PF00270	IPR011545	DEAD/DEAH box helicase domain	62	157			1	1	0
NCPHIVVGTPGRILALARNK	ENSG00000230624	DDX39B	F6UJC5	85	105	NCPHIVVGTPGR	1	6	PF00270	IPR011545	DEAD/DEAH box helicase domain	62	157			1	1	0
MLEQLDMRRDVQEIFRMTPHEK	ENSG00000229496	DDX39B	F6WLT2	200	222	DVQEIFR,MLEQLDMR,RDVQEIFR	3	7	PF00270	IPR011545	DEAD/DEAH box helicase domain	69	235			1	1	0
NCPHIVVGTPGRILALARNK	ENSG00000229496	DDX39B	F6WLT2	163	183	NCPHIVVGTPGR	1	6	PF00270	IPR011545	DEAD/DEAH box helicase domain	69	235			1	1	0
TAVFVLATLQQLEPVTGQVSVLVMCHTRELAFQISK	ENSG00000229496	DDX39B	F6WLT2	95	131	ELAFQISK	1	7	PF00270	IPR011545	DEAD/DEAH box helicase domain	69	235			1	1	0
IEVNNATARVMTNK	ENSG00000078328	RBFOX1	F8VZG9	228	242	IEVNNATAR	1	4	PF00076	IPR000504	RNA recognition motif domain	162	229			1	1	0
RLHVSNIPFRFRDPDLRQMFGQFGK	ENSG00000078328	RBFOX1	F8VZG9	160	185	FRDPDLR,QMFGQFGK,RLHVSNIPFR	3	4	PF00076	IPR000504	RNA recognition motif domain	162	229	48	167	1	1	1
AFAMIIDK	ENSG00000197111	PCBP2	F8VZX2	70	78	AFAMIIDK	1	2	PF00013	IPR004088	K Homology domain; type 1	14	76			1	1	0
EIRESTGAQVQVAGDMLPNSTERAITIAGIPQSIIECVK	ENSG00000197111	PCBP2	F8VZX2	121	160	AITIAGIPQSIIECVK,ESTGAQVQVAGDMLPNSTER	2	1	PF00013	IPR004088	K Homology domain; type 1	98	162			1	1	0
EVGSIIGK	ENSG00000197111	PCBP2	F8VZX2	23	31	EVGSIIGK	1	4	PF00013	IPR004088	K Homology domain; type 1	14	76			1	1	0
GVTIPYRPK	ENSG00000197111	PCBP2	F8VZX2	176	185	GVTIPYRPK	1	1						172	186	0	0	1
IANPVEGSTDRQVTITGSAASISLAQYLINVRLSSETGGMGSS	ENSG00000197111	PCBP2	F8VZX2	278	321	IANPVEGSTDR	1	1	PF00013	IPR004088	K Homology domain; type 1	245	308	312	321	1	1	1
INEIRQMSGAQIK	ENSG00000197111	PCBP2	F8VZX2	265	278	QMSGAQIK	1	3	PF00013	IPR004088	K Homology domain; type 1	245	308			1	1	0
LEEDISSSMTNSTAASRPPVTLRLVVPASQCGSLIGK	ENSG00000197111	PCBP2	F8VZX2	78	115	LEEDISSSMTNSTAASRPPVTLR,LVVPASQCGSLIGK	2	1	PF00013	IPR004088	K Homology domain; type 1	98	162	84	96	1	1	1
MDTGVIEGGLNVTLTIRLLMHGK	ENSG00000197111	PCBP2	F8VZX2	0	23	MDTGVIEGGLNVTLTIR	1	1	PF00013	IPR004088	K Homology domain; type 1	14	76	0	5	1	1	1
MREESGARINISEGNCPERIITLAGPTNAIFK	ENSG00000197111	PCBP2	F8VZX2	38	70	IITLAGPTNAIFK,INISEGNCPER,MREESGAR	3	1	PF00013	IPR004088	K Homology domain; type 1	14	76	44	45	1	1	1
PSSSPVIFAGGQLTK	ENSG00000197111	PCBP2	F8VZX2	185	200	PSSSPVIFAGGQLTK	1	1						172	186	0	0	1
ISYIPDEEVSSPSPPQRAQRGDHSSREQGHAPGGTSQARQIDFPLRILVPTQFVGAIIGK	ENSG00000073792	IGF2BP2	F8W930	157	217	EQGHAPGGTSQAR,ISYIPDEEVSSPSPPQR,QIDFPLR	3	1	PF00013	IPR004088	K Homology domain; type 1	201	266	161	197	1	1	1
ITISSLQDLSIYNPERTITVK	ENSG00000073792	IGF2BP2	F8W930	313	334	ITISSLQDLSIYNPER	1	1	PF00013	IPR004088	K Homology domain; type 1	283	348			1	1	0
LEAHIRVPSSTAGRVIGK	ENSG00000073792	IGF2BP2	F8W930	515	533	LEAHIR	1	2	PF00013	IPR004088	K Homology domain; type 1	518	583	526	533	1	1	1
SGYAFVDYPDQNWAIRAIETLSGK	ENSG00000073792	IGF2BP2	F8W930	37	61	AIETLSGK	1	1	PF00076	IPR000504	RNA recognition motif domain	4	62			1	1	0
QNRVPVNEVVIRQLEFAAQYPPTFDRYQGK	ENSG00000248919	ATP5J2-PTCD1	G3V325	663	693	VPVNEVVIR	1	2	PF13812	IPR002885	Pentatricopeptide repeat	622	667			1	1	0
TGFRYALQVWRLMLSLGLQPSRDSYNLLLVAARDCGLGDPQVASELLLK	ENSG00000248919	ATP5J2-PTCD1	G3V325	346	395	DSYNLLLVAAR,YALQVWR	2	2	PF17177	IPR033443	Pentacotripeptide-repeat region of PROPR	216	385			1	0	0
GDDLQAIK	ENSG00000092199	HNRNPC	G3V4C1	176	184	GDDLQAIK	1	7						124	186	0	0	1
GFAFVQYVNERNARAAVAGEDGRMIAGQVLDINLAAEPK	ENSG00000092199	HNRNPC	G3V4C1	50	89	AAVAGEDGR,GFAFVQYVNER,MIAGQVLDINLAAEPK	3	1	PF00076	IPR000504	RNA recognition motif domain	17	80			1	1	0
IVGCSVHK	ENSG00000092199	HNRNPC	G3V4C1	42	50	IVGCSVHK	1	2	PF00076	IPR000504	RNA recognition motif domain	17	80			1	1	0
KSDVEAIFSK	ENSG00000092199	HNRNPC	G3V4C1	29	39	KSDVEAIFSK	1	7	PF00076	IPR000504	RNA recognition motif domain	17	80			1	1	0
MASNVTNK	ENSG00000092199	HNRNPC	G3V4C1	0	8	ASNVTNK	1	7						0	14	0	0	1
MASNVTNKTDPRSMNSRVFIGNLNTLVVK	ENSG00000092199	HNRNPC	G3V4C1	0	29	ASNVTNKTDPR	1	1	PF00076	IPR000504	RNA recognition motif domain	17	80	0	14	1	1	1
RSAAEMYGSSFDLDYDFQRDYYDRMYSYPARVPPPPPIARAVVPSK	ENSG00000092199	HNRNPC	G3V4C1	98	144	MYSYPAR,RSAAEMYGSSFDLDYDFQR,SAAEMYGSSFDLDYDFQR,VPPPPPIAR	4	1						90	186	0	0	1
SDVEAIFSK	ENSG00000092199	HNRNPC	G3V4C1	30	39	SDVEAIFSK	1	7	PF00076	IPR000504	RNA recognition motif domain	17	80			1	1	0
SDVEAIFSKYGK	ENSG00000092199	HNRNPC	G3V4C1	30	42	SDVEAIFSKYGK	1	7	PF00076	IPR000504	RNA recognition motif domain	17	80			1	1	0
TDPRSMNSRVFIGNLNTLVVK	ENSG00000092199	HNRNPC	G3V4C1	8	29	VFIGNLNTLVVK	1	7	PF00076	IPR000504	RNA recognition motif domain	17	80	0	14	1	1	1
CTENDIRVMFSSFGQIEECRILRGPDGLSRGCAFVTFTTRAMAQTAIK	ENSG00000149187	CELF1	G5EA30	145	193	AMAQTAIK,GCAFVTFTTR,GPDGLSR,ILRGPDGLSR,VMFSSFGQIEECR	5	1	PF00076	IPR000504	RNA recognition motif domain	136	201			1	1	0
DLRELFEQYGAVYEINVLRDRSQNPPQSK	ENSG00000149187	CELF1	G5EA30	57	86	ELFEQYGAVYEINVLR	1	1	PF00076	IPR000504	RNA recognition motif domain	45	111	79	84	1	1	1
EGPEGANLFIYHLPQEFGDQDLLQMFMPFGNVVSAK	ENSG00000149187	CELF1	G5EA30	423	459	EGPEGANLFIYHLPQEFGDQDLLQMFMPFGNVVSAK	1	1	PF00076	IPR000504	RNA recognition motif domain	430	501	416	424	1	1	1
LFIGMISK	ENSG00000149187	CELF1	G5EA30	136	144	LFIGMISK	1	1	PF00076	IPR000504	RNA recognition motif domain	136	201			1	1	0
MFVGQVPRTWSEK	ENSG00000149187	CELF1	G5EA30	44	57	MFVGQVPR	1	1	PF00076	IPR000504	RNA recognition motif domain	45	111			1	1	0
MNGTLDHPDQPDLDAIK	ENSG00000149187	CELF1	G5EA30	27	44	MNGTLDHPDQPDLDAIK	1	1						23	35	0	0	1
ANMQHRYVELFLNSTAGASGGAYEHRYVELFLNSTAGASGGAYGSQMMGGMGLSNQSSYGGPASQQLSGGYGGGYGGQSSMSGYGNQGAVNSSYYSSGSRASMGVNGMGGLSSMSSMSGGWGM	ENSG00000169045	HNRNPH1	G8JLB6	349	472	YVELFLNSTAGASGGAYEHR	1	1	PF00076	IPR000504	RNA recognition motif domain	292	355	402	472	1	1	1
DRETMGHRYVEVFK	ENSG00000169045	HNRNPH1	G8JLB6	73	87	DRETMGHR	1	2	PF00076	IPR000504	RNA recognition motif domain	13	82			1	1	0
EEIVQFFSGLEIVPNGITLPVDFQGRSTGEAFVQFASQEIAEK	ENSG00000169045	HNRNPH1	G8JLB6	124	167	EEIVQFFSGLEIVPNGITLPVDFQGR,STGEAFVQFASQEIAEK	2	1	PF00076	IPR000504	RNA recognition motif domain	113	181			1	1	0
HTGPNSPDTANDGFVRLRGLPFGCSK	ENSG00000169045	HNRNPH1	G8JLB6	98	124	GLPFGCSK,HTGPNSPDTANDGFVR	2	2	PF00076	IPR000504	RNA recognition motif domain	113	181	107	108	1	1	1
IQNGAQGIRFIYTREGRPSGEAFVELESEDEVK	ENSG00000169045	HNRNPH1	G8JLB6	35	68	EGRPSGEAFVELESEDEVK	1	1	PF00076	IPR000504	RNA recognition motif domain	13	82			1	1	0
LMAMQRPGPYDRPGAGRGYNSIGRGAGFERMRRGAYGGGYGGYDDYNGYNDGYGFGSDRFGRDLNYCFSGMSDHRYGDGGSTFQSTTGHCVHMRGLPYRATENDIYNFFSPLNPVRVHIEIGPDGRVTGEADVEFATHEDAVAAMSK	ENSG00000169045	HNRNPH1	G8JLB6	200	347	ATENDIYNFFSPLNPVR,DLNYCFSGMSDHR,GAYGGGYGGYDDYNGYNDGYGFGSDR,LMAMQR,LMAMQRPGPYDR,RGAYGGGYGGYDDYNGYNDGYGFGSDR,VHIEIGPDGR,VTGEADVEFATHEDAVAAMSK,YGDGGSTFQSTTGHCVHMR	9	1	PF00076,PF08080	IPR000504,IPR012996	RNA recognition motif domain,Zinc finger; CHHC-type	254	355	194	279	1	1	1
MMLGTEGGEGFVVK	ENSG00000169045	HNRNPH1	G8JLB6	0	14	MLGTEGGEGFVVK,MMLGTEGGEGFVVK	2	1	PF00076	IPR000504	RNA recognition motif domain	13	82	0	7	1	1	1
SSRAEVRTHYDPPRK	ENSG00000169045	HNRNPH1	G8JLB6	185	200	THYDPPR,THYDPPRK	2	2						194	223	0	0	1
DFQRRILVATNLFGRGMDIERVNIAFNYDMPEDSDTYLHRVARAGRFGTK	ENSG00000237889	DDX39B	H0Y400	98	148	GMDIER,ILVATNLFGR,VNIAFNYDMPEDSDTYLHR	3	3	PF00271	IPR001650	Helicase; C-terminal	37	146			1	1	0
SVQRCIALAQLLVEQNFPAIAIHRGMPQEERLSRYQQFK	ENSG00000237889	DDX39B	H0Y400	59	98	GMPQEER	1	3	PF00271	IPR001650	Helicase; C-terminal	37	146			1	1	0
LVLEQVVTSIASVADTAEEK	ENSG00000065150	IPO5	H0Y8C6	508	528	LVLEQVVTSIASVADTAEEK	1	1								0	0	0
DPQFLVTFFSRLRPNRSGRYEAAFPFLSPCGRERNFLRCEDRPVVFTHLLTADHGPPRLSYCGGGEALAVPFEPARLLPLAANGRLYHPAPERAGGVGLVRSALAFELSACFEYGPGAPALPSHVRWQGRRLALTMDLAPLLLAARSP	ENSG00000213563	C8orf82	H0YF29	113	261	DPQFLVTFFSR,LALTMDLAPLLLAAR	2	1	PF14956	IPR028108	Protein of unknown function DUF4505	94	251	258	261	1	0	1
ARLTEGCSFRRK	ENSG00000185088	RPS27L	H0YMV8	86	98	LTEGCSFR	1	2	PF01667	IPR000592	Ribosomal protein S27e	43	98	90	100	1	1	1
HFTEDIQTRQYRSLEVLIGSGYNTPADIWSTACMAFELATGDYLFEPHSGEEYTRDEDHIALIIELLGK	ENSG00000096063	SRPK1	H3BLV9	522	591	DEDHIALIIELLGK,HFTEDIQTR	2	2	PF00069	IPR000719	Protein kinase domain	504	669			1	0	0
SVRNSDPNDPNREMVVQLLDDFK	ENSG00000096063	SRPK1	H3BLV9	145	168	EMVVQLLDDFK	1	1	PF00069	IPR000719	Protein kinase domain	95	242	146	156	1	0	1
DGGRRDSASYRDRSETDRAGYANGSGYGSPNSAFGAQAGQYTYGQGTYGAAAYGTSSYTAQEYGAGTYGASSTTSTGRSSQSSSQQFSGIGRSGQQPQPLMSQQFAQPPGATNMIGYMGQTAYQYPPPPPPPPPSRK	ENSG00000100201	DDX17	H3BLZ8	594	731	SSQSSSQQFSGIGR	1	1						547	731	0	0	1
EVRQLAEDFLRDYTQINVGNLELSANHNILQIVDVCMESEK	ENSG00000100201	DDX17	H3BLZ8	361	402	QLAEDFLR	1	1	PF00270	IPR011545	DEAD/DEAH box helicase domain	194	365			1	1	0
GGRSRYRTTSSANNPNLMYQDECDRRLRGVK	ENSG00000100201	DDX17	H3BLZ8	563	594	TTSSANNPNLMYQDECDRR	1	1						547	632	0	0	1
GPQIRDLERGVEICIATPGRLIDFLESGK	ENSG00000100201	DDX17	H3BLZ8	284	313	GVEICIATPGR,LIDFLESGK	2	1	PF00270	IPR011545	DEAD/DEAH box helicase domain	194	365			1	1	0
IVDQIRPDRQTLMWSATWPK	ENSG00000100201	DDX17	H3BLZ8	341	361	IVDQIRPDR	1	2	PF00270	IPR011545	DEAD/DEAH box helicase domain	194	365			1	1	0
LIQLMEEIMAEK	ENSG00000100201	DDX17	H3BLZ8	405	417	LIQLMEEIMAEK	1	1	PF00271	IPR001650	Helicase; C-terminal	403	512			1	1	0
LMQLVDHRGGGGGGGK	ENSG00000100201	DDX17	H3BLZ8	547	563	LMQLVDHR	1	1						547	632	0	0	1
LPTGFVAPILCVLLPSPTREAATVASATGDSASERESAAPAAAPTAEAPPPSVVTRPEPQALPSPAIRAPLPDLYPFGTMRGGGFGDRDRDRDRGGFGARGGGGLPPK	ENSG00000100201	DDX17	H3BLZ8	0	108	APLPDLYPFGTMR,ESAAPAAAPTAEAPPPSVVTRPEPQALPSPAIR	2	1						0	118	0	0	1
TLAYLLPAIVHINHQPYLERGDGPICLVLAPTRELAQQVQQVADDYGK	ENSG00000100201	DDX17	H3BLZ8	221	269	ELAQQVQQVADDYGK,GDGPICLVLAPTR	2	1	PF00270	IPR011545	DEAD/DEAH box helicase domain	194	365			1	1	0
TNLRRCTYLVLDEADRMLDMGFEPQIRK	ENSG00000100201	DDX17	H3BLZ8	313	341	MLDMGFEPQIR	1	4	PF00270	IPR011545	DEAD/DEAH box helicase domain	194	365			1	1	0
HGYIGEFEIIDDHRAGK	ENSG00000260342		H3BN98	209	226	HGYIGEFEIIDDHR	1	2	PF00410	IPR000630	Ribosomal protein S8	171	231			1	1	0
VIVRFLTVMMK	ENSG00000260342		H3BN98	198	209	FLTVMMK	1	2	PF00410	IPR000630	Ribosomal protein S8	171	231			1	1	0
EVQVIPWVLADSNFVRSPSQRLDPSRTVFVGALHGMLNAEALAAILNDLFGGVVYAGIDTDK	ENSG00000260836		H3BNC9	134	196	EVQVIPWVLADSNFVR	1	3	PF16367	IPR000504	RNA recognition motif domain	44	140			1	1	0
VFLGGVPWDITEAGLVNTFRVFGSLSVEWPGK	ENSG00000260836		H3BNC9	47	79	VFGSLSVEWPGK	1	3	PF16367	IPR000504	RNA recognition motif domain	44	140	77	81	1	1	1
ANFSLPEK	ENSG00000234857	HNRNPUL2-BSCL2	H3BQZ7	593	601	ANFSLPEK	1	2								0	0	0
DEHGRAYYEFREEAYHSRSK	ENSG00000234857	HNRNPUL2-BSCL2	H3BQZ7	207	227	AYYEFR	1	2						31	251	0	0	1
RNRQNRSRGQGYVGGQRRGYDNRAYGQQYWGQPGNRGGYRNFYDRYRGDYDRFYGRDYEYNRYRDYYRQYNRDGPSIFHIQENVMRHRYQRLDRHFTF	ENSG00000234857	HNRNPUL2-BSCL2	H3BQZ7	648	746	DYEYNR,GQGYVGGQR,YRDYYR	3	2						623	746	0	0	1
IQFRSGSSHAPQDVSLSYPQHHVGNSSPTSTSPSSRYERTMDNMTSSAQIIQRSFSSPENFQRQAVITLV	ENSG00000255663		I3L521	78	148	SFSSPENFQR	1	2	PF00076	IPR000504	RNA recognition motif domain	8	78	83	147	1	1	1
IRAHRGLRHFWGLRVRGQHTK	ENSG00000231500	RPS18	J3JS69	46	67	HFWGLR	1	2	PF00416	IPR001892	Ribosomal protein S13	0	72	61	82	1	1	1
VFVGGLPPDIDEDEITASFRRFGPLVVDWPHK	ENSG00000137449	CPEB2	J3KN18	341	373	FGPLVVDWPHK	1	2	PF16367	IPR000504	RNA recognition motif domain	338	428			1	1	0
IQFRSGSSHAPQDVSLSYPQHHVGNSSPTSTSPSSRYERTMDNMTSSAQIIQRSFSSPENFQRQAVMNSALRQMSYGGK	ENSG00000076053	RBM7	J3KPD3	81	160	SFSSPENFQR	1	2	PF00076	IPR000504	RNA recognition motif domain	11	81	85	267	1	1	1
MGAAAAEADRTLFVGNLETK	ENSG00000076053	RBM7	J3KPD3	0	20	GAAAAEADR	1	1	PF00076	IPR000504	RNA recognition motif domain	11	81	0	8	1	1	1
VGYERDFLRYLQSLLAEVERRIRRGHARLALSQNQQSSGAAGPTGK	ENSG00000108848	LUC7L3	J3KPP4	78	124	LALSQNQQSSGAAGPTGK,YLQSLLAEVER	2	1	PF03194	IPR004882	Luc7-related	3	246	105	127	1	1	1
STDQAVRFGPSQGMCSEARLARRLRDALREEEPCRGAAALRRGP	ENSG00000160117	ANKLE1	J3KPY6	41	85	GAAALRR	1	2								0	0	0
MRRSGEMLK	ENSG00000179111	HES7	J3KSH6	0	9	SGEMLK	1	1	PF00010	IPR011598	Myc-type; basic helix-loop-helix (bHLH) domain	8	59	0	12	1	0	1
DHMREAGDVCYADVYRDGTGVVEFVRK	ENSG00000136450	SRSF1	J3KTL2	138	165	DGTGVVEFVR,EAGDVCYADVYR	2	1	PF00076	IPR000504	RNA recognition motif domain	122	184			1	1	0
MSGGGVIRGPAGNNDCRIYVGNLPPDIRTK	ENSG00000136450	SRSF1	J3KTL2	0	30	GPAGNNDCR,IYVGNLPPDIR	2	1	PF00076	IPR000504	RNA recognition motif domain	17	85	0	13	1	1	1
NRRGGPPFAFVEFEDPRDAEDAVYGRDGYDYDGYRLRVEFPRSGRGTGRGGGGGGGGGAPRGRYGPPSRRSENRVVVSGLPPSGSWQDLK	ENSG00000136450	SRSF1	J3KTL2	48	138	DAEDAVYGR,DGYDYDGYR,GGGGGGGGGAPR,GGPPFAFVEFEDPR,GGPPFAFVEFEDPRDAEDAVYGR,LRVEFPR,RGGPPFAFVEFEDPRDAEDAVYGR,VVVSGLPPSGSWQDLK,YGPPSR	9	1	PF00076	IPR000504	RNA recognition motif domain	17	184	71	137	1	1	1
PPWFDQPHPVAPWGQQQPPEQPPYPHHQGGPPHCPPWNNSHEGMWGEQRGDPGWNGQRDAPWNNQPDAAWNSQFEGPWNSQHEQPPWGGGQREPPFRMQRPPHFRGPFPPHQQHPQFNQPPHPHNFNRFPPRFMQDDFPPRHPFERPPYPHRFDYPQGDFPAEMGPPHHHPGHRMPHPGINEHPPWAGPQHPDFGPPPHGFNGQPPHMRRQGPPHINHDDPSLVPNVPYFDLPAGLMAPLVK	ENSG00000085872	CHERP	J3QK89	429	671	QGPPHINHDDPSLVPNVPYFDLPAGLMAPLVK	1	1						331	657	0	0	1
SPPHCELMAGHLRNRITADGAHFELRLHLIYLINDVLHHWALTRGK	ENSG00000085872	CHERP	J3QK89	185	231	ITADGAHFELR	1	1	PF04818	IPR006903	RNA polymerase II-binding domain	210	284			1	0	0
SYSFIARMK	ENSG00000085872	CHERP	J3QK89	912	921	SYSFIAR	1	1						921	927	0	0	1
GGRFYQVPVPLPDRRRRFLAMK	ENSG00000125445	MRPS7	J3QLS3	192	214	FYQVPVPLPDRR	1	1	PF00177	IPR023798	Ribosomal protein S7 domain	110	263			1	1	0
LYRFLARRTNSTFNQVVLK	ENSG00000063177	RPL18	J3QQ67	32	51	RTNSTFNQVVLK,TNSTFNQVVLK	2	1	PF17135	IPR021131	Ribosomal protein L18e/L15P	3	190			1	1	0
RLFMSRTNRPPLSLSRMIRK	ENSG00000063177	RPL18	J3QQ67	51	71	RLFMSR,TNRPPLSLSR	2	1	PF17135	IPR021131	Ribosomal protein L18e/L15P	3	190			1	1	0
SQDIYLRLLVK	ENSG00000063177	RPL18	J3QQ67	21	32	SQDIYLR	1	1	PF17135	IPR021131	Ribosomal protein L18e/L15P	3	190			1	1	0
DPRYQEVDSFTNLIPNRRFSGVRRDVFLNGSYNDYVREFHNMGPPPPWQGMPPYPGMEQPPHHPYYQHHAPPPQAHPPYSGHHPVPHEARYRDK	ENSG00000083896	YTHDC1	J3QR07	565	659	YQEVDSFTNLIPNRR	1	1						506	661	0	0	1
LNLAFRSARSVILIFSVRESGK	ENSG00000083896	YTHDC1	J3QR07	386	408	LNLAFR	1	1	PF04146	IPR007275	YTH domain	355	492			1	1	0
RRMHSQPRSRGRPSRREPVRDVGRRRPEDYDIHNSRK	ENSG00000083896	YTHDC1	J3QR07	510	547	RRPEDYDIHNSR	1	1						506	568	0	0	1
RVHDYDMRVDDFLRRTQAVVSGRRSRPRERDRERERDRPRDNRRDRERDRGRDRERERERLCDRDRDRGERGRYRR	ENSG00000083896	YTHDC1	J3QR07	659	735	RVHDYDMR,TQAVVSGR,VDDFLR	3	1						604	735	0	0	1
IEVNNATARVMTNK	ENSG00000167281	RBFOX3	J3QRF4	166	180	IEVNNATAR	1	4	PF00076	IPR000504	RNA recognition motif domain	100	167	178	184	1	1	1
RLHVSNIPFRFRDPDLRQMFGQFGK	ENSG00000167281	RBFOX3	J3QRF4	98	123	FRDPDLR,QMFGQFGK,RLHVSNIPFR	3	4	PF00076	IPR000504	RNA recognition motif domain	100	167	0	105	1	1	1
DNLNPRHINLPLPAPHAQYAIPNRHFHPLPQLPRPPFPIPQQHTLLNQQQNNLPEQPNQIPPQPNQVVQQQSQLNQQPQQPPPQLSPAYQAGPNNAFFNSAVAHRPQSPPAEAVIPEQQPPPMLQEGHSPLRAIAQPGPILPSHLNSFIDENPSGLPIGEALDRIHGSVALETLRQQQARFQQWSEHHAFLSQGSAPYPHHHHPHLQHLPQPPLGLHQPPVRADWK	ENSG00000198265	HELZ	J3QS41	1335	1561	AIAQPGPILPSHLNSFIDENPSGLPIGEALDR	1	1						1246	1653	0	0	1
LLNTAITRAQSLVAVVGDPIALCSIGRCRK	ENSG00000198265	HELZ	J3QS41	1033	1063	LLNTAITR	1	1								0	0	0
ITVTSEVPFSK	ENSG00000116251	RPL22	K7ERI7	36	47	ITVTSEVPFSK	1	1	PF01776	IPR002671	Ribosomal protein L22e	0	91			1	1	0
DFSESRNNRFSTPEQAAK	ENSG00000268083		M0QYT0	92	110	FSTPEQAAK	1	2						95	110	0	0	1
MNCDRVFNVFCLYGNVEK	ENSG00000268083		M0QYT0	10	28	VFNVFCLYGNVEK	1	2								0	0	0
PGAAMVEMADGYAVDRAITHLNNNFMFGQK	ENSG00000268083		M0QYT0	35	65	AITHLNNNFMFGQK,PGAAMVEMADGYAVDR	2	2								0	0	0
SERSSSGLLEWESK	ENSG00000268083		M0QYT0	155	169	SSSGLLEWESK	1	2						153	163	0	0	1
SKPGAAMVEMADGYAVDRAITHLNNNFMFGQK	ENSG00000268083		M0QYT0	33	65	SKPGAAMVEMADGYAVDR	1	2								0	0	0
AQCPIVERLTNSMMMHGRNNGK	ENSG00000083845	RPS5	M0R0R2	84	106	LTNSMMMHGR	1	1	PF00177	IPR023798	Ribosomal protein S7 domain	82	225	100	101	1	1	1
HAFEIIHLLTGENPLQVLVNAIINSGPREDSTRIGRAGTVRRQAVDVSPLRRVNQAIWLLCTGAREAAFRNIK	ENSG00000083845	RPS5	M0R0R2	115	188	QAVDVSPLR,QAVDVSPLRR,RQAVDVSPLRR,VNQAIWLLCTGAR	4	1	PF00177	IPR023798	Ribosomal protein S7 domain	82	225	143	150	1	1	1
TIAECLADELINAAK	ENSG00000083845	RPS5	M0R0R2	188	203	TIAECLADELINAAK	1	1	PF00177	IPR023798	Ribosomal protein S7 domain	82	225			1	1	0
HGWVRRLSTPAGVQVILRRMLK	ENSG00000130312	MRPL34	M0R226	155	177	LSTPAGVQVILR	1	1	PF00468	IPR000271	Ribosomal protein L34	142	184	131	184	1	1	1
MAEYLASIFGTEK	ENSG00000267120		M0R2N4	0	13	AEYLASIFGTEK	1	3	PF00642	IPR000571	Zinc finger; CCCH-type	13	38	0	3	1	1	1
DFQRRILVATNLFGRGMDIERVNIVFNYDMPEDSDTYLHRVARAGRFGTK	ENSG00000123136	DDX39A	O00148	333	383	GMDIER,ILVATNLFGR,VNIVFNYDMPEDSDTYLHR	3	1	PF00271	IPR001650	Helicase; C-terminal	272	381			1	1	0
MLEQLDMRRDVQEIFRLTPHEK	ENSG00000123136	DDX39A	O00148	199	221	DVQEIFR,MLEQLDMR,RDVQEIFR	3	7	PF00270	IPR011545	DEAD/DEAH box helicase domain	68	234			1	1	0
NCPHVVVGTPGRILALVRNRSFSLK	ENSG00000123136	DDX39A	O00148	162	187	NCPHVVVGTPGR	1	1	PF00270	IPR011545	DEAD/DEAH box helicase domain	68	234			1	1	0
TAVFVLATLQQIEPVNGQVTVLVMCHTRELAFQISK	ENSG00000123136	DDX39A	O00148	94	130	ELAFQISK	1	7	PF00270	IPR011545	DEAD/DEAH box helicase domain	68	234			1	1	0
LMRTVEGATQHQELLETCPPTALHGALDALTQLGNCAWRVNGRVLDLVLQLFQAK	ENSG00000099821	POLRMT	O00411	669	724	VLDLVLQLFQAK	1	1	PF14700	IPR029262	DNA-directed RNA polymerase; N-terminal	428	704	674	675	1	0	1
NRLEREVYEGRFSLYPFLCLLDEREVVRMLLQVLQALPAQGESFTTLARELSARTFSRHVVQRQRVSGQVQALQNHYRK	ENSG00000099821	POLRMT	O00411	453	532	FSLYPFLCLLDER,MLLQVLQALPAQGESFTTLAR,VSGQVQALQNHYR	3	1	PF14700	IPR029262	DNA-directed RNA polymerase; N-terminal	428	704			1	0	0
PHRSSRLVPVLYHVYSFRNVQQIGILK	ENSG00000099821	POLRMT	O00411	595	622	NVQQIGILK	1	1	PF14700	IPR029262	DNA-directed RNA polymerase; N-terminal	428	704	593	595	1	0	1
SLQEMFSGTRAIQHWLTESARLISHMGSVVEWVTPLGVPVIQPYRLDSK	ENSG00000099821	POLRMT	O00411	1038	1087	AIQHWLTESAR	1	1	PF00940	IPR002092	DNA-directed RNA polymerase; phage-type	830	1230			1	0	0
FQIGDYLDIAITPPNRAPPPSGRMRPY	ENSG00000150459	SAP18	O00422	126	153	FQIGDYLDIAITPPNR	1	1	PF06487	IPR010516	Sin3 associated polypeptide p18	18	137	137	153	1	0	1
TCPLLLRVFTTNNGRHHRMDEFSRGNVPSSELQIYTWMDATLK	ENSG00000150459	SAP18	O00422	24	67	GNVPSSELQIYTWMDATLK	1	1	PF06487	IPR010516	Sin3 associated polypeptide p18	18	137	40	49	1	0	1
IQEILTQVK	ENSG00000136231	IGF2BP3	O00425	552	561	IQEILTQVK	1	1	PF00013	IPR004088	K Homology domain; type 1	490	555	558	579	1	1	1
LEAHIRVPSFAAGRVIGK	ENSG00000136231	IGF2BP3	O00425	487	505	LEAHIR,VPSFAAGR	2	1	PF00013	IPR004088	K Homology domain; type 1	490	555			1	1	0
PCDLPLRLLVPTQFVGAIIGK	ENSG00000136231	IGF2BP3	O00425	192	213	LLVPTQFVGAIIGK	1	1	PF00013	IPR004088	K Homology domain; type 1	197	261	157	194	1	1	1
TVNELQNLSSAEVVVPRDQTPDENDQVVVK	ENSG00000136231	IGF2BP3	O00425	508	538	DQTPDENDQVVVK	1	1	PF00013	IPR004088	K Homology domain; type 1	490	555	524	531	1	1	1
VAYIPDEMAAQQNPLQQPRGRRGLGQRGSSRQGSPGSVSK	ENSG00000136231	IGF2BP3	O00425	150	190	VAYIPDEMAAQQNPLQQPR	1	1	PF00076	IPR000504	RNA recognition motif domain	84	150	157	194	1	1	1
DAYSSFGSRSDSRGK	ENSG00000215301	DDX3X	O00571	66	81	DAYSSFGSR	1	2						17	151	0	0	1
DLLDLLVEAK	ENSG00000215301	DDX3X	O00571	554	564	DLLDLLVEAK	1	2								0	0	0
EIQMLARDFLDEYIFLAVGRVGSTSENITQK	ENSG00000215301	DDX3X	O00571	387	418	DFLDEYIFLAVGR,VGSTSENITQK	2	2	PF00270	IPR011545	DEAD/DEAH box helicase domain	203	391			1	1	0
FSYRSRVRPCVVYGGADIGQQIRDLERGCHLLVATPGRLVDMMERGK	ENSG00000215301	DDX3X	O00571	288	335	GCHLLVATPGR,LVDMMER,VRPCVVYGGADIGQQIR	3	2	PF00270	IPR011545	DEAD/DEAH box helicase domain	203	391			1	1	0
HVINFDLPSDIEEYVHRIGRTGRVGNLGLATSFFNERNINITK	ENSG00000215301	DDX3X	O00571	511	554	HVINFDLPSDIEEYVHR,VGNLGLATSFFNER	2	1	PF00271	IPR001650	Helicase; C-terminal	425	536			1	1	0
QYPISLVLAPTRELAVQIYEEARK	ENSG00000215301	DDX3X	O00571	264	288	ELAVQIYEEAR,ELAVQIYEEARK,QYPISLVLAPTR	3	2	PF00270	IPR011545	DEAD/DEAH box helicase domain	203	391			1	1	0
RSFLLDLLNATGK	ENSG00000215301	DDX3X	O00571	427	440	SFLLDLLNATGK	1	1	PF00271	IPR001650	Helicase; C-terminal	425	536			1	1	0
SSFFSDRGSGSRGRFDDRGRSDYDGIGSRGDRSGFGK	ENSG00000215301	DDX3X	O00571	81	118	GRSDYDGIGSR,SDYDGIGSR,SSFFSDR	3	1						17	151	0	0	1
SSRFSGGFGARDYRQSSGASSSSFSSSRASSSRSGGGGHGSSRGFGGGGYGGFYNSDGYGGNYNSQGVDWWGN	ENSG00000215301	DDX3X	O00571	589	662	FSGGFGAR,QSSGASSSSFSSSR	2	1						578	662	0	0	1
TAAFLLPILSQIYSDGPGEALRAMK	ENSG00000215301	DDX3X	O00571	230	255	TAAFLLPILSQIYSDGPGEALR	1	1	PF00270	IPR011545	DEAD/DEAH box helicase domain	203	391			1	1	0
YLVLDEADRMLDMGFEPQIRRIVEQDTMPPK	ENSG00000215301	DDX3X	O00571	342	373	MLDMGFEPQIR,YLVLDEADR	2	3	PF00270	IPR011545	DEAD/DEAH box helicase domain	203	391			1	1	0
LLTRLRERGNRVLIFSQMVRMLDILAEYLTIK	ENSG00000173575	CHD2	O14647	798	830	MLDILAEYLTIK	1	1	PF00271	IPR001650	Helicase; C-terminal	794	905			1	1	0
ELSGVFRLCLTDEEVVFVRLNTEVASVVVQLLSIRRCGHSEQYFFLEVGRSTVIGPGELWMQVDDCVVAQNMHELFLEK	ENSG00000133124	IRS4	O14654	248	327	LNTEVASVVVQLLSIR	1	1	PF02174	IPR002404	IRS-type PTB domain	231	332			1	0	0
DFMIVALDLLSGLAEGLGGHVEQLVARSNIMTLLFQCMQDSMPEVRQSSFALLGDLTK	ENSG00000105576	TNPO2	O14787	635	693	QSSFALLGDLTK	1	2								0	0	0
NVCRALVMLLEVRIDRLIPHMHSIIQYMLQRTQDHDENVALEACEFWLTLAEQPICK	ENSG00000105576	TNPO2	O14787	231	288	ALVMLLEVR	1	2								0	0	0
PLMTELLK	ENSG00000105576	TNPO2	O14787	476	484	PLMTELLK	1	2								0	0	0
DLTEYLSRFGEVVDCTIK	ENSG00000152795	HNRNPDL	O14979	162	180	DLTEYLSR	1	1	PF00076	IPR000504	RNA recognition motif domain	150	218			1	1	0
GGRRRRPDLFRRHFK	ENSG00000152795	HNRNPDL	O14979	76	91	RRPDLFR	1	1						0	123	0	0	1
MEVPPRLSHVPPPLFPSAPATLASRSLSHWRPRPPRQLAPLLPSLAPSSARQGARRAQRHVTAQQPSRLAGGAAIK	ENSG00000152795	HNRNPDL	O14979	0	76	HVTAQQPSR,LAGGAAIK,LSHVPPPLFPSAPATLASR,QLAPLLPSLAPSSAR	4	1						0	123	0	0	1
MFIGGLSWDTSK	ENSG00000152795	HNRNPDL	O14979	149	161	MFIGGLSWDTSK	1	1	PF00076	IPR000504	RNA recognition motif domain	150	218	148	149	1	1	1
TDPVTGRSRGFGFVLFK	ENSG00000152795	HNRNPDL	O14979	180	197	GFGFVLFK,TDPVTGR	2	1	PF00076	IPR000504	RNA recognition motif domain	150	218			1	1	0
VFVGGLSPDTSEEQIK	ENSG00000152795	HNRNPDL	O14979	234	250	VFVGGLSPDTSEEQIK	1	1	PF00076	IPR000504	RNA recognition motif domain	234	294	231	242	1	1	1
GRLSRFEPPQSDSDGQRRSMDAPSRRNRSSGVLDDYAPGSHDVGDPSTTNLYLGNINPQMNEEMLCQEFGRFGPLASVK	ENSG00000163714	U2SURP	O15042	225	304	FEPPQSDSDGQR,FEPPQSDSDGQRR,FGPLASVK,SMDAPSRR	4	1	PF00076	IPR000504	RNA recognition motif domain	275	348	137	274	1	1	1
LCQIFSDLNATYRTIQGHLQSENFK	ENSG00000163714	U2SURP	O15042	622	647	TIQGHLQSENFK	1	1								0	0	0
LQNIFLGLVNIIEEK	ENSG00000163714	U2SURP	O15042	670	685	LQNIFLGLVNIIEEK	1	1								0	0	0
LYSILQGDSPTK	ENSG00000163714	U2SURP	O15042	476	488	LYSILQGDSPTK	1	1	PF01805	IPR000061	SWAP/Surp	428	479			1	1	0
VVIPTERNLLALIHRMIEFVVREGPMFEAMIMNREINNPMFRFLFENQTPAHVYYRWK	ENSG00000163714	U2SURP	O15042	418	476	EGPMFEAMIMNR,EINNPMFR,FLFENQTPAHVYYR,MIEFVVR,NLLALIHR	5	1	PF01805	IPR000061	SWAP/Surp	428	479			1	1	0
HLVLLRDGRTLIGFLRSIDQFANLVLHQTVERIHVGK	ENSG00000175324	LSM1	O15116	17	54	HLVLLR,SIDQFANLVLHQTVER,TLIGFLR	3	1	PF01423	IPR001163	LSM domain; eukaryotic/archaea-type	11	75			1	1	0
EGRAGFRPVEAGGQHGGRSGETVK	ENSG00000108349	CASC3	O15234	320	344	AGFRPVEAGGQHGGR	1	1						0	543	0	0	1
GLFFEHDLRGQTQEEEVRPK	ENSG00000108349	CASC3	O15234	185	205	GQTQEEEVRPK	1	1	PF09405	IPR018545	Btz domain	143	248	0	543	1	0	1
PSPPRRTPQPVTIKPPPPEVVSRGSS	ENSG00000108349	CASC3	O15234	677	703	TPQPVTIKPPPPEVVSR	1	1						631	703	0	0	1
SHRHQGLGGTLPPRTFINRNAAGTGRMSAPRNYSRSGGFK	ENSG00000108349	CASC3	O15234	280	320	HQGLGGTLPPR	1	1						0	543	0	0	1
SRQELIALYGYDIRSAHNPDDIK	ENSG00000108349	CASC3	O15234	231	254	SRQELIALYGYDIR	1	1	PF09405	IPR018545	Btz domain	143	248	0	543	1	0	1
DAYSSFGSRDSRGK	ENSG00000067048	DDX3Y	O15523	66	80	DAYSSFGSR	1	2						0	149	0	0	1
DLLDLLVEAK	ENSG00000067048	DDX3Y	O15523	552	562	DLLDLLVEAK	1	2								0	0	0
EIQMLARDFLDEYIFLAVGRVGSTSENITQK	ENSG00000067048	DDX3Y	O15523	385	416	DFLDEYIFLAVGR,VGSTSENITQK	2	2	PF00270	IPR011545	DEAD/DEAH box helicase domain	201	389			1	1	0
FSYRSRVRPCVVYGGADIGQQIRDLERGCHLLVATPGRLVDMMERGK	ENSG00000067048	DDX3Y	O15523	286	333	GCHLLVATPGR,LVDMMER,VRPCVVYGGADIGQQIR	3	2	PF00270	IPR011545	DEAD/DEAH box helicase domain	201	389			1	1	0
QYPISLVLAPTRELAVQIYEEARK	ENSG00000067048	DDX3Y	O15523	262	286	ELAVQIYEEAR,ELAVQIYEEARK,QYPISLVLAPTR	3	2	PF00270	IPR011545	DEAD/DEAH box helicase domain	201	389			1	1	0
SNRFSGGFGARDYRQSSGSSSSGFGASRGSSSRSGGGGYGNSRGFGGGGYGGFYNSDGYGGNYNSQGVDWWGN	ENSG00000067048	DDX3Y	O15523	587	660	FSGGFGAR	1	2						576	660	0	0	1
SPILVATAVAARGLDISNVRHVINFDLPSDIEEYVHRIGRTGRVGNLGLATSFFNEK	ENSG00000067048	DDX3Y	O15523	489	546	HVINFDLPSDIEEYVHR	1	2	PF00271	IPR001650	Helicase; C-terminal	424	534			1	1	0
YLVLDEADRMLDMGFEPQIRRIVEQDTMPPK	ENSG00000067048	DDX3Y	O15523	340	371	MLDMGFEPQIR,YLVLDEADR	2	3	PF00270	IPR011545	DEAD/DEAH box helicase domain	201	389			1	1	0
FQIYFDNCPLLTIPGRTHPVEIFYTPEPERDYLEAAIRTVIQIHMCEEEEGDLLLFLTGQEEIDEACK	ENSG00000109606	DHX15	O43143	299	367	FQIYFDNCPLLTIPGR	1	1	PF00271	IPR001650	Helicase; C-terminal	337	476			1	1	0
YMTDGMLLREAMNDPLLERYGVIILDEAHERTLATDILMGVLK	ENSG00000109606	DHX15	O43143	234	277	TLATDILMGVLK,YGVIILDEAHER	2	1	PF00270	IPR011545	DEAD/DEAH box helicase domain	148	296			1	1	0
IEVNNATARVMTNK	ENSG00000100320	RBFOX2	O43251	189	203	IEVNNATAR	1	4	PF00076	IPR000504	RNA recognition motif domain	123	190			1	1	0
LSPVVGAVYGPELYAASSFQADVSLGNDAAVPLSGRGGINTYIPLISLPLVPGFPYPTAATTAAAFRGAHLRGRGRTVYGAVRAVPPTAIPAYPGVVYQDGFYGADLYGGYAAYRYAQPATATAATAAAAAAAAYSDGYGRVYTADPYHALAPAASYGVGAVASLYRGGYSRFAPY	ENSG00000100320	RBFOX2	O43251	214	390	TVYGAVR,VYTADPYHALAPAASYGVGAVASLYR,YAQPATATAATAAAAAAAAYSDGYGR	3	2	PF12414	IPR025670	Fox-1 C-terminal domain	264	362	386	390	1	0	1
RLHVSNIPFRFRDPDLRQMFGQFGK	ENSG00000100320	RBFOX2	O43251	121	146	FRDPDLR,QMFGQFGK,RLHVSNIPFR	3	4	PF00076	IPR000504	RNA recognition motif domain	123	190	0	129	1	1	1
EVMSPTGSARGRSRVMPYGMDAFMLGIGMLGYPGFQATTYASRSYTGLAPGYTYQFPEFRVERTPLPSAPVLPELTAIPLTAYGPMAAAAAAAAVVRGTGSHPWTMAPPPGSTPSRTGGFLGTTSPGPMAELYGAANQDSGVSSYISAASPAPSTGFGHSLGGPLIATAFTNGYH	ENSG00000135097	MSI1	O43347	187	362	EVMSPTGSAR,GTGSHPWTMAPPPGSTPSR,SYTGLAPGYTYQFPEFR	3	1						184	362	0	0	1
MFIGGLSWQTTQEGLREYFGQFGEVK	ENSG00000135097	MSI1	O43347	21	47	EYFGQFGEVK	1	1	PF00076	IPR000504	RNA recognition motif domain	22	89			1	1	0
RSRGFGFVTFMDQAGVDK	ENSG00000135097	MSI1	O43347	58	76	GFGFVTFMDQAGVDK	1	1	PF00076	IPR000504	RNA recognition motif domain	22	89			1	1	0
TTNRHRGFGFVTFESEDIVEK	ENSG00000135097	MSI1	O43347	144	165	GFGFVTFESEDIVEK	1	1	PF00076	IPR000504	RNA recognition motif domain	110	177			1	1	0
AGPIWDLRLMMDPLSGQNRGYAFITFCGK	ENSG00000125944	HNRNPR	O43390	187	216	AGPIWDLR,GYAFITFCGK,LMMDPLSGQNR	3	1	PF00076	IPR000504	RNA recognition motif domain	166	231			1	1	0
DYAFVHFEDRGAAVK	ENSG00000125944	HNRNPR	O43390	374	389	DYAFVHFEDR	1	1	PF00076	IPR000504	RNA recognition motif domain	342	404			1	1	0
ERQAARQASRSTAYEDYYYHPPPRMPPPIRGRGRGGGRGGYGYPPDYYGYEDYYDDYYGYDYHDYRGGYEDPYYGYDDGYAVRGRGGGRGGRGAPPPPRGRGAPPPRGRAGYSQRGAPLGPPRGSRGGRGGPAQQQRGRGSRGSRGNRGGNVGGK	ENSG00000125944	HNRNPR	O43390	417	572	STAYEDYYYHPPPR	1	1						408	633	0	0	1
HLGVCISVANNRLFVGSIPK	ENSG00000125944	HNRNPR	O43390	235	255	HLGVCISVANNR,LFVGSIPK	2	1	PF00076	IPR000504	RNA recognition motif domain	247	309			1	1	0
IPRDLYEDELVPLFEK	ENSG00000125944	HNRNPR	O43390	171	187	DLYEDELVPLFEK	1	1	PF00076	IPR000504	RNA recognition motif domain	166	231			1	1	0
LCDSYEIRPGK	ENSG00000125944	HNRNPR	O43390	224	235	LCDSYEIRPGK	1	1	PF00076	IPR000504	RNA recognition motif domain	166	231			1	1	0
SFSEFGK	ENSG00000125944	HNRNPR	O43390	359	366	SFSEFGK	1	1	PF00076	IPR000504	RNA recognition motif domain	342	404			1	1	0
VLFVRNLATTVTEEILEK	ENSG00000125944	HNRNPR	O43390	341	359	NLATTVTEEILEK	1	1	PF00076	IPR000504	RNA recognition motif domain	342	404			1	1	0
PQIHPQEIIEFPILK	ENSG00000117419	ERI3	O43414	157	172	PQIHPQEIIEFPILK	1	1	PF00929	IPR013520	Exonuclease; RNase T/DNA polymerase III	146	319			1	0	0
IGMRRTVEGVLIVHEHRLPHVLLLQLGTTFFK	ENSG00000167005	NUDT21	O43809	73	105	TVEGVLIVHEHR	1	1	PF13869	IPR016706	Cleavage/polyadenylation specificity factor subunit 5	35	222			1	1	0
LPGGELNPGEDEVEGLK	ENSG00000167005	NUDT21	O43809	105	122	LPGGELNPGEDEVEGLK	1	1	PF13869	IPR016706	Cleavage/polyadenylation specificity factor subunit 5	35	222			1	1	0
EGGRGGSGGGGEGIQDRESSFRFQPFESYDSRPCLPEHNPYRPSYSYDYEFDLGSDRNGSFGGQYSECRDPARERGSLDGFMRGRGQGRFQDRSNPGTFMRSDPFVPPAASSEPLSTPWNELNYVGGRGLGGPSPSRPPPSLFSQSMAPDYGVMGMQGAGGYDSTMPYGCGRSQPRMRDRDRPK	ENSG00000105127	AKAP8	O43823	105	289	GGSGGGGEGIQDR,GSLDGFMR,NGSFGGQYSECRDPAR,SDPFVPPAASSEPLSTPWNELNYVGGR,SNPGTFMR	5	1						98	385	0	0	1
DFSRYGRVNYVLARRIELLEEVK	ENSG00000021776	AQR	O60306	890	913	VNYVLAR	1	1								0	0	0
IMALDIDERHLLRLGHGEEELETEK	ENSG00000021776	AQR	O60306	865	890	IMALDIDER	1	1						883	887	0	0	1
LNLQFLTLHDYLLRNFNLFRLESTYEIRQDIEDSVSRMK	ENSG00000021776	AQR	O60306	454	493	LESTYEIR,NFNLFR,QDIEDSVSR	3	1	PF16399	IPR032174	Intron-binding protein aquarius; N-terminal	19	802	488	490	1	1	1
PNIGENWPTRVRADVTINLNVRDHIK	ENSG00000021776	AQR	O60306	524	550	ADVTINLNVR	1	1	PF16399	IPR032174	Intron-binding protein aquarius; N-terminal	19	802			1	1	0
PWQSEYGGVVFGGWARMAQPIVAFTVVEVAK	ENSG00000021776	AQR	O60306	493	524	MAQPIVAFTVVEVAK,PWQSEYGGVVFGGWAR	2	1	PF16399	IPR032174	Intron-binding protein aquarius; N-terminal	19	802			1	1	0
VTTVDRFQGQQNDYILLSLVRTRAVGHLRDVRRLVVAMSRARLGLYIFARVSLFQNCFELTPAFSQLTARPLHLHIIPTEPFPTTRK	ENSG00000021776	AQR	O60306	1256	1343	FQGQQNDYILLSLVR,LGLYIFAR,PLHLHIIPTEPFPTTR,VSLFQNCFELTPAFSQLTAR	4	1						1335	1351	0	0	1
YSNMEQSLFTRFVRVGVPTVDLDAQGRARASLCNLYNWRYK	ENSG00000021776	AQR	O60306	1111	1152	VGVPTVDLDAQGR	1	1								0	0	0
AFSQFGK	ENSG00000135316	SYNCRIP	O60506	356	363	AFSQFGK	1	1	PF00076	IPR000504	RNA recognition motif domain	339	401			1	1	0
AGPIWDLRLMMDPLTGLNRGYAFVTFCTK	ENSG00000135316	SYNCRIP	O60506	184	213	AGPIWDLR,GYAFVTFCTK,LMMDPLTGLNR	3	1	PF00076	IPR000504	RNA recognition motif domain	163	229			1	1	0
DYAFIHFDERDGAVK	ENSG00000135316	SYNCRIP	O60506	371	386	DYAFIHFDER	1	1	PF00076	IPR000504	RNA recognition motif domain	339	401			1	1	0
HIGVCISVANNRLFVGSIPK	ENSG00000135316	SYNCRIP	O60506	232	252	LFVGSIPK	1	2	PF00076	IPR000504	RNA recognition motif domain	244	306			1	1	0
IPRDLFEDELVPLFEK	ENSG00000135316	SYNCRIP	O60506	168	184	DLFEDELVPLFEK	1	1	PF00076	IPR000504	RNA recognition motif domain	163	229			1	1	0
LDEIYVAGLVAHSDLDERAIEALK	ENSG00000135316	SYNCRIP	O60506	42	66	LDEIYVAGLVAHSDLDER	1	1								0	0	0
LYNNHEIRSGK	ENSG00000135316	SYNCRIP	O60506	221	232	LYNNHEIR	1	1	PF00076	IPR000504	RNA recognition motif domain	163	229			1	1	0
VLFVRNLANTVTEEILEK	ENSG00000135316	SYNCRIP	O60506	338	356	NLANTVTEEILEK	1	1	PF00076	IPR000504	RNA recognition motif domain	339	401			1	1	0
GDDLQAIK	ENSG00000179172	HNRNPCL1	O60812	176	184	GDDLQAIK	1	7						127	185	0	0	1
KSDVEAIFSK	ENSG00000179172	HNRNPCL1	O60812	29	39	KSDVEAIFSK	1	7	PF00076	IPR000504	RNA recognition motif domain	17	79			1	1	0
MASNVTNK	ENSG00000179172	HNRNPCL1	O60812	0	8	ASNVTNK	1	7						0	13	0	0	1
MDPHSMNSRVFIGNLNTLVVK	ENSG00000179172	HNRNPCL1	O60812	8	29	VFIGNLNTLVVK	1	7	PF00076	IPR000504	RNA recognition motif domain	17	79	0	13	1	1	1
NARAAVAGEDGRMIASQVVDINLAAEPK	ENSG00000179172	HNRNPCL1	O60812	61	89	AAVAGEDGR	1	7	PF00076	IPR000504	RNA recognition motif domain	17	79			1	1	0
SDVEAIFSK	ENSG00000179172	HNRNPCL1	O60812	30	39	SDVEAIFSK	1	7	PF00076	IPR000504	RNA recognition motif domain	17	79			1	1	0
SDVEAIFSKYGK	ENSG00000179172	HNRNPCL1	O60812	30	42	SDVEAIFSKYGK	1	7	PF00076	IPR000504	RNA recognition motif domain	17	79			1	1	0
RVIMERDTYPRK	ENSG00000130826	DKC1	O60832	367	379	RVIMER	1	2	PF01472	IPR002478	PUA domain	296	370			1	1	0
MAESDWDTVTVLRK	ENSG00000107223	EDF1	O60869	0	14	AESDWDTVTVLR	1	1	PF08523	IPR013729	Multiprotein bridging factor 1; N-terminal	3	73	0	69	1	0	1
QAILAAQRRGEDVETSK	ENSG00000107223	EDF1	O60869	25	42	QAILAAQR	1	1	PF08523	IPR013729	Multiprotein bridging factor 1; N-terminal	3	73	0	69	1	0	1
QNRVPVNEVVIRQLEFAAQYPPTFDRYQGK	ENSG00000106246	PTCD1	O75127	614	644	VPVNEVVIR	1	2	PF13812	IPR002885	Pentatricopeptide repeat	573	618			1	1	0
TGFRYALQVWRLMLSLGLQPSRDSYNLLLVAARDCGLGDPQVASELLLK	ENSG00000106246	PTCD1	O75127	297	346	DSYNLLLVAAR,YALQVWR	2	2	PF17177	IPR033443	Pentacotripeptide-repeat region of PROPR	166	336			1	0	0
GDSCPFRHCEAAIGNETVCTLWQEGRCFRQVCRFRHMEIDK	ENSG00000058673	ZC3H11A	O75152	18	59	HMEIDK	1	1								0	0	0
GADVNAPPVPSSRDTALTIAADK	ENSG00000132466	ANKRD17	O75179	1307	1330	DTALTIAADK	1	2	PF12796	IPR020683	Ankyrin repeat-containing domain	1221	1407	1314	1319	1	0	1
EGRNVYSSSRYDDYDRYRRSRSRSYERRRSRSRSFDYNYRRSYSPRNSRPTGRPRRSRSHSDNDRFK	ENSG00000188529	SRSF10	O75494	99	166	NSRPTGRPR,NVYSSSR,SFDYNYR	3	1						87	262	0	0	1
MSRYLRPPNTSLFVRNVADDTRSEDLRREFGRYGPIVDVYVPLDFYTRRPRGFAYVQFEDVRDAEDALHNLDRK	ENSG00000188529	SRSF10	O75494	0	74	DAEDALHNLDR,DAEDALHNLDRK,GFAYVQFEDVR,GFAYVQFEDVRDAEDALHNLDR,GFAYVQFEDVRDAEDALHNLDRK,NVADDTR,NVADDTRSEDLR,NVADDTRSEDLRR,SEDLRR,YGPIVDVYVPLDFYTR,YLRPPNTSLFVR	11	1	PF00076	IPR000504	RNA recognition motif domain	11	81	0	8	1	1	1
WICGRQIEIQFAQGDRK	ENSG00000188529	SRSF10	O75494	74	91	QIEIQFAQGDR,QIEIQFAQGDRK	2	2	PF00076	IPR000504	RNA recognition motif domain	11	81	87	262	1	1	1
MVEADRPGK	ENSG00000170748	RBMXL2	O75526	0	9	VEADRPGK	1	3	PF00076	IPR000504	RNA recognition motif domain	9	80	0	6	1	1	1
RGPPPRRVGPPPK	ENSG00000170748	RBMXL2	O75526	149	162	RGPPPR	1	5						58	392	0	0	1
YGRIVEVLLMK	ENSG00000170748	RBMXL2	O75526	30	41	IVEVLLMK	1	2	PF00076	IPR000504	RNA recognition motif domain	9	80			1	1	0
AIGPHDVLATLLNNLK	ENSG00000115524	SF3B1	O75533	1086	1102	AIGPHDVLATLLNNLK	1	1								0	0	0
AIGYLIPLMDAEYANYYTREVMLILIREFQSPDEEMK	ENSG00000115524	SF3B1	O75533	748	785	AIGYLIPLMDAEYANYYTR,EVMLILIR	2	1								0	0	0
AIVNVIGMHK	ENSG00000115524	SF3B1	O75533	998	1008	AIVNVIGMHK	1	1								0	0	0
AREFGAGPLFNQILPLLMSPTLEDQERHLLVK	ENSG00000115524	SF3B1	O75533	522	554	EFGAGPLFNQILPLLMSPTLEDQER	1	1								0	0	0
DYIYAVTPLLEDALMDRDLVHRQTASAVVQHMSLGVYGFGCEDSLNHLLNYVWPNVFETSPHVIQAVMGALEGLRVAIGPCRMLQYCLQGLFHPARK	ENSG00000115524	SF3B1	O75533	1163	1260	DYIYAVTPLLEDALMDR,DYIYAVTPLLEDALMDRDLVHR,VAIGPCR	3	1								0	0	0
HFWQHRMALDRRNYRQLVDTTVELANK	ENSG00000115524	SF3B1	O75533	816	843	HFWQHR,QLVDTTVELANK	2	1								0	0	0
ILVVIEPLLIDEDYYARVEGREIISNLAK	ENSG00000115524	SF3B1	O75533	573	602	EIISNLAK,ILVVIEPLLIDEDYYAR	2	1								0	0	0
IMGNLGAADIDHK	ENSG00000115524	SF3B1	O75533	874	887	IMGNLGAADIDHK	1	1								0	0	0
IVQQIAILMGCAILPHLRSLVEIIEHGLVDEQQK	ENSG00000115524	SF3B1	O75533	666	700	SLVEIIEHGLVDEQQK	1	1								0	0	0
MVMETIEK	ENSG00000115524	SF3B1	O75533	866	874	MVMETIEK	1	1								0	0	0
SLSFLFEYIGEMGK	ENSG00000115524	SF3B1	O75533	1149	1163	SLSFLFEYIGEMGK	1	1								0	0	0
TEILPPFFK	ENSG00000115524	SF3B1	O75533	807	816	TEILPPFFK	1	1								0	0	0
VGAAEIISRIVDDLK	ENSG00000115524	SF3B1	O75533	843	858	VGAAEIISR	1	1								0	0	0
VQENCIDLVGRIADRGAEYVSAREWMRICFELLELLK	ENSG00000115524	SF3B1	O75533	1030	1067	GAEYVSAR,ICFELLELLK	2	1								0	0	0
VQERQNRVCTTVAIAIVAETCSPFTVLPALMNEYRVPELNVQNGVLK	ENSG00000115524	SF3B1	O75533	1102	1149	VPELNVQNGVLK	1	1								0	0	0
VRTISALAIAALAEAATPYGIESFDSVLK	ENSG00000115524	SF3B1	O75533	700	729	TISALAIAALAEAATPYGIESFDSVLK	1	1								0	0	0
DNFGFIETANHDK	ENSG00000009307	CSDE1	O75534	527	540	DNFGFIETANHDK	1	1	PF00313	IPR002059	Cold-shock protein; DNA-binding	520	581			1	1	0
EAFGFIERGDVVK	ENSG00000009307	CSDE1	O75534	194	207	EAFGFIER	1	1	PF00313	IPR002059	Cold-shock protein; DNA-binding	185	246			1	1	0
EIFFHYSEFK	ENSG00000009307	CSDE1	O75534	207	217	EIFFHYSEFK	1	1	PF00313	IPR002059	Cold-shock protein; DNA-binding	185	246			1	1	0
HTGAVSARNIMLLK	ENSG00000009307	CSDE1	O75534	166	180	HTGAVSAR	1	1								0	0	0
LERATNIEVLSNTFQFTNEAREMGVIAAMRDGFGFIK	ENSG00000009307	CSDE1	O75534	327	364	ATNIEVLSNTFQFTNEAR,EMGVIAAMR	2	1	PF00313	IPR002059	Cold-shock protein; DNA-binding	350	411			1	1	0
LLTSYGFIQCSERQARLFFHCSQYNGNLQDLK	ENSG00000009307	CSDE1	O75534	32	64	LFFHCSQYNGNLQDLK,LLTSYGFIQCSER	2	1	PF00313	IPR002059	Cold-shock protein; DNA-binding	26	89			1	1	0
MSFDPNLLHNNGHNGYPNGTSAALRETGVIEK	ENSG00000009307	CSDE1	O75534	0	32	SFDPNLLHNNGHNGYPNGTSAALR	1	1	PF00313	IPR002059	Cold-shock protein; DNA-binding	26	89	0	19	1	1	1
QRPGQQVATCVRLLGRNSNSK	ENSG00000009307	CSDE1	O75534	496	517	QRPGQQVATCVR	1	1						495	499	0	0	1
RLLGYVATLK	ENSG00000009307	CSDE1	O75534	517	527	LLGYVATLK	1	1	PF00313	IPR002059	Cold-shock protein; DNA-binding	520	581			1	1	0
VGDDVEFEVSSDRRTGK	ENSG00000009307	CSDE1	O75534	64	81	VGDDVEFEVSSDRR	1	1	PF00313	IPR002059	Cold-shock protein; DNA-binding	26	89			1	1	0
GFAFISFHRREDAARAIAGVSGFGYDHLILNVEWAK	ENSG00000130811	EIF3G	O75821	280	316	AIAGVSGFGYDHLILNVEWAK,GFAFISFHR	2	1	PF00076	IPR000504	RNA recognition motif domain	240	304	315	320	1	1	1
YVPPSLRDGASRRGESMQPNRRADDNATIRVTNLSEDTRETDLQELFRPFGSISRIYLAK	ENSG00000130811	EIF3G	O75821	212	272	ETDLQELFRPFGSISR,RADDNATIR,RGESMQPNR,RGESMQPNRR,VTNLSEDTR,VTNLSEDTRETDLQELFRPFGSISR,YVPPSLR	7	1	PF00076	IPR000504	RNA recognition motif domain	240	304	184	248	1	1	1
ELRVRLTLPHSIRSDSEDICLFTK	ENSG00000171490	RSL1D1	O76021	76	100	LTLPHSIR,SDSEDICLFTK	2	1	PF00687	IPR028364	Ribosomal protein L1/ribosomal biogenesis protein	42	258	98	109	1	1	1
LRLLSSFDFFLTDARIRRLLPSLIGRHFYQRK	ENSG00000171490	RSL1D1	O76021	145	177	LLPSLIGR,LLSSFDFFLTDAR,RLLPSLIGR	3	1	PF00687	IPR028364	Ribosomal protein L1/ribosomal biogenesis protein	42	258			1	1	0
HVVQIVEK	ENSG00000156304	SCAF4	O95104	41	49	HVVQIVEK	1	1								0	0	0
NLVFVVGLSQRLADPEVLK	ENSG00000080802	CNOT4	O95628	108	127	LADPEVLK	1	1								0	0	0
QSNNPPLQRSSSLIQLTSQNSSPNQQRTPQVIGVMQSQNSSAGNRGPRPLEQVTCYK	ENSG00000160917	CPSF4	O95639	190	247	TPQVIGVMQSQNSSAGNR	1	1	PF00098	IPR001878	Zinc finger; CCHC-type	243	260	172	242	1	1	1
FGTVLK	ENSG00000119314	PTBP3	O95758	204	210	FGTVLK	1	2	PF00076	IPR000504	RNA recognition motif domain	183	247			1	1	0
HQAVQLPREGQEDQGLTK	ENSG00000119314	PTBP3	O95758	431	449	EGQEDQGLTK	1	2						433	465	0	0	1
IITFTK	ENSG00000119314	PTBP3	O95758	210	216	IITFTK	1	3	PF00076	IPR000504	RNA recognition motif domain	183	247			1	1	0
LTSLNVK	ENSG00000119314	PTBP3	O95758	257	264	LTSLNVK	1	2								0	0	0
RDRPPCSPSRVLHLRK	ENSG00000119314	PTBP3	O95758	49	65	RDRPPCSPSR	1	1						26	56	0	0	1
TDNLPNQARAQAALQAVSAVQSGSLALSGGPSNEGTVLPGQSPVLRIIIENLFYPVTLEVLHQIFSK	ENSG00000119314	PTBP3	O95758	137	204	AQAALQAVSAVQSGSLALSGGPSNEGTVLPGQSPVLR,TDNLPNQAR	2	1	PF00076	IPR000504	RNA recognition motif domain	183	247	138	172	1	1	1
VTNLLMLK	ENSG00000119314	PTBP3	O95758	84	92	VTNLLMLK	1	2								0	0	0
GFDQTINLILDESHERVFSSSQGVEQVVLGLYIVRGDNVAVIGEIDEETDSALDLGNIRAEPLNSVAH	ENSG00000128534	LSM8	O95777	28	96	AEPLNSVAH,GDNVAVIGEIDEETDSALDLGNIR,GFDQTINLILDESHER,VFSSSQGVEQVVLGLYIVR	4	1	PF01423	IPR001163	LSM domain; eukaryotic/archaea-type	3	71	87	96	1	1	1
MTSALENYINRTVAVITSDGRMIVGTLK	ENSG00000128534	LSM8	O95777	0	28	MIVGTLK,TSALENYINR,TVAVITSDGR	3	1	PF01423	IPR001163	LSM domain; eukaryotic/archaea-type	3	71	0	4	1	1	1
LLSELDQQSTEMPRTGNGPMSVCGRC	ENSG00000124214	STAU1	O95793	551	577	LLSELDQQSTEMPR	1	1	PF16482	IPR032478	Staufen; C-terminal	446	557	558	577	1	0	1
PVDPYSRMQSTYNYNMRGGAYPPRYFYPFPVPPLLYQVELSVGGQQFNGK	ENSG00000124214	STAU1	O95793	91	141	PVDPYSR	1	1	PF00035	IPR014720	Double-stranded RNA-binding domain	103	160	92	149	1	1	1
PSPWPLTGALSALLMTSGLAMWFHFHSMTLLMLGLLTNTLTMYQWWRDVTRESTYQGHHTPPVQK	ENSG00000198938	MT-CO3	P00414	12	77	ESTYQGHHTPPVQK	1	1	PF00510	IPR000298	Cytochrome c oxidase-like subunit III	5	261	64	73	1	0	1
LTLTSRAFYNNVLGEYEEYITK	ENSG00000065154	OAT	P04181	107	129	LTLTSR	1	1	PF00202	IPR005814	Aminotransferase class-III	50	436			1	0	0
QSQHMTEVVRRCPHHERCSDSDGLAPPQHLIRVEGNLRVEYLDDRNTFRHSVVVPYEPPEVGSDCTTIHYNYMCNSSCMGGMNRRPILTIITLEDSSGNLLGRNSFEVRVCACPGRDRRTEEENLRK	ENSG00000141510	TP53	P04637	164	291	RPILTIITLEDSSGNLLGR	1	1	PF00870	IPR011615	p53; DNA-binding domain	94	288	180	328	1	0	1
FPEVEDVVMVNVRSIAEMGAYVSLLEYNNIEGMILLSELSRRRIRSINK	ENSG00000134001	EIF2S1	P05198	12	61	FPEVEDVVMVNVR	1	1	PF00575	IPR003029	S1 domain	13	88			1	1	0
ETDLLILFK	ENSG00000138385	SSB	P05455	176	185	ETDLLILFK	1	1	PF00076	IPR000504	RNA recognition motif domain	112	178			1	1	0
FNRLNRLTTDFNVIVEALSK	ENSG00000138385	SSB	P05455	54	74	LTTDFNVIVEALSK	1	1	PF05383	IPR006630	RNA-binding protein Lupus La	16	73			1	1	0
GQVLNIQMRRTLHK	ENSG00000138385	SSB	P05455	134	148	GQVLNIQMR	1	1	PF00076	IPR000504	RNA recognition motif domain	112	178			1	1	0
NCFRMTDQEAIQDLWQWRK	ENSG00000181163	NPM1	P06748	273	292	MTDQEAIQDLWQWR	1	1	PF16276	IPR032569	Nucleophosmin; C-terminal	244	293	291	294	1	0	1
GWRPRRLGGGLGGTRRGGADVNIRHSGRDDTSRYDERPGPSPLPHRDRDRDRERERRERSRERDK	ENSG00000104852	SNRNP70	P08621	185	250	GGADVNIR,LGGGLGGTR,LGGGLGGTRR,RGGADVNIR,RLGGGLGGTR,YDERPGPSPLPHR	6	1						185	437	0	0	1
PRGYAFIEYEHERDMHSAYK	ENSG00000104852	SNRNP70	P08621	142	162	GYAFIEYEHER	1	1	PF00076	IPR000504	RNA recognition motif domain	104	174	161	164	1	1	1
TLFVARVNYDTTESK	ENSG00000104852	SNRNP70	P08621	103	118	TLFVAR	1	1	PF00076	IPR000504	RNA recognition motif domain	104	174			1	1	0
FAAATGATPIAGRFTPGTFTNQIQAAFREPRLLVVTDPRADHQPLTEASYVNLPTIALCNTDSPLRYVDIAIPCNNK	ENSG00000168028	RPSA	P08865	89	166	FAAATGATPIAGR,FTPGTFTNQIQAAFR,FTPGTFTNQIQAAFREPR,LLVVTDPR	4	1	PF00318	IPR001865	Ribosomal protein S2	18	182			1	1	0
GAHSVGLMWWMLAREVLRMRGTISREHPWEVMPDLYFYRDPEEIEK	ENSG00000168028	RPSA	P08865	166	212	EHPWEVMPDLYFYRDPEEIEK	1	1	PF00318,PF16122	IPR001865,IPR032281	Ribosomal protein S2,40S ribosomal protein SA; C-terminal domain	113	295	212	295	1	1	1
EDTEEHHLRDYFEQYGK	ENSG00000135486	HNRNPA1	P09651	113	130	DYFEQYGK,EDTEEHHLR	2	2	PF00076	IPR000504	RNA recognition motif domain	106	167			1	1	0
EPEQLRK	ENSG00000135486	HNRNPA1	P09651	8	15	EPEQLR,EPEQLRK	2	3	PF00076	IPR000504	RNA recognition motif domain	15	82	0	11	1	1	1
GGNFGGRSSGPYGGGGQYFAK	ENSG00000135486	HNRNPA1	P09651	329	350	GGNFGGR	1	3	PF11627	IPR021662	Nuclear factor hnRNPA1	306	344	315	372	1	0	1
IEVIEIMTDRGSGK	ENSG00000135486	HNRNPA1	P09651	130	144	IEVIEIMTDR	1	2	PF00076	IPR000504	RNA recognition motif domain	106	167			1	1	0
LFIGGLSFETTDESLRSHFEQWGTLTDCVVMRDPNTK	ENSG00000135486	HNRNPA1	P09651	15	52	LFIGGLSFETTDESLR,SHFEQWGTLTDCVVMR,SHFEQWGTLTDCVVMRDPNTK	3	2	PF00076	IPR000504	RNA recognition motif domain	15	82			1	1	0
PRNQGGYGGSSSSSSYGSGRRF	ENSG00000135486	HNRNPA1	P09651	350	372	NQGGYGGSSSSSSYGSGR	1	1						315	372	0	0	1
QEMASASSSQRGRSGSGNFGGGRGGGFGGNDNFGRGGNFSGRGGFGGSRGGGGYGGSGDGYNGFGNDGGYGGGGPGYSGGSRGYGSGGQGYGNQGSGYGGSGSYDSYNNGGGGGFGGGSGSNFGGGGSYNDFGNYNNQSSNFGPMK	ENSG00000135486	HNRNPA1	P09651	183	329	GGGGYGGSGDGYNGFGNDGGYGGGGPGYSGGSR,QEMASASSSQR,SGSGNFGGGR	3	1	PF11627	IPR021662	Nuclear factor hnRNPA1	306	344	179	372	1	0	1
RAVSREDSQRPGAHLTVK	ENSG00000135486	HNRNPA1	P09651	87	105	EDSQRPGAHLTVK,PGAHLTVK	2	2						81	98	0	0	1
RGFAFVTFDDHDSVDK	ENSG00000135486	HNRNPA1	P09651	145	161	RGFAFVTFDDHDSVDK	1	2	PF00076	IPR000504	RNA recognition motif domain	106	167			1	1	0
RSRGFGFVTYATVEEVDAAMNARPHK	ENSG00000135486	HNRNPA1	P09651	52	78	GFGFVTYATVEEVDAAMNAR,GFGFVTYATVEEVDAAMNARPHK	2	1	PF00076	IPR000504	RNA recognition motif domain	15	82	76	80	1	1	1
SIRLMWSQRDAYLRRSGIGNVFIK	ENSG00000254535	PABPC4L	P0CB38	79	103	LMWSQR	1	1	PF00076	IPR000504	RNA recognition motif domain	11	166			1	1	0
AGFAGDDAPRAVFPSIVGRPRQQGMMGGMHQK	ENSG00000196834	POTEI	P0CG38	718	750	AGFAGDDAPR	1	10	PF00022	IPR004000	Actin family	702	1075	736	757	1	0	1
AGFAGDDAPRAVFPSIVGCPRQQGMMGGMHQK	ENSG00000222038	POTEJ	P0CG39	681	713	AGFAGDDAPR	1	10	PF00022	IPR004000	Actin family	665	1038	704	720	1	0	1
AVNRLLQELRAK	ENSG00000198947	DMD	P11532	2411	2423	LLQELR	1	3								0	0	0
EERQAHLTNQYMQRMASVRAVPNPVINPYQPAPPSGYFMAAIPQTQNRAAYYPPSQIAQLRPSPRWTAQGARPHPFQNMPGAIRPAAPRPPFSTMRPASSQVPRVMSTQRVANTSTQTMGPRPAAAAAAATPAVRTVPQYK	ENSG00000070756	PABPC1	P11940	371	512	AAYYPPSQIAQLRPSPR,AVPNPVINPYQPAPPSGYFMAAIPQTQNR,PAAAAAAATPAVR,PASSQVPR,QAHLTNQYMQR,VANTSTQTMGPR,VANTSTQTMGPRPAAAAAAATPAVR	7	1						422	504	0	0	1
FSPAGPILSIRVCRDMITRRSLGYAYVNFQQPADAERALDTMNFDVIK	ENSG00000070756	PABPC1	P11940	30	78	ALDTMNFDVIK,FSPAGPILSIR,RSLGYAYVNFQQPADAER,SLGYAYVNFQQPADAER	4	2	PF00076	IPR000504	RNA recognition motif domain	12	83			1	1	0
ITGMLLEIDNSELLHMLESPESLRSK	ENSG00000070756	PABPC1	P11940	580	606	ITGMLLEIDNSELLHMLESPESLR	1	2	PF00658	IPR002004	Polyadenylate-binding protein/Hyperplastic disc protein	547	614			1	1	0
QDRITRYQGVNLYVK	ENSG00000070756	PABPC1	P11940	284	299	YQGVNLYVK	1	2	PF00076	IPR000504	RNA recognition motif domain	295	363			1	1	0
VDEAVAVLQAHQAK	ENSG00000070756	PABPC1	P11940	606	620	VDEAVAVLQAHQAK	1	2	PF00658	IPR002004	Polyadenylate-binding protein/Hyperplastic disc protein	547	614			1	1	0
YSGRDSLIFLVDASK	ENSG00000196419	XRCC6	P12956	31	46	DSLIFLVDASK	1	1	PF03731	IPR005161	Ku70/Ku80; N-terminal alpha/beta	36	255	0	31	1	0	1
IERHSIHWPCRLTIGSNLSIRIAAYK	ENSG00000079246	XRCC5	P13010	239	265	LTIGSNLSIR	1	1	PF03731,PF02735	IPR005161,IPR006164	Ku70/Ku80; N-terminal alpha/beta,Ku70/Ku80 beta-barrel domain	8	452			1	0	0
IPNPRFQRLFQCLLHRALHPREPLPPIQQHIWNMLNPPAEVTTK	ENSG00000079246	XRCC5	P13010	481	525	EPLPPIQQHIWNMLNPPAEVTTK,LFQCLLHR	2	1	PF03730	IPR005160	Ku70/Ku80 C-terminal arm	476	569	521	525	1	0	1
RHIEIFTDLSSRFSK	ENSG00000079246	XRCC5	P13010	129	144	HIEIFTDLSSR,RHIEIFTDLSSR	2	1	PF03731	IPR005161	Ku70/Ku80; N-terminal alpha/beta	8	243			1	0	0
EGALCEENMRGVRFDVHDVTLHADAIHRGGGQIIPTARRCLYASVLTAQPRLMEPIYLVEIQCPEQVVGGIYGVLNRK	ENSG00000167658	EEF2	P13639	688	766	GGGQIIPTAR	1	2	PF00679,PF03764	IPR000640,IPR005517	Translation elongation factor EFG; V domain,Translation elongation factor EFG/EF2; domain IV	620	826			1	0	0
GRFYAFGRVFSGLVSTGLK	ENSG00000167658	EEF2	P13639	407	426	VFSGLVSTGLK	1	1	PF03144	IPR004161	Translation elongation factor EFTu-like; domain 2	409	485			1	0	0
LPRTFCQLILDPIFK	ENSG00000167658	EEF2	P13639	284	299	TFCQLILDPIFK	1	1								0	0	0
MDRALLELQLEPEELYQTFQRIVENVNVIISTYGEGESGPMGNIMIDPVLGTVGFGSGLHGWAFTLK	ENSG00000167658	EEF2	P13639	159	226	ALLELQLEPEELYQTFQR	1	1								0	0	0
PIQRTILMMGRYVEPIEDVPCGNIVGLVGVDQFLVK	ENSG00000167658	EEF2	P13639	445	481	YVEPIEDVPCGNIVGLVGVDQFLVK	1	1	PF03144	IPR004161	Translation elongation factor EFTu-like; domain 2	409	485			1	0	0
VFDAIMNFK	ENSG00000167658	EEF2	P13639	299	308	VFDAIMNFK	1	1								0	0	0
DFSESRNNRFSTPEQAAK	ENSG00000104824	HNRNPL	P14866	475	493	FSTPEQAAK	1	2						478	493	0	0	1
ISRPGDSDDSRSVNSVLLFTILNPIYSITTDVLYTICNPCGPVQRIVIFRK	ENSG00000104824	HNRNPL	P14866	178	229	ISRPGDSDDSR	1	1	PF00076	IPR000504	RNA recognition motif domain	203	257	175	189	1	1	1
MAAAGGGGGGGRYYGGGSEGGRAPK	ENSG00000104824	HNRNPL	P14866	34	59	MAAAGGGGGGGR,YYGGGSEGGR	2	1						0	100	0	0	1
MNCDRVFNVFCLYGNVEK	ENSG00000104824	HNRNPL	P14866	393	411	VFNVFCLYGNVEK	1	2								0	0	0
NDQDTWDYTNPNLSGQGDPGSNPNK	ENSG00000104824	HNRNPL	P14866	277	302	NDQDTWDYTNPNLSGQGDPGSNPNK	1	1						282	379	0	0	1
NPNGPYPYTLK	ENSG00000104824	HNRNPL	P14866	568	579	NPNGPYPYTLK	1	1								0	0	0
PGAAMVEMADGYAVDRAITHLNNNFMFGQK	ENSG00000104824	HNRNPL	P14866	418	448	AITHLNNNFMFGQK,PGAAMVEMADGYAVDR	2	2								0	0	0
RQRQPPLLGDHPAEYGGPHGGYHSHYHDEGYGPPPPHYEGRRMGPPVGGHRRGPSRYGPQYGHPPPPPPPPEYGPHADSPVLMVYGLDQSK	ENSG00000104824	HNRNPL	P14866	302	393	MGPPVGGHR,MGPPVGGHRR,QPPLLGDHPAEYGGPHGGYHSHYHDEGYGPPPPHYEGR,RMGPPVGGHR,YGPQYGHPPPPPPPPEYGPHADSPVLMVYGLDQSK	5	1						282	379	0	0	1
SERSSSGLLEWESK	ENSG00000104824	HNRNPL	P14866	538	552	SSSGLLEWESK	1	2						537	543	0	0	1
SKPGAAMVEMADGYAVDRAITHLNNNFMFGQK	ENSG00000104824	HNRNPL	P14866	416	448	SKPGAAMVEMADGYAVDR	1	2								0	0	0
TDNAGDQHGGGGGGGGGAGAAGGGGGGENYDDPHK	ENSG00000104824	HNRNPL	P14866	62	97	TDNAGDQHGGGGGGGGGAGAAGGGGGGENYDDPHK	1	1						0	100	0	0	1
TPASPVVHIRGLIDGVVEADLVEALQEFGPISYVVVMPK	ENSG00000104824	HNRNPL	P14866	97	136	TPASPVVHIR	1	1	PF00076	IPR000504	RNA recognition motif domain	105	155	0	100	1	1	1
ATFDAISK	ENSG00000140988	RPS2	P15880	238	246	ATFDAISK	1	1	PF03719	IPR005324	Ribosomal protein S5; C-terminal	184	256			1	1	0
ESEIIDFFLGASLK	ENSG00000140988	RPS2	P15880	89	103	ESEIIDFFLGASLK	1	1	PF00333	IPR013810	Ribosomal protein S5; N-terminal	101	166			1	1	0
EVATAIRGAIILAK	ENSG00000140988	RPS2	P15880	145	159	EVATAIR,GAIILAK	2	1	PF00333	IPR013810	Ribosomal protein S5; N-terminal	101	166			1	1	0
LLMMAGIDDCYTSARGCTATLGNFAK	ENSG00000140988	RPS2	P15880	212	238	GCTATLGNFAK,LLMMAGIDDCYTSAR	2	1	PF03719	IPR005324	Ribosomal protein S5; C-terminal	184	256			1	1	0
LSIVPVRRGYWGNK	ENSG00000140988	RPS2	P15880	159	173	LSIVPVR,LSIVPVRR	2	1	PF00333	IPR013810	Ribosomal protein S5; N-terminal	101	166			1	1	0
SPYQEFTDHLVK	ENSG00000140988	RPS2	P15880	263	275	SPYQEFTDHLVK	1	1								0	0	0
MSCNGGSHPRINTLGRMIRAESGPDLRYEVTSGGGGTSRMYYSRRGVITDQNSDGYCQTGTMSRHQNQNTIQELLQNCSDCLMRAELIVQPELK	ENSG00000096696	DSP	P15924	0	94	INTLGR	1	1						0	62	0	0	1
DGVPEGAQLQGPVHRNPTYRPRYRSRGPPRPRPAPAVGEAEDK	ENSG00000060138	YBX3	P16989	268	311	DGVPEGAQLQGPVHR,GPPRPRPAPAVGEAEDK,NPTYRPR,PAPAVGEAEDK,PRPAPAVGEAEDK,SRGPPRPR,SRGPPRPRPAPAVGEAEDK	7	1						146	372	0	0	1
EDVFVHQTAIK	ENSG00000060138	YBX3	P16989	113	124	EDVFVHQTAIK	1	3	PF00313	IPR002059	Cold-shock protein; DNA-binding	92	159	124	128	1	1	1
ENQQATSGPNQPSVRRGYRRPYNYRRRPRPPNAPSQDGK	ENSG00000060138	YBX3	P16989	311	350	ENQQATSGPNQPSVR,PRPPNAPSQDGK,RPRPPNAPSQDGK,RPYNYR,RRPRPPNAPSQDGK	5	1						146	372	0	0	1
GAEAANVTGPDGVPVEGSRYAADRRRYRRGYYGRRRGPPRNYAGEEEEEGSGSSEGFDPPATDRQFSGARNQLRRPQYRPQYRQRRFPPYHVGQTFDRRSRVLPHPNRIQAGEIGEMK	ENSG00000060138	YBX3	P16989	150	268	FPPYHVGQTFDR,FPPYHVGQTFDRR,GAEAANVTGPDGVPVEGSR,IQAGEIGEMK,NYAGEEEEEGSGSSEGFDPPATDR,QFSGAR,RFPPYHVGQTFDR,RFPPYHVGQTFDRR,RPQYRPQYR,VLPHPNR,YAADRR	11	1	PF00313	IPR002059	Cold-shock protein; DNA-binding	92	159	146	372	1	1	1
VLGTVK	ENSG00000060138	YBX3	P16989	90	96	VLGTVK	1	2	PF00313	IPR002059	Cold-shock protein; DNA-binding	92	159			1	1	0
WFNVRNGYGFINRNDTK	ENSG00000060138	YBX3	P16989	96	113	NGYGFINR	1	3	PF00313	IPR002059	Cold-shock protein; DNA-binding	92	159			1	1	0
YLRSVGDGETVEFDVVEGEK	ENSG00000060138	YBX3	P16989	130	150	SVGDGETVEFDVVEGEK	1	3	PF00313	IPR002059	Cold-shock protein; DNA-binding	92	159	146	372	1	1	1
EVRQLAEDFLK	ENSG00000108654	DDX5	P17844	284	295	QLAEDFLK	1	1	PF00270	IPR011545	DEAD/DEAH box helicase domain	117	288			1	1	0
GPQIRDLERGVEICIATPGRLIDFLECGK	ENSG00000108654	DDX5	P17844	207	236	GVEICIATPGR,LIDFLECGK	2	1	PF00270	IPR011545	DEAD/DEAH box helicase domain	117	288			1	1	0
IVDQIRPDRQTLMWSATWPK	ENSG00000108654	DDX5	P17844	264	284	IVDQIRPDR	1	2	PF00270	IPR011545	DEAD/DEAH box helicase domain	117	288			1	1	0
LLQLVEDRGSGRSRGRGGMK	ENSG00000108654	DDX5	P17844	470	490	LLQLVEDR	1	1						474	506	0	0	1
MSGYSSDRDRGRDRGFGAPRFGGSRAGPLSGK	ENSG00000108654	DDX5	P17844	0	32	AGPLSGK,DRGFGAPR,GFGAPR,SGYSSDRDR	4	1						0	41	0	0	1
RGGFNTFRDRENYDRGYSSLLK	ENSG00000108654	DDX5	P17844	501	523	GYSSLLK,RGGFNTFR	2	1	PF08061	IPR012587	RNA helicase p68 repeat	497	532	474	510	1	0	1
TLSYLLPAIVHINHQPFLERGDGPICLVLAPTRELAQQVQQVAAEYCRACRLK	ENSG00000108654	DDX5	P17844	144	197	ELAQQVQQVAAEYCR,GDGPICLVLAPTR,TLSYLLPAIVHINHQPFLER	3	1	PF00270	IPR011545	DEAD/DEAH box helicase domain	117	288			1	1	0
TNLRRTTYLVLDEADRMLDMGFEPQIRK	ENSG00000108654	DDX5	P17844	236	264	MLDMGFEPQIR,TTYLVLDEADR	2	1	PF00270	IPR011545	DEAD/DEAH box helicase domain	117	288			1	1	0
EANNFLWPFK	ENSG00000147604	RPL7	P18124	202	212	EANNFLWPFK	1	1								0	0	0
LAFVIRIRGINGVSPK	ENSG00000147604	RPL7	P18124	88	104	GINGVSPK,LAFVIR	2	1	PF00327	IPR016082	Ribosomal protein L30; ferredoxin-like fold domain	89	140			1	1	0
VLQLLRLRQIFNGTFVK	ENSG00000147604	RPL7	P18124	107	124	VLQLLR	1	2	PF00327	IPR016082	Ribosomal protein L30; ferredoxin-like fold domain	89	140			1	1	0
YGIICMEDLIHEIYTVGK	ENSG00000147604	RPL7	P18124	181	199	YGIICMEDLIHEIYTVGK	1	1								0	0	0
SPDPYRLAQDPYRLAQDPYRLGHDPYRLGHDAYRLGQDPYRLGHDPYRLTPDPYRMSPRPYRIAPRSYRIAPRPYRLAPRPLMLASRRSMMMSYAAERSMMSSYERSMMSYERSMMSPMAERSMMSAYERSMMSAYERSMMSPMAERSMMSAYERSMMSAYERSMMSPMADRSMMSMGADRSMMSSYSAADRSMMSSYSAADRSMMSSYTADRSMMSMAADSYTDSYTDTYTEAYMVPPLPPEEPPTMPPLPPEEPPMTPPLPPEEPPEGPALPTEQSALTAENTWPTEVPSSPSEESVSQPEPPVSQSEISEPSAVPTDYSVSASDPSVLVSEAAVTVPEPPPEPESSITLTPVESAVVAEEHEVVPERPVTCMVSETPAMSAEPTVLASEPPVMSET…	ENSG00000159140	SON	P18583	909	1485	LGHDAYR,LGQDPYR,LTPDPYR,SMMMSYAAER,SMMSMGADR,SMMSPMADR,SMMSSYER,SMMSSYTADR,SMMSYER	9	1						896	1449	0	0	1
ESFDGSVRARIVTDRETGSSK	ENSG00000115053	NCL	P19338	589	610	ESFDGSVR	1	1	PF00076	IPR000504	RNA recognition motif domain	573	640	581	613	1	1	1
NDLAVVDVRIGMTRK	ENSG00000115053	NCL	P19338	333	348	NDLAVVDVR	1	1	PF00076	IPR000504	RNA recognition motif domain	308	377			1	1	0
TGISDVFAK	ENSG00000115053	NCL	P19338	324	333	TGISDVFAK	1	1	PF00076	IPR000504	RNA recognition motif domain	308	377			1	1	0
VTQDELK	ENSG00000115053	NCL	P19338	403	410	VTQDELK	1	1	PF00076	IPR000504	RNA recognition motif domain	397	459			1	1	0
MSYPGYPPTGYPPFPGYPPAGQESSFPPSGQYPYPSGFPPMGGGAYPQVPSSGYPGAGGYPAPGGYPAPGGYPGAPQPGGAPSYPGVPPGQGFGVPPGGAGFSGYPQPPSQSYGGGPAQVPLPGGFPGGQMPSQYPGGQPTYPSQINTDSFSSYPVFSPVSLDYSSEPATVTQVTQGTIRPAANFDAIRDAEILRK	ENSG00000138279	ANXA7	P20073	0	196	PAANFDAIR	1	1	PF00191	IPR018502	Annexin repeat	188	254	0	149	1	0	1
YRMLIAMVDVIFADVAQPDQTRIVALNAHTFLRNGGHFVISIK	ENSG00000105202	FBL	P22087	222	265	IVALNAHTFLR,MLIAMVDVIFADVAQPDQTR	2	1	PF01269	IPR000692	Fibrillarin	87	314			1	1	0
ALSRQEMQEVQSSRSGRGGNFGFGDSRGGGGNFGPGPGSNFRGGSDGYGSGRGFGDGYNGYGGGPGGGNFGGSPGYGGGRGGYGGGGPGYGNQGGGYGGGYDNYGGGNYGSGNYNDFGNYNQQPSNYGPMK	ENSG00000122566	HNRNPA2B1	P22626	186	317	GFGDGYNGYGGGPGGGNFGGSPGYGGGR,GGGGNFGPGPGSNFR,GGGGNFGPGPGSNFRGGSDGYGSGR,GGNFGFGDSR,GGSDGYGSGR,QEMQEVQSSR	6	1						185	353	0	0	1
EDTEEHHLRDYFEEYGK	ENSG00000122566	HNRNPA2B1	P22626	120	137	DYFEEYGK,EDTEEHHLR,EDTEEHHLRDYFEEYGK	3	1	PF00076	IPR000504	RNA recognition motif domain	113	173			1	1	0
IDTIEIITDRQSGK	ENSG00000122566	HNRNPA2B1	P22626	137	151	IDTIEIITDR	1	1	PF00076	IPR000504	RNA recognition motif domain	113	173			1	1	0
LFIGGLSFETTEESLRNYYEQWGK	ENSG00000122566	HNRNPA2B1	P22626	22	46	LFIGGLSFETTEESLR,NYYEQWGK	2	1	PF00076	IPR000504	RNA recognition motif domain	22	86			1	1	0
LTDCVVMRDPASK	ENSG00000122566	HNRNPA2B1	P22626	46	59	LTDCVVMR,LTDCVVMRDPASK	2	1	PF00076	IPR000504	RNA recognition motif domain	22	86			1	1	0
PGAHVTVK	ENSG00000122566	HNRNPA2B1	P22626	104	112	PGAHVTVK	1	1						95	105	0	0	1
RAVAREESGKPGAHVTVK	ENSG00000122566	HNRNPA2B1	P22626	94	112	EESGKPGAHVTVK	1	1						95	105	0	0	1
RGFGFVTFDDHDPVDK	ENSG00000122566	HNRNPA2B1	P22626	152	168	GFGFVTFDDHDPVDK,RGFGFVTFDDHDPVDK	2	1	PF00076	IPR000504	RNA recognition motif domain	113	173			1	1	0
RSRGFGFVTFSSMAEVDAAMAARPHSIDGRVVEPK	ENSG00000122566	HNRNPA2B1	P22626	59	94	GFGFVTFSSMAEVDAAMAAR,GFGFVTFSSMAEVDAAMAARPHSIDGR,PHSIDGR	3	1	PF00076	IPR000504	RNA recognition motif domain	22	86			1	1	0
SGNFGGSRNMGGPYGGGNYGPGGSGGSGGYGGRSRY	ENSG00000122566	HNRNPA2B1	P22626	317	353	NMGGPYGGGNYGPGGSGGSGGYGGR,SGNFGGSR	2	1						297	353	0	0	1
TLETVPLERK	ENSG00000122566	HNRNPA2B1	P22626	3	13	TLETVPLER	1	1						0	13	0	0	1
YHTINGHNAEVRK	ENSG00000122566	HNRNPA2B1	P22626	173	186	YHTINGHNAEVR	1	1	PF00076	IPR000504	RNA recognition motif domain	113	173	185	235	1	1	1
AELDDTPMRGRQLRVRFATHAAALSVRNLSPYVSNELLEEAFSQFGPIERAVVIVDDRGRSTGK	ENSG00000116560	SFPQ	P23246	349	413	AELDDTPMR,AVVIVDDR,FATHAAALSVR,NLSPYVSNELLEEAFSQFGPIER	4	1	PF00076	IPR000504	RNA recognition motif domain	298	433			1	1	0
AFERCSEGVFLLTTTPRPVIVEPLEQLDDEDGLPEK	ENSG00000116560	SFPQ	P23246	426	462	PVIVEPLEQLDDEDGLPEK	1	1	PF00076,PF08075	IPR000504,IPR012975	RNA recognition motif domain,NOPS	373	495	450	485	1	1	1
EMQLRQEEERRRREEEMMIRQREMEEQMRRQREESYSRMGYMDPRERDMRMGGGGAMNMGDPYGSGGQK	ENSG00000116560	SFPQ	P23246	561	630	EEEMMIR,MGGGGAMNMGDPYGSGGQK	2	1						545	707	0	0	1
FPPLGGGGGIGYEANPGVPPATMSGSMMGSDMRTERFGQGGAGPVGGQGPRGMGPGTPAGYGRGREEYEGPNK	ENSG00000116560	SFPQ	P23246	630	703	FGQGGAGPVGGQGPR,GMGPGTPAGYGR,GREEYEGPNK	3	1						545	707	0	0	1
MSRDRFRSRGGGGGGFHRRGGGGGRGGLHDFRSPPPGMGLNQNRGPMGPGPGQSGPK	ENSG00000116560	SFPQ	P23246	0	57	SPPPGMGLNQNR	1	1						0	289	0	0	1
PGGGPGLSTPGGHPKPPHRGGGEPRGGRQHHPPYHQQHHQGPPPGGPGGRSEEK	ENSG00000116560	SFPQ	P23246	217	271	PGGGPGLSTPGGHPKPPHR	1	1						0	289	0	0	1
TYTQRCRLFVGNLPADITEDEFK	ENSG00000116560	SFPQ	P23246	291	314	LFVGNLPADITEDEFK	1	1	PF00076	IPR000504	RNA recognition motif domain	298	363			1	1	0
YGEPGEVFINK	ENSG00000116560	SFPQ	P23246	319	330	YGEPGEVFINK	1	1	PF00076	IPR000504	RNA recognition motif domain	298	363			1	1	0
AELNEFLTRELAEDGYSGVEVRVTPTRTEIIILATRTQNVLGEK	ENSG00000149273	RPS3	P23396	18	62	AELNEFLTR,ELAEDGYSGVEVR,TEIIILATR,TQNVLGEK	4	1	PF07650	IPR004044	K Homology domain; type 2	19	93			1	1	0
FVDGLMIHSGDPVNYYVDTAVRHVLLRQGVLGIK	ENSG00000149273	RPS3	P23396	151	185	FVDGLMIHSGDPVNYYVDTAVR,QGVLGIK	2	1								0	0	0
GCEVVVSGK	ENSG00000149273	RPS3	P23396	132	141	GCEVVVSGK	1	1								0	0	0
GRRIRELTAVVQK	ENSG00000149273	RPS3	P23396	62	75	ELTAVVQK,IRELTAVVQK	2	1	PF07650	IPR004044	K Homology domain; type 2	19	93			1	1	0
LLGGLAVRRACYGVLRFIMESGAK	ENSG00000149273	RPS3	P23396	108	132	ACYGVLR,FIMESGAK,LLGGLAVR,RACYGVLR	4	1								0	0	0
RFGFPEGSVELYAEK	ENSG00000149273	RPS3	P23396	75	90	FGFPEGSVELYAEK	1	1	PF07650	IPR004044	K Homology domain; type 2	19	93			1	1	0
RFGFPEGSVELYAEKVATRGLCAIAQAESLRYK	ENSG00000149273	RPS3	P23396	75	108	FGFPEGSVELYAEKVATR	1	1	PF07650	IPR004044	K Homology domain; type 2	19	93			1	1	0
VATRGLCAIAQAESLRYK	ENSG00000149273	RPS3	P23396	90	108	GLCAIAQAESLR	1	1	PF07650	IPR004044	K Homology domain; type 2	19	93			1	1	0
LAETYLHRIGRSGRFGHLGLAINLITYDDRFNLK	ENSG00000110367	DDX6	P26196	413	447	LAETYLHR	1	1	PF00271	IPR001650	Helicase; C-terminal	322	429			1	1	0
MRQEHRNRVFHDFRNGLCRNLVCTDLFTRGIDIQAVNVVINFDFPK	ENSG00000110367	DDX6	P26196	367	413	NLVCTDLFTR,VFHDFR	2	1	PF00271	IPR001650	Helicase; C-terminal	322	429			1	1	0
AMQAAGQIPATALLPTMTPDGLAVTPTPVPVVGSQMTRQARRLYVGNIPFGITEEAMMDFFNAQMRLGGLTQAPGNPVLAVQINQDK	ENSG00000063244	U2AF2	P26368	108	195	AMQAAGQIPATALLPTMTPDGLAVTPTPVPVVGSQMTR,LGGLTQAPGNPVLAVQINQDK	2	1	PF00076	IPR000504	RNA recognition motif domain	150	224			1	1	0
ELLTSFGPLK	ENSG00000063244	U2AF2	P26368	276	286	ELLTSFGPLK	1	1	PF00076	IPR000504	RNA recognition motif domain	260	330			1	1	0
IRRPHDYQPLPGMSENPSVYVPGVVSTVVPDSAHK	ENSG00000063244	U2AF2	P26368	225	260	IRRPHDYQPLPGMSENPSVYVPGVVSTVVPDSAHK,RPHDYQPLPGMSENPSVYVPGVVSTVVPDSAHK	2	1	PF00076	IPR000504	RNA recognition motif domain	260	330			1	1	0
NFAFLEFRSVDETTQAMAFDGIIFQGQSLK	ENSG00000063244	U2AF2	P26368	195	225	NFAFLEFR,SVDETTQAMAFDGIIFQGQSLK	2	1	PF00076	IPR000504	RNA recognition motif domain	150	224			1	1	0
LATQLTGPVMPVRNVYK	ENSG00000167526	RPL13	P26373	145	162	LATQLTGPVMPVR	1	1	PF01294	IPR001380	Ribosomal protein L13e	8	187	146	148	1	1	1
DYGNSPLHRFK	ENSG00000011304	PTBP1	P26599	428	439	DYGNSPLHR	1	1						409	438	0	0	1
ENALVQMADGNQAQLAMSHLNGHK	ENSG00000011304	PTBP1	P26599	374	398	ENALVQMADGNQAQLAMSHLNGHK	1	1						393	394	0	0	1
FGTVLK	ENSG00000011304	PTBP1	P26599	206	212	FGTVLK	1	2	PF00076	IPR000504	RNA recognition motif domain	185	249			1	1	0
GDSRSAGVPSRVIHIRK	ENSG00000011304	PTBP1	P26599	48	65	SAGVPSR	1	1						32	56	0	0	1
GDSRSAGVPSRVIHIRKLPIDVTEGEVISLGLPFGK	ENSG00000011304	PTBP1	P26599	48	84	KLPIDVTEGEVISLGLPFGK	1	1						32	56	0	0	1
HQNVQLPREGQEDQGLTK	ENSG00000011304	PTBP1	P26599	410	428	EGQEDQGLTK,HQNVQLPR	2	1						409	434	0	0	1
IITFTK	ENSG00000011304	PTBP1	P26599	212	218	IITFTK	1	3	PF00076	IPR000504	RNA recognition motif domain	185	249			1	1	0
LPIDVTEGEVISLGLPFGK	ENSG00000011304	PTBP1	P26599	65	84	LPIDVTEGEVISLGLPFGK	1	1								0	0	0
LTSLNVK	ENSG00000011304	PTBP1	P26599	259	266	LTSLNVK	1	2								0	0	0
NNQFQALLQYADPVSAQHAK	ENSG00000011304	PTBP1	P26599	218	238	NNQFQALLQYADPVSAQHAK	1	1	PF00076	IPR000504	RNA recognition motif domain	185	249			1	1	0
NQAFIEMNTEEAANTMVNYYTSVTPVLRGQPIYIQFSNHK	ENSG00000011304	PTBP1	P26599	94	134	GQPIYIQFSNHK,NQAFIEMNTEEAANTMVNYYTSVTPVLR	2	1								0	0	0
SRDYTRPDLPSGDSQPSLDQTMAAAFGLSVPNVHGALAPLAIPSAAAAAAAAGRIAIPGLAGAGNSVLLVSNLNPERVTPQSLFILFGVYGDVQRVK	ENSG00000011304	PTBP1	P26599	271	368	IAIPGLAGAGNSVLLVSNLNPER,VTPQSLFILFGVYGDVQR	2	1						267	289	0	0	1
TDSSPNQARAQAALQAVNSVQSGNLALAASAAAVDAGMAMAGQSPVLRIIVENLFYPVTLDVLHQIFSK	ENSG00000011304	PTBP1	P26599	137	206	AQAALQAVNSVQSGNLALAASAAAVDAGMAMAGQSPVLR,IIVENLFYPVTLDVLHQIFSK,TDSSPNQAR	3	1	PF00076	IPR000504	RNA recognition motif domain	185	249	136	144	1	1	1
VLFSSNGGVVK	ENSG00000011304	PTBP1	P26599	471	482	VLFSSNGGVVK	1	1	PF00076	IPR000504	RNA recognition motif domain	457	518			1	1	0
VTNLLMLK	ENSG00000011304	PTBP1	P26599	84	92	VTNLLMLK	1	2								0	0	0
GHLTRLGLEFFDQPAVPLARAFLGQVLVRRLPNGTELRGRIVETEAYLGPEDEAAHSRGGRQTPRNRGMFMK	ENSG00000103152	MPG	P29372	80	152	LGLEFFDQPAVPLAR	1	1	PF02245	IPR003180	Methylpurine-DNA glycosylase (MPG)	88	283	128	147	1	0	1
PFGQVISTRILRDSSGTSRGVGFARMESTEK	ENSG00000153250	RBMS1	P29558	162	193	PFGQVISTR	1	2	PF00076	IPR000504	RNA recognition motif domain	142	207	175	184	1	1	1
TNLYIRGLPPHTTDQDLVK	ENSG00000153250	RBMS1	P29558	61	80	GLPPHTTDQDLVK	1	1	PF00076	IPR000504	RNA recognition motif domain	63	124	65	67	1	1	1
YIPNGRPWHREGEVRLAGMTLTYDPTTAAIQNGFYPSPYSIATNRMITQTSITPYIASPVSAYQVQSPSWMQPQPYILQHPGAVLTPSMEHTMSLQPASMISPLAQQMSHLSLGSTGTYMPATSAMQGAYLPQYAHMQTTAVPVEEASGQQQVAVETSNDHSPYTFQPNK	ENSG00000153250	RBMS1	P29558	236	406	LAGMTLTYDPTTAAIQNGFYPSPYSIATNR	1	1						224	406	0	0	1
AYFLGYMVHRLLLAALGRRELDDRDHYGNK	ENSG00000047315	POLR2B	P30876	361	391	LLLAALGR	1	1	PF04561,PF04563	IPR007642,IPR007644	RNA polymerase Rpb2; domain 2,RNA polymerase; beta subunit; protrusion	37	441			1	0	0
RDCSTFLRTSETGIVDQVMVTLNQEGYK	ENSG00000047315	POLR2B	P30876	889	917	TSETGIVDQVMVTLNQEGYK	1	1	PF00562	IPR007120	DNA-directed RNA polymerase; subunit 2; domain 6	706	1080			1	0	0
AAFAPFGRISDARVVK	ENSG00000116001	TIA1	P31483	123	139	AAFAPFGR	1	1	PF00076	IPR000504	RNA recognition motif domain	107	178			1	1	0
DTSSSTVVSTQRSQDHFHVFVGDLSPEITTEDIK	ENSG00000116001	TIA1	P31483	89	123	DTSSSTVVSTQR	1	1	PF00076	IPR000504	RNA recognition motif domain	107	178	79	103	1	1	1
GYGFVSFFNK	ENSG00000116001	TIA1	P31483	147	157	GYGFVSFFNK	1	1	PF00076	IPR000504	RNA recognition motif domain	107	178			1	1	0
GYSFVRFNSHESAAHAIVSVNGTTIEGHVVK	ENSG00000116001	TIA1	P31483	249	280	FNSHESAAHAIVSVNGTTIEGHVVK,GYSFVR	2	1	PF00076	IPR000504	RNA recognition motif domain	215	280			1	1	0
MIMDTAGNDPYCFVEFHEHRHAAAALAAMNGRK	ENSG00000116001	TIA1	P31483	37	70	HAAAALAAMNGR,HAAAALAAMNGRK	2	1	PF00076	IPR000504	RNA recognition motif domain	8	77			1	1	0
QLSYDEVVNQSSPSNCTVYCGGVTSGLTEQLMRQTFSPFGQIMEIRVFPDK	ENSG00000116001	TIA1	P31483	198	249	QTFSPFGQIMEIR	1	2	PF00076	IPR000504	RNA recognition motif domain	215	280	208	209	1	1	1
TLYVGNLSRDVTEALILQLFSQIGPCK	ENSG00000116001	TIA1	P31483	7	34	DVTEALILQLFSQIGPCK,TLYVGNLSR	2	1	PF00076	IPR000504	RNA recognition motif domain	8	77	0	7	1	1	1
WDAENAIQQMGGQWLGGRQIRTNWATRK	ENSG00000116001	TIA1	P31483	157	185	WDAENAIQQMGGQWLGGR	1	1	PF00076	IPR000504	RNA recognition motif domain	107	178	181	196	1	1	1
EEIVQFFQGLEIVPNGITLTMDYQGRSTGEAFVQFASK	ENSG00000096746	HNRNPH3	P31942	29	67	EEIVQFFQGLEIVPNGITLTMDYQGR,STGEAFVQFASK	2	1	PF00076	IPR000504	RNA recognition motif domain	18	86			1	1	0
EIAENALGK	ENSG00000096746	HNRNPH3	P31942	67	76	EIAENALGK	1	1	PF00076	IPR000504	RNA recognition motif domain	18	86			1	1	0
GFYDPPRRLLGQRPGPYDRPIGGRGGYYGAGRGSMYDRMRRGGDGYDGGYGGFDDYGGYNNYGYGNDGFDDRMRDGRGMGGHGYGGAGDASSGFHGGHFVHMRGLPFRATENDIANFFSPLNPIRVHIDIGADGRATGEADVEFVTHEDAVAAMSK	ENSG00000096746	HNRNPH3	P31942	97	253	ATENDIANFFSPLNPIR,ATGEADVEFVTHEDAVAAMSK,GFYDPPR,GFYDPPRR,GMGGHGYGGAGDASSGFHGGHFVHMR,LLGQRPGPYDR,LLGQRPGPYDRPIGGR,PGPYDRPIGGR,RLLGQR,VHIDIGADGR	10	1	PF00076	IPR000504	RNA recognition motif domain	198	261	99	167	1	1	1
HNGPNDASDGTVRLRGLPFGCSK	ENSG00000096746	HNRNPH3	P31942	6	29	GLPFGCSK,HNGPNDASDGTVR	2	1	PF00076	IPR000504	RNA recognition motif domain	18	86	0	9	1	1	1
NNMQHRYIELFLNSTPGGGSGMGGSGMGGYGRDGMDNQGGYGSVGRMGMGNNYSGGYGTPDGLGGYGRGGGGSGGYYGQGGMSGGGWRGMY	ENSG00000096746	HNRNPH3	P31942	255	346	DGMDNQGGYGSVGR,GGGGSGGYYGQGGMSGGGWR,MGMGNNYSGGYGTPDGLGGYGR,YIELFLNSTPGGGSGMGGSGMGGYGR	4	1	PF00076	IPR000504	RNA recognition motif domain	198	261	277	346	1	1	1
APKPDGPGGGPGGSHMGGNYGDDRRGGRGGYDRGGYRGRGGDRGGFRGGRGGGDRGGFGPGK	ENSG00000089280	FUS	P35637	448	510	APKPDGPGGGPGGSHMGGNYGDDR,APKPDGPGGGPGGSHMGGNYGDDRR	2	1	PF00641	IPR001876	Zinc finger; RanBP2-type	421	453	437	526	1	1	1
FGGPRDQGSRHDSEQDNSDNNTIFVQGLGENVTIESVADYFK	ENSG00000089280	FUS	P35637	264	306	HDSEQDNSDNNTIFVQGLGENVTIESVADYFK	1	1	PF00076	IPR000504	RNA recognition motif domain	286	365	0	286	1	1	1
MASNDYTQQATQSYGAYPTQPGQGYSQQSSQPYGQQSYSGYSQSTDTSGYGQSSYSSYGQSQNTGYGTQSTPQGYGSTGGYGSSQSSQSSYGQQSSYPGYGQQPAPSSTSGSYGSSSQSSSYGQPQSGSYSQQPSYGGQQQSYGQQQSYNPPQGYGQQNQYNSSSGGGGGGGGGGNYGQDQSSMSSGGGSGGGYGNQDQSGGGGSGGYGQQDRGGRGRGGSGGGGGGGGGGYNRSSGGYEPRGRGGGRGGRGGMGGSDRGGFNK	ENSG00000089280	FUS	P35637	0	264	GGSGGGGGGGGGGYNR	1	1						0	286	0	0	1
PDGPGGGPGGSHMGGNYGDDRRGGRGGYDRGGYRGRGGDRGGFRGGRGGGDRGGFGPGK	ENSG00000089280	FUS	P35637	451	510	PDGPGGGPGGSHMGGNYGDDR	1	1	PF00641	IPR001876	Zinc finger; RanBP2-type	421	453	437	526	1	1	1
VSFATRRADFNRGGGNGRGGRGRGGPMGRGGYGGGGSGGGGRGGFPSGGGGGGGQQRAGDWK	ENSG00000089280	FUS	P35637	365	427	VSFATR	1	2	PF00076,PF00641	IPR000504,IPR001876	RNA recognition motif domain,Zinc finger; RanBP2-type	286	453	368	432	1	1	1
MACARPLISVYSEK	ENSG00000174444	RPL4	P36578	0	14	PLISVYSEK	1	1						0	20	0	0	1
DSYSSRDYPSSRDTRDYAPPPRDYTYRDYGHSSSRDDYPSRGYSDRDGYGRDRDYSDHPSGGSYRDSYESYGNSRSAPPTRGPPPSYGGSSRYDDYSSSRDGYGGSRDSYSSSRSDLYSSGRDRVGRQERGLPPSMERGYPPPRDSYSSSSRGAPRGGGRGGSRSDRGGGRSRY	ENSG00000147274	RBMX	P38159	217	391	DDYPSR,DGYGGSR,DRDYSDHPSGGSYR,DSYESYGNSR,DSYSSR,DSYSSSR,DYAPPPR,DYGHSSSR,DYGHSSSRDDYPSR,DYSDHPSGGSYR,GLPPSMER,GPPPSYGGSSR,GYSDRDGYGR,SDLYSSGR,YDDYSSSR	15	1	PF08081	IPR012604	RBM1CTR	172	217	57	391	1	0	1
MVEADRPGK	ENSG00000147274	RBMX	P38159	0	9	VEADRPGK	1	3	PF00076	IPR000504	RNA recognition motif domain	9	80	0	6	1	1	1
PSFESGRRGPPPPPRSRGPPRGLRGGRGGSGGTRGPPSRGGHMDDGGYSMNFNMSSSRGPLPVK	ENSG00000147274	RBMX	P38159	86	150	GGHMDDGGYSMNFNMSSSR,PSFESGR,RGPPPPPR	3	1						57	391	0	0	1
RGPPPRSGGPPPK	ENSG00000147274	RBMX	P38159	150	163	RGPPPR	1	5						57	391	0	0	1
RSAPSGPVRSSSGMGGRAPVSRGRDSYGGPPRREPLPSRRDVYLSPRDDGYSTK	ENSG00000147274	RBMX	P38159	163	217	DSYGGPPRR,DVYLSPR,REPLPSR	3	2	PF08081	IPR012604	RBM1CTR	172	217	57	391	1	0	1
VEQATKPSFESGRRGPPPPPRSRGPPRGLRGGRGGSGGTRGPPSRGGHMDDGGYSMNFNMSSSRGPLPVK	ENSG00000147274	RBMX	P38159	80	150	VEQATKPSFESGR	1	1	PF00076	IPR000504	RNA recognition motif domain	9	80	57	391	1	1	1
YGRIVEVLLMK	ENSG00000147274	RBMX	P38159	30	41	IVEVLLMK	1	2	PF00076	IPR000504	RNA recognition motif domain	9	80			1	1	0
EQIYDVYRYLPPATQVVLISATLPHEILEMTNK	ENSG00000141543	EIF4A3	P38919	198	231	YLPPATQVVLISATLPHEILEMTNK	1	1	PF00270	IPR011545	DEAD/DEAH box helicase domain	62	225			1	1	0
LDYGQHVVAGTPGRVFDMIRRRSLRTRAIK	ENSG00000141543	EIF4A3	P38919	152	182	LDYGQHVVAGTPGR,VFDMIR	2	1	PF00270	IPR011545	DEAD/DEAH box helicase domain	62	225			1	1	0
RDELTLEGIK	ENSG00000141543	EIF4A3	P38919	242	252	RDELTLEGIK	1	1								0	0	0
TATFSISVLQCLDIQVRETQALILAPTRELAVQIQK	ENSG00000141543	EIF4A3	P38919	88	124	ELAVQIQK,ETQALILAPTR	2	1	PF00270	IPR011545	DEAD/DEAH box helicase domain	62	225			1	1	0
ELAPYDENWFYTRAASTARHLYLRGGAGVGSMTK	ENSG00000105372	RPS19	P39019	43	77	ELAPYDENWFYTR	1	1	PF01090	IPR001266	Ribosomal protein S19e	4	139			1	1	0
AGMTHIVREVDRPGSK	ENSG00000100316	RPL3	P39023	50	66	AGMTHIVREVDR	1	1	PF00297	IPR000597	Ribosomal protein L3	0	375	64	66	1	1	1
MAEVQVLVLDGRGHLLGRLAAIVAK	ENSG00000142541	RPL13A	P40429	0	25	AEVQVLVLDGR,GHLLGR	2	1	PF00572	IPR005822	Ribosomal protein L13	14	116	0	2	1	1	1
QVLLGRK	ENSG00000142541	RPL13A	P40429	25	32	QVLLGR	1	1	PF00572	IPR005822	Ribosomal protein L13	14	116			1	1	0
YLAFLRK	ENSG00000142541	RPL13A	P40429	53	60	YLAFLR	1	1	PF00572	IPR005822	Ribosomal protein L13	14	116			1	1	0
ARLTEGCSFRRK	ENSG00000177954	RPS27	P42677	70	82	LTEGCSFR	1	2	PF01667	IPR000592	Ribosomal protein S27e	27	82	74	84	1	1	1
DGRYCQEPRGPTEAVGYFLYNLIDSMSDSEVQAK	ENSG00000138095	LRPPRC	P42704	566	600	GPTEAVGYFLYNLIDSMSDSEVQAK	1	1								0	0	0
DIQEESTFSSRK	ENSG00000138095	LRPPRC	P42704	66	78	DIQEESTFSSR	1	1						68	76	0	0	1
DLPVTEAVFSALVTGHARAGDMENAENILTVMRDAGIEPGPDTYLALLNAYAEK	ENSG00000138095	LRPPRC	P42704	226	280	DAGIEPGPDTYLALLNAYAEK,DLPVTEAVFSALVTGHAR	2	1	PF17177	IPR033443	Pentacotripeptide-repeat region of PROPR	221	329			1	0	0
EDGPSVFGSFFLQHCVTMNTPVEK	ENSG00000138095	LRPPRC	P42704	365	389	EDGPSVFGSFFLQHCVTMNTPVEK	1	1								0	0	0
EQNIVFNAETYSNLIK	ENSG00000138095	LRPPRC	P42704	1059	1075	EQNIVFNAETYSNLIK	1	1								0	0	0
FSPTDFLAK	ENSG00000138095	LRPPRC	P42704	178	187	FSPTDFLAK	1	1	PF13812	IPR002885	Pentatricopeptide repeat	147	207			1	1	0
GETDLIQK	ENSG00000138095	LRPPRC	P42704	868	876	GETDLIQK	1	1								0	0	0
GFTLNDAANSRLIITQVRRDYLK	ENSG00000138095	LRPPRC	P42704	1098	1121	GFTLNDAANSR,LIITQVR	2	1								0	0	0
GMQELGVHPDQETYTDYVIPCFDSVNSARAILQENGCLSDSDMFSQAGLRSEAANGNLDFVLSFLK	ENSG00000138095	LRPPRC	P42704	463	529	AILQENGCLSDSDMFSQAGLR,GMQELGVHPDQETYTDYVIPCFDSVNSAR,SEAANGNLDFVLSFLK	3	1								0	0	0
IIETPGIRARSARLQWFCDRCVANNQVETLEK	ENSG00000138095	LRPPRC	P42704	909	941	CVANNQVETLEK,IIETPGIR,LQWFCDR	3	1								0	0	0
IPENIYRGIRNLLESYHVPELIK	ENSG00000138095	LRPPRC	P42704	617	640	IPENIYR	1	1								0	0	0
ISIMAERLANQFAIYK	ENSG00000138095	LRPPRC	P42704	1236	1252	ISIMAER,LANQFAIYK	2	1								0	0	0
ISNQFDWALMRLDLSVRRTGRIPK	ENSG00000138095	LRPPRC	P42704	78	102	ISNQFDWALMR,LDLSVR	2	1								0	0	0
LEDVALQILLACPVSK	ENSG00000138095	LRPPRC	P42704	349	365	LEDVALQILLACPVSK	1	1								0	0	0
LEERTEFAHRIWDTLQK	ENSG00000138095	LRPPRC	P42704	138	155	IWDTLQK,TEFAHR	2	1	PF13812	IPR002885	Pentatricopeptide repeat	147	207			1	1	0
LGAVYDVSHYNALLK	ENSG00000138095	LRPPRC	P42704	155	170	LGAVYDVSHYNALLK	1	1	PF13812	IPR002885	Pentatricopeptide repeat	147	207			1	1	0
LVELTQK	ENSG00000138095	LRPPRC	P42704	941	948	LVELTQK	1	2								0	0	0
MEEANIQPNRVTYQRLIASYCNVGDIEGASK	ENSG00000138095	LRPPRC	P42704	187	218	LIASYCNVGDIEGASK,MEEANIQPNR	2	1	PF13812	IPR002885	Pentatricopeptide repeat	147	207			1	1	0
NVQGIIEILK	ENSG00000138095	LRPPRC	P42704	453	463	NVQGIIEILK	1	1								0	0	0
PVTDFFLQLVDAGK	ENSG00000138095	LRPPRC	P42704	1252	1266	PVTDFFLQLVDAGK	1	1								0	0	0
PVTDFFLQLVDAGKVDDARALLQRCGAIAEQTPILLLFLLRNSRK	ENSG00000138095	LRPPRC	P42704	1252	1297	PVTDFFLQLVDAGKVDDAR	1	1								0	0	0
SELHLMDRDLLQIIFSFSK	ENSG00000138095	LRPPRC	P42704	295	314	DLLQIIFSFSK	1	1	PF17177	IPR033443	Pentacotripeptide-repeat region of PROPR	221	329			1	0	0
SNTLPISLQSIRSSLLLGFRRSMNINLWSEITELLYK	ENSG00000138095	LRPPRC	P42704	529	566	SMNINLWSEITELLYK,SNTLPISLQSIR,SSLLLGFR	3	1								0	0	0
TLRLLAEILREGNQEVPFDVPELWYEDEK	ENSG00000138095	LRPPRC	P42704	991	1020	LLAEILR	1	1								0	0	0
TVLDQQQTPSRLAVTRVIQALAMK	ENSG00000138095	LRPPRC	P42704	1128	1152	TVLDQQQTPSR,VIQALAMK	2	1								0	0	0
TVQLTSSELESTLETLK	ENSG00000138095	LRPPRC	P42704	655	672	TVQLTSSELESTLETLK	1	1								0	0	0
VDDARALLQRCGAIAEQTPILLLFLLRNSRK	ENSG00000138095	LRPPRC	P42704	1266	1297	CGAIAEQTPILLLFLLR	1	1								0	0	0
VEDALNLK	ENSG00000138095	LRPPRC	P42704	726	734	VEDALNLK	1	1	PF01535	IPR002885	Pentatricopeptide repeat	713	736			1	1	0
VFNDTCRSGGLGGSHALLLLRSCGSLLPELK	ENSG00000138095	LRPPRC	P42704	107	138	SCGSLLPELK,SGGLGGSHALLLLR,VFNDTCR	3	1								0	0	0
VIEEQLEPAVEK	ENSG00000138095	LRPPRC	P42704	1224	1236	VIEEQLEPAVEK	1	1								0	0	0
VIEPQYFGLAYLFRK	ENSG00000138095	LRPPRC	P42704	1209	1224	VIEPQYFGLAYLFR	1	1								0	0	0
VIEPQYFGLAYLFRKVIEEQLEPAVEK	ENSG00000138095	LRPPRC	P42704	1209	1236	KVIEEQLEPAVEK	1	1								0	0	0
VLPRIHDVLCK	ENSG00000138095	LRPPRC	P42704	853	864	IHDVLCK	1	1								0	0	0
VTCERRYIPDAMNLILLLVTEK	ENSG00000138095	LRPPRC	P42704	327	349	YIPDAMNLILLLVTEK	1	1	PF17177	IPR033443	Pentacotripeptide-repeat region of PROPR	221	329			1	0	0
VYLQNEYK	ENSG00000138095	LRPPRC	P42704	170	178	VYLQNEYK	1	1	PF13812	IPR002885	Pentatricopeptide repeat	147	207			1	1	0
YAGEPVPFIEPPESFEFYAQQLRK	ENSG00000138095	LRPPRC	P42704	1364	1388	YAGEPVPFIEPPESFEFYAQQLR	1	1								0	0	0
YVGLVRVLAK	ENSG00000138095	LRPPRC	P42704	750	760	YVGLVR	1	1	PF01535	IPR002885	Pentatricopeptide repeat	752	779			1	1	0
ALWFQGRCVK	ENSG00000015479	MATR3	P43243	555	565	ALWFQGR	1	2								0	0	0
EWSQHINGASHSRRCQLLLEIYPEWNPDNDTGHTMGDPFMLQQSTNPAPGILGPPPPSFHLGGPAVGPRGNLGAGNGNLQGPRHMQK	ENSG00000015479	MATR3	P43243	304	391	EWSQHINGASHSR,GNLGAGNGNLQGPR	2	2						332	394	0	0	1
GRVETSRVVHIMDFQRGK	ENSG00000015479	MATR3	P43243	391	409	GRVETSR,VVHIMDFQR	2	2						332	394	0	0	1
INEAFIEMATTEDAQAAVDYYTTTPALVFGK	ENSG00000015479	MATR3	P43243	433	464	INEAFIEMATTEDAQAAVDYYTTTPALVFGK	1	2								0	0	0
ITPENLPQILLQLK	ENSG00000015479	MATR3	P43243	132	146	ITPENLPQILLQLK	1	2						126	219	0	0	1
LVLRIPNRGIDLLK	ENSG00000015479	MATR3	P43243	574	588	GIDLLK	1	2						584	781	0	0	1
NLRYQLLQLVEPFGVISNHLILNK	ENSG00000015479	MATR3	P43243	409	433	YQLLQLVEPFGVISNHLILNK	1	2								0	0	0
NYILMRMK	ENSG00000015479	MATR3	P43243	524	532	NYILMR	1	2								0	0	0
PVRVHLSQK	ENSG00000015479	MATR3	P43243	464	473	VHLSQK	1	2						473	476	0	0	1
QELGRVIHLSNLPHSGYSDSAVLK	ENSG00000015479	MATR3	P43243	491	515	VIHLSNLPHSGYSDSAVLK	1	2								0	0	0
RHFRRDSFDDRGPSLNPVLDYDHGSRSQESGYYDRMDYEDDRLRDGERCRDDSFFGETSHNYHK	ENSG00000015479	MATR3	P43243	181	245	DSFDDRGPSLNPVLDYDHGSR,GPSLNPVLDYDHGSR,MDYEDDRLR,SQESGYYDR	4	2						143	219	0	0	1
RRRTEEGPTLSYGRDGRSATREPPYRVPRDDWEEK	ENSG00000015479	MATR3	P43243	146	181	SATREPPYR,TEEGPTLSYGR	2	2						143	219	0	0	1
SFQQSSLSRDSQGHGRDLSAAGIGLLAAATQSLSMPASLGRMNQGTARLASLMNLGMSSSLNQQGAHSALSSASTSSHNLQSIFNIGSRGPLPLSSQHRGDADQASNILASFGLSARDLDELSRYPEDK	ENSG00000015479	MATR3	P43243	3	132	DLDELSR,DLDELSRYPEDK,DLSAAGIGLLAAATQSLSMPASLGR,GDADQASNILASFGLSAR,GPLPLSSQHR	5	2						0	139	0	0	1
SQAFIEMETREDAMAMVDHCLK	ENSG00000015479	MATR3	P43243	532	554	SQAFIEMETR	1	2								0	0	0
HIMGQNVADYMRYLMEEDEDAYK	ENSG00000122406	RPL5	P46777	197	220	YLMEEDEDAYK	1	1	PF14204	IPR025607	Ribosomal protein L5 eukaryotic/L18 archaeal; C-terminal	191	283			1	1	0
VGLTNYAAAYCTGLLLARRLLNRFGMDK	ENSG00000122406	RPL5	P46777	89	117	VGLTNYAAAYCTGLLLAR	1	1	PF17144	IPR005485	Ribosomal protein L5 eukaryotic/L18 archaeal	13	176			1	1	0
YRMIVRVTNRDIICQIAYARIEGDMIVCAAYAHELPK	ENSG00000122406	RPL5	P46777	48	85	DIICQIAYAR,IEGDMIVCAAYAHELPK	2	1	PF17144	IPR005485	Ribosomal protein L5 eukaryotic/L18 archaeal	13	176			1	1	0
HIDFSLRSPYGGGRPGRVK	ENSG00000170889	RPS9	P46781	155	174	HIDFSLR	1	2						161	194	0	0	1
LIGEYGLRNK	ENSG00000170889	RPS9	P46781	30	40	LIGEYGLR	1	2	PF00163	IPR001912	Ribosomal protein S4/S9; N-terminal	18	63			1	1	0
AEAGAGSATEFQFRGGFGRGRGQPPQ	ENSG00000124614	RPS10	P46783	139	165	AEAGAGSATEFQFR	1	1						90	165	0	0	1
EQFAWRHFYWYLTNEGIQYLRDYLHLPPEIVPATLRRSRPETGRPRPK	ENSG00000124614	RPS10	P46783	59	107	DYLHLPPEIVPATLR,DYLHLPPEIVPATLRR,EQFAWR,HFYWYLTNEGIQYLR,SRPETGRPR,SRPETGRPRPK	6	2	PF03501	IPR005326	Plectin/S10; N-terminal	2	97	90	165	1	0	1
GLEGERPARLTRGEADRDTYRRSAVPPGADK	ENSG00000124614	RPS10	P46783	107	138	GEADRDTYRR,GLEGERPAR	2	2						90	165	0	0	1
KAEAGAGSATEFQFRGGFGRGRGQPPQ	ENSG00000124614	RPS10	P46783	138	165	KAEAGAGSATEFQFR	1	1						90	165	0	0	1
NRIAIYELLFK	ENSG00000124614	RPS10	P46783	6	17	IAIYELLFK	1	2	PF03501	IPR005326	Plectin/S10; N-terminal	2	97			1	0	0
LHHSLSFSGFPSGHHQPPGGLESPLLLDSPTSRTPPPPSCSSASSCSSSASSCSSASAASTPSGAPTCCASAAAAAAAALLYGTGGAEDLLAPGAPCAACSSASCANNAFAFGPELSSLITPLAIQTHNFAAVAAAAYYRSQQQQQQQGLAPPAQPPAPPSATLPAGAAAPPSPPFSFQLPRRLSDSPVFDAPPSPPDSLSDRDSYLSGSLSSGSLSGSESPSLDPGRRLPIFSRLSISDD	ENSG00000152518	ZFP36L2	P47974	253	494	RLPIFSR	1	1						252	494	0	0	1
TELCRTFHTIGFCPYGPRCHFIHNADERRPAPSGGASGDLRAFGTRDALHLGFPREPRPK	ENSG00000152518	ZFP36L2	P47974	193	253	CHFIHNADER,DALHLGFPR	2	1	PF00642	IPR000571	Zinc finger; CCCH-type	191	216	216	253	1	1	1
EGTLTQVPLAPPPPGAPPSPAPARFTARGGRVFTPRGVPSRRGRGGGRPPPQVCPGWSPPAK	ENSG00000204469	PRRC2A	P48634	1128	1190	EGTLTQVPLAPPPPGAPPSPAPAR	1	1						794	1829	0	0	1
ETPPNGNLSPAPRLRRDYSYERVGPTSCRGRGRGEYFARGRGFRGTYGGRGRGARSREFRSYREFRGDDGRGGGTGGPNHPPAPRGRTASETRSEGSEYEEIPK	ENSG00000204469	PRRC2A	P48634	995	1099	ETPPNGNLSPAPR,GDDGRGGGTGGPNHPPAPR,GGGTGGPNHPPAPR,SEGSEYEEIPK	4	1						794	1829	0	0	1
LHHGHDPRGGLQPSGPPQFPPYRGMMPPFMYPPYLPFPPPYGPQGPYRYPTPDGPSRFPRVAGPRGSGPPMRLVEPVGRPSILK	ENSG00000204469	PRRC2A	P48634	224	308	LVEPVGRPSILK	1	1						29	716	0	0	1
LIPGPLSPVARGGSNGGSNVGMEDGERPRRRRHGRAQQQDK	ENSG00000204469	PRRC2A	P48634	1212	1253	GGSNGGSNVGMEDGERPR,LIPGPLSPVAR	2	1						794	1829	0	0	1
NRSRPPEERPPGLPLPPPPPSSSAVFRLDQVIHSNPAGIQQALAQLSSRQGSVTAPGGHPRHK	ENSG00000204469	PRRC2A	P48634	1437	1500	LDQVIHSNPAGIQQALAQLSSR	1	1						794	1829	0	0	1
HIFVFQASHPLSWGRILFIGGITAPTVRQYYAYLTDTQCK	ENSG00000156471	PTDSS1	P48651	308	348	ILFIGGITAPTVR	1	1	PF03034	IPR004277	Phosphatidyl serine synthase	95	372			1	0	0
MVQRLTYRRRLSYNTASNK	ENSG00000109475	RPL34	P49207	0	19	LSYNTASNK	1	1	PF01199	IPR008195	Ribosomal protein L34Ae	0	96	0	22	1	1	1
MYPYHRDEPPRAPWNHGEERGHEEFPLDGRNAPMERERLDDWDRERYWRECERDYQDDTLELYNREDRFSAPPSRSHDGDRRGPWWDDWERDQDMDEDYNREMERDMDRDVDRISRPMDMYDRSLDNEWDRDYGRPLDEQESQFRERDIPSLPPLPPLPPLPPLDRYRDDRWREERNREHGYDRDFRDRGELRIREYPERGDTWREK	ENSG00000119596	YLPM1	P49750	984	1191	DIPSLPPLPPLPPLPPLDR	1	1						416	1250	0	0	1
EDIFRRFPVAPLIPYPLITK	ENSG00000119707	RBM25	P49756	241	261	FPVAPLIPYPLITK	1	1						217	265	0	0	1
LVAIVDVIDQNRALVDGPCTQVRRQAMPFK	ENSG00000188846	RPL14	P50914	23	53	LVAIVDVIDQNR	1	1	PF01929	IPR002784	Ribosomal protein L14e domain	46	120			1	1	0
MTDFDRFK	ENSG00000188846	RPL14	P50914	103	111	MTDFDR	1	1	PF01929	IPR002784	Ribosomal protein L14e domain	46	120			1	1	0
MVFRRFVEVGRVAYVSFGPHAGK	ENSG00000188846	RPL14	P50914	0	23	FVEVGR	1	1								0	0	0
DELSDWSLAGEDDRDSRHQRDSRRRPGGRGRSVSGGRGRGGPRGGK	ENSG00000114416	FXR1	P51114	416	462	DELSDWSLAGEDDRDSR	1	1	PF12235,PF16096	IPR022034,IPR032172	Fragile X-related 1 protein; C-terminal core,Fragile X-related 1 protein; C-terminal region 1	378	534	374	533	1	1	1
EVEQLRMERLQIDEQLRQIGSRSYSGRGRGRRGPNYTSGYGTNSELSNPSETESERK	ENSG00000114416	FXR1	P51114	359	416	EVEQLR,LQIDEQLR,RGPNYTSGYGTNSELSNPSETESER,RGPNYTSGYGTNSELSNPSETESERK	4	1	PF12235	IPR022034	Fragile X-related 1 protein; C-terminal core	353	456	374	533	1	1	1
QLAAAFHEEFVVREDLMGLAIGTHGSNIQQARK	ENSG00000114416	FXR1	P51114	213	246	QLAAAFHEEFVVR	1	1	PF00013	IPR004088	K Homology domain; type 1	220	276			1	1	0
AGYSTDESSSSSLHATRTYGGSYGGRGRGRRTGGPAYGPSSDVSTASETESEK	ENSG00000129245	FXR2	P51116	406	459	AGYSTDESSSSSLHATR,RTGGPAYGPSSDVSTASETESEK,TGGPAYGPSSDVSTASETESEK	3	1	PF12235	IPR022034	Fragile X-related 1 protein; C-terminal core	363	491	384	673	1	1	1
AGYSTDESSSSSLHATRTYGGSYGGRGRGRRTGGPAYGPSSDVSTASETESEKREEPNRAGPGDRDPPTRGEESRRRPTGGRGRGPPPAPRPTSRYNSSSISSVLK	ENSG00000129245	FXR2	P51116	406	512	TGGPAYGPSSDVSTASETESEKR	1	1	PF12235,PF16096	IPR022034,IPR032172	Fragile X-related 1 protein; C-terminal core,Fragile X-related 1 protein; C-terminal region 1	363	577	384	673	1	1	1
DPDSNPYSLLDTSEPEPPVDSEPGEPPPASARRRRSRRRRTDEDRTVMDGGLESDGPNMTENGLEDESRPQRRNRSRRRRNRGNRTDGSISGDRQPVTVADYISRAESQSRQRPPLERTK	ENSG00000129245	FXR2	P51116	512	632	DPDSNPYSLLDTSEPEPPVDSEPGEPPPASAR,QRPPLER	2	1	PF16096	IPR032172	Fragile X-related 1 protein; C-terminal region 1	502	577	384	673	1	0	1
DPDSNPYSLLDTSEPEPPVDSEPGEPPPASARRRRSRRRRTDEDRTVMDGGLESDGPNMTENGLEDESRPQRRNRSRRRRNRGNRTDGSISGDRQPVTVADYISRAESQSRQRPPLERTKPSEDSLSGQK	ENSG00000129245	FXR2	P51116	512	642	TKPSEDSLSGQK	1	1	PF16096	IPR032172	Fragile X-related 1 protein; C-terminal region 1	502	577	384	673	1	0	1
NPREEGMVPFIFVGTRENISNAQALLEYHLSYLQEVEQLRLERLQIDEQLRQIGLGFRPPGSGRGSGGSDK	ENSG00000129245	FXR2	P51116	335	406	EEGMVPFIFVGTR,ENISNAQALLEYHLSYLQEVEQLR,LQIDEQLR	3	1	PF00013,PF12235	IPR004088,IPR022034	K Homology domain; type 1,Fragile X-related 1 protein; C-terminal core	294	491	327	673	1	1	1
QLAAAFQEEFTVREDLMGLAIGTHGANIQQARK	ENSG00000129245	FXR2	P51116	223	256	QLAAAFQEEFTVR	1	1	PF00013	IPR004088	K Homology domain; type 1	230	289			1	1	0
REEPNRAGPGDRDPPTRGEESRRRPTGGRGRGPPPAPRPTSRYNSSSISSVLK	ENSG00000129245	FXR2	P51116	459	512	AGPGDRDPPTRGEESR,GPPPAPRPTSR,YNSSSISSVLK	3	1	PF12235,PF16096	IPR022034,IPR032172	Fragile X-related 1 protein; C-terminal core,Fragile X-related 1 protein; C-terminal region 1	363	577	384	673	1	1	1
VPGVTAIELGEETCTFRIYGETPEACRQARSYLEFSEDSVQVPRNLVGK	ENSG00000129245	FXR2	P51116	256	305	SYLEFSEDSVQVPR	1	1	PF00013	IPR004088	K Homology domain; type 1	230	362			1	1	0
TLVEYQELTGARIQISK	ENSG00000139910	NOVA1	P51513	445	462	TLVEYQELTGAR	1	2	PF00013	IPR004088	K Homology domain; type 1	426	492			1	1	0
EDTEEYNLRDYFEK	ENSG00000170144	HNRNPA3	P51991	134	148	EDTEEYNLR	1	1	PF00076	IPR000504	RNA recognition motif domain	127	191			1	1	0
EPEQLRK	ENSG00000170144	HNRNPA3	P51991	29	36	EPEQLR,EPEQLRK	2	3	PF00076	IPR000504	RNA recognition motif domain	36	94	0	36	1	1	1
GGSFGGRSSGSPYGGGYGSGGGSGGYGSRRF	ENSG00000170144	HNRNPA3	P51991	347	378	GGSFGGR,SSGSPYGGGYGSGGGSGGYGSR	2	1						334	378	0	0	1
IETIEVMEDRQSGK	ENSG00000170144	HNRNPA3	P51991	151	165	IETIEVMEDR	1	1	PF00076	IPR000504	RNA recognition motif domain	127	191			1	1	0
MEVKPPPGRPQPDSGRRRRRRGEEGHDPK	ENSG00000170144	HNRNPA3	P51991	0	29	MEVKPPPGR,MEVKPPPGRPQPDSGR,MEVKPPPGRPQPDSGRR	3	1						0	36	0	0	1
PGAHLTVK	ENSG00000170144	HNRNPA3	P51991	118	126	PGAHLTVK	1	3								0	0	0
PPPGRPQPDSGRRRRRRGEEGHDPK	ENSG00000170144	HNRNPA3	P51991	4	29	RGEEGHDPK	1	1						0	36	0	0	1
QEMQSAGSQRGRGGGSGNFMGRGGNFGGGGGNFGRGGNFGGRGGYGGGGGGSRGSYGGGDGGYNGFGGDGGNYGGGPGYSSRGGYGGGGPGYGNQGGGYGGGGGYDGYNEGGNFGGGNYGGGGNYNDFGNYSGQQQSNYGPMK	ENSG00000170144	HNRNPA3	P51991	204	347	GGNFGGGGGNFGR,GGNFGGR,QEMQSAGSQR	3	1						200	378	0	0	1
ACQIFVRNLPFDFTWK	ENSG00000099783	HNRNPM	P52272	651	667	ACQIFVR,NLPFDFTWK	2	1	PF00076	IPR000504	RNA recognition motif domain	654	722			1	1	0
EVFSMAGVVVRADILEDK	ENSG00000099783	HNRNPM	P52272	221	239	EVFSMAGVVVR	1	1	PF00076	IPR000504	RNA recognition motif domain	205	274			1	1	0
FESPEVAERACRMMNGMK	ENSG00000099783	HNRNPM	P52272	698	716	FESPEVAER	1	1	PF00076	IPR000504	RNA recognition motif domain	654	722			1	1	0
FNECGHVLYADIK	ENSG00000099783	HNRNPM	P52272	672	685	FNECGHVLYADIK	1	1	PF00076	IPR000504	RNA recognition motif domain	654	722			1	1	0
MGGMEGPFGGGMENMGRFGSGMNMGRINEILSNALK	ENSG00000099783	HNRNPM	P52272	345	381	FGSGMNMGR,MGGMEGPFGGGMENMGR	2	1						353	360	0	0	1
QGGGGGGGSVPGIERMGPGIDRLGGAGMERMGAGLGHGMDRVGSEIERMGLVMDRMGSVERMGSGIERMGPLGLDHMASSIERMGQTMERIGSGVERMGAGMGFGLERMAAPIDRVGQTIERMGSGVERMGPAIERMGLSMERMVPAGMGAGLERMGPVMDRMATGLERMGANNLERMGLERMGANSLERMGLERMGANSLERMGPAMGPALGAGIERMGLAMGGGGGASFDRAIEMERGNFGGSFAGSFGGAGGHAPGVARK	ENSG00000099783	HNRNPM	P52272	388	651	AIEMER,GNFGGSFAGSFGGAGGHAPGVAR,IGSGVER,LGGAGMER,MAAPIDR,MATGLER,MGAGLGHGMDR,MGAGMGFGLER,MGANNLER,MGLAMGGGGGASFDR,MGLSMER,MGLVMDR,MGPAIER,MGPAMGPALGAGIER,MGPGIDR,MGPLGLDHMASSIER,MGPVMDR,MGQTMER,MGSGIER,MGSGVER,MGSVER,MVPAGMGAGLER,QGGGGGGGSVPGIER,VGQTIER,VGSEIER	25	1						385	645	0	0	1
RGGNRFEPYANPTK	ENSG00000099783	HNRNPM	P52272	55	69	FEPYANPTK	1	1	PF11532	IPR024666	Heterogeneous nuclear ribonucleoprotein M; PY nuclear localisation signal	40	70	0	65	1	0	1
RYRAFITNIPFDVK	ENSG00000099783	HNRNPM	P52272	69	83	AFITNIPFDVK	1	1	PF00076,PF11532	IPR000504,IPR024666	RNA recognition motif domain,Heterogeneous nuclear ribonucleoprotein M; PY nuclear localisation signal	40	143			1	1	0
VGEVTYVELLMDAEGK	ENSG00000099783	HNRNPM	P52272	94	110	VGEVTYVELLMDAEGK	1	1	PF00076	IPR000504	RNA recognition motif domain	73	143			1	1	0
VMATTGGMGMGPGGPGMITIPPSILNNPNIPNEIIHALQAGRLGSTVFVANLDYK	ENSG00000099783	HNRNPM	P52272	159	214	LGSTVFVANLDYK,VMATTGGMGMGPGGPGMITIPPSILNNPNIPNEIIHALQAGR	2	1	PF00076	IPR000504	RNA recognition motif domain	205	274	158	179	1	1	1
NPAPPIDAVEQILPTLVRLLHHDDPEVLADTCWAISYLTDGPNERIGMVVK	ENSG00000182481	KPNA2	P52292	240	291	NPAPPIDAVEQILPTLVR	1	1	PF00514	IPR000225	Armadillo	248	321			1	0	0
ALRSDSYVELSQYRDQHFRGDNEEQEK	ENSG00000114503	NCBP2	P52298	7	34	SDSYVELSQYR	1	1						0	30	0	0	1
ATENDIYNFFSPLNPVRVHIEIGPDGRVTGEADVEFATHEEAVAAMSK	ENSG00000169813	HNRNPF	P52597	299	347	ATENDIYNFFSPLNPVR,VHIEIGPDGR,VTGEADVEFATHEEAVAAMSK	3	1	PF00076	IPR000504	RNA recognition motif domain	292	356			1	1	0
DRANMQHRYIELFLNSTTGASNGAYSSQVMQGMGVSAAQATYSGLESQSVSGCYGAGYSGQNSMGGYD	ENSG00000169813	HNRNPF	P52597	347	415	DRANMQHR	1	1	PF00076	IPR000504	RNA recognition motif domain	292	356	392	415	1	1	1
DRESMGHRYIEVFK	ENSG00000169813	HNRNPF	P52597	73	87	DRESMGHR	1	1								0	0	0
EEIVQFFSGLEIVPNGITLPVDPEGK	ENSG00000169813	HNRNPF	P52597	124	150	EEIVQFFSGLEIVPNGITLPVDPEGK	1	1	PF00076	IPR000504	RNA recognition motif domain	113	181			1	1	0
FMSVQRPGPYDRPGTARRYIGIVK	ENSG00000169813	HNRNPF	P52597	200	224	FMSVQR,FMSVQRPGPYDR,FMSVQRPGPYDRPGTAR,PGPYDRPGTAR,RYIGIVK	5	1						201	216	0	0	1
HSGPNSADSANDGFVRLRGLPFGCTK	ENSG00000169813	HNRNPF	P52597	98	124	HSGPNSADSANDGFVR	1	1	PF00076	IPR000504	RNA recognition motif domain	113	181			1	1	0
ITGEAFVQFASQELAEK	ENSG00000169813	HNRNPF	P52597	150	167	ITGEAFVQFASQELAEK	1	1	PF00076	IPR000504	RNA recognition motif domain	113	181			1	1	0
LRGLPWSCSVEDVQNFLSDCTIHDGAAGVHFIYTREGRQSGEAFVELGSEDDVK	ENSG00000169813	HNRNPF	P52597	14	68	QSGEAFVELGSEDDVK	1	1								0	0	0
MMLGPEGGEGFVVK	ENSG00000169813	HNRNPF	P52597	0	14	MLGPEGGEGFVVK	1	1						0	7	0	0	1
QAGLERMRPGAYSTGYGGYEEYSGLSDGYGFTTDLFGRDLSYCLSGMYDHRYGDSEFTVQSTTGHCVHMRGLPYK	ENSG00000169813	HNRNPF	P52597	224	299	DLSYCLSGMYDHR,MRPGAYSTGYGGYEEYSGLSDGYGFTTDLFGR,YGDSEFTVQSTTGHCVHMR	3	1	PF00076,PF08080	IPR000504,IPR012996	RNA recognition motif domain,Zinc finger; CHHC-type	254	356			1	1	0
SHRTEMDWVLK	ENSG00000169813	HNRNPF	P52597	87	98	TEMDWVLK	1	1								0	0	0
SSQEEVRSYSDPPLK	ENSG00000169813	HNRNPF	P52597	185	200	SYSDPPLK	1	1						195	198	0	0	1
TIMLRGLPITITESDIREMMESFEGPQPADVRLMK	ENSG00000003756	RBM5	P52756	98	133	GLPITITESDIR	1	1	PF00076	IPR000504	RNA recognition motif domain	99	162	98	127	1	1	1
AGYVDFENGQWATDDIPDDLNSIRAAPGEFRAIMEMPSFYSHGLPRCSPYK	ENSG00000160710	ADAR	P55265	443	494	AGYVDFENGQWATDDIPDDLNSIR	1	1						440	443	0	0	1
DRETMGHRYVEVFK	ENSG00000126945	HNRNPH2	P55795	73	87	DRETMGHR	1	2	PF00076	IPR000504	RNA recognition motif domain	13	82			1	1	0
EEIVQFFSGLEIVPNGMTLPVDFQGRSTGEAFVQFASQEIAEK	ENSG00000126945	HNRNPH2	P55795	124	167	EEIVQFFSGLEIVPNGMTLPVDFQGR,STGEAFVQFASQEIAEK	2	1	PF00076	IPR000504	RNA recognition motif domain	113	181			1	1	0
HTGPNSPDTANDGFVRLRGLPFGCSK	ENSG00000126945	HNRNPH2	P55795	98	124	GLPFGCSK,HTGPNSPDTANDGFVR	2	2	PF00076	IPR000504	RNA recognition motif domain	113	181			1	1	0
LMAMQRPGPYDRPGAGRGYNSIGRGAGFERMRRGAYGGGYGGYDDYGGYNDGYGFGSDRFGRDLNYCFSGMSDHRYGDGGSSFQSTTGHCVHMRGLPYRATENDIYNFFSPLNPMRVHIEIGPDGRVTGEADVEFATHEDAVAAMAK	ENSG00000126945	HNRNPH2	P55795	200	347	ATENDIYNFFSPLNPMR,DLNYCFSGMSDHR,GAYGGGYGGYDDYGGYNDGYGFGSDR,LMAMQR,LMAMQRPGPYDR,RGAYGGGYGGYDDYGGYNDGYGFGSDR,VHIEIGPDGR,VTGEADVEFATHEDAVAAMAK,YGDGGSSFQSTTGHCVHMR	9	1	PF00076,PF08080	IPR000504,IPR012996	RNA recognition motif domain,Zinc finger; CHHC-type	254	355	194	223	1	1	1
SSRAEVRTHYDPPRK	ENSG00000126945	HNRNPH2	P55795	185	200	THYDPPR,THYDPPRK	2	2						194	218	0	0	1
EIRESTGAQVQVAGDMLPNSTERAVTISGTPDAIIQCVK	ENSG00000183570	PCBP3	P57721	153	192	ESTGAQVQVAGDMLPNSTER	1	3	PF00013	IPR004088	K Homology domain; type 1	130	194			1	1	0
EVGSIIGK	ENSG00000183570	PCBP3	P57721	55	63	EVGSIIGK	1	4	PF00013	IPR004088	K Homology domain; type 1	46	108			1	1	0
INEIRQMSGAQIK	ENSG00000183570	PCBP3	P57721	315	328	QMSGAQIK	1	3	PF00013	IPR004088	K Homology domain; type 1	294	358			1	1	0
MREESGARINISEGNCPERIVTITGPTDAIFK	ENSG00000183570	PCBP3	P57721	70	102	INISEGNCPER,MREESGAR	2	2	PF00013	IPR004088	K Homology domain; type 1	46	108			1	1	0
PPVTLRLVVPASQCGSLIGK	ENSG00000183570	PCBP3	P57721	127	147	LVVPASQCGSLIGK	1	2	PF00013	IPR004088	K Homology domain; type 1	130	194	119	129	1	1	1
QICVVMLESPPK	ENSG00000183570	PCBP3	P57721	192	204	QICVVMLESPPK	1	2	PF00013	IPR004088	K Homology domain; type 1	130	194	204	212	1	1	1
EVGSIIGK	ENSG00000090097	PCBP4	P57723	27	35	EVGSIIGK	1	4	PF00013	IPR004088	K Homology domain; type 1	18	79			1	1	0
NASCGTRSAGRTTSAGTGGMWRFYTEDSPGLK	ENSG00000106803	SEC61B	P60468	35	67	FYTEDSPGLK	1	1	PF03911	IPR016482	Protein transport protein SecG/Sec61-beta/Sbh	52	91	0	54	1	0	1
AGFAGDDAPRAVFPSIVGRPRHQGVMVGMGQK	ENSG00000075624	ACTB	P60709	18	50	AGFAGDDAPR	1	10	PF00022	IPR004000	Actin family	2	375	47	48	1	0	1
ATQALVLAPTRELAQQIQK	ENSG00000161960	EIF4A1	P60842	99	118	ATQALVLAPTR,ELAQQIQK	2	1	PF00270	IPR011545	DEAD/DEAH box helicase domain	56	221			1	1	0
EELTLEGIRQFYINVEREEWK	ENSG00000161960	EIF4A1	P60842	238	259	EELTLEGIR	1	1	PF00271	IPR001650	Helicase; C-terminal	258	367			1	1	0
ERDVIMREFRSGSSRVLITTDLLARGIDVQQVSLVINYDLPTNRENYIHRIGRGGRFGRK	ENSG00000161960	EIF4A1	P60842	309	369	ENYIHR,ERDVIMR,GIDVQQVSLVINYDLPTNR,VLITTDLLAR	4	2	PF00271	IPR001650	Helicase; C-terminal	258	367			1	1	0
KEELTLEGIRQFYINVEREEWK	ENSG00000161960	EIF4A1	P60842	237	259	KEELTLEGIR	1	1	PF00271	IPR001650	Helicase; C-terminal	258	367			1	1	0
LQMEAPHIIVGTPGRVFDMLNRRYLSPK	ENSG00000161960	EIF4A1	P60842	146	174	LQMEAPHIIVGTPGR,VFDMLNR,VFDMLNRR	3	1	PF00270	IPR011545	DEAD/DEAH box helicase domain	56	221			1	1	0
RTLRDIETFYNTSIEEMPLNVADLI	ENSG00000161960	EIF4A1	P60842	381	406	DIETFYNTSIEEMPLNVADLI	1	1						405	406	0	0	1
IRPLWRHYFQNTQGLIFVVDSNDRERVNEAREELMRMLAEDELRDAVLLVFANK	ENSG00000134287	ARF3	P61204	73	127	MLAEDELRDAVLLVFANK	1	3	PF00025	IPR006689	Small GTPase superfamily; ARF/SAR type	6	176			1	0	0
QSDVMRFLLRVRCWQYRQLSALHRAPRPTRPDK	ENSG00000174748	RPL15	P61313	14	47	APRPTRPDK	1	1	PF00827	IPR000439	Ribosomal protein L15e	1	190	38	49	1	1	1
MESDFYLRYYVGHK	ENSG00000162385	MAGOH	P61326	0	14	MESDFYLR	1	1	PF02792	IPR004023	Mago nashi protein	4	146	0	2	1	0	1
ALRTDYNASVSVPDSSGPERILSISADIETIGEILK	ENSG00000165119	HNRNPK	P61978	66	102	ILSISADIETIGEILK,TDYNASVSVPDSSGPER	2	1	PF00013	IPR004088	K Homology domain; type 1	44	101	74	83	1	1	1
GRAQPYDPNFYDETYDYGGFTMMFDDRRGRPVGFPMRGRGGFDRMPPGRGGRPMPPSRRDYDDMSPRRGPPPPPPGRGGRGGSRARNLPLPPPPPPRGGDLMAYDRRGRPGDRYDGMVGFSADETWDSAIDTWSPSEWQMAYEPQGGSGYDYSYAGGRGSYGDLGGPIITTQVTIPK	ENSG00000165119	HNRNPK	P61978	219	396	AQPYDPNFYDETYDYGGFTMMFDDR,AQPYDPNFYDETYDYGGFTMMFDDRR,DYDDMSPR,GGDLMAYDR,GGDLMAYDRR,GSYGDLGGPIITTQVTIPK,NLPLPPPPPPR,PMPPSR,PMPPSRR,RDYDDMSPR	10	1	PF00013	IPR004088	K Homology domain; type 1	388	452	220	370	1	1	1
GSDFDCELRLLIHQSLAGGIIGVK	ENSG00000165119	HNRNPK	P61978	139	163	GSDFDCELR,LLIHQSLAGGIIGVK	2	1	PF00013	IPR004088	K Homology domain; type 1	146	210			1	1	0
IDEPLEGSEDRIITITGTQDQIQNAQYLLQNSVK	ENSG00000165119	HNRNPK	P61978	422	456	IDEPLEGSEDR,IITITGTQDQIQNAQYLLQNSVK	2	1	PF00013	IPR004088	K Homology domain; type 1	388	452	420	423	1	1	1
IILDLISESPIK	ENSG00000165119	HNRNPK	P61978	207	219	IILDLISESPIK	1	1	PF00013	IPR004088	K Homology domain; type 1	146	210			1	1	0
IIPTLEEGLQLPSPTATSQLPLESDAVECLNYQHYK	ENSG00000165119	HNRNPK	P61978	103	139	IIPTLEEGLQLPSPTATSQLPLESDAVECLNYQHYK	1	1						115	120	0	0	1
LFQECCPHSTDRVVLIGGK	ENSG00000165119	HNRNPK	P61978	179	198	LFQECCPHSTDR	1	1	PF00013	IPR004088	K Homology domain; type 1	146	210			1	1	0
LFQECCPHSTDRVVLIGGKPDRVVECIK	ENSG00000165119	HNRNPK	P61978	179	207	VVLIGGKPDR	1	1	PF00013	IPR004088	K Homology domain; type 1	146	210			1	1	0
QIRHESGASIK	ENSG00000165119	HNRNPK	P61978	411	422	HESGASIK	1	1	PF00013	IPR004088	K Homology domain; type 1	388	452	416	423	1	1	1
RPAEDMEEEQAFK	ENSG00000165119	HNRNPK	P61978	21	34	RPAEDMEEEQAFK	1	1	PF08067	IPR012987	ROK; N-terminal	0	43	0	39	1	0	1
RSRNTDEMVELRILLQSK	ENSG00000165119	HNRNPK	P61978	34	52	NTDEMVELR	1	1	PF00013,PF08067	IPR004088,IPR012987	K Homology domain; type 1,ROK; N-terminal	0	101	0	39	1	1	1
HVVFIAQRRILPK	ENSG00000171863	RPS7	P62081	90	103	HVVFIAQR	1	1	PF01251	IPR000554	Ribosomal protein S7e	6	191	100	121	1	1	1
RPRSRTLTAVHDAILEDLVFPSEIVGK	ENSG00000171863	RPS7	P62081	115	142	TLTAVHDAILEDLVFPSEIVGK	1	1	PF01251	IPR000554	Ribosomal protein S7e	6	191	100	121	1	1	1
HGYIGEFEIIDDHRAGK	ENSG00000134419	RPS15A	P62244	43	60	HGYIGEFEIIDDHR	1	2	PF00410	IPR000630	Ribosomal protein S8	5	129			1	1	0
VIVRFLTVMMK	ENSG00000134419	RPS15A	P62244	32	43	FLTVMMK	1	2	PF00410	IPR000630	Ribosomal protein S8	5	129			1	1	0
FQHILRVLNTNIDGRRK	ENSG00000096150	RPS18	P62269	8	25	FQHILR,VLNTNIDGR	2	2	PF00416	IPR001892	Ribosomal protein S13	13	142			1	1	0
GVGRRYAHVVLRK	ENSG00000096150	RPS18	P62269	34	47	RYAHVVLR,YAHVVLR,YAHVVLRK	3	1	PF00416	IPR001892	Ribosomal protein S13	13	142			1	1	0
IRAHRGLRHFWGLRVRGQHTK	ENSG00000096150	RPS18	P62269	116	137	HFWGLR	1	2	PF00416	IPR001892	Ribosomal protein S13	13	142	133	152	1	1	1
FRLILIESRIHRLARYYK	ENSG00000110700	RPS13	P62277	112	130	LILIESR	1	1	PF00312	IPR000589	Ribosomal protein S15	73	146			1	1	0
CPFTGNVSIRGRILSGVVTK	ENSG00000142534	RPS11	P62280	59	79	ILSGVVTK	1	1	PF00366,PF16205	IPR000266,IPR032440	Ribosomal protein S17/S11,40S ribosomal protein S11; N-terminal	4	144			1	1	0
MQRTIVIRRDYLHYIRK	ENSG00000142534	RPS11	P62280	81	98	DYLHYIR	1	1	PF00366	IPR000266	Ribosomal protein S17/S11	74	144			1	1	0
LNGGRHVQGILRGFDPFMNLVIDECVEMATSGQQNNIGMVVIRGNSIIMLEALERV	ENSG00000143977	SNRPG	P62308	20	76	GNSIIMLEALER,GNSIIMLEALERV,HVQGILR	3	1	PF01423	IPR001163	LSM domain; eukaryotic/archaea-type	7	71	73	76	1	1	1
RNIPMLFVRGDGVVLVAPPLRVG	ENSG00000170860	LSM3	P62310	79	102	GDGVVLVAPPLR	1	1	PF01423	IPR001163	LSM domain; eukaryotic/archaea-type	20	96	99	102	1	1	1
LNSGVDYRGVLACLDGYMNIALEQTEEYVNGQLK	ENSG00000164167	LSM6	P62312	23	57	LNSGVDYR	1	1	PF01423	IPR001163	LSM domain; eukaryotic/archaea-type	9	74			1	1	0
YGDAFIRGNNVLYISTQK	ENSG00000164167	LSM6	P62312	59	77	GNNVLYISTQK,YGDAFIR	2	1	PF01423	IPR001163	LSM domain; eukaryotic/archaea-type	9	74	74	80	1	1	1
CGRSGHWARECPTGGGRGRGMRSRGRGGFTSDRGFQFVSSSLPDICYRCGESGHLAK	ENSG00000169714	CNBP	P62633	8	65	CGESGHLAK,GFQFVSSSLPDICYR	2	1	PF00098	IPR001878	Zinc finger; CCHC-type	4	68	8	38	1	1	1
PGHLARDCDHADEQK	ENSG00000169714	CNBP	P62633	103	118	DCDHADEQK,PGHLAR	2	1	PF00098	IPR001878	Zinc finger; CCHC-type	96	134			1	1	0
TSEVNCYRCGESGHLARECTIEATA	ENSG00000169714	CNBP	P62633	152	177	CGESGHLAR	1	1	PF00098	IPR001878	Zinc finger; CCHC-type	135	172	173	177	1	1	1
FDTGNLCMVTGGANLGRIGVITNRERHPGSFDVVHVK	ENSG00000198034	RPS4X	P62701	174	211	IGVITNR	1	1	PF00467,PF16121	IPR005824,IPR032277	KOW,40S ribosomal protein S4; C-terminal domain	177	259			1	1	0
AGFAGDDAPRAVFPSIVGRPRHQGVMVGMGQK	ENSG00000107796	ACTA2	P62736	20	52	AGFAGDDAPR	1	10	PF00022	IPR004000	Actin family	5	377	49	50	1	0	1
AYVRLAPDYDALDVANK	ENSG00000198242	RPL23A	P62750	135	152	LAPDYDALDVANK	1	1	PF00276	IPR013025	Ribosomal protein L25/L23	75	136			1	1	0
HGRPGIGATHSSRFIPLK	ENSG00000115268	RPS15	P62841	127	145	HGRPGIGATHSSR	1	1	PF00203	IPR002222	Ribosomal protein S19/S15	42	128	128	145	1	1	1
THLRDMIILPEMVGSMVGVYNGK	ENSG00000115268	RPS15	P62841	77	100	DMIILPEMVGSMVGVYNGK	1	1	PF00203	IPR002222	Ribosomal protein S19/S15	42	128			1	1	0
TTPDVIFVFGFRTHFGGGK	ENSG00000138326	RPS24	P62847	49	68	TTPDVIFVFGFR	1	1	PF01282	IPR001976	Ribosomal protein S24e	23	101			1	1	0
DRTPPPRFRPAGAAPRPPPK	ENSG00000197728	RPS26	P62854	93	113	DRTPPPR,FRPAGAAPRPPPK,PAGAAPRPPPK	3	1	PF01283	IPR000892	Ribosomal protein S26e	0	103	81	115	1	1	1
DRTPPPRFRPAGAAPRPPPKPM	ENSG00000197728	RPS26	P62854	93	115	FRPAGAAPRPPPKPM,PAGAAPRPPPKPM	2	1	PF01283	IPR000892	Ribosomal protein S26e	0	103	81	115	1	1	1
FVIRNIVEAAAVRDISEASVFDAYVLPK	ENSG00000197728	RPS26	P62854	38	66	DISEASVFDAYVLPK,NIVEAAAVR	2	1	PF01283	IPR000892	Ribosomal protein S26e	0	103			1	1	0
GRGHVQPIRCTNCARCVPK	ENSG00000197728	RPS26	P62854	13	32	GHVQPIR	1	1	PF01283	IPR000892	Ribosomal protein S26e	0	103	0	18	1	1	1
GPVREGDVLTLLESEREARRLR	ENSG00000233927	RPS28	P62857	47	69	EGDVLTLLESER	1	1	PF01200	IPR000289	Ribosomal protein S28e	6	68	59	69	1	1	1
VLGRTGSQGQCTQVRVEFMDDTSRSIIRNVK	ENSG00000233927	RPS28	P62857	16	47	VEFMDDTSR	1	1	PF01200	IPR000289	Ribosomal protein S28e	6	68	18	46	1	1	1
YYRVCTLAIIDPGDSDIIRSMPEQTGEK	ENSG00000156482	RPL30	P62888	87	115	SMPEQTGEK	1	1	PF01248	IPR004038	Ribosomal protein L7Ae/L30e/S12e/Gadd45	12	105	103	115	1	1	1
GAARLRAVDFAERHGYIK	ENSG00000161016	RPL8	P62917	24	42	AVDFAER	1	1	PF00181	IPR022666	Ribosomal Proteins L2; RNA binding domain	12	90			1	1	0
VGLIAARRTGRLRGTK	ENSG00000161016	RPL8	P62917	234	250	VGLIAAR	1	1						206	257	0	0	1
VISSANRAVVGVVAGGGRIDK	ENSG00000161016	RPL8	P62917	156	177	AVVGVVAGGGR	1	1	PF03947	IPR022669	Ribosomal protein L2; C-terminal	96	230			1	1	0
VVFRDPYRFK	ENSG00000161016	RPL8	P62917	60	70	VVFRDPYR	1	1	PF00181	IPR022666	Ribosomal Proteins L2; RNA binding domain	12	90			1	1	0
GSCFHRIIPGFMCQGGDFTRHNGTGGK	ENSG00000196262	PPIA	P62937	49	76	IIPGFMCQGGDFTR	1	8	PF00160	IPR002130	Cyclophilin-type peptidyl-prolyl cis-trans isomerase domain	7	162			1	0	0
FNSLNELVDYHRSTSVSRNQQIFLRDIEQVPQQPTYVQALFDFDPQEDGELGFRRGDFIHVMDNSDPNWWK	ENSG00000177885	GRB2	P62993	124	195	DIEQVPQQPTYVQALFDFDPQEDGELGFR	1	1	PF00017,PF00018	IPR000980,IPR001452	SH2 domain,SH3 domain	59	206			1	0	0
ERANGMELDGRRIRVDFSITK	ENSG00000136527	TRA2B	P62995	176	197	ANGMELDGR	1	2	PF00076	IPR000504	RNA recognition motif domain	121	190	192	238	1	1	1
RPHTPTPGIYMGRPTYGSSRRRDYYDRGYDRGYDDRDYYSRSYRGGGGGGGGWRAAQDRDQIYRRRSPSPYYSRGGYRSRSRSRSYSPRRY	ENSG00000136527	TRA2B	P62995	197	288	AAQDRDQIYR,GYDDRDYYSR,PTYGSSR,RPHTPTPGIYMGR,RPHTPTPGIYMGRPTYGSSR,RRDYYDR	6	1						192	288	0	0	1
SRSRSESRSRSRRSSRRHYTRSRSRSRSHRRSRSRSYSRDYRRRHSHSHSPMSTRRRHVGNRANPDPNCCLGVFGLSLYTTERDLREVFSK	ENSG00000136527	TRA2B	P62995	49	140	ANPDPNCCLGVFGLSLYTTER	1	1	PF00076	IPR000504	RNA recognition motif domain	121	190	0	114	1	1	1
YGPIADVSIVYDQQSRRSRGFAFVYFENVDDAK	ENSG00000136527	TRA2B	P62995	140	173	YGPIADVSIVYDQQSR	1	1	PF00076	IPR000504	RNA recognition motif domain	121	190			1	1	0
LTRDETNYGIPQRALRGHSHFVSDVVISSDGQFALSGSWDGTLRLWDLTTGTTTRRFVGHTK	ENSG00000204628	GNB2L1	P63244	44	106	DETNYGIPQR,LTRDETNYGIPQR,LWDLTTGTTTR,RFVGHTK	4	1	PF00400	IPR001680	WD40 repeat	7	133			1	0	0
AGFAGDDAPRAVFPSIVGRPRHQGVMVGMGQK	ENSG00000184009	ACTG1	P63261	18	50	AGFAGDDAPR	1	10	PF00022	IPR004000	Actin family	2	375	47	48	1	0	1
AGFAGDDAPRAVFPSIVGRPRHQGVMVGMGQK	ENSG00000163017	ACTG2	P63267	19	51	AGFAGDDAPR	1	10	PF00022	IPR004000	Actin family	3	376	48	49	1	0	1
EDVFVHQTAIK	ENSG00000065978	YBX1	P67809	81	92	EDVFVHQTAIK	1	3	PF00313	IPR002059	Cold-shock protein; DNA-binding	60	127	92	96	1	1	1
ENQGDETQGQQPPQRRYRRNFNYRRRRPENPK	ENSG00000065978	YBX1	P67809	264	296	ENQGDETQGQQPPQR,ENQGDETQGQQPPQRR,RNFNYR	3	1						118	324	0	0	1
ENQGDETQGQQPPQRRYRRNFNYRRRRPENPKPQDGK	ENSG00000065978	YBX1	P67809	264	301	RPENPKPQDGK,RRPENPKPQDGK	2	1						118	324	0	0	1
GAEAANVTGPGGVPVQGSK	ENSG00000065978	YBX1	P67809	118	137	GAEAANVTGPGGVPVQGSK	1	1	PF00313	IPR002059	Cold-shock protein; DNA-binding	60	127	118	324	1	1	1
NEGSESAPEGQAQQRRPYRRRRFPPYYMRRPYGRRPQYSNPPVQGEVMEGADNQGAGEQGRPVRQNMYRGYRPRFRRGPPRQRQPREDGNEEDK	ENSG00000065978	YBX1	P67809	170	264	FPPYYMR,NEGSESAPEGQAQQR,RFPPYYMR,RPQYSNPPVQGEVMEGADNQGAGEQGR,RPQYSNPPVQGEVMEGADNQGAGEQGRPVR,RRFPPYYMR	6	1						118	324	0	0	1
NEGSESAPEGQAQQRRPYRRRRFPPYYMRRPYGRRPQYSNPPVQGEVMEGADNQGAGEQGRPVRQNMYRGYRPRFRRGPPRQRQPREDGNEEDKENQGDETQGQQPPQRRYRRNFNYRRRRPENPK	ENSG00000065978	YBX1	P67809	170	296	EDGNEEDKENQGDETQGQQPPQR,EDGNEEDKENQGDETQGQQPPQRR	2	1						118	324	0	0	1
VLGTVK	ENSG00000065978	YBX1	P67809	58	64	VLGTVK	1	2	PF00313	IPR002059	Cold-shock protein; DNA-binding	60	127			1	1	0
WFNVRNGYGFINRNDTK	ENSG00000065978	YBX1	P67809	64	81	NGYGFINR	1	3	PF00313	IPR002059	Cold-shock protein; DNA-binding	60	127			1	1	0
YAADRNHYRRYPRRRGPPRNYQQNYQNSESGEK	ENSG00000065978	YBX1	P67809	137	170	NYQQNYQNSESGEK,YAADRNHYR	2	1						118	324	0	0	1
YLRSVGDGETVEFDVVEGEK	ENSG00000065978	YBX1	P67809	98	118	SVGDGETVEFDVVEGEK	1	3	PF00313	IPR002059	Cold-shock protein; DNA-binding	60	127	118	324	1	1	1
AGFAGDDAPRAVFPSIVGRPRHQGVMVGMGQK	ENSG00000159251	ACTC1	P68032	20	52	AGFAGDDAPR	1	10	PF00022	IPR004000	Actin family	4	377	49	50	1	0	1
AGFAGDDAPRAVFPSIVGRPRHQGVMVGMGQK	ENSG00000143632	ACTA1	P68133	20	52	AGFAGDDAPR	1	10	PF00022	IPR004000	Actin family	4	377	49	50	1	0	1
EIIDLVLDRIRK	ENSG00000123416	TUBA1B	P68363	112	124	EIIDLVLDR	1	3	PF00091	IPR003008	Tubulin/FtsZ; GTPase domain	2	213			1	0	0
RIYRSTPPEVIVEVLEPYVRLTTANVRIIK	ENSG00000004534	RBM6	P78332	661	691	STPPEVIVEVLEPYVR	1	1								0	0	0
SHAQERHSGNFPGRDSLPFDFQGHSGPPFANVEEHSFSYGARDGPHGDYRGGEGPGHDFRGGDFSSSDFQSRDSSQLDFRGRDIHSGDFRDREGPPMDYRGGDGTSMDYRGREAPHMNYRDRDAHAVDFRGRDAPPSDFRGRGTYDLDFRGRDGSHADFRGRDLSDLDFRAREQSRSDFRNRDVSDLDFRDK	ENSG00000004534	RBM6	P78332	36	228	DLSDLDFR	1	1						0	398	0	0	1
HFTEDIQTRQYRSIEVLIGAGYSTPADIWSTACMAFELATGDYLFEPHSGEDYSRDEDHIAHIIELLGSIPRHFALSGK	ENSG00000135250	SRPK2	P78362	539	618	HFTEDIQTR	1	3	PF00069	IPR000719	Protein kinase domain	523	686			1	0	0
AALSALESFLK	ENSG00000253729	PRKDC	P78527	310	321	AALSALESFLK	1	1								0	0	0
AVAFFLESIAMHDIIAAEK	ENSG00000253729	PRKDC	P78527	1292	1311	AVAFFLESIAMHDIIAAEK	1	1								0	0	0
DDPRLSFTRQSFVDRSLLTLLWHCSLDALREFFSTIVVDAIDVLK	ENSG00000253729	PRKDC	P78527	1807	1852	EFFSTIVVDAIDVLK	1	1	PF08163	IPR012582	NUC194	1815	2202			1	0	0
DEVLANRLLNFLMK	ENSG00000253729	PRKDC	P78527	2207	2221	LLNFLMK	1	1								0	0	0
DVLIQGLIDENPGLQLIIRNFWSHETRLPSNTLDRLLALNSLYSPK	ENSG00000253729	PRKDC	P78527	2503	2549	DVLIQGLIDENPGLQLIIR	1	1								0	0	0
EEGVSFLINTFEGGGCGQPSGILAQPTLLYLRGPFSLQATLCWLDLLLAALECYNTFIGERTVGALQVLGTEAQSSLLK	ENSG00000253729	PRKDC	P78527	1213	1292	TVGALQVLGTEAQSSLLK	1	1								0	0	0
ETGLMYSIMVHALRAFRSDPGLLTNTMDVFVK	ENSG00000253729	PRKDC	P78527	3975	4007	SDPGLLTNTMDVFVK	1	1	PF00454	IPR000403	Phosphatidylinositol 3-/4-kinase; catalytic domain	3748	4014			1	0	0
EVYAAAAEVLGLILRYVMERK	ENSG00000253729	PRKDC	P78527	2313	2334	EVYAAAAEVLGLILR	1	1								0	0	0
FLCIFLEK	ENSG00000253729	PRKDC	P78527	87	95	FLCIFLEK	1	1								0	0	0
GGEDLRQDQRVEQLFQVMNGILAQDSACSQRALQLRTYSVVPMTSRLGLIEWLENTVTLK	ENSG00000253729	PRKDC	P78527	3753	3813	LGLIEWLENTVTLK	1	1	PF00454	IPR000403	Phosphatidylinositol 3-/4-kinase; catalytic domain	3748	4014	3751	3755	1	0	1
GPVLRNCISTVVHQGLIRICSK	ENSG00000253729	PRKDC	P78527	471	493	NCISTVVHQGLIR	1	1								0	0	0
GQAVTLLPFFTSLTGGSLEELRRVLEQLIVAHFPMQSREFPPGTPRFNNYVDCMK	ENSG00000253729	PRKDC	P78527	1689	1744	GQAVTLLPFFTSLTGGSLEELRR,VLEQLIVAHFPMQSR	2	1								0	0	0
IPALDLLIK	ENSG00000253729	PRKDC	P78527	124	133	IPALDLLIK	1	1								0	0	0
LCYDAFTENMAGENQLLERRRLYHCAAYNCAISVICCVFNELK	ENSG00000253729	PRKDC	P78527	1917	1960	LCYDAFTENMAGENQLLER	1	1	PF08163	IPR012582	NUC194	1815	2202			1	0	0
LGNPIVPLNIRLFLAK	ENSG00000253729	PRKDC	P78527	2132	2148	LGNPIVPLNIR	1	1	PF08163	IPR012582	NUC194	1815	2202			1	0	0
LLQDFNRFLNTTFSFFPPFVSCIQDISCQHAALLSLDPAAVSAGCLASLQQPVGIRLLEEALLRLLPAELPAK	ENSG00000253729	PRKDC	P78527	2835	2908	LLEEALLR,LLPAELPAK,LLQDFNR	3	1								0	0	0
LLQTFRSSRLMDEFK	ENSG00000253729	PRKDC	P78527	133	148	LLQTFR	1	1								0	0	0
MAGSGAGVRCSLLRLQETLSAADRCGAALAGHQLIRGLGQECVLSSSPAVLALQTSLVFSRDFGLLVFVRK	ENSG00000253729	PRKDC	P78527	0	71	LQETLSAADR	1	1						0	7	0	0	1
PVVLPK	ENSG00000253729	PRKDC	P78527	493	499	PVVLPK	1	1						497	514	0	0	1
QAEFFEPWVYSFSYELILQSTRLPLISGFYK	ENSG00000253729	PRKDC	P78527	637	668	LPLISGFYK	1	1								0	0	0
RRLPRGFPPSASLCLLDLVK	ENSG00000253729	PRKDC	P78527	1150	1170	GFPPSASLCLLDLVK	1	1						1151	1152	0	0	1
RTFPVLLRLACDVDQVTRQLYEPLVMQLIHWFTNNK	ENSG00000253729	PRKDC	P78527	963	999	LACDVDQVTR,RTFPVLLR,TFPVLLR	3	1								0	0	0
RYAVPSAGLRLFALHASQFSTCLLDNYVSLFEVLLK	ENSG00000253729	PRKDC	P78527	263	299	RYAVPSAGLR,YAVPSAGLR	2	1								0	0	0
SFPPLADRFMNAVFFLLPK	ENSG00000253729	PRKDC	P78527	2369	2388	FMNAVFFLLPK	1	1								0	0	0
VYELLGLLGEVHPSEMINNAENLFRAFLGELK	ENSG00000253729	PRKDC	P78527	173	205	AFLGELK	1	1								0	0	0
SALHRGPPGSRGPLIPPLLSLPPPPWGRGPIRRGLGPRSSPYGRGWWGVNAEPPFPGPGHGGPTRGSFHK	ENSG00000204576	PRR3	P79522	55	125	GPLIPPLLSLPPPPWGR	1	1						0	158	0	0	1
DLNRGQIIGEGRYGFLWPGLNVPLMK	ENSG00000144029	MRPS5	P82675	124	150	GQIIGEGR,YGFLWPGLNVPLMK	2	1						102	127	0	0	1
GYGLRCHRAIITICRLIGIK	ENSG00000144029	MRPS5	P82675	310	330	AIITICR	1	1	PF03719	IPR005324	Ribosomal protein S5; C-terminal	296	365			1	1	0
RERGWSGNSWGGISLGPPDPGPCGETYEDFDTRILEVRNVFTMTAK	ENSG00000144029	MRPS5	P82675	188	234	NVFTMTAK	1	1	PF00333	IPR013810	Ribosomal protein S5; N-terminal	217	283	159	211	1	1	1
VEADMIQQREEWDRK	ENSG00000144029	MRPS5	P82675	167	182	VEADMIQQR	1	1						159	211	0	0	1
IRPLWRHYFQNTQGLIFVVDSNDRERVNEAREELMRMLAEDELRDAVLLVFANK	ENSG00000143761	ARF1	P84077	73	127	MLAEDELRDAVLLVFANK	1	3	PF00025	IPR006689	Small GTPase superfamily; ARF/SAR type	6	176			1	0	0
LLADQAEARRSK	ENSG00000108298	RPL19	P84098	153	165	LLADQAEAR	1	1						151	196	0	0	1
MHRDSCPLDCK	ENSG00000112081	SRSF3	P84103	0	11	DSCPLDCK	1	1	PF00076	IPR000504	RNA recognition motif domain	11	77	0	5	1	1	1
[truncated: 939 more rows]
