# Supplementary material for: CAPRI enables comparison of evolutionarily conserved RNA interacting regions
Source: Nat Commun. 2019 Jun 18;10:2682. doi: 10.1038/s41467-019-10585-3 (PMC6581911; doi:10.1038/s41467-019-10585-3)
Supplement: Supplementary file 7 — Supplementary Data 4 [file 41467_2019_10585_MOESM7_ESM.xlsx]

## Sheet: RNA-PTM
Panhale et al Supplementary Data 4
Mono isotopic Masses used to define RNA-PTMs
Atomic weights used for calculations
Carbon	Hydrogen	Phosphorus	Oxygen	Nitrogen
C	H	P	O	N
12	1.00783	30.9738	15.9949	14.0031
RNA-PTMs	Number of Atoms of atoms in the molecule					Molecular weight of RNA PTM (monoisotopic mass)	Comment	Amino acid residue specificity
	C	H	P	O	N			X= All Amino acids allowed
rest	5	9	1	7	0	212.009	ribosephosphate -H	X
cyclicrest	5	7	1	6	0	193.998	rest - H2O	X
U´: U (uracil)	4	4	0	2	2	112.027	base XL modification	X
A´: A (adenine)	5	5	0	0	5	135.054	base XL modification	X
C´: C (cytosine)	4	5	0	1	3	111.043	base XL modification	X
G´: G (guanine)	5	5	0	1	5	151.049	base XL modification	X
U + rest	14	20	2	15	2	518.034	delta mass for U nucleotide + cyclicrest	X	equals U (UMP) + cyclicrest
A + rest	15	21	2	13	5	541.061	delta mass for A nucleotide + cyclicrest	X
C + rest	14	21	2	14	3	517.05	delta mass for C nucleotide + cyclicrest	X
G + rest	15	21	2	14	5	557.056	detla mass for G nucleotide + cyclicrest	X
U + cyclicrest	14	18	2	14	2	500.023	delta mass for U nucleotide with cyclic 2´-3´phosphate + cyclicrest	X	equals U° (UMP -H2O: cyclic 2´-3´phosphate) + cyclicrest
A + cyclicrest	15	19	2	12	5	523.051	delta mass for A nucleotide with cyclic 2´-3´phosphate + cyclicrest	X
C + cyclicrest	14	19	2	13	3	499.039	delta mass for C nucleotide with cyclic 2´-3´phosphate + cyclicrest	X
G + cyclicrest	15	19	2	13	5	539.045	detla mass for G nucleotide with cyclic 2´-3´phosphate + cyclicrest	X
UU + rest	23	31	3	23	4	824.059	delta mass for UU di-nucleotide + cyclicrest	X	equals U (UMP) + cyclicrest + cyclicrest + U´
AA + rest	25	33	3	19	10	870.114	delta mass for AA di-nucleotide	X
CC + rest	23	33	3	21	6	822.091	delta mass for CC di-nucleotide	X
GG + rest	25	33	3	21	10	902.103	delta mass for GG di-nucleotide	X
UU + cyclicrest	23	29	3	22	4	806.049	delta mass for UU di-nucleotide with cyclic 2´-3´phosphate	X	equals U° (UMP -H2O: cyclic 2´-3´phosphate) + cyclicrest +cyclicrest + U´
AA + cyclicrest	25	31	3	18	10	852.103	delta mass for AA di-nucleotide with cyclic 2´-3´phosphate	X
CC + cyclicrest	23	31	3	20	6	804.081	delta mass for CC di-nucleotide with cyclic 2´-3´phosphate	X
GG + cyclicrest	25	31	3	20	10	884.093	delta mass for GG di-nucleotide with cyclic 2´-3´phosphate	X
AU + rest	24	32	3	21	7	847.086	delta mass for AU or UA di-nucleotide	X	equals A (AMP) or U (UMP) + cyclicrest + cyclicrest + U´ or A´
AC + rest	24	33	3	20	8	846.102	delta mass for AC or CA di-nucleotide	X
AG + rest	25	33	3	20	10	886.109	delta mass for AG or GA di-nucleotide	X
UC + rest	23	32	3	22	5	823.075	delta mass for UC or CU di-nucleotide	X	equals U (UMP) or C (CMP) + cyclicrest + cyclicrest + C´or U´
UG + rest	24	32	3	22	7	863.081	delta mass for UG or GU di-nucleotide	X
CG + rest	24	33	3	21	8	862.097	delta mass for CG or GC di-nucleotide	X
AU + cyclicrest	24	30	3	20	7	829.076	delta mass for AU or UA di-nucleotide with cyclic 2´-3´phosphate	X	equals A° (AMP-H2O: cyclic 2´-3´phosphate) or U° (UMP-H2O: cyclic 2´-3´phosphate) + cyclicrest + cyclicrest + U´ or A´
AC + cyclicrest	24	31	3	19	8	828.092	delta mass for AC or CA di-nucleotide with cyclic 2'-3' phosphate	X
AG + cyclicrest	25	31	3	19	10	868.098	delta mass for AG or GA di-nucleotide with cyclic 2'-3' phosphate	X
UC + cyclicrest	23	30	3	21	5	805.065	delta mass for UC or CU di-nucleotide with cyclic 2'-3' phosphate	X	equals U° (UMP-H2O: cyclic 2´-3´phosphate) or C° (CMP-H2O: cyclic 2´-3´phosphate) + cyclicrest + cyclicrest + C´ or U´
UG + cyclicrest	24	30	3	21	7	845.071	delta mass for UG or GU di-nucleotide with cyclic 2´-3´phosphate	X
CG + cyclicrest	24	31	3	20	8	844.087	delta mass for CG or GC di-nucleotide with cyclic 2´-3´phosphate	X
Elemental masses are from Methods in Enzymology, year 1990, volum 193, Appendix 1: James A. McCloskey

## Sheet: Marker ions and neutral losses
Panhale et al Supplementary Data 4
Mono isotopic Masses used to define RNA marker ions, neutral losses and Adducts
marker ions with H+	Number of Atoms					Molecular weight (monoisotopic mass)		Comment
	C	H	P	O	N
A´ (H+)	5	6	0	0	5	136.062		marker ions with H+
C´ (H+)	4	6	0	1	3	112.051		marker ions with H+
G´ (H+)	5	6	0	1	5	152.057		marker ions with H+
U: U´ & rest (H+)	9	14	1	9	2	325.044		theoretical marker ions with H+
A: A´ & rest (H+)	10	15	1	7	5	348.071		theoretical marker ions with H+
C: C´ & rest (H+)	9	15	1	8	3	324.06		theoretical marker ions with H+
G: G´ & rest (H+)	10	15	1	8	5	364.066		theoretical marker ions with H+
U-H2O: U´ & rest -H2O (H+)	9	12	1	8	2	307.033		theoretical marker ions with H+
A-H2O: A´ & rest -H2O (H+)	10	13	1	6	5	330.06		theoretical marker ions with H+
C-H2O: C´ & rest -H2O (H+)	9	13	1	7	3	306.049		theoretical marker ions with H+
G-H2O: G´ & rest -H2O (H+)	10	13	1	7	5	346.055		theoretical marker ions with H+
RNA adduct # ions (without H+)	Number of Atoms							Comment	Comment
	C	H	P	O	N	Molecular weight (monoisotopic mass)
U´	4	4	0	2	2	112.027		RNA adduct # ions (without H+)	adducts with b ions, y ions, peptide ions, immonium ions
A´	5	5	0	0	5	135.054		RNA adduct # ions (without H+)	adducts with b ions, y ions, peptide ions, immonium ions
C´	4	5	0	1	3	111.043		RNA adduct # ions (without H+)	adducts with b ions, y ions, peptide ions, immonium ions
G´	5	5	0	1	5	151.049		RNA adduct # ions (without H+)	adducts with b ions, y ions, peptide ions, immonium ions
U: U´ & rest	9	13	1	9	2	324.036		RNA adduct # ions (without H+)	adducts with b ions, y ions, peptide ions, immonium ions
A: A´ & rest	10	14	1	7	5	347.063		RNA adduct # ions (without H+)	adducts with b ions, y ions, peptide ions, immonium ions
C: C´ & rest	9	14	1	8	3	323.052		RNA adduct # ions (without H+)	adducts with b ions, y ions, peptide ions, immonium ions
G: G´ & rest	10	14	1	8	5	363.058		RNA adduct # ions (without H+)	adducts with b ions, y ions, peptide ions, immonium ions
U´ & rest -H2O	9	11	1	8	2	306.025		RNA adduct # ions (without H+)	adducts with b ions, y ions, peptide ions, immonium ions
A´ & rest -H2O	10	12	1	6	5	329.053		RNA adduct # ions (without H+)	adducts with b ions, y ions, peptide ions, immonium ions
C´ & rest -H2O	9	12	1	7	3	305.041		RNA adduct # ions (without H+)	adducts with b ions, y ions, peptide ions, immonium ions
G´ & rest -H2O	10	12	1	7	5	345.047		RNA adduct # ions (without H+)	adducts with b ions, y ions, peptide ions, immonium ions
U´& rest - H3PO4 (=U°-HPO3)	9	10	0	5	2	226.059		RNA adduct # ions (without H+)	adducts with b ions, y ions, peptide ions, immonium ions
A´ & rest - H3PO4 (=A°-HPO3)	10	11	0	3	5	249.086		RNA adduct # ions (without H+)	adducts with b ions, y ions, peptide ions, immonium ions
C´ & rest - H3PO4 (=C°-HPO3)	9	11	0	4	3	225.075		RNA adduct # ions (without H+)	adducts with b ions, y ions, peptide ions, immonium ions
G´& rest -H3PO4 (=G°-HPO3)	10	11	0	4	5	265.081		RNA adduct # ions (without H+)	adducts with b ions, y ions, peptide ions, immonium ions
U(=U´& rest) - HPO3	9	12	0	6	2	244.07		RNA adduct # ions (without H+)	adducts with b ions, y ions, peptide ions, immonium ions
A(=A´& rest) - HPO3	10	13	0	4	5	267.097		RNA adduct # ions (without H+)	adducts with b ions, y ions, peptide ions, immonium ions
C(=C´& rest) - HPO3	9	13	0	5	3	243.086		RNA adduct # ions (without H+)	adducts with b ions, y ions, peptide ions, immonium ions
G(=G´& rest) - HPO3	10	13	0	5	5	283.092		RNA adduct # ions (without H+)	adducts with b ions, y ions, peptide ions, immonium ions
U´- H2O	4	2	0	1	2	94.0167		RNA adduct # ions (without H+)	adducts with b ions, y ions, peptide ions, immonium ions
H3PO4		3	1	4		97.9769		RNA adduct # ions (without H+)	adducts with b ions, y ions, peptide ions, immonium ions
HPO3		1	1	3		79.9663		RNA adduct # ions (without H+)	adducts with b ions, y ions, peptide ions, immonium ions

## Sheet: Comparison of SS1 SS2 and SS3
Panhale et al Supplementary Data 4
Comparison of SS1, SS2, SS3 in Drosophila XL-peptide analysis
Parameters	Search Strategy 1	Search Strategy 2	Search Strategy 3
Lowest LogP score for XL- peptide	23.39	12.59	12.42
Number of XL-peptides identified	625	941	981
Number of crosslinked spectra matched	2035	2840	3362
