# Supplementary material for: CAPRI enables comparison of evolutionarily conserved RNA interacting regions
Source: Nat Commun. 2019 Jun 18;10:2682. doi: 10.1038/s41467-019-10585-3 (PMC6581911; doi:10.1038/s41467-019-10585-3)
Supplement: Supplementary file 11 — Supplementary Data 8 [file 41467_2019_10585_MOESM11_ESM.xlsx]

## Sheet: Panhale Supplementary table 8
Panhale et al Supplementary Data 8
Drosophila XL-peptides and information about Pfam domains and disordered regions.
Legend
XL-peptide	XL-peptides seqeunce without RNA adduct
gene_id	Flybase Gene ID
gene_name	Flybase Gene name
uniprot_id	Uniprot ID with maximum number of peptides amongst the other uniprot IDs for the same gene
XL-peptide_start	Start position of the XL-peptide in the Uniprot sequence
XL-peptide_end	End position of the XL-peptide in the Uniprot sequence
XL-peptides	All XL-peptide seqeunces with all RNA adducts
num_XL-peptides	Number of unique XL-peptides
AScores	Ascores of modifictions of all XL-peptides
sorted_RNA_PTMs	RNA-PTMs detected for each of the XL-peptides separated by a comma
lgPs	"-10*LOG10(P-value)" scores of individual peptides
num_Spectra	total number of spectra identified
pfam_domain_ids	Pfam domain IDs ovelapping with the XL-peptide
pfam_interpro_ids	Interpro IDs corresponding to the Pfam domain Id ovelapping with the XL-peptide
pfam_domain_names	Pfam domain names ovelapping with the XL-peptide
pfam_start	Start position of the Pfam domains in the Uniprot ID
pfam_end	End position of the Pfam domains in the Uniprot IDs
disorder_start	If overlapping with disordered regions, start position of the disordered region in the Uniprot ID
disorder_end	If overlapping with disordered regions, end position of the disordered region in the Uniprot ID
overlap_with_pfam	1: If the ADJ-peptide overlaps with Pfam domains, 0: If there is no overlap
overlap_with_RBD_pfam	1: If the ADJ-peptide overlaps with RBD Pfam domains, 0: If there is no overlap
overlap_with_disorder	1: If the ADJ-peptide overlaps with disordered regions, 0: If there is no overlap
XL-peptide	gene_id	gene_name	uniprot_id	XL-peptide_start	XL-peptide_end	XL-peptides	num_XL-peptides	AScores	sorted_RNA_PTMs	lgPs	num_Spectra	pfam_domain_ids	pfam_interpro_ids	pfam_domain_names	pfam_start	pfam_end	disorder_start	disorder_end	overlap_with_pfam	overlap_with_RBD_pfam	overlap_with_disorder
IVHSTPATDDK	FBgn0000181	bic	Q7KM15	27	37	K.I(+112.03)(+212.01)VHSTPATDDK.K	1	I1:U:0.00;I1:rest:47.07	U; rest	23.05	3	PF01849	IPR002715	Nascent polypeptide-associated complex NAC domain	35	92	0	41	1	0	1
AVPRQDIDSPNAGATVK	FBgn0001215	Hrb98DE	A4V3J6	102	118	R.A(+517.05)VPRQ(+112.03)DIDSPNAGATVK.K,R.A(+212.01)VPRQDI(+112.03)DSPNAGATVK.K,R.A(+518.03)VPRQD(+111.04)IDSPNAGATVK.K,R.A(+112.03)(+517.05)VPRQDIDSPNAGATVK.K,R.A(+112.03)(+518.03)VPRQDIDSPNAGATVK.K,R.A(+212.01)VPR(+112.03)QDIDSPNAGATVK.K,R.A(+112.03)(+212.01)VPRQDIDSPNAGATVK.K	7	A1:C+rest:80.24;Q5:U:0.00,A1:rest:46.23;I7:U:0.00,A1:U+rest:47.94;D6:C:0.00,A1:U:0.00;A1:C+rest:37.63,A1:U:0.00;A1:U+rest:16.91,A1:rest:38.56;R4:U:0.00,A1:U:0.00;A1:rest:47.94	C+rest; U,U; rest,C; U+rest,U; U+rest	29.02,25.31,20.45,19.12,18.09,16.29,15.02	9						82	112	0	0	1
GFAFVEFDDYDPVDK	FBgn0001215	Hrb98DE	A4V3J6	160	174	R.G(+112.03)(+212.01)FAFVEFDDYDPVDK.V,R.G(+112.03)(+194.00)FAFVEFDDYDPVDK.V,R.G(+212.01)F(+112.03)AFVEFDDYDPVDK.V	3	G1:U:0.00;G1:rest:104.57,G1:U:0.00;G1:cyclicrest:92.48,G1:rest:79.53;F2:U:0.00	U; rest,U; cyclicrest	40.17,35.26,32.42	16	PF00076	IPR000504	RNA recognition motif domain	119	181			1	1	0
GFGFITYSHSSMIDEAQK	FBgn0001215	Hrb98DE	A4V3J6	69	86	R.G(+112.03)(+212.01)FGFITYSHSSMIDEAQK.S,R.G(+112.03)(+541.06)FGFITYSHSSMIDEAQK.S,R.G(+111.04)(+212.01)FGFITYSHSSMIDEAQK.S,R.G(+111.04)(+541.06)FGFITYSHSSMIDEAQK.S,R.G(+212.01)F(+112.03)GFITYSHSSMIDEAQK.S	5	G1:U:0.00;G1:rest:140.19,G1:U:0.00;G1:A+rest:112.07,G1:C:0.00;G1:rest:88.40,G1:C:0.00;G1:A+rest:103.28,G1:rest:61.49;F2:U:0.00	U; rest,A+rest; U,C; rest,A+rest; C	42.58,34.92,33.54,33.23,29.77	9	PF00076	IPR000504	RNA recognition motif domain	28	95	82	112	1	1	1
KLFVGALK	FBgn0001215	Hrb98DE	A4V3J6	119	126	K.K(+518.03)(+112.03)LFVGALK.D,K.K(+111.04)(+518.03)LFVGALK.D,K.K(+212.01)(+112.03)LFVGALK.D,K.K(+112.03)(+518.03)LFVGALK.D,K.K(+112.03)(+212.01)LFVGALK.D,K.K(+151.05)(+518.03)LFVGALK.D,K.K(+112.03)(+194.00)LFVGALK.D,K.K(+112.03)(+557.06)LFVGALK.D	8	K1:U+rest:44.44;K1:U:8.14,K1:C:14.02;K1:U+rest:38.97,K1:rest:56.54;K1:U:10.11,K1:U:17.01;K1:U+rest:43.57,K1:U:8.69;K1:rest:81.00,K1:G:10.11;K1:U+rest:56.54,K1:U:10.11;K1:cyclicrest:90.79,K1:U:7.21;K1:G+rest:44.44	U; U+rest,C; U+rest,U; rest,G; U+rest,U; cyclicrest,G+rest; U	20.04,19.94,19.7,17.92,17.05,14.01,13.56,12.69	29	PF00076	IPR000504	RNA recognition motif domain	119	181			1	1	0
LFIGGLDYR	FBgn0001215	Hrb98DE	A4V3J6	29	37	K.L(+212.01)FIGGLDY(+112.03)R.T,K.L(+112.03)(+518.03)FIGGLDYR.T,K.LFIGGLDYR(+112.03)(+212.01).T,K.L(+112.03)(+212.01)FIGGLDYR.T,K.LFIGGLDY(+112.03)R(+212.01).T,K.L(+212.01)(+112.03)FIGGLDYR.T	6	L1:rest:34.53;Y8:U:14.02,L1:U:17.01;L1:U+rest:58.70,R9:U:0.00;R9:rest:35.35,L1:U:9.34;L1:rest:71.07,Y8:U:9.34;R9:rest:39.31,L1:rest:50.70;L1:U:7.21	U; rest,U; U+rest	24.64,23.33,21.64,20.37,19.61,13.33	25	PF00076	IPR000504	RNA recognition motif domain	28	95			1	1	0
LFVGALK	FBgn0001215	Hrb98DE	A4V3J6	120	126	K.L(+112.03)(+212.01)FVGALK.D,K.L(+112.03)(+518.03)FVGALK.D	2	L1:U:17.01;L1:rest:62.39,L1:U:17.01;L1:U+rest:45.03	U; rest,U; U+rest	17.64,12.91	6	PF00076	IPR000504	RNA recognition motif domain	119	181			1	1	0
MQPYQGGGGFK	FBgn0001215	Hrb98DE	A4V3J6	326	336	R.M(+212.01)Q(+112.03)PYQGGGGFK.A	1	M1:rest:32.22;Q2:U:0.00	U; rest	20.55	1						184	361	0	0	1
RGFAFVEFDDYDPVDK	FBgn0001215	Hrb98DE	A4V3J6	159	174	K.R(+112.03)(+212.01)GFAFVEFDDYDPVDK.V,K.R(+194.00)G(+112.03)FAFVEFDDYDPVDK.V,K.R(+194.00)GF(+112.03)AFVEFDDYDPVDK.V,K.RGFAFVEFDDYDPVDK(+112.03)(+212.01).V,K.RGFAFVEFDDYDPVDK(+112.03)(+518.03).V,K.R(+518.03)GFAF(+135.05)VEFDDYDPVDK.V,K.R(+112.03)(+194.00)GFAFVEFDDYDPVDK.V,K.RGFAFVEFDDYDPVDK(+111.04)(+541.06).V,K.R(+212.01)(+112.03)GFAFVEFDDYDPVDK.V,K.R(+518.03)G(+112.03)FAFVEFDDYDPVDK.V,K.R(+518.…	12	R1:U:0.00;R1:rest:102.40,R1:cyclicrest:83.43;G2:U:0.00,R1:cyclicrest:73.21;F3:U:0.00,K16:U:11.06;K16:rest:94.71,K16:U:12.28;K16:U+rest:118.22,R1:U+rest:63.16;F5:A:0.00,R1:U:0.00;R1:cyclicrest:62.85,K16:C:8.69;K16:A+rest:108.83,R1:rest:70.62;R1:U:0.00,R1:U+rest:60.30;G2:U:0.00,R1:U+rest:54.17;E7:A:0.00,D15:C:0.00;K16:cyclicrest:69.91	U; rest,U; cyclicrest,U; U+rest,A; U+rest,A+rest; C,C; cyclicrest	38.36,33.81,33.05,30.98,29.57,29.28,28.12,27.49,27.44,27.12,21.89,20.36	28	PF00076	IPR000504	RNA recognition motif domain	119	181			1	1	0
WGNIVDVVVMK	FBgn0001215	Hrb98DE	A4V3J6	50	60	K.W(+212.01)GNIVDVVVM(+112.03)K.D	1	W1:rest:93.89;M10:U:7.65	U; rest	30.8	4	PF00076	IPR000504	RNA recognition motif domain	28	95			1	1	0
CFMRDPVSILVK	FBgn0001942	eIF-4a	C9QP42	223	234	R.CFMR(+112.03)DPVSILVK.K	1	R4:U:0.00	U	28.44	1								0	0	0
MSGLESVQPQR	FBgn0001974	l(2)35Bd	Q9VJQ4	357	367	R.M(+112.03)(+212.01)SGLESVQPQR.C	1	M1:U:12.28;M1:rest:43.66	U; rest	16.11	1	PF03291	IPR004971	mRNA (guanine-N(7))-methyltransferase domain	72	411			1	0	0
HGSLR	FBgn0001995	mRpL4	Q9V3D0	141	145	R.HGS(+151.05)LR.S	1	S3:G:8.69	G	12.62	1	PF00573	IPR002136	Ribosomal protein L4/L1e	82	273	118	156	1	1	1
YELAIGLNK	FBgn0002579	RpL36	P49630	5	13	R.Y(+112.03)(+541.06)ELAIGLNK.G	1	Y1:U:11.06;Y1:A+rest:64.00	A+rest; U	20.02	1	PF01158	IPR000509	Ribosomal protein L36e	3	109			1	1	0
NIKTIAECLADELINAAK	FBgn0002590	RpS5a	Q24186	189	206	R.N(+870.11)I(+112.03)KTIAEC(+57.02)LADELINAAK.G,R.N(+112.03)(+852.10)IKTIAEC(+57.02)LADELINAAK.G	2	N1:AA+rest:65.29;I2:U:0.00;C8:Carbamidomethylation:1000.00,N1:U:0.00;N1:AA+cyclicrest:34.38;C8:Carbamidomethylation:1000.00	AA+rest; U,AA+cyclicrest; U	27.11,22.98	2	PF00177	IPR023798	Ribosomal protein S7 domain	85	228			1	1	0
TIAECLADELINAAK	FBgn0002590	RpS5a	Q24186	192	206	K.T(+112.03)(+870.11)IAEC(+57.02)LADELINAAK.G,K.T(+135.05)(+829.08)IAEC(+57.02)LADELINAAK.G,K.T(+112.03)(+852.10)IAEC(+57.02)LADELINAAK.G,K.T(+112.03)(+541.06)IAEC(+57.02)LADELINAAK.G,K.T(+135.05)(+847.09)IAEC(+57.02)LADELINAAK.G,K.T(+111.04)(+870.11)IAEC(+57.02)LADELINAAK.G	6	T1:U:0.00;T1:AA+rest:146.08;C5:Carbamidomethylation:1000.00,T1:A:0.00;T1:AU+cyclicrest:146.95;C5:Carbamidomethylation:1000.00,T1:U:0.00;T1:AA+cyclicrest:146.95;C5:Carbamidomethylation:1000.00,T1:U:0.00;T1:A+rest:146.95;C5:Carbamidomethylation:1000.00,T1:A:0.00;T1:AU+rest:146.95;C5:Carbamidomethylation:1000.00,T1:C:0.00;T1:AA+rest:50.91;C5:Carbamidomethylation:1000.00	AA+rest; U,A; AU+cyclicrest,AA+cyclicrest; U,A+rest; U,A; AU+rest,AA+rest; C	45.24,42.06,41.78,40.03,34.47,27.55	21	PF00177	IPR023798	Ribosomal protein S7 domain	85	228			1	1	0
ACYGVLR	FBgn0002622	RpS3	G3M3A2	120	126	R.A(+212.01)C(+57.02)Y(+112.03)GVLR.Y	1	A1:rest:66.06;C2:Carbamidomethylation:1000.00;Y3:U:14.02	U; rest	26.27	2								0	0	0
IELYAEK	FBgn0002622	RpS3	G3M3A2	86	92	R.I(+212.01)ELY(+112.03)AEK.V	1	I1:rest:25.21;Y4:U:14.02	U; rest	17.29	2	PF07650	IPR004044	K Homology domain; type 2	21	94			1	1	0
YIMESGAK	FBgn0002622	RpS3	G3M3A2	127	134	R.Y(+112.03)(+212.01)IMESGAK.G,R.Y(+212.01)(+112.03)IM(+15.99)ESGAK.G,R.Y(+112.03)(+541.06)IMESGAK.G	3	Y1:U:17.01;Y1:rest:68.46,Y1:rest:56.54;Y1:U:10.11;M3:Oxidation (M):1000.00,Y1:U:9.34;Y1:A+rest:48.80	U; rest,A+rest; U	24.32,24.21,19.67	48								0	0	0
NQIVFVTNLPNEYLHK	FBgn0002780	mod	P13469	174	189	K.N(+111.04)(+518.03)QIVFVTNLPNEYLHK.D,K.N(+112.03)(+212.01)QIVFVTNLPNEYLHK.D,K.N(+112.03)(+518.03)QIVFVTNLPNEYLHK.D	3	N1:C:0.00;N1:U+rest:77.79,N1:U:0.00;N1:rest:102.99,N1:U:0.00;N1:U+rest:93.17	C; U+rest,U; rest,U; U+rest	39.32,38.06,33.8	11	PF00076	IPR000504	RNA recognition motif domain	176	243			1	1	0
DQYANYVVQK	FBgn0003165	pum	P25822	1378	1387	K.DQYANY(+112.03)VVQK(+212.01).M,K.D(+212.01)QYANY(+112.03)VVQK.M,K.DQYANY(+112.03)VVQK(+194.00).M,K.DQYANYVVQK(+112.03)(+212.01).M	4	Y6:U:9.34;K10:rest:0.00,D1:rest:30.87;Y6:U:11.06,Y6:U:0.00;K10:cyclicrest:53.33,K10:U:0.00;K10:rest:31.37	U; rest,U; cyclicrest	21.92,19.96,16.66,14.62	18	PF00806	IPR001313	Pumilio RNA-binding repeat	1369	1401			1	1	0
ILEHCTAEQTTPILDELHEHTEQLIQDQYGNYVIQHVLEHGK	FBgn0003165	pum	P25822	1276	1317	R.ILEHC(+57.02)TAEQTTPILDELHEHTEQLIQDQYGNYVIQHVLEHGK(+112.03)(+194.00).Q,R.ILEHC(+57.02)TAEQTTPILDELHEHTEQLIQDQYGNYVIQHVLEHGK(+112.03)(+541.06).Q,R.ILEHC(+57.02)TAEQTTPILDELHEHTEQLIQDQYGNYVIQHVLEHGK(+112.03)(+212.01).Q,R.I(+112.03)(+212.01)LEHC(+57.02)TAEQTTPILDELHEHTEQLIQDQYGNYVIQHVLEHGK.Q	4	C5:Carbamidomethylation:1000.00;K42:U:0.00;K42:cyclicrest:91.37,C5:Carbamidomethylation:1000.00;K42:U:0.00;K42:A+rest:13.37,C5:Carbamidomethylation:1000.00;K42:U:0.00;K42:rest:69.39,I1:U:0.00;I1:rest:27.89;C5:Carbamidomethylation:1000.00	U; cyclicrest,A+rest; U,U; rest	28.8,16.12,29.1,12.83	24	PF00806	IPR001313	Pumilio RNA-binding repeat	1255	1323			1	1	0
DFVLR	FBgn0003261	Rm62	P19109	570	574	R.DFVL(+112.03)R.E	1	L4:U:14.02	U	13.18	3	PF00271	IPR001650	Helicase; C-terminal	515	624			1	1	0
FGGGGGFGDR	FBgn0003261	Rm62	P19109	209	218	R.F(+112.03)(+212.01)GGGGGFGDR.R	1	F1:U:15.21;F1:rest:48.12	U; rest	28.46	1						83	234	0	0	1
FGGGGGGGDYHGIR	FBgn0003261	Rm62	P19109	179	192	R.F(+212.01)GGG(+112.03)GGGGDYHGIR.N,R.F(+212.01)G(+112.03)GGGGGGDYHGIR.N	2	F1:rest:39.02;G4:U:0.00,F1:rest:39.87;G2:U:14.02	U; rest	24.54,16.28	2						83	234	0	0	1
MLDMGFEPQIR	FBgn0003261	Rm62	P19109	440	450	R.M(+212.01)(+15.99)LDM(+112.03)GFEPQIR.K,R.M(+212.01)LDM(+112.03)GFEPQIR.K	2	M1:rest:58.64;M1:Oxidation (M):1000.00;M4:U:17.01,M1:rest:57.10;M4:U:14.02	U; rest	26.75,25.96	2	PF00270	IPR011545	DEAD/DEAH box helicase domain	304	476			1	1	0
ELLPPPK	FBgn0003517	sta	X2JC80	219	225	K.ELLPPP(+112.03)K.I	1	P6:U:10.11	U	14.93	2	PF16122	IPR032281	40S ribosomal protein SA; C-terminal domain	201	247	206	227	1	1	1
LLVVTDPNTDHQPIMEASYVNIPVIAFTNTDSPLR	FBgn0003517	sta	X2JC80	121	155	R.L(+112.03)(+212.01)LVVTDPNTDHQPIMEASYVNIPVIAFTNTDSPLR.Y,R.L(+112.03)(+518.03)LVVTDPNTDHQPIMEASYVNIPVIAFTNTDSPLR.Y,R.L(+112.03)(+517.05)LVVTDPNTDHQPIMEASYVNIPVIAFTNTDSPLR.Y,R.L(+111.04)(+518.03)LVVTDPNTDHQPIMEASYVNIPVIAFTNTDSPLR.Y,R.L(+111.04)(+517.05)LVVTDPNTDHQPIMEASYVNIPVIAFTNTDSPLR.Y,R.L(+111.04)(+212.01)LVVTDPNTDHQPIMEASYVNIPVIAFTNTDSPLR.Y	6	L1:U:0.00;L1:rest:133.99,L1:U:0.00;L1:U+rest:63.63,L1:U:0.00;L1:C+rest:98.87,L1:C:0.00;L1:U+rest:87.56,L1:C:0.00;L1:C+rest:75.38,L1:C:0.00;L1:rest:63.63	U; rest,U; U+rest,C+rest; U,C; U+rest,C; C+rest,C; rest	33.93,31.77,26.21,19.9,19.08,15.71	12	PF00318	IPR001865	Ribosomal protein S2	116	182			1	1	0
GGEDFFITQR	FBgn0004227	nonA	Q04047	267	276	R.G(+112.03)(+212.01)GEDFFITQR.L	1	G1:U:0.00;G1:rest:53.33	U; rest	19.43	1						0	272	0	0	1
LYVGNLTNDITDDELR	FBgn0004227	nonA	Q04047	304	319	R.L(+112.03)(+212.01)YVGNLTNDITDDELR.E	1	L1:U:0.00;L1:rest:168.07	U; rest	46.44	3	PF00076	IPR000504	RNA recognition motif domain	303	368			1	1	0
AVPRQEIDSPNAGATVK	FBgn0004237	Hrb87F	E1JIK0	99	115	R.A(+111.04)(+518.03)VPRQEIDSPNAGATVK.K,R.A(+518.03)V(+111.04)PRQEIDSPNAGATVK.K,R.A(+112.03)(+517.05)VPRQEIDSPNAGATVK.K	3	A1:C:0.00;A1:U+rest:74.72,A1:U+rest:47.16;V2:C:0.00,A1:U:0.00;A1:C+rest:56.23	C; U+rest,C+rest; U	24.23,23.45,14.63	3						81	108	0	0	1
DDHDEECLR	FBgn0004237	Hrb87F	E1JIK0	124	132	R.D(+135.05)(+870.11)DHDEEC(+57.02)LR.E,R.D(+111.04)(+870.11)DHDEEC(+57.02)LR.E	2	D1:A:17.01;D1:AA+rest:66.64;C7:Carbamidomethylation:1000.00,D1:C:17.01;D1:AA+rest:51.56;C7:Carbamidomethylation:1000.00	A; AA+rest,AA+rest; C	28.81,24.3	4	PF00076	IPR000504	RNA recognition motif domain	116	175			1	1	0
GFAFIEFDDYDPVDK	FBgn0004237	Hrb87F	E1JIK0	157	171	R.G(+112.03)(+212.01)FAFIEFDDYDPVDK.I,R.G(+112.03)(+194.00)FAFIEFDDYDPVDK.I	2	G1:U:0.00;G1:rest:114.15,G1:U:0.00;G1:cyclicrest:95.14	U; rest,U; cyclicrest	43.38,32.06	13	PF00076	IPR000504	RNA recognition motif domain	116	175			1	1	0
KLFVGGLR	FBgn0004237	Hrb87F	E1JIK0	116	123	K.K(+112.03)(+518.03)LFVGGLR.D,K.K(+112.03)(+212.01)LFVGGLR.D	2	K1:U:17.01;K1:U+rest:50.34,K1:U:17.01;K1:rest:50.34	U; U+rest,U; rest	20.27,15.0	4	PF00076	IPR000504	RNA recognition motif domain	116	175			1	1	0
KLFVGGLRDDHDEECLR	FBgn0004237	Hrb87F	E1JIK0	116	132	K.K(+111.04)(+518.03)LFVGGLRDDHDEEC(+57.02)LR.E	1	K1:C:0.00;K1:U+rest:47.94;C15:Carbamidomethylation:1000.00	C; U+rest	20.99	1	PF00076	IPR000504	RNA recognition motif domain	116	175			1	1	0
LFIGGLDYR	FBgn0004237	Hrb87F	E1JIK0	26	34	K.L(+112.03)(+518.03)FIGGLDYR.T,K.LFIGGLDYR(+112.03)(+212.01).T,K.L(+112.03)(+212.01)FIGGLDYR.T,K.LFIGGLDY(+112.03)R(+212.01).T	4	L1:U:17.01;L1:U+rest:58.70,R9:U:0.00;R9:rest:35.35,L1:U:9.34;L1:rest:71.07,Y8:U:9.34;R9:rest:39.31	U; U+rest,U; rest	23.33,21.64,20.37,19.61	21	PF00076	IPR000504	RNA recognition motif domain	25	94			1	1	0
LFVGGLR	FBgn0004237	Hrb87F	E1JIK0	117	123	K.L(+112.03)(+212.01)FVGGLR.D,K.L(+112.03)(+518.03)FVGGLR.D	2	L1:U:17.01;L1:rest:41.57,L1:U:17.01;L1:U+rest:37.35	U; rest,U; U+rest	18.52,14.56	8	PF00076	IPR000504	RNA recognition motif domain	116	175			1	1	0
LFVGGLRDDHDEECLR	FBgn0004237	Hrb87F	E1JIK0	117	132	K.L(+112.03)(+212.01)FVGGLRDDHDEEC(+57.02)LR.E	1	L1:U:12.28;L1:rest:135.15;C14:Carbamidomethylation:1000.00	U; rest	44.11	1	PF00076	IPR000504	RNA recognition motif domain	116	175			1	1	0
NSNFGNNRPAPYSQGGGGGGFNK	FBgn0004237	Hrb87F	E1JIK0	331	353	R.N(+112.03)(+212.01)SNFGNNRPAPYSQGGGGGGFNK.G	1	N1:U:0.00;N1:rest:36.58	U; rest	27.58	2						190	385	0	0	1
RGFAFIEFDDYDPVDK	FBgn0004237	Hrb87F	E1JIK0	156	171	K.R(+112.03)(+212.01)GFAFIEFDDYDPVDK.I,K.R(+212.01)G(+112.03)FAFIEFDDYDPVDK.I,K.RGFAFIEFDDYDPVDK(+112.03)(+212.01).I,K.RGFAFIEFDDYDPVDK(+112.03)(+194.00).I,K.R(+517.05)GFAFIE(+135.05)FDDYDPVDK.I,K.RGFAFIEFDDYDPVDK(+112.03)(+541.06).I,K.R(+212.01)(+112.03)GFAFIEFDDYDPVDK.I,K.R(+518.03)GFAFIE(+135.05)FDDYDPVDK.I,K.R(+518.03)GFAFI(+112.03)EFDDYDPVDK.I,K.R(+212.01)GF(+112.03)AFIEFDDYDPVDK.I	10	R1:U:0.00;R1:rest:102.40,R1:rest:103.09;G2:U:0.00,K16:U:12.28;K16:rest:110.25,K16:U:12.33;K16:cyclicrest:88.89,R1:C+rest:54.17;E7:A:0.00,K16:U:17.01;K16:A+rest:77.79,R1:rest:79.33;R1:U:0.00,R1:U+rest:36.33;E7:A:0.00,R1:U+rest:36.77;I6:U:0.00,R1:rest:21.99;F3:U:0.00	U; rest,U; cyclicrest,A; C+rest,A+rest; U,A; U+rest,U; U+rest	39.05,33.84,29.94,28.75,26.94,26.86,25.18,20.37,20.18,14.73	25	PF00076	IPR000504	RNA recognition motif domain	116	175			1	1	0
WGNIVDVVVMK	FBgn0004237	Hrb87F	E1JIK0	47	57	K.W(+212.01)GNIVDVVVM(+112.03)K.D	1	W1:rest:93.89;M10:U:7.65	U; rest	30.8	4	PF00076	IPR000504	RNA recognition motif domain	25	94			1	1	0
DGEIVFGVAHIYASFNDTFVHVTDLSGR	FBgn0004403	RpS14a	P14130	23	50	R.D(+112.03)(+517.05)GEIVFGVAHIYASFNDTFVHVTDLSGR.E,R.D(+112.03)(+212.01)GEIVFGVAHIYASFNDTFVHVTDLSGR.E,R.D(+111.04)(+518.03)GEIVFGVAHIYASFNDTFVHVTDLSGR.E,R.D(+151.05)(+517.05)GEIVFGVAHIYASFNDTFVHVTDLSGR.E,R.D(+557.06)GEI(+151.05)VFGVAHIYASFNDTFVHVTDLSGR.E,R.D(+541.06)GEIVFGVAHIYAS(+151.05)FNDTFVHVTDLSGR.E,R.D(+194.00)GEIVFGVAHIYASF(+112.03)NDTFVHVTDLSGR.E,R.DGEIVFGVAHIYASFNDTFVHVTDLSGR(+112.03)(+1…	10	D1:U:0.00;D1:C+rest:171.16,D1:U:0.00;D1:rest:147.58,D1:C:0.00;D1:U+rest:113.53,D1:G:0.00;D1:C+rest:71.61,D1:G+rest:47.53;I4:G:0.00,D1:A+rest:80.72;S14:G:0.00,D1:cyclicrest:44.88;F15:U:0.00,R28:U:0.00;R28:cyclicrest:59.17,D1:U:0.00;D1:cyclicrest:71.61,D1:G:0.00;D1:G+rest:59.31	C+rest; U,U; rest,C; U+rest,C+rest; G,G; G+rest,A+rest; G,U; cyclicrest	43.19,39.18,37.48,30.41,28.23,27.79,25.86,23.26,21.42,16.07	20	PF00411	IPR001971	Ribosomal protein S11	28	147			1	1	0
TPGPGAQSALR	FBgn0004403	RpS14a	P14130	107	117	K.TPGP(+112.03)GAQSALR.A	1	P4:U:0.00	U	20.37	2	PF00411	IPR001971	Ribosomal protein S11	28	147	99	117	1	1	1
DADDAVYELNGK	FBgn0004587	B52	P26686	49	60	R.D(+135.05)(+847.09)ADDAVYELNGK.E	1	D1:A:8.14;D1:AU+rest:58.42	A; AU+rest	38.26	1	PF00076	IPR000504	RNA recognition motif domain	5	67			1	1	0
NGYGFVEFEDYR	FBgn0004587	B52	P26686	37	48	K.N(+212.01)(+.98)G(+112.03)YGFVEFEDYR.D,K.N(+112.03)(+212.01)GYGFVEFEDYR.D,K.N(+194.00)(+.98)G(+112.03)YGFVEFEDYR.D,K.N(+212.01)G(+111.04)YGFVEFEDYR.D,K.N(+111.04)(+518.03)GYGFVEFEDYR.D,K.N(+194.00)(+.98)GY(+112.03)GFVEFEDYR.D,K.N(+112.03)(+517.05)GYGFVEFEDYR.D,K.N(+112.03)(+194.00)GYGFVEFEDYR.D,K.N(+111.04)(+212.01)GYGFVEFEDYR.D,K.N(+111.04)(+194.00)GYGFVEFEDYR.D	10	N1:rest:88.86;N1:Deamidation (NQ):1000.00;G2:U:14.02,N1:U:9.34;N1:rest:98.13,N1:cyclicrest:81.27;N1:Deamidation (NQ):1000.00;G2:U:0.00,N1:rest:88.25;G2:C:17.01,N1:C:12.28;N1:U+rest:100.67,N1:cyclicrest:81.27;N1:Deamidation (NQ):1000.00;Y3:U:0.00,N1:U:10.11;N1:C+rest:84.41,N1:U:10.11;N1:cyclicrest:105.15,N1:C:0.00;N1:rest:88.86,N1:C:0.00;N1:cyclicrest:71.87	U; rest,U; cyclicrest,C; rest,C; U+rest,C+rest; U,C; cyclicrest	45.8,35.95,35.63,34.81,34.74,33.6,32.42,31.95,31.54,31.17	55	PF00076	IPR000504	RNA recognition motif domain	5	67			1	1	0
QAGEVTYADAHK	FBgn0004587	B52	P26686	142	153	R.Q(+212.01)AGEVTY(+112.03)ADAHK.Q,R.QAGEVTYADAHK(+112.03)(+212.01).Q,R.Q(+194.00)(+.98)AGEVTY(+112.03)ADAHK.Q	3	Q1:rest:37.53;Y7:U:14.02,K12:U:0.00;K12:rest:9.91,Q1:cyclicrest:35.20;Q1:Deamidation (NQ):1000.00;Y7:U:14.02	U; rest,U; cyclicrest	26.16,14.23,13.23	5	PF00076	IPR000504	RNA recognition motif domain	121	187	151	156	1	1	1
TRDILIKNGYGFVEFEDYR	FBgn0004587	B52	P26686	30	48	R.T(+539.05)RDILI(+112.03)KNGYGFVEFEDYR.D	1	T1:G+cyclicrest:58.22;I6:U:0.00	G+cyclicrest; U	24.28	1	PF00076	IPR000504	RNA recognition motif domain	5	67			1	1	0
VSWQDLK	FBgn0004587	B52	P26686	131	137	R.V(+212.01)SW(+112.03)QDLK.D	1	V1:rest:46.17;W3:U:10.11	U; rest	23.4	6	PF00076	IPR000504	RNA recognition motif domain	121	187			1	1	0
VYVGGLPYGVR	FBgn0004587	B52	P26686	6	16	R.V(+212.01)Y(+112.03)VGGLPYGVR.E,R.V(+112.03)(+212.01)YVGGLPYGVR.E,R.VYVGGLPYGVR(+112.03)(+212.01).E,R.VYVGGLPY(+112.03)GVR(+212.01).E	4	V1:rest:64.45;Y2:U:27.96,V1:U:0.00;V1:rest:81.06,R11:U:0.00;R11:rest:29.98,Y8:U:0.00;R11:rest:29.98	U; rest	37.27,31.27,16.89,16.62	13	PF00076	IPR000504	RNA recognition motif domain	5	67			1	1	0
YGPPLR	FBgn0004587	B52	P26686	112	117	R.Y(+112.03)(+212.01)GPPLR.T	1	Y1:U:14.02;Y1:rest:46.62	U; rest	20.87	8						67	117	0	0	1
FGDIIDCVVMK	FBgn0004838	Hrb27C	E1JHA4	30	40	R.FGDIIDC(+57.02)VVMK(+112.03)(+212.01).N,R.F(+212.01)GDIIDC(+57.02)VVM(+112.03)K.N,R.FGDIIDC(+57.02)VVM(+112.03)K(+212.01).N,R.FGDIIDC(+57.02)VVMK(+112.03)(+194.00).N	4	C7:Carbamidomethylation:1000.00;K11:U:8.14;K11:rest:43.05,F1:rest:24.27;C7:Carbamidomethylation:1000.00;M10:U:9.34,C7:Carbamidomethylation:1000.00;M10:U:11.06;K11:rest:0.00,C7:Carbamidomethylation:1000.00;K11:U:0.00;K11:cyclicrest:29.98	U; rest,U; cyclicrest	24.53,24.09,20.93,13.78	7	PF00076	IPR000504	RNA recognition motif domain	8	77			1	1	0
GFGFLSFEEESSVEHVTNER	FBgn0004838	Hrb27C	E1JHA4	138	157	R.G(+112.03)(+541.06)FGFLSFEEESSVEHVTNER.Y,R.G(+112.03)(+212.01)FGFLSFEEESSVEHVTNER.Y,R.G(+135.05)(+517.05)FGFLSFEEESSVEHVTNER.Y,R.G(+111.04)(+212.01)FGFLSFEEESSVEHVTNER.Y,R.G(+111.04)(+541.06)FGFLSFEEESSVEHVTNER.Y,R.G(+111.04)(+523.05)FGFLSFEEESSVEHVTNER.Y,R.G(+112.03)(+523.05)FGFLSFEEESSVEHVTNER.Y	7	G1:U:9.34;G1:A+rest:173.26,G1:U:0.00;G1:rest:173.26,G1:A:0.00;G1:C+rest:138.94,G1:C:0.00;G1:rest:173.26,G1:C:0.00;G1:A+rest:155.89,G1:C:0.00;G1:A+cyclicrest:95.89,G1:U:0.00;G1:A+cyclicrest:90.47	A+rest; U,U; rest,A; C+rest,C; rest,A+rest; C,A+cyclicrest; C,A+cyclicrest; U	54.16,52.56,46.57,46.22,41.29,20.95,20.52	33	PF00076	IPR000504	RNA recognition motif domain	97	155			1	1	0
GFGFVTFADPTNVNHVLQNGPHTLDGR	FBgn0004838	Hrb27C	E1JHA4	49	75	R.G(+112.03)(+541.06)FGFVTFADPTNVNHVLQNGPHTLDGR.T,R.G(+135.05)(+517.05)FGFVTFADPTNVNHVLQNGPHTLDGR.T	2	G1:U:0.00;G1:A+rest:196.98,G1:A:0.00;G1:C+rest:41.09	A+rest; U,A; C+rest	56.77,17.52	10	PF00076	IPR000504	RNA recognition motif domain	8	77	69	94	1	1	1
KKSRGFGFLSFEEESSVEHVTNER	FBgn0004838	Hrb27C	E1JHA4	134	157	K.K(+42.01)(+112.03)KSRGFGFLSFEEESSVEHVTNER.Y	1	K1:Acetylation (N-term):1000.00;K1:U:7.65	U	14.64	1	PF00076	IPR000504	RNA recognition motif domain	97	155			1	1	0
LFVGGLSWETTQENLSR	FBgn0004838	Hrb27C	E1JHA4	9	25	K.L(+112.03)(+212.01)FVGGLSWETTQENLSR.Y,K.L(+111.04)(+212.01)FVGGLSWETTQENLSR.Y,K.L(+212.01)FVGGLSW(+112.03)ETTQENLSR.Y	3	L1:U:0.00;L1:rest:139.37,L1:C:0.00;L1:rest:106.75,L1:rest:75.68;W8:U:9.45	U; rest,C; rest	47.85,34.06,28.86	5	PF00076	IPR000504	RNA recognition motif domain	8	77			1	1	0
VFLGGLPSNVTETDLR	FBgn0004838	Hrb27C	E1JHA4	98	113	K.V(+112.03)(+212.01)FLGGLPSNVTETDLR.T,K.V(+112.03)(+518.03)FLGGLPSNVTETDLR.T,K.V(+111.04)(+518.03)FLGGLPSNVTETDLR.T	3	V1:U:12.28;V1:rest:110.25,V1:U:0.00;V1:U+rest:118.22,V1:C:0.00;V1:U+rest:109.25	U; rest,U; U+rest,C; U+rest	50.13,41.28,35.21	17	PF00076	IPR000504	RNA recognition motif domain	97	155			1	1	0
VTEVVIMYDQEK	FBgn0004838	Hrb27C	E1JHA4	122	133	K.VTEVVIMY(+112.03)DQEK(+212.01).K,K.VTEVVIM(+112.03)YDQEK(+212.01).K,K.VTEVVIMYDQEK(+112.03)(+212.01).K	3	Y8:U:0.00;K12:rest:51.72,M7:U:0.00;K12:rest:20.04,K12:U:0.00;K12:rest:35.20	U; rest	24.47,19.79,17.31	6	PF00076	IPR000504	RNA recognition motif domain	97	155			1	1	0
GSTGTLGNFAK	FBgn0004867	RpS2	M9PB84	211	221	R.G(+112.03)(+870.11)STGTLGNFAK.A	1	G1:U:0.00;G1:AA+rest:30.61	AA+rest; U	14.37	1	PF03719	IPR005324	Ribosomal protein S5; C-terminal	167	239			1	1	0
TYAYLTPDLWK	FBgn0004867	RpS2	M9PB84	230	240	K.T(+518.03)YAY(+112.03)LTPDLWK.E,K.T(+212.01)YAY(+112.03)LTPDLWK.E,K.TYAY(+112.03)LTPDLWK.E,K.T(+824.06)YA(+112.03)YLTPDLWK.E,K.T(+194.00)YAY(+112.03)LTPDLWK.E,K.T(+212.01)Y(+112.03)AYLTPDLWK.E,K.T(+112.03)(+194.00)YAYLTPDLWK.E,K.T(+194.00)Y(+112.03)AYLTPDLWK.E,K.T(+112.03)(+518.03)YAYLTPDLWK.E,K.T(+112.03)(+212.01)YAYLTPDLWK.E	10	T1:U+rest:96.46;Y4:U:14.02,T1:rest:81.06;Y4:U:17.01,Y4:U:23.10,T1:UU+rest:74.64;A3:U:0.00,T1:cyclicrest:49.99;Y4:U:0.00,T1:rest:47.07;Y2:U:0.00,T1:U:0.00;T1:cyclicrest:59.20,T1:cyclicrest:57.10;Y2:U:0.00,T1:U:0.00;T1:U+rest:40.10,T1:U:0.00;T1:rest:43.70	U; U+rest,U; rest,U,U; UU+rest,U; cyclicrest	41.42,38.81,30.3,29.66,28.36,25.12,24.07,24.01,21.11,16.66	135	PF03719	IPR005324	Ribosomal protein S5; C-terminal	167	239			1	1	0
MLIHR	FBgn0004875	enc	A8JNJ9	478	482	R.M(+212.01)(+112.03)LIHR.T	1	M1:rest:42.89;M1:U:12.28	U; rest	15.6	6	PF01424	IPR001374	R3H domain	446	503			1	1	0
GFAFVEFDDYDAVDK	FBgn0004903	Rb97D	Q59DT6	165	179	R.G(+112.03)(+212.01)FAFVEFDDYDAVDK.A	1	G1:U:0.00;G1:rest:104.57	U; rest	38.08	3	PF00076	IPR000504	RNA recognition motif domain	124	186			1	1	0
VVDVVVMR	FBgn0004903	Rb97D	Q59DT6	58	65	K.VVDVVVMR(+112.03)(+212.01).D	1	R8:U:0.00;R8:rest:22.11	U; rest	19.17	1	PF00076	IPR000504	RNA recognition motif domain	33	101			1	1	0
IFIGGLPNYLNDDQVK	FBgn0005411	U2af50	M9NF89	220	235	K.I(+112.03)(+212.01)FIGGLPNYLNDDQVK.E	1	I1:U:0.00;I1:rest:93.17	U; rest	35.85	2	PF00076	IPR000504	RNA recognition motif domain	219	289			1	1	0
KLIVQR	FBgn0005411	U2af50	M9NF89	288	293	K.K(+518.03)LI(+112.03)VQR.A	1	K1:U+rest:37.99;I3:U:10.11	U; U+rest	16.77	3	PF00076	IPR000504	RNA recognition motif domain	219	289			1	1	0
RPHDYQPMPGITDTPAIKPAVVSSGVISTVVPDSPHKIFIGGLPNYLNDDQVK	FBgn0005411	U2af50	M9NF89	183	235	R.RPHDYQPMPGITDTPAIKPAVVSSGVISTVVPDSPHKIFIGGLPNYLNDDQVK(+112.03)(+518.03).E	1	K53:U:0.00;K53:U+rest:50.83	U; U+rest	16.07	1	PF00076	IPR000504	RNA recognition motif domain	219	289	182	193	1	1	1
VTILCNK	FBgn0005648	Pabp2	E2QC83	125	131	R.V(+541.06)TIL(+112.03)C(+57.02)NK.A	1	V1:A+rest:34.81;L4:U:14.02;C5:Carbamidomethylation:1000.00	A+rest; U	21.8	2	PF00076	IPR000504	RNA recognition motif domain	97	167			1	1	0
GFSFIK	FBgn0005649	Rox8	Q8IMX4	258	263	K.G(+212.01)(+112.03)FSFIK.F,K.G(+518.03)(+112.03)FSFIK.F,K.GFSFIK(+112.03)(+518.03).F,K.GFSFIK(+112.03)(+212.01).F	4	G1:rest:38.19;G1:U:9.34,G1:U+rest:41.96;G1:U:10.11,K6:U:9.34;K6:U+rest:26.93,K6:U:0.00;K6:rest:23.57	U; rest,U; U+rest	19.46,18.89,14.77,14.66	15	PF00076	IPR000504	RNA recognition motif domain	222	287			1	1	0
GYAFVSFVK	FBgn0005649	Rox8	Q8IMX4	137	145	K.G(+112.03)(+212.01)YAFVSFVK.K,K.GYAFVSFVK(+112.03)(+212.01).K,K.G(+212.01)(+112.03)YAFVSFVK.K,K.G(+112.03)(+518.03)YAFVSFVK.K,K.G(+112.03)(+194.00)YAFVSFVK.K	5	G1:U:0.00;G1:rest:63.64,K9:U:14.02;K9:rest:51.47,G1:rest:66.10;G1:U:12.28,G1:U:11.06;G1:U+rest:66.10,G1:U:0.00;G1:cyclicrest:40.87	U; rest,U; U+rest,U; cyclicrest	28.48,27.54,25.82,25.27,15.55	17	PF00076	IPR000504	RNA recognition motif domain	96	167			1	1	0
IIREPGNDPYAFIEYSNYQAATTALTAMNK	FBgn0005649	Rox8	Q8IMX4	38	67	K.I(+111.04)(+212.01)IREPGNDPYAFIEYSNYQAATTALTAMNK.R	1	I1:C:0.00;I1:rest:87.94	C; rest	30.75	1	PF00076	IPR000504	RNA recognition motif domain	8	76			1	1	0
TDISSHHHIFVGDLSPEIETETLR	FBgn0005649	Rox8	Q8IMX4	89	112	K.T(+112.03)(+194.00)DISSHHHIFVGDLSPEIETETLR.E,K.T(+112.03)(+212.01)DISSHHHIFVGDLSPEIETETLR.E,K.TDISSHHHIFVGDLSPEIETETLR(+112.03)(+518.03).E,K.T(+212.01)DISSHH(+112.03)HIFVGDLSPEIETETLR.E,K.T(+194.00)DISSH(+112.03)HHIFVGDLSPEIETETLR.E,K.T(+112.03)(+518.03)DISSHHHIFVGDLSPEIETETLR.E,K.T(+212.01)DISSHHH(+112.03)IFVGDLSPEIETETLR.E,K.T(+212.01)D(+112.03)ISSHHHIFVGDLSPEIETETLR.E,K.T(+518.03)DISSH(+135.…	15	T1:U:0.00;T1:cyclicrest:176.77,T1:U:0.00;T1:rest:119.61,R24:U:0.00;R24:U+rest:54.51,T1:rest:90.02;H7:U:0.00,T1:cyclicrest:96.29;H6:U:0.00,T1:U:0.00;T1:U+rest:96.40,T1:rest:72.94;H8:U:0.00,T1:rest:60.22;D2:U:0.00,T1:U+rest:64.20;H6:A:0.00,T1:rest:67.62;D2:C:0.00,T1:C+rest:40.11;D2:A:0.00,T1:rest:51.77;I3:U:0.00,T1:rest:41.68;H6:U:0.00,T1:U+rest:54.51;D2:U:0.00,T1:cyclicrest:51.77;D13:C:0.00	U; cyclicrest,U; rest,U; U+rest,A; U+rest,C; rest,A; C+rest,C; cyclicrest	47.83,41.26,41.06,34.66,33.9,33.28,33.12,32.2,30.67,29.52,27.28,26.71,24.04,21.47,20.52	35	PF00076	IPR000504	RNA recognition motif domain	96	167	82	92	1	1	1
IPSVFSK	FBgn0010408	RpS9	C6SUW3	6	12	R.I(+212.01)(+112.03)PSVFSK.T,R.I(+112.03)(+518.03)PSVFSK.T,R.I(+194.00)(+112.03)PSVFSK.T,R.I(+517.05)P(+112.03)SVFSK.T,R.I(+112.03)(+212.01)PSVFSK.T,R.I(+112.03)(+517.05)PSVFSK.T,R.IPSVFSK(+112.03)(+212.01).T,R.I(+111.04)(+518.03)PSVFSK.T	8	I1:rest:56.47;I1:U:17.01,I1:U:17.01;I1:U+rest:38.00,I1:cyclicrest:71.27;I1:U:17.01,I1:C+rest:55.13;P2:U:11.06,I1:U:14.02;I1:rest:56.47,I1:U:17.01;I1:C+rest:71.27,K7:U:0.00;K7:rest:9.45,I1:C:14.02;I1:U+rest:56.47	U; rest,U; U+rest,U; cyclicrest,C+rest; U,C; U+rest	20.33,19.4,19.18,18.18,15.96,15.88,15.1,14.69	40						0	6	0	0	1
VNGRIPSVFSK	FBgn0010408	RpS9	C6SUW3	2	12	M.V(+212.01)NGRIP(+112.03)SVFSK.T,M.V(+194.00)N(+112.03)GRIPSVFSK.T,M.V(+212.01)NGRI(+112.03)PSVFSK.T,M.V(+194.00)NGRI(+112.03)PSVFSK.T,M.VNGRIP(+112.03)SVFSK(+517.05).T,M.V(+517.05)N(+112.03)GRIPSVFSK.T	6	V1:rest:57.87;P6:U:4.73,V1:cyclicrest:91.48;N2:U:0.00,V1:rest:68.03;I5:U:0.00,V1:cyclicrest:89.02;I5:U:0.00,P6:U:12.28;K11:C+rest:0.00,V1:C+rest:37.57;N2:U:0.00	U; rest,U; cyclicrest,C+rest; U	21.33,20.1,19.05,18.99,17.25,14.51	11						0	6	0	0	1
KVGIAMTAIK	FBgn0010411	RpS18	P41094	25	34	R.K(+212.01)VGI(+112.03)AMTAIK.G,R.K(+194.00)VG(+112.03)IAMTAIK.G,R.K(+557.06)VG(+112.03)IAMTAIK.G,R.K(+194.00)VGI(+112.03)AMTAIK.G,R.K(+557.06)VGI(+112.03)AMTAIK.G,R.K(+518.03)VG(+112.03)IAMTAIK.G,R.K(+212.01)VG(+112.03)IAMTAIK.G	7	K1:rest:57.20;I4:U:10.11,K1:cyclicrest:110.75;G3:U:0.00,K1:G+rest:45.63;G3:U:0.00,K1:cyclicrest:98.21;I4:U:8.69,K1:G+rest:46.57;I4:U:0.00,K1:U+rest:46.29;G3:U:0.00,K1:rest:40.05;G3:U:0.00	U; rest,U; cyclicrest,G+rest; U,U; U+rest	22.01,21.69,20.59,18.78,18.53,17.66,16.89	10	PF00416	IPR001892	Ribosomal protein S13	13	142			1	1	0
VGIAMTAIK	FBgn0010411	RpS18	P41094	26	34	K.V(+212.01)GI(+112.03)AMTAIK.G,K.V(+194.00)GI(+112.03)AMTAIK.G,K.V(+518.03)GI(+112.03)AMTAIK.G,K.V(+194.00)G(+112.03)IAMTAIK.G,K.V(+212.01)GI(+112.03)AM(+15.99)TAIK.G,K.V(+557.06)GI(+112.03)AMTAIK.G,K.V(+518.03)G(+112.03)IAMTAIK.G,K.V(+557.06)G(+112.03)IAMTAIK.G,K.V(+518.03)GI(+112.03)AM(+15.99)TAIK.G,K.V(+557.06)GI(+112.03)AM(+15.99)TAIK.G,K.V(+518.03)G(+151.05)IAMTAIK.G	11	V1:rest:99.62;I3:U:17.01,V1:cyclicrest:86.43;I3:U:10.11,V1:U+rest:71.60;I3:U:14.02,V1:cyclicrest:114.99;G2:U:0.00,V1:rest:83.90;I3:U:14.02;M5:Oxidation (M):1000.00,V1:G+rest:58.06;I3:U:9.34,V1:U+rest:62.50;G2:U:0.00,V1:G+rest:42.57;G2:U:0.00,V1:U+rest:66.64;I3:U:7.65;M5:Oxidation (M):1000.00,V1:G+rest:49.34;I3:U:10.11;M5:Oxidation (M):1000.00,V1:U+rest:41.81;G2:G:0.00	U; rest,U; cyclicrest,U; U+rest,G+rest; U,G; U+rest	31.78,28.95,26.56,25.84,25.66,25.2,22.16,21.7,19.63,19.61,18.61	76	PF00416	IPR001892	Ribosomal protein S13	13	142			1	1	0
ALQALEHAR	FBgn0010412	RpS19a	E2QD65	103	111	K.A(+112.03)(+518.03)LQALEHAR.L,K.ALQALEHAR(+112.03)(+518.03).L	2	A1:U:0.00;A1:U+rest:53.45,R9:U:0.00;R9:U+rest:36.20	U; U+rest	24.5,16.95	8	PF01090	IPR001266	Ribosomal protein S19e	4	139			1	1	0
ALQALEHARLVEK	FBgn0010412	RpS19a	E2QD65	103	115	K.A(+112.03)(+518.03)LQALEHARLVEK.H,K.A(+518.03)L(+112.03)QALEHARLVEK.H,K.ALQALEHARLVEK(+112.03)(+518.03).H	3	A1:U:0.00;A1:U+rest:77.78,A1:U+rest:51.99;L2:U:0.00,K13:U:14.02;K13:U+rest:65.07	U; U+rest	29.96,25.26,22.38	12	PF01090	IPR001266	Ribosomal protein S19e	4	139	115	126	1	1	1
HLYHRSPAGVGSITK	FBgn0010412	RpS19a	E2QD65	63	77	R.H(+112.03)(+500.02)LYHRSPAGVGSITK.I	1	H1:U:0.00;H1:U+cyclicrest:31.13	U; U+cyclicrest	17.53	2	PF01090	IPR001266	Ribosomal protein S19e	4	139			1	1	0
LIVGNLDYGVSNTDIK	FBgn0010774	Ref1	Q9V3E7	111	126	R.L(+212.01)IVGNLDY(+112.03)GVSNTDIK.E,R.L(+541.06)IVGNLDY(+112.03)GVSNTDIK.E	2	L1:rest:63.51;Y8:U:10.11,L1:A+rest:59.83;Y8:U:10.11	U; rest,A+rest; U	33.37,31.8	7	PF00076	IPR000504	RNA recognition motif domain	110	179			1	1	0
GYGFVTFETEQEAQR	FBgn0011206	bol	M9PF25	74	88	K.G(+112.03)(+212.01)YGFVTFETEQEAQR.L	1	G1:U:0.00;G1:rest:88.07	U; rest	41.65	5	PF00076	IPR000504	RNA recognition motif domain	34	88			1	1	0
IVMQR	FBgn0011284	RpS4	P41042	64	68	K.I(+212.01)VM(+112.03)QR.L	1	I1:rest:32.48;M3:U:17.01	U; rest	17.89	4	PF01479	IPR002942	RNA-binding S4 domain	42	90			1	1	0
LNSVWIAFNPPGFAFVEFEHR	FBgn0011305	Rsf1	Q8SYR3	36	56	K.L(+42.01)(+111.04)NSVWIAFNPPGFAFVEFEHR.D,K.L(+517.05)NSVWIA(+112.03)FNPPGFAFVEFEHR.D	2	L1:Acetylation (N-term):1000.00;L1:C:0.00,L1:C+rest:53.37;A7:U:0.00	C,C+rest; U	38.31,26.58	5	PF00076	IPR000504	RNA recognition motif domain	11	77			1	1	0
VYVGNLTDK	FBgn0011305	Rsf1	Q8SYR3	12	20	R.V(+212.01)Y(+112.03)VGNLTDK.V	1	V1:rest:89.48;Y2:U:33.98	U; rest	33.1	5	PF00076	IPR000504	RNA recognition motif domain	11	77			1	1	0
APNTPTTKIFVGNLTDK	FBgn0011640	lark	Q94901	80	96	R.A(+539.05)PN(+135.05)TPTTKIFVGNLTDK.T,R.A(+112.03)(+523.05)PNTPTTKIFVGNLTDK.T	2	A1:G+cyclicrest:26.04;N3:A:0.00,A1:U:0.00;A1:A+cyclicrest:23.99	A; G+cyclicrest,A+cyclicrest; U	20.22,12.74	2	PF00076	IPR000504	RNA recognition motif domain	87	150	80	83	1	1	1
ELFQKYGTVVECDIVR	FBgn0011640	lark	Q94901	104	119	R.E(+112.03)(+518.03)LFQKYGTVVEC(+57.02)DIVR.N	1	E1:U:0.00;E1:U+rest:7.26;C12:Carbamidomethylation:1000.00	U; U+rest	13.14	1	PF00076	IPR000504	RNA recognition motif domain	87	150			1	1	0
IFVGNLTDK	FBgn0011640	lark	Q94901	88	96	K.I(+112.03)(+212.01)FVGNLTDK.T,K.I(+111.04)(+194.00)FVGNLTDK.T,K.I(+111.04)(+212.01)FVGNLTDK.T,K.I(+112.03)(+541.06)FVGNLTDK.T	4	I1:U:17.01;I1:rest:81.34,I1:C:17.01;I1:cyclicrest:58.11,I1:C:17.01;I1:rest:64.00,I1:U:8.14;I1:A+rest:51.56	U; rest,C; cyclicrest,C; rest,A+rest; U	26.63,25.47,24.16,19.91	24	PF00076	IPR000504	RNA recognition motif domain	87	150			1	1	0
LFIGNLDEK	FBgn0011640	lark	Q94901	9	17	K.L(+112.03)(+212.01)FIGNLDEK.T,K.L(+111.04)(+212.01)FIGNLDEK.T,K.L(+112.03)(+541.06)FIGNLDEK.T,K.L(+111.04)(+541.06)FIGNLDEK.T	4	L1:U:10.11;L1:rest:70.68,L1:C:17.01;L1:rest:66.64,L1:U:14.02;L1:A+rest:63.64,L1:C:17.01;L1:A+rest:36.48	U; rest,C; rest,A+rest; U,A+rest; C	27.42,24.29,23.77,18.59	17	PF00076	IPR000504	RNA recognition motif domain	8	71			1	1	0
NYGFVHLDCVGDVQDAIK	FBgn0011640	lark	Q94901	120	137	R.N(+112.03)(+212.01)YGFVHLDC(+57.02)VGDVQDAIK.E,R.N(+111.04)(+212.01)YGFVHLDC(+57.02)VGDVQDAIK.E	2	N1:U:0.00;N1:rest:130.57;C9:Carbamidomethylation:1000.00,N1:C:0.00;N1:rest:56.86;C9:Carbamidomethylation:1000.00	U; rest,C; rest	38.82,25.08	3	PF00076	IPR000504	RNA recognition motif domain	87	150			1	1	0
NYGFVHMETEQQGR	FBgn0011640	lark	Q94901	41	54	K.N(+112.03)(+212.01)YGFVHMETEQQGR.D	1	N1:U:11.06;N1:rest:86.32	U; rest	44.74	8	PF00076	IPR000504	RNA recognition motif domain	8	71			1	1	0
ACEHALPPFMNLK	FBgn0014023	mRpL47	Q8T3V6	176	188	K.AC(+57.02)EHALPPFMNLK(+112.03)(+194.00).W,K.AC(+57.02)EHALPPFMNL(+112.03)K(+194.00).W,K.AC(+57.02)EHALPPFMNLK(+112.03)(+518.03).W,K.AC(+57.02)EHALPPFMN(+.98)LK(+111.04)(+212.01).W,K.AC(+57.02)EHALPPFMN(+112.03)LK(+518.03).W,K.AC(+57.02)EHALPPFM(+112.03)NLK(+212.01).W,K.AC(+57.02)EHALPPFMN(+112.03)LK(+212.01).W,K.AC(+57.02)EHALPPFMNLK(+112.03)(+212.01).W,K.A(+212.01)C(+57.02)EHALPPFM(+112.03)NLK…	9	C2:Carbamidomethylation:1000.00;K13:U:0.00;K13:cyclicrest:85.14,C2:Carbamidomethylation:1000.00;L12:U:5.03;K13:cyclicrest:69.38,C2:Carbamidomethylation:1000.00;K13:U:0.00;K13:U+rest:33.74,C2:Carbamidomethylation:1000.00;N11:Deamidation (NQ):1000.00;K13:C:14.02;K13:rest:41.16,C2:Carbamidomethylation:1000.00;N11:U:0.00;K13:U+rest:33.74,C2:Carbamidomethylation:1000.00;M10:U:0.00;K13:rest:40.43,C2:Ca…	U; cyclicrest,U; U+rest,C; rest,U; rest	34.1,29.17,28.62,28.42,28.33,25.8,20.73,19.54,13.31	60								0	0	0
CGIVIGR	FBgn0014870	Psi	A1ZAK8	438	444	K.C(+112.03)GIVIGR.G,K.C(+112.03)(+194.00)GIVIGR.G,K.C(+112.03)(+518.03)GIVIGR.G,K.C(+112.03)(+212.01)GIVIGR.G,K.C(+112.03)(+541.06)GIVIGR.G	5	C1:U:0.00,C1:U:14.02;C1:cyclicrest:113.99,C1:U:17.01;C1:U+rest:55.13,C1:U:17.01;C1:rest:81.12,C1:U:12.28;C1:A+rest:57.25	U,U; cyclicrest,U; U+rest,U; rest,A+rest; U	33.3,19.89,19.21,18.86,14.46	62	PF00013	IPR004088	K Homology domain; type 1	428	493			1	1	0
ACFVLLK	FBgn0015527	pen	O61345	686	692	R.A(+112.03)(+212.01)C(+57.02)FVLLK.L,R.AC(+57.02)FVLLK(+112.03)(+212.01).L	2	A1:U:32.28;A1:rest:90.57;C2:Carbamidomethylation:1000.00,C2:Carbamidomethylation:1000.00;K7:U:10.11;K7:rest:33.98	U; rest	14.0,12.47	4								0	0	0
SPLNYGFITYDDPEAVQK	FBgn0015778	rin	Q9VFT4	538	555	R.S(+112.03)(+541.06)PLNYGFITYDDPEAVQK.C,R.S(+135.05)(+517.05)PLNYGFITYDDPEAVQK.C,R.S(+212.01)PLN(+112.03)YGFITYDDPEAVQK.C,R.S(+517.05)PLNY(+135.05)GFITYDDPEAVQK.C,R.S(+112.03)(+212.01)PLNYGFITYDDPEAVQK.C,R.S(+111.04)(+212.01)PLNYGFITYDDPEAVQK.C	6	S1:U:0.00;S1:A+rest:110.48,S1:A:0.00;S1:C+rest:97.89,S1:rest:84.61;N4:U:0.00,S1:C+rest:61.49;Y5:A:0.00,S1:U:0.00;S1:rest:103.39,S1:C:0.00;S1:rest:76.73	A+rest; U,A; C+rest,U; rest,C; rest	37.51,31.92,31.08,29.45,28.48,25.6	10	PF00076	IPR000504	RNA recognition motif domain	494	561			1	1	0
SSNTQQFGDNQQLFLGNIPHHASEDDLR	FBgn0015778	rin	Q9VFT4	483	510	R.S(+111.04)(+212.01)SNTQQFGDNQQLFLGNIPHHASEDDLR.E,R.S(+112.03)(+212.01)SNTQQFGDNQQLFLGNIPHHASEDDLR.E,R.S(+212.01)S(+112.03)NTQQFGDNQQLFLGNIPHHASEDDLR.E,R.S(+212.01)SNTQQFGDNQ(+111.04)QLFLGNIPHHASEDDLR.E,R.S(+212.01)SN(+111.04)TQQFGDNQQLFLGNIPHHASEDDLR.E	5	S1:C:0.00;S1:rest:128.41,S1:U:0.00;S1:rest:110.93,S1:rest:143.80;S2:U:0.00,S1:rest:71.61;Q11:C:0.00,S1:rest:40.02;N3:C:0.00	C; rest,U; rest	42.31,36.21,33.55,31.25,30.46	20	PF00076	IPR000504	RNA recognition motif domain	494	561	294	498	1	1	1
NQDATIYAGGLDDK	FBgn0015818	Spx	Q9W424	10	23	R.N(+212.01)QDATIY(+112.03)AGGLDDK.V	1	N1:rest:0.00;Y7:U:9.40	U; rest	19.39	1	PF00076	IPR000504	RNA recognition motif domain	14	85			1	1	0
TLFIGNLEK	FBgn0016977	spen	Q8SX83	657	665	R.T(+112.03)(+212.01)LFIGNLEK.D	1	T1:U:8.14;T1:rest:66.64	U; rest	20.76	2	PF00076	IPR000504	RNA recognition motif domain	657	724			1	1	0
WQTLIEAIVEAK	FBgn0017545	RpS3A	P55830	120	131	K.W(+112.03)(+212.01)QTLIEAIVEAK.T	1	W1:U:8.14;W1:rest:101.21	U; rest	35.78	3	PF01015	IPR001593	Ribosomal protein S3Ae	15	224			1	1	0
DIEKPHVGDSASVHR	FBgn0019936	RpS20	P55828	7	21	K.D(+112.03)(+212.01)IEKPHVGDSASVHR.I,K.D(+112.03)(+194.00)IEKPHVGDSASVHR.I	2	D1:U:0.00;D1:rest:79.53,D1:U:0.00;D1:cyclicrest:79.53	U; rest,U; cyclicrest	38.57,35.09	8						0	17	0	0	1
SVVSYQCSTLPIFSGSTVEK	FBgn0020235	ATPsyngamma	O01666	191	210	K.S(+112.03)(+212.01)VVSYQC(+57.02)STLPIFSGSTVEK.S,K.S(+111.04)(+212.01)VVSYQC(+57.02)STLPIFSGSTVEK.S	2	S1:U:0.00;S1:rest:117.77;C7:Carbamidomethylation:1000.00,S1:C:0.00;S1:rest:98.42;C7:Carbamidomethylation:1000.00	U; rest,C; rest	33.28,31.57	3	PF00231	IPR000131	ATPase; F1 complex; gamma subunit	27	296			1	0	0
EDVFVHQSAIAR	FBgn0022959	yps	Q95RE4	85	96	R.E(+518.03)D(+111.04)VFVHQSAIAR.N,R.E(+541.06)D(+112.03)VFVHQSAIAR.N,R.E(+824.06)D(+111.04)VFVHQSAIAR.N,R.E(+112.03)(+557.06)DVFVHQSAIAR.N,R.E(+518.03)D(+112.03)VFVHQSAIAR.N,R.E(+541.06)D(+111.04)VFVHQSAIAR.N,R.E(+212.01)D(+112.03)VFVHQSAIAR.N,R.EDVFVHQSAIAR(+112.03)(+212.01).N,R.E(+112.03)(+541.06)DVFVHQSAIAR.N,R.E(+112.03)(+518.03)DVFVHQSAIAR.N,R.E(+847.09)D(+111.04)VFVHQSAIAR.N,R.E(+112.03)(+…	29	E1:U+rest:81.22;D2:C:9.34,E1:A+rest:71.87;D2:U:17.01,E1:UU+rest:69.97;D2:C:7.65,E1:U:0.00;E1:G+rest:71.87,E1:U+rest:78.83;D2:U:8.69,E1:A+rest:55.94;D2:C:17.01,E1:rest:71.53;D2:U:9.34,R12:U:11.06;R12:rest:90.32,E1:U:10.11;E1:A+rest:88.25,E1:U:8.69;E1:U+rest:88.25,E1:AU+rest:73.38;D2:C:9.34,E1:U:0.00;E1:C+rest:88.25,E1:U:17.01;E1:rest:88.25,E1:C:17.01;E1:U+rest:105.15,E1:G+rest:71.53;D2:U:9.34,E1:G…	C; U+rest,A+rest; U,C; UU+rest,G+rest; U,U; U+rest,A+rest; C,U; rest,AU+rest; C,C+rest; U,G; U+rest,AC+rest; U,U; cyclicrest,C; rest,A; U+rest	38.4,37.67,37.39,36.76,36.25,35.82,35.71,35.59,35.31,35.21,35.09,34.41,34.29,34.04,33.68,33.42,32.88,31.74,31.68,30.25,27.45,27.01,23.68,23.16,22.49,22.16,20.52,19.37,12.94	118	PF00313	IPR002059	Cold-shock protein; DNA-binding	61	130	95	105	1	1	1
GLGGGDGSAEPGVHDQNPEGLQR	FBgn0022959	yps	Q95RE4	243	265	R.G(+112.03)(+212.01)LGGGDGSAEPGVHDQNPEGLQR.G	1	G1:U:0.00;G1:rest:91.90	U; rest	25.23	2						120	352	0	0	1
GSQFAADK	FBgn0022959	yps	Q95RE4	138	145	R.GSQFAADK(+112.03)(+517.05).R,R.G(+517.05)(+112.03)SQFAADK.R,R.G(+517.05)S(+112.03)QFAADK.R,R.G(+112.03)(+517.05)SQFAADK.R,R.G(+111.04)(+518.03)SQFAADK.R,R.G(+111.04)(+212.01)SQFAADK.R	6	K8:U:11.06;K8:C+rest:37.50,G1:C+rest:56.54;G1:U:10.11,G1:C+rest:32.83;S2:U:0.00,G1:U:0.00;G1:C+rest:52.22,G1:C:10.11;G1:U+rest:56.54,G1:C:0.00;G1:rest:31.93	C+rest; U,C; U+rest,C; rest	22.96,21.97,18.38,18.35,17.88,13.8	9						120	352	0	0	1
NDTREDVFVHQSAIAR	FBgn0022959	yps	Q95RE4	81	96	R.N(+111.04)(+212.01)DTREDVFVHQSAIAR.N,R.N(+112.03)(+523.05)DTREDVFVHQSAIAR.N,R.N(+541.06)D(+112.03)TREDVFVHQSAIAR.N,R.N(+112.03)(+212.01)DTREDVFVHQSAIAR.N,R.N(+112.03)(+541.06)DTREDVFVHQSAIAR.N,R.N(+112.03)(+518.03)DTREDVFVHQSAIAR.N,R.N(+112.03)(+194.00)DTREDVFVHQSAIAR.N,R.N(+518.03)D(+112.03)TREDVFVHQSAIAR.N,R.N(+111.04)(+517.05)DTREDVFVHQSAIAR.N,R.N(+518.03)D(+111.04)TREDVFVHQSAIAR.N,R.N(+824.…	14	N1:C:0.00;N1:rest:102.40,N1:U:0.00;N1:A+cyclicrest:74.72,N1:A+rest:66.76;D2:U:17.01,N1:U:0.00;N1:rest:79.33,N1:U:0.00;N1:A+rest:66.48,N1:U:0.00;N1:U+rest:43.52,N1:U:0.00;N1:cyclicrest:82.83,N1:U+rest:49.37;D2:U:17.01,N1:C:0.00;N1:C+rest:63.16,N1:U+rest:49.37;D2:C:17.01,N1:UU+rest:40.42;D2:C:17.01,H10:U:0.00;R16:rest:34.95,N1:rest:25.39;N1:U:0.00,N1:U:0.00;N1:C+rest:23.78	C; rest,A+cyclicrest; U,A+rest; U,U; rest,U; U+rest,U; cyclicrest,C; C+rest,C; U+rest,C; UU+rest,C+rest; U	43.12,35.28,34.47,33.46,32.7,32.29,29.92,28.02,26.1,25.34,25.29,17.89,14.75,12.69	43	PF00313	IPR002059	Cold-shock protein; DNA-binding	61	130	95	105	1	1	1
NFNNGPPPPR	FBgn0022959	yps	Q95RE4	289	298	R.N(+112.03)(+212.01)FNNGPPPPR.R,R.N(+194.00)FN(+112.03)NGPPPPR.R	2	N1:U:0.00;N1:rest:63.62,N1:cyclicrest:37.64;N3:U:0.00	U; rest,U; cyclicrest	30.82,23.08	3						120	352	0	0	1
NFRPWMK	FBgn0022959	yps	Q95RE4	148	154	R.NFRP(+112.03)WMK(+212.01).K	1	P4:U:0.00;K7:rest:28.13	U; rest	13.7	1						120	352	0	0	1
RYNNYYLR	FBgn0022959	yps	Q95RE4	231	238	R.R(+212.01)Y(+112.03)NNYYLR.Q,R.RYNNYY(+112.03)LR(+212.01).Q	2	R1:rest:33.89;Y2:U:11.06,Y6:U:17.01;R8:rest:34.75	U; rest	15.68,12.42	3						120	352	0	0	1
SGYGFINR	FBgn0022959	yps	Q95RE4	73	80	K.S(+194.00)(+112.03)GYGFINR.N,K.S(+112.03)(+212.01)GYGFINR.N,K.S(+112.03)(+194.00)GYGFINR.N,K.S(+111.04)(+518.03)GYGFINR.N,K.S(+112.03)(+518.03)GYGFINR.N,K.S(+112.03)(+541.06)GYGFINR.N,K.SGYGFINR(+111.04)(+212.01).N,K.S(+112.03)(+517.05)GYGFINR.N,K.S(+212.01)(+112.03)GYGFINR.N,K.SGYGFINR(+111.04)(+194.00).N	10	S1:cyclicrest:83.89;S1:U:14.02,S1:U:12.28;S1:rest:71.72,S1:U:11.06;S1:cyclicrest:79.54,S1:C:11.06;S1:U+rest:67.12,S1:U:14.02;S1:U+rest:83.89,S1:U:10.11;S1:A+rest:56.54,R8:C:0.00;R8:rest:23.70,S1:U:11.06;S1:C+rest:63.15,S1:rest:52.22;S1:U:14.02,R8:C:0.00;R8:cyclicrest:21.15	U; cyclicrest,U; rest,C; U+rest,U; U+rest,A+rest; U,C; rest,C+rest; U,C; cyclicrest	29.14,24.44,22.7,22.15,21.49,20.21,19.29,18.91,18.87,16.23	56	PF00313	IPR002059	Cold-shock protein; DNA-binding	61	130			1	1	0
YNNYYLR	FBgn0022959	yps	Q95RE4	232	238	R.Y(+212.01)NNY(+112.03)YLR.Q,R.Y(+112.03)(+212.01)NNYYLR.Q,R.YNNYYLR(+112.03)(+212.01).Q	3	Y1:rest:62.39;Y4:U:0.00,Y1:U:0.00;Y1:rest:49.80,R7:U:0.00;R7:rest:0.00	U; rest	26.04,20.09,13.77	5						120	352	0	0	1
QEQYRELMEDPEAAK	FBgn0022985	qkr58E-2	Q9W254	236	250	R.Q(+112.03)EQ(+.98)YRELMEDPEAAK.K,R.Q(+212.01)EQY(+112.03)RELMEDPEAAK.K,R.Q(+194.00)(+.98)EQ(+112.03)YRELMEDPEAAK.K,R.Q(+194.00)E(+112.03)Q(+.98)YRELMEDPEAAK.K,R.Q(+212.01)EQ(+112.03)YRELMEDPEAAK.K,R.Q(+212.01)EQYRE(+112.03)LMEDPEAAK.K,R.Q(+212.01)E(+112.03)QYRELMEDPEAAK.K,R.Q(+112.03)(+212.01)EQYRELMEDPEAAK.K,R.Q(+112.03)(+194.00)EQYRELMEDPEAAK.K,R.Q(+194.00)EQ(+.98)Y(+112.03)RELMEDPEAAK.K,R.Q(…	11	Q1:U:0.00;Q3:Deamidation (NQ):0.00,Q1:rest:78.23;Y4:U:0.00,Q1:cyclicrest:106.27;Q1:Deamidation (NQ):1000.00;Q3:U:0.00,Q1:cyclicrest:123.68;E2:U:0.00;Q3:Deamidation (NQ):1000.00,Q1:rest:75.66;Q3:U:0.00,Q1:rest:64.77;E6:U:0.00,Q1:rest:49.05;E2:U:0.00,Q1:U:0.00;Q1:rest:44.41,Q1:U:0.00;Q1:cyclicrest:51.46,Q1:cyclicrest:52.67;Q3:Deamidation (NQ):1000.00;Y4:U:0.00,Q1:cyclicrest:40.59;Q1:Deamidation (NQ…	U,U; rest,U; cyclicrest	37.9,29.05,28.29,28.18,27.07,24.43,23.3,20.53,20.52,17.13,16.75	24						227	327	0	0	1
GVAFVR	FBgn0024987	ssx	Q8IH14	221	226	R.G(+212.01)(+112.03)VAFVR.Y	1	G1:rest:38.19;G1:U:9.34	U; rest	14.02	1	PF00076	IPR000504	RNA recognition motif domain	180	244			1	1	0
TGYSFGYGFVDYK	FBgn0024987	ssx	Q8IH14	130	142	K.T(+112.03)(+212.01)GYSFGYGFVDYK.T	1	T1:U:0.00;T1:rest:77.78	U; rest	24.74	1	PF00076	IPR000504	RNA recognition motif domain	94	165			1	1	0
GMGHQVPCK	FBgn0025790	TBPH	Q8SXP8	185	193	K.GMGHQVPC(+57.02)K(+151.05)(+541.06).V,K.GMGHQVPC(+57.02)K(+112.03)(+541.06).V	2	C8:Carbamidomethylation:1000.00;K9:G:0.00;K9:A+rest:19.61,C8:Carbamidomethylation:1000.00;K9:U:0.00;K9:A+rest:19.61	A+rest; G,A+rest; U	18.54,14.02	3	PF00076	IPR000504	RNA recognition motif domain	193	242			1	1	0
VFVGR	FBgn0025790	TBPH	Q8SXP8	194	198	K.V(+518.03)(+151.05)FVGR.C	1	V1:U+rest:31.27;V1:G:9.34	G; U+rest	12.42	1	PF00076	IPR000504	RNA recognition motif domain	193	242			1	1	0
DKFPNYLHHVQPEDDPLSTR	FBgn0027548	nito	Q7KMJ6	295	314	K.D(+112.03)(+212.01)KFPNYLHHVQPEDDPLSTR.T	1	D1:U:0.00;D1:rest:106.58	U; rest	28.35	1						174	311	0	0	1
RPPPGTGNAFAFVR	FBgn0027548	nito	Q7KMJ6	347	360	K.RPPPGTGNAFAFVR(+112.03)(+518.03).Y,K.R(+518.03)(+112.03)PPPGTGNAFAFVR.Y,K.R(+112.03)(+518.03)PPPGTGNAFAFVR.Y,K.R(+212.01)(+112.03)PPPGTGNAFAFVR.Y,K.R(+112.03)(+212.01)PPPGTGNAFAFVR.Y	5	R14:U:0.00;R14:U+rest:55.00,R1:U+rest:38.29;R1:U:17.01,R1:U:17.01;R1:U+rest:27.83,R1:rest:33.02;R1:U:17.01,R1:U:17.01;R1:rest:27.74	U; U+rest,U; rest	29.13,19.61,14.96,13.98,13.42	7	PF00076	IPR000504	RNA recognition motif domain	315	383			1	1	0
TLFAGNLEVTIADDELR	FBgn0027548	nito	Q7KMJ6	315	331	R.T(+112.03)(+212.01)LFAGNLEVTIADDELR.R,R.T(+151.05)(+518.03)LFAGNLEVTIADDELR.R,R.T(+112.03)(+194.00)LFAGNLEVTIADDELR.R,R.T(+111.04)(+212.01)LFAGNLEVTIADDELR.R,R.T(+112.03)(+557.06)LFAGNLEVTIADDELR.R	5	T1:U:11.06;T1:rest:167.58,T1:G:0.00;T1:U+rest:139.37,T1:U:0.00;T1:cyclicrest:186.26,T1:C:0.00;T1:rest:70.08,T1:U:0.00;T1:G+rest:139.37	U; rest,G; U+rest,U; cyclicrest,C; rest,G+rest; U	53.33,43.27,41.67,33.95,33.41	30	PF00076	IPR000504	RNA recognition motif domain	315	383			1	1	0
TLFAGNLEVTIADDELRR	FBgn0027548	nito	Q7KMJ6	315	332	R.T(+112.03)(+212.01)LFAGNLEVTIADDELRR.I,R.T(+212.01)L(+112.03)FAGNLEVTIADDELRR.I	2	T1:U:8.14;T1:rest:110.48,T1:rest:36.48;L2:U:0.00	U; rest	44.44,19.37	6	PF00076	IPR000504	RNA recognition motif domain	315	383			1	1	0
AGANVNR	FBgn0027835	Dp1	Q7KN75	470	476	K.AGAN(+111.04)VNR.L	1	N4:C:0.00	C	16.47	1	PF00013	IPR004088	K Homology domain; type 1	454	514			1	1	0
IHPHLIGQR	FBgn0027835	Dp1	Q7KN75	1157	1165	R.I(+194.00)HP(+112.03)HLIGQR.R,R.I(+499.04)HP(+112.03)HLIGQR.R,R.I(+212.01)HP(+112.03)HLIGQR.R,R.I(+500.02)HP(+112.03)HLIGQR.R,R.I(+557.06)HP(+112.03)HLIGQR.R,R.I(+518.03)HP(+112.03)HLIGQR.R,R.I(+517.05)HP(+112.03)HLIGQR.R,R.I(+523.05)HP(+112.03)HLIGQR.R,R.I(+151.05)(+518.03)HPHLIGQR.R	9	I1:cyclicrest:77.83;P3:U:12.28,I1:C+cyclicrest:44.24;P3:U:17.01,I1:rest:55.71;P3:U:17.01,I1:U+cyclicrest:40.21;P3:U:17.01,I1:G+rest:43.76;P3:U:17.01,I1:U+rest:39.54;P3:U:17.01,I1:C+rest:43.76;P3:U:14.02,I1:A+cyclicrest:36.81;P3:U:12.28,I1:G:0.00;I1:U+rest:32.94	U; cyclicrest,C+cyclicrest; U,U; rest,U; U+cyclicrest,G+rest; U,U; U+rest,C+rest; U,A+cyclicrest; U,G; U+rest	34.85,31.59,29.62,28.77,27.35,27.34,18.66,16.16,15.58	14	PF00013	IPR004088	K Homology domain; type 1	1148	1208			1	1	0
RIHPHLIGQR	FBgn0027835	Dp1	Q7KN75	1156	1165	K.R(+194.00)IH(+112.03)PHLIGQR.R,K.R(+523.05)IH(+112.03)PHLIGQR.R,K.R(+518.03)IH(+112.03)PHLIGQR.R,K.R(+517.05)IH(+112.03)PHLIGQR.R	4	R1:cyclicrest:72.43;H3:U:0.00,R1:A+cyclicrest:38.24;H3:U:0.00,R1:U+rest:18.04;H3:U:0.00,R1:C+rest:38.24;H3:U:0.00	U; cyclicrest,A+cyclicrest; U,U; U+rest,C+rest; U	23.69,17.4,17.09,15.85	10	PF00013	IPR004088	K Homology domain; type 1	1148	1208			1	1	0
SFVLQVDVDTEFHSKLIGR	FBgn0027835	Dp1	Q7KN75	1073	1091	R.SFVLQVDVDTEFHSKLIG(+112.03)R(+194.00).H,R.SFVLQVDVDTEFHSKLIGR(+112.03)(+194.00).H,R.S(+212.01)FVLQVDVDTEFHS(+112.03)KLIGR.H	3	G18:U:0.00;R19:cyclicrest:71.89,R19:U:0.00;R19:cyclicrest:53.70,S1:rest:55.30;S14:U:14.02	U; cyclicrest,U; rest	27.95,19.67,19.22	3	PF00013	IPR004088	K Homology domain; type 1	1075	1138			1	1	0
THIVHVPCK	FBgn0027835	Dp1	Q7KN75	95	103	K.THIVHVPC(+112.03)K(+212.01).E	1	C8:U:0.00;K9:rest:47.82	U; rest	19.74	2						0	119	0	0	1
SVWIAR	FBgn0028554	x16	Q9V3V0	36	41	R.S(+212.01)VW(+112.03)IAR.N	1	S1:rest:39.44;W3:U:17.01	U; rest	19.06	7	PF00076	IPR000504	RNA recognition motif domain	9	73			1	1	0
SVWIARNPPGFAFVEFESAR	FBgn0028554	x16	Q9V3V0	36	55	R.S(+517.05)VWIARNP(+112.03)PGFAFVEFESAR.D,R.S(+517.05)VWIA(+112.03)RNPPGFAFVEFESAR.D,R.S(+847.09)VWIARN(+111.04)PPGFAFVEFESAR.D,R.S(+517.05)VWIAR(+112.03)NPPGFAFVEFESAR.D,R.S(+518.03)VWIARN(+111.04)PPGFAFVEFESAR.D,R.S(+517.05)VWIARN(+112.03)PPGFAFVEFESAR.D,R.S(+111.04)(+518.03)VWIARNPPGFAFVEFESAR.D,R.S(+151.05)(+500.02)VWIARNPPGFAFVEFESAR.D	8	S1:C+rest:72.37;P8:U:0.00,S1:C+rest:51.81;A5:U:0.00,S1:AU+rest:37.50;N7:C:0.00,S1:C+rest:51.81;R6:U:0.00,S1:U+rest:69.24;N7:C:0.00,S1:C+rest:58.56;N7:U:0.00,S1:C:0.00;S1:U+rest:71.95,S1:G:0.00;S1:U+cyclicrest:38.30	C+rest; U,AU+rest; C,C; U+rest,G; U+cyclicrest	39.25,31.99,31.88,30.22,29.68,28.64,25.45,14.46	14	PF00076	IPR000504	RNA recognition motif domain	9	73			1	1	0
VYVGDLGNNAR	FBgn0028554	x16	Q9V3V0	10	20	K.V(+112.03)(+212.01)YVGDLGNNAR.K,K.V(+212.01)Y(+112.03)VGDLGNNAR.K	2	V1:U:0.00;V1:rest:37.26,V1:rest:43.63;Y2:U:24.44	U; rest	32.84,32.63	5	PF00076	IPR000504	RNA recognition motif domain	9	73			1	1	0
VYVGSISFELK	FBgn0028577	pUf68	Q8T6B9	132	142	R.V(+112.03)(+212.01)YVGSISFELK.E,R.VYVGSISFEL(+112.03)K(+212.01).E,R.V(+212.01)(+112.03)YVGSISFELK.E	3	V1:U:0.00;V1:rest:72.22,L10:U:0.00;K11:rest:43.02,V1:rest:74.78;V1:U:11.06	U; rest	27.42,22.63,19.92	7	PF00076	IPR000504	RNA recognition motif domain	131	202			1	1	0
DYQHHNHTTEEVR	FBgn0028734	Fmr1	Q9NFU0	514	526	R.D(+112.03)(+194.00)YQHHNHTTEEVR.E,R.D(+112.03)(+212.01)YQHHNHTTEEVR.E	2	D1:U:0.00;D1:cyclicrest:83.24,D1:U:0.00;D1:rest:85.25	U; cyclicrest,U; rest	36.9,36.54	5						376	684	0	0	1
CRQQEQEQGTK	FBgn0029766	CG15784	Q9W4C1	81	91	R.C(+112.03)RQQEQEQGTK.R,R.CR(+112.03)QQEQEQGTK.R	2	C1:U:0.00,R2:U:0.00	U	48.57,39.66	4						76	160	0	0	1
LGHGFGHK	FBgn0029766	CG15784	Q9W4C1	186	193	R.L(+111.04)(+541.06)GHGFGHK.H	1	L1:C:8.14;L1:A+rest:42.79	A+rest; C	13.79	1						173	252	0	0	1
MLDMGFEPQIR	FBgn0029979	CG10777	Q9W3M7	398	408	R.M(+212.01)(+15.99)LDM(+112.03)GFEPQIR.K,R.M(+212.01)LDM(+112.03)GFEPQIR.K	2	M1:rest:58.64;M1:Oxidation (M):1000.00;M4:U:17.01,M1:rest:57.10;M4:U:14.02	U; rest	26.75,25.96	2	PF00270	IPR011545	DEAD/DEAH box helicase domain	260	433			1	1	0
NVWVAR	FBgn0030479	Rbp1-like	M9MS48	39	44	R.N(+212.01)VW(+112.03)VAR.N	1	N1:rest:39.44;W3:U:17.01	U; rest	17.65	7	PF00076	IPR000504	RNA recognition motif domain	12	78			1	1	0
NVWVARNPPGFAFVEFEDR	FBgn0030479	Rbp1-like	M9MS48	39	57	R.N(+517.05)VWVARNP(+112.03)PGFAFVEFEDR.R,R.N(+846.10)VWVARN(+112.03)PPGFAFVEFEDR.R,R.N(+846.10)VWVARNP(+112.03)PGFAFVEFEDR.R,R.N(+111.04)(+518.03)VWVARNPPGFAFVEFEDR.R,R.N(+518.03)VWVARNP(+111.04)PGFAFVEFEDR.R	5	N1:C+rest:110.82;P8:U:11.10,N1:AC+rest:90.45;N7:U:0.00,N1:AC+rest:49.36;P8:U:0.00,N1:C:0.00;N1:U+rest:63.57,N1:U+rest:32.38;P8:C:0.00	C+rest; U,AC+rest; U,C; U+rest	38.08,37.34,33.88,23.22,22.76	14	PF00076	IPR000504	RNA recognition motif domain	12	78	55	70	1	1	1
NVWVARNPPGFAFVEFEDRR	FBgn0030479	Rbp1-like	M9MS48	39	58	R.N(+517.05)VWVARNP(+112.03)PGFAFVEFEDRR.D	1	N1:C+rest:42.74;P8:U:0.00	C+rest; U	27.18	1	PF00076	IPR000504	RNA recognition motif domain	12	78	55	70	1	1	1
VYVGNLGSSASK	FBgn0030479	Rbp1-like	M9MS48	13	24	K.V(+112.03)(+212.01)YVGNLGSSASK.Y,K.V(+518.03)Y(+112.03)VGNLGSSASK.Y,K.V(+112.03)(+518.03)YVGNLGSSASK.Y	3	V1:U:0.00;V1:rest:70.25,V1:U+rest:57.58;Y2:U:17.01,V1:U:0.00;V1:U+rest:56.41	U; rest,U; U+rest	35.58,34.24,34.04	18	PF00076	IPR000504	RNA recognition motif domain	12	78			1	1	0
YLASNRPR	FBgn0030692	mRpS30	Q9VXP3	480	487	K.Y(+541.06)L(+112.03)ASNRPR.H,K.Y(+112.03)(+847.09)LASNRPR.H,K.Y(+112.03)(+541.06)LASNRPR.H	3	Y1:A+rest:34.75;L2:U:17.01,Y1:U:0.00;Y1:AU+rest:51.59,Y1:U:0.00;Y1:A+rest:38.64	A+rest; U,AU+rest; U	20.54,15.94,12.69	4								0	0	0
MENIPR	FBgn0031266	CG2807	Q9VPR5	1	6	MEN(+.98)IP(+151.05)R.T	1	N3:Deamidation (NQ):1000.00;P5:G:0.00	G	15.07	4						0	10	0	0	1
GGEERIR	FBgn0031390	tho2	E2QCS8	1452	1458	R.G(+111.04)GEERIR.H	1	G1:C:0.00	C	12.66	1						1250	1642	0	0	1
LPMPVYRPK	FBgn0032053	mRpL51	Q9VLJ9	73	81	K.L(+212.01)PMPVY(+112.03)RPK.N,K.LPMPVYRPK(+112.03)(+194.00).N,K.LPMPVYRPK(+112.03)(+212.01).N,K.LPMPVYRPK(+112.03)(+518.03).N	4	L1:rest:38.35;Y6:U:10.11,K9:U:0.00;K9:cyclicrest:81.34,K9:U:0.00;K9:rest:42.57,K9:U:0.00;K9:U+rest:30.61	U; rest,U; cyclicrest,U; U+rest	27.52,21.41,16.65,14.03	15	PF10244	IPR019373	Ribosomal protein L51; mitochondrial	74	168			1	1	0
DQAIKVAK	FBgn0032518	RpL24	Q9VJY6	106	113	R.D(+557.06)QAI(+112.03)KVAK.E,R.D(+539.05)QA(+112.03)IKVAK.E,R.D(+212.01)QAI(+112.03)KVAK.E	3	D1:G+rest:41.52;I4:U:8.69,D1:G+cyclicrest:32.55;A3:U:0.00,D1:rest:41.52;I4:U:17.01	G+rest; U,G+cyclicrest; U,U; rest	16.43,16.31,13.21	3						96	155	0	0	1
AYYVPFLFK	FBgn0032679	bsf	Q9VJ86	510	518	R.A(+212.01)Y(+112.03)YVPFLFK.Q,R.A(+112.03)(+212.01)YYVPFLFK.Q	2	A1:rest:62.90;Y2:U:40.00,A1:U:0.00;A1:rest:65.03	U; rest	32.83,27.22	4								0	0	0
EVPVAEAEGSYNYMSTVWR	FBgn0032679	bsf	Q9VJ86	776	794	K.E(+212.01)VPVAEAEGSY(+112.03)NYMSTVWR.I,K.E(+212.01)VPVAEAEG(+112.03)SYNYMSTVWR.I	2	E1:rest:45.36;Y11:U:14.04,E1:rest:41.28;G9:U:0.00	U; rest	26.83,18.41	2								0	0	0
FQIPVGIYAQLIDLNTHHK	FBgn0032679	bsf	Q9VJ86	706	724	K.F(+112.03)(+194.00)QIPVGIYAQLIDLNTHHK.K,K.F(+194.00)Q(+112.03)IPVGIYAQLIDLNTHHK.K	2	F1:U:0.00;F1:cyclicrest:86.26,F1:cyclicrest:71.89;Q2:U:0.00	U; cyclicrest	33.86,30.18	2								0	0	0
IGQQLNDEQKRLISFDNR	FBgn0032679	bsf	Q9VJ86	1159	1176	R.I(+518.03)GQQLN(+111.04)DEQKRLISFDNR.F	1	I1:U+rest:41.22;N6:C:0.00	C; U+rest	18.11	2								0	0	0
MQQEFSVFPNSETVR	FBgn0032679	bsf	Q9VJ86	441	455	R.M(+212.01)(+112.03)Q(+.98)QEFSVFPNSETVR.D,R.M(+518.03)(+112.03)QQ(+.98)EFSVFPNSETVR.D,R.M(+112.03)(+212.01)QQEFSVFPNSETVR.D,R.M(+212.01)Q(+112.03)QEFSVFPNSETVR.D,R.M(+111.04)(+518.03)QQEFSVFPNSETVR.D,R.M(+112.03)(+518.03)QQEFSVFPNSETVR.D	6	M1:rest:63.27;M1:U:6.59;Q2:Deamidation (NQ):9.34,M1:U+rest:52.67;M1:U:0.00;Q3:Deamidation (NQ):0.00,M1:U:0.00;M1:rest:50.91,M1:rest:64.77;Q2:U:9.34,M1:C:0.00;M1:U+rest:37.72,M1:U:8.14;M1:U+rest:50.91	U; rest,U; U+rest,C; U+rest	35.46,33.95,31.86,29.92,27.9,22.09	13								0	0	0
RLISFDNR	FBgn0032679	bsf	Q9VJ86	1169	1176	K.R(+212.01)L(+112.03)ISFDNR.F,K.R(+112.03)(+194.00)LISFDNR.F,K.R(+112.03)LISFDNR.F,K.R(+517.05)L(+112.03)ISFDNR.F,K.RL(+112.03)ISFDNR.F,K.R(+112.03)(+518.03)LISFDNR.F,K.R(+112.03)(+517.05)LISFDNR.F,K.R(+111.04)(+518.03)LISFDNR.F	8	R1:rest:59.82;L2:U:12.28,R1:U:23.10;R1:cyclicrest:137.02,R1:U:12.28,R1:C+rest:59.82;L2:U:12.28,L2:U:0.00,R1:U:0.00;R1:U+rest:59.82,R1:U:17.01;R1:C+rest:59.82,R1:C:9.34;R1:U+rest:52.22	U; rest,U; cyclicrest,U,C+rest; U,U; U+rest,C; U+rest	27.3,26.96,24.36,23.88,22.36,21.77,20.88,19.08	30								0	0	0
RVYFHHTGYPGGASWTLAWQLHEK	FBgn0032720	mRpL13	Q9VJ38	74	97	K.R(+112.03)(+194.00)VYFHHTGYPGGASWTLAWQLHEK.D	1	R1:U:0.00;R1:cyclicrest:35.20	U; cyclicrest	20.71	1	PF00572	IPR005822	Ribosomal protein L13	16	138			1	1	0
VYFHHTGYPGGASWTLAWQLHEK	FBgn0032720	mRpL13	Q9VJ38	75	97	R.V(+112.03)(+194.00)YFHHTGYPGGASWTLAWQLHEK.D,R.V(+112.03)(+518.03)YFHHTGYPGGASWTLAWQLHEK.D,R.V(+112.03)(+212.01)YFHHTGYPGGASWTLAWQLHEK.D,R.V(+518.03)Y(+112.03)FHHTGYPGGASWTLAWQLHEK.D	4	V1:U:0.00;V1:cyclicrest:116.15,V1:U:0.00;V1:U+rest:105.80,V1:U:0.00;V1:rest:91.90,V1:U+rest:65.36;Y2:U:0.00	U; cyclicrest,U; U+rest,U; rest	44.51,42.45,34.35,31.3	17	PF00572	IPR005822	Ribosomal protein L13	16	138			1	1	0
DYLHFVRK	FBgn0033699	RpS11	Q0E9B6	88	95	R.DYLHFVRK(+112.03)(+557.06).Y	1	K8:U:8.69;K8:G+rest:27.25	G+rest; U	22.43	1	PF00366	IPR000266	Ribosomal protein S17/S11	71	141			1	1	0
QFGVNLNR	FBgn0033699	RpS11	Q0E9B6	12	19	K.Q(+194.00)(+.98)F(+112.03)GVNLNR.K,K.Q(+518.03)F(+111.04)GVNLNR.K,K.Q(+212.01)(+.98)F(+111.04)GVNLNR.K,K.Q(+112.03)(+194.00)FGVNLNR.K,K.Q(+500.02)(+.98)F(+111.04)GVNLNR.K,K.Q(+212.01)F(+112.03)GVNLNR.K,K.Q(+112.03)(+212.01)FGVNLNR.K,K.Q(+500.02)F(+112.03)GVNLNR.K,K.Q(+112.03)(+499.04)FGVNLNR.K	9	Q1:cyclicrest:86.63;Q1:Deamidation (NQ):55.36;F2:U:23.10,Q1:U+rest:67.13;F2:C:12.28,Q1:rest:71.72;Q1:Deamidation (NQ):42.89;F2:C:12.28,Q1:U:12.28;Q1:cyclicrest:71.72,Q1:U+cyclicrest:47.00;Q1:Deamidation (NQ):33.81;F2:C:14.02,Q1:rest:63.15;F2:U:11.06,Q1:U:11.06;Q1:rest:63.15,Q1:U+cyclicrest:32.83;F2:U:14.02,Q1:U:0.00;Q1:C+cyclicrest:38.97	U; cyclicrest,C; U+rest,C; rest,C; U+cyclicrest,U; rest,U; U+cyclicrest,C+cyclicrest; U	36.01,30.44,28.12,27.24,26.97,25.91,23.84,18.63,15.48	154	PF16205	IPR032440	40S ribosomal protein S11; N-terminal	3	70			1	1	0
QFGVNLNRK	FBgn0033699	RpS11	Q0E9B6	12	20	K.Q(+518.03)F(+111.04)GVNLNRK.V,K.Q(+500.02)(+.98)F(+111.04)GVNLNRK.V,K.Q(+194.00)(+.98)F(+112.03)GVNLNRK.V,K.Q(+112.03)(+212.01)FGVNLNRK.V,K.Q(+212.01)F(+112.03)GVNLNRK.V,K.Q(+212.01)(+.98)F(+111.04)GVNLNRK.V	6	Q1:U+rest:64.00;F2:C:17.01,Q1:U+cyclicrest:49.35;Q1:Deamidation (NQ):33.81;F2:C:14.02,Q1:cyclicrest:49.35;Q1:Deamidation (NQ):33.81;F2:U:17.01,Q1:U:14.02;Q1:rest:63.64,Q1:rest:51.56;F2:U:17.01,Q1:rest:64.00;Q1:Deamidation (NQ):42.68;F2:C:17.01	C; U+rest,C; U+cyclicrest,U; cyclicrest,U; rest,C; rest	30.01,25.7,25.18,23.44,23.42,20.14	31	PF16205	IPR032440	40S ribosomal protein S11; N-terminal	3	70			1	1	0
RKPMALIK	FBgn0034138	RpS15	Q7JZW2	54	61	K.R(+112.03)(+523.05)KPMALIK.K	1	R1:U:10.11;R1:A+cyclicrest:36.07	A+cyclicrest; U	13.87	2	PF00203	IPR002222	Ribosomal protein S19/S15	45	131	45	77	1	1	1
NKMNNILR	FBgn0034158	CG5522	Q8MT78	345	352	R.N(+212.01)KM(+111.04)NNILR.V	1	N1:rest:20.76;M3:C:0.00	C; rest	19.33	3								0	0	0
EESLR	FBgn0034258	eIF3-S8	A1ZAX1	751	755	K.EESLR(+111.04)(+870.11).T	1	R5:C:17.01;R5:AA+rest:22.37	AA+rest; C	13.55	1	PF01399	IPR000717	Proteasome component (PCI) domain	678	811			1	0	0
FIKEESLR	FBgn0034258	eIF3-S8	A1ZAX1	748	755	K.F(+194.00)IK(+111.04)EESLR.T	1	F1:cyclicrest:63.15;K3:C:0.00	C; cyclicrest	12.87	1	PF01399	IPR000717	Proteasome component (PCI) domain	678	811			1	0	0
TFYQQLR	FBgn0034258	eIF3-S8	A1ZAX1	679	685	K.T(+212.01)FY(+112.03)QQLR.S	1	T1:rest:53.33;Y3:U:17.01	U; rest	28.93	5	PF01399	IPR000717	Proteasome component (PCI) domain	678	811	685	697	1	0	1
IYDTTINHWQNNR	FBgn0034351	trmt10c	Q7JUX9	170	182	R.I(+112.03)(+212.01)YDTTINHWQNNR.L,R.I(+212.01)Y(+112.03)DTTINHWQNNR.L	2	I1:U:0.00;I1:rest:101.58,I1:rest:69.38;Y2:U:0.00	U; rest	34.36,34.33	3								0	0	0
NPYSLMQLVK	FBgn0034727	mRpS29	Q9W253	381	390	K.N(+212.01)PY(+112.03)SLMQLVK.A,K.N(+212.01)PY(+112.03)SLM(+15.99)QLVK.A,K.N(+518.03)PY(+112.03)SLMQLVK.A,K.N(+212.01)P(+112.03)YSLM(+15.99)QLVK.A	4	N1:rest:106.02;Y3:U:11.06,N1:rest:94.95;Y3:U:9.34;M6:Oxidation (M):1000.00,N1:U+rest:76.18;Y3:U:12.28,N1:rest:76.18;P2:U:0.00;M6:Oxidation (M):1000.00	U; rest,U; U+rest	39.66,33.76,28.6,23.35	26	PF10236	IPR019368	Ribosomal protein S23/S29; mitochondrial	92	388			1	1	0
CNGIGHISK	FBgn0034802	CG3800	Q8T8R1	80	88	R.C(+112.03)NGIGHISK.D,R.CN(+112.03)GIGHISK.D,R.C(+57.02)NGIGHISK(+151.05)(+541.06).D	3	C1:U:0.00,N2:U:0.00,C1:Carbamidomethylation:1000.00;K9:G:17.01;K9:A+rest:1000.00	U,A+rest; G	28.23,20.22,19.68	5	PF00098	IPR001878	Zinc finger; CCHC-type	75	92			1	1	0
CNQFGHFAR	FBgn0034802	CG3800	Q8T8R1	60	68	K.CN(+112.03)QFGHFAR.A,K.C(+112.03)NQFGHFAR.A	2	N2:U:0.00,C1:U:0.00	U	43.46,38.24	3	PF00098	IPR001878	Zinc finger; CCHC-type	55	72			1	1	0
CNRPGHFAR	FBgn0034802	CG3800	Q8T8R1	10	18	K.C(+112.03)NRPGHFAR.D	1	C1:U:0.00	U	28.51	1	PF00098	IPR001878	Zinc finger; CCHC-type	5	21	10	53	1	1	1
DCTQADNPTCYR	FBgn0034802	CG3800	Q8T8R1	89	100	K.DC(+57.02)TQADNPTC(+57.02)YR(+112.03)(+212.01).C,K.DC(+57.02)TQADNPTC(+112.03)YR(+212.01).C	2	C2:Carbamidomethylation:1000.00;C10:Carbamidomethylation:1000.00;R12:U:0.00;R12:rest:54.93,C2:Carbamidomethylation:1000.00;C10:U:0.00;R12:rest:30.49	U; rest	40.88,30.33	11	PF00098	IPR001878	Zinc finger; CCHC-type	75	113			1	1	0
GPTNVSCYK	FBgn0034802	CG3800	Q8T8R1	119	127	R.GPTNVSC(+57.02)YK(+112.03)(+212.01).C,R.GPTNVSC(+57.02)Y(+112.03)K(+212.01).C,R.GPTNVSC(+112.03)YK(+212.01).C,R.GPTNVSC(+57.02)YK(+112.03)(+541.06).C,R.G(+212.01)PTNVSC(+57.02)Y(+112.03)K.C,R.GPTNVS(+112.03)C(+57.02)YK(+212.01).C,R.GPTNVSC(+57.02)Y(+135.05)K(+518.03).C,R.GPTNVSC(+57.02)YK(+112.03)(+518.03).C,R.G(+541.06)PTNVSC(+57.02)Y(+112.03)K.C,R.GPTNVSC(+57.02)Y(+112.03)K(+541.06).C	10	C7:Carbamidomethylation:1000.00;K9:U:0.00;K9:rest:0.00,C7:Carbamidomethylation:1000.00;Y8:U:6.59;K9:rest:0.00,C7:U:0.00;K9:rest:30.99,C7:Carbamidomethylation:1000.00;K9:U:0.00;K9:A+rest:10.34,G1:rest:58.06;C7:Carbamidomethylation:1000.00;Y8:U:7.65,S6:U:0.00;C7:Carbamidomethylation:1000.00;K9:rest:16.27,C7:Carbamidomethylation:1000.00;Y8:A:15.73;K9:U+rest:32.82,C7:Carbamidomethylation:1000.00;K9:U…	U; rest,A+rest; U,A; U+rest,U; U+rest	32.42,31.36,27.96,24.58,22.87,21.89,21.37,19.49,13.79,12.77	47	PF00098	IPR001878	Zinc finger; CCHC-type	123	140			1	1	0
TCYGCGK	FBgn0034802	CG3800	Q8T8R1	144	150	K.T(+500.02)C(+57.02)Y(+151.05)GC(+57.02)GK.S	1	T1:U+cyclicrest:18.01;C2:Carbamidomethylation:1000.00;Y3:G:12.28;C5:Carbamidomethylation:1000.00	G; U+cyclicrest	18.27	1	PF00098	IPR001878	Zinc finger; CCHC-type	142	160			1	1	0
AIIEHVRDGSTVR	FBgn0035121	Tudor-SN	Q9W0S7	199	211	K.A(+517.05)IIEH(+112.03)VRDGSTVR.A,K.A(+518.03)IIEHV(+111.04)RDGSTVR.A,K.A(+823.08)I(+135.05)IEHVRDGSTVR.A,K.A(+111.04)(+518.03)IIEHVRDGSTVR.A	4	A1:C+rest:40.04;H5:U:0.00,A1:U+rest:20.78;V6:C:0.00,A1:UC+rest:30.14;I2:A:0.00,A1:C:0.00;A1:U+rest:40.43	C+rest; U,C; U+rest,A; UC+rest	20.22,15.9,14.86,14.3	8								0	0	0
DGSTVR	FBgn0035121	Tudor-SN	Q9W0S7	206	211	R.DG(+111.04)STVR.A,R.DG(+151.05)STVR.A	2	G2:C:0.00,G2:G:0.00	C,G	16.35,12.97	2								0	0	0
ENFPEK	FBgn0035121	Tudor-SN	Q9W0S7	442	447	R.E(+212.01)N(+112.03)FPEK.Y,R.E(+112.03)(+541.06)NFPEK.Y,R.E(+112.03)(+212.01)NFPEK.Y	3	E1:rest:22.36;N2:U:11.06,E1:U:0.00;E1:A+rest:23.70,E1:U:11.06;E1:rest:41.96	U; rest,A+rest; U	17.47,12.8,12.77	3	PF00565	IPR016071	Staphylococcal nuclease (SNase-like); OB-fold	408	502			1	0	0
EYGFVWIGK	FBgn0035121	Tudor-SN	Q9W0S7	109	117	R.E(+212.01)Y(+112.03)GFVWIGK.D,R.E(+112.03)(+212.01)YGFVWIGK.D	2	E1:rest:64.00;Y2:U:17.01,E1:U:0.00;E1:rest:64.00	U; rest	24.92,20.21	4	PF00565	IPR016071	Staphylococcal nuclease (SNase-like); OB-fold	52	166			1	0	0
TEAIVEFVASGSR	FBgn0035121	Tudor-SN	Q9W0S7	537	549	R.TEAIVEFVASGSR(+112.03)(+212.01).L,R.T(+212.01)E(+112.03)AIVEFVASGSR.L,R.TEAIVEFV(+112.03)ASGSR(+212.01).L,R.T(+112.03)(+212.01)EAIVEFVASGSR.L	4	R13:U:0.00;R13:rest:60.67,T1:rest:77.78;E2:U:14.02,V8:U:0.00;R13:rest:48.29,T1:U:0.00;T1:rest:77.78	U; rest	23.81,21.75,21.04,20.3	11								0	0	0
VQCNLDYISPPRENFPEK	FBgn0035121	Tudor-SN	Q9W0S7	430	447	K.V(+111.04)(+518.03)QC(+57.02)NLDYISPPRENFPEK.Y,K.V(+112.03)(+212.01)QC(+57.02)NLDYISPPRENFPEK.Y,K.V(+212.01)(+112.03)Q(+.98)C(+57.02)NLDYISPPRENFPEK.Y,K.V(+112.03)(+518.03)QC(+57.02)NLDYISPPRENFPEK.Y,K.V(+112.03)(+517.05)QC(+57.02)NLDYISPPRENFPEK.Y,K.V(+518.03)(+135.05)Q(+.98)C(+57.02)NLDYISPPRENFPEK.Y	6	V1:C:0.00;V1:U+rest:62.25;C3:Carbamidomethylation:1000.00,V1:U:0.00;V1:rest:62.25;C3:Carbamidomethylation:1000.00,V1:rest:59.76;V1:U:0.00;Q2:Deamidation (NQ):6.59;C3:Carbamidomethylation:1000.00,V1:U:0.00;V1:U+rest:59.76;C3:Carbamidomethylation:1000.00,V1:U:0.00;V1:C+rest:46.61;C3:Carbamidomethylation:1000.00,V1:U+rest:59.76;V1:A:12.33;Q2:Deamidation (NQ):14.04;C3:Carbamidomethylation:1000.00	C; U+rest,U; rest,U; U+rest,C+rest; U,A; U+rest	30.56,30.45,29.57,20.73,15.67,13.35	17	PF00565	IPR016071	Staphylococcal nuclease (SNase-like); OB-fold	408	502			1	0	0
WYPIYQR	FBgn0035335	mRpL23	M9PE14	5	11	R.W(+194.00)Y(+151.05)PIYQR.G	1	W1:cyclicrest:28.13;Y2:G:0.00	G; cyclicrest	13.78	1								0	0	0
TAAFKK	FBgn0035591	CG4611	Q9VRJ7	613	618	K.TAAFKK(+151.05)(+194.00).G	1	K6:G:0.00;K6:cyclicrest:68.60	G; cyclicrest	14.01	3								0	0	0
MLDMGFEPQIR	FBgn0035720	CG10077	Q8MZI3	316	326	R.M(+212.01)LDM(+112.03)GFEPQIR.K	1	M1:rest:57.10;M4:U:14.02	U; rest	25.96	1	PF00270	IPR011545	DEAD/DEAH box helicase domain	180	351			1	1	0
VKELVELVNSK	FBgn0037051	CG10565	Q9VP77	628	638	R.V(+42.01)(+112.03)KELVELVNSK.K	1	V1:Acetylation (N-term):1000.00;V1:U:0.00	U	13.18	1						637	646	0	0	1
GGERIER	FBgn0037249	eIF3-S10	Q9VN25	925	931	R.G(+111.04)GERIER.G	1	G1:C:0.00	C	13.96	1						802	1140	0	0	1
CDLIVK	FBgn0037549	CG7878	Q7K4L8	129	134	K.C(+112.03)DLIVK.I	1	C1:U:0.00	U	24.46	1	PF00013	IPR004088	K Homology domain; type 1	92	151			1	1	0
MLDMGFEPQIR	FBgn0037549	CG7878	Q7K4L8	442	452	R.M(+212.01)(+15.99)LDM(+112.03)GFEPQIR.K,R.M(+212.01)LDM(+112.03)GFEPQIR.K	2	M1:rest:58.64;M1:Oxidation (M):1000.00;M4:U:17.01,M1:rest:57.10;M4:U:14.02	U; rest	26.75,25.96	2	PF00270	IPR011545	DEAD/DEAH box helicase domain	307	476			1	1	0
KVGFIPHNQR	FBgn0037566	mRpL1	Q9VHT5	52	61	K.K(+112.03)(+518.03)VGFIPHNQR.N	1	K1:U:17.01;K1:U+rest:61.14	U; U+rest	19.11	1						61	62	0	0	1
VGFIPHNQR	FBgn0037566	mRpL1	Q9VHT5	53	61	K.V(+112.03)(+518.03)GFIPHNQR.N,K.V(+112.03)(+212.01)GFIPHNQR.N	2	V1:U:17.01;V1:U+rest:64.00,V1:U:8.69;V1:rest:71.60	U; U+rest,U; rest	30.07,23.66	10						61	62	0	0	1
AFLIEEQK	FBgn0037686	RpL34b	Q9VHE5	92	99	R.A(+212.01)FLI(+112.03)EEQK.I,R.A(+518.03)FLI(+112.03)EEQK.I	2	A1:rest:58.30;I4:U:10.11,A1:U+rest:23.56;I4:U:9.34	U; rest,U; U+rest	28.75,27.7	13	PF01199	IPR008195	Ribosomal protein L34Ae	0	94			1	1	0
GVAFVEYATPEDCESAMK	FBgn0037707	RnpS1	Q9VHC0	262	279	R.G(+112.03)(+212.01)VAFVEYATPEDC(+57.02)ESAMK.H	1	G1:U:0.00;G1:rest:88.40;C13:Carbamidomethylation:1000.00	U; rest	33.82	1	PF00076	IPR000504	RNA recognition motif domain	221	291	275	374	1	1	1
CEHLQTQQAPR	FBgn0038108	CG7518	Q9VG05	1660	1670	R.C(+112.03)EHLQTQQAPR.S,R.C(+112.03)(+212.01)EHLQTQQAPR.S	2	C1:U:0.00,C1:U:0.00;C1:rest:85.84	U,U; rest	51.19,36.2	7						1337	1774	0	0	1
TVAECLADELINAAK	FBgn0038277	RpS5b	Q9VFE4	194	208	K.T(+112.03)(+886.11)VAEC(+57.02)LADELINAAK.G	1	T1:U:0.00;T1:AG+rest:23.27;C5:Carbamidomethylation:1000.00	AG+rest; U	15.42	1	PF00177	IPR023798	Ribosomal protein S7 domain	87	230			1	1	0
LPYVLEHWK	FBgn0038319	mRpL9	Q9VF89	224	232	R.L(+541.06)PY(+112.03)VLEHWK.L,R.L(+541.06)P(+112.03)YVLEHWK.L	2	L1:A+rest:81.34;Y3:U:17.01,L1:A+rest:64.00;P2:U:0.00	A+rest; U	37.37,29.6	33								0	0	0
NFIYELVDDTLVK	FBgn0038319	mRpL9	Q9VF89	51	63	K.N(+112.03)(+212.01)FIYELVDDTLVK.K,K.N(+112.03)(+194.00)FIYELVDDTLVK.K	2	N1:U:0.00;N1:rest:77.78,N1:U:0.00;N1:cyclicrest:183.43	U; rest,U; cyclicrest	38.91,38.9	20								0	0	0
DYAFIHFEDR	FBgn0038826	Syp	A4V364	374	383	K.D(+112.03)(+212.01)YAFIHFEDR.D,K.D(+212.01)Y(+112.03)AFIHFEDR.D	2	D1:U:10.11;D1:rest:95.39,D1:rest:61.14;Y2:U:17.01	U; rest	39.71,34.56	13	PF00076	IPR000504	RNA recognition motif domain	341	403			1	1	0
GYAFVTFTNR	FBgn0038826	Syp	A4V364	206	215	R.G(+112.03)(+212.01)YAFVTFTNR.E	1	G1:U:0.00;G1:rest:61.14	U; rest	32.09	4	PF00076	IPR000504	RNA recognition motif domain	165	231			1	1	0
LFVGNIPK	FBgn0038826	Syp	A4V364	247	254	R.L(+112.03)(+212.01)FVGNIPK.S,R.L(+112.03)(+212.01)FVGNIPK.N	2	L1:U:9.34;L1:rest:75.79	U; rest	24.24,24.24	8	PF00076	IPR000504	RNA recognition motif domain	246	309			1	1	0
YGGPPPHWEGNVPGNGCEVFCGK	FBgn0038826	Syp	A4V364	148	170	K.YGGPPPHWEGNVPGNGC(+57.02)EVFC(+57.02)GK(+112.03)(+212.01).I,K.Y(+212.01)G(+112.03)GPPPHWEGNVPGNGC(+57.02)EVFC(+57.02)GK.I,K.Y(+212.01)GG(+112.03)PPPHWEGNVPGNGC(+57.02)EVFC(+57.02)GK.I	3	C17:Carbamidomethylation:1000.00;C21:Carbamidomethylation:1000.00;K23:U:0.00;K23:rest:61.10,Y1:rest:41.04;G2:U:0.00;C17:Carbamidomethylation:1000.00;C21:Carbamidomethylation:1000.00,Y1:rest:22.02;G3:U:0.00;C17:Carbamidomethylation:1000.00;C21:Carbamidomethylation:1000.00	U; rest	27.45,26.51,18.63	4	PF00076	IPR000504	RNA recognition motif domain	165	231	142	155	1	1	1
FVNFVQGFGR	FBgn0038834	RpS30	Q9VDH8	114	123	R.F(+112.03)(+212.01)VNFVQGFGR.R,R.F(+212.01)(+112.03)VNFVQGFGR.R,R.FVNFVQGFG(+112.03)R(+212.01).R,R.FVNFVQGFGR(+112.03)(+212.01).R,R.F(+112.03)(+518.03)VNFVQGFGR.R,R.F(+112.03)(+517.05)VNFVQGFGR.R,R.F(+112.03)(+194.00)VNFVQGFGR.R	7	F1:U:12.28;F1:rest:66.16,F1:rest:61.14;F1:U:7.21,G9:U:0.00;R10:rest:52.84,R10:U:0.00;R10:rest:63.62,F1:U:12.28;F1:U+rest:50.04,F1:U:0.00;F1:C+rest:38.72,F1:U:0.00;F1:cyclicrest:41.26	U; rest,U; U+rest,C+rest; U,U; cyclicrest	28.21,22.9,22.45,21.54,20.7,13.85,13.49	36	PF04758	IPR006846	Ribosomal protein S30	72	130	120	132	1	1	1
AFLIEEQK	FBgn0039406	RpL34a	Q9VBH8	92	99	R.A(+212.01)FLI(+112.03)EEQK.I,R.A(+518.03)FLI(+112.03)EEQK.I	2	A1:rest:58.30;I4:U:10.11,A1:U+rest:23.56;I4:U:9.34	U; rest,U; U+rest	28.75,27.7	13	PF01199	IPR008195	Ribosomal protein L34Ae	0	94			1	1	0
ILPKPTR	FBgn0039757	RpS7	Q8IMI7	98	104	K.I(+112.03)(+212.01)LPKPTR.K	1	I1:U:17.01;I1:rest:41.57	U; rest	17.41	2	PF01251	IPR000554	Ribosomal protein S7e	5	188	102	116	1	1	1
TLTAVYDAILEDLVFPAEIVGK	FBgn0039757	RpS7	Q8IMI7	119	140	R.T(+112.03)(+212.01)LTAVYDAILEDLVFPAEIVGK.R,R.T(+112.03)(+194.00)LTAVYDAILEDLVFPAEIVGK.R,R.T(+212.01)LTA(+112.03)VYDAILEDLVFPAEIVGK.R	3	T1:U:0.00;T1:rest:158.87,T1:U:0.00;T1:cyclicrest:57.69,T1:rest:36.26;A4:U:0.00	U; rest,U; cyclicrest	42.51,32.74,26.77	17	PF01251	IPR000554	Ribosomal protein S7e	5	188			1	1	0
IMVVLESVVSGHQFNAFRDR	FBgn0040907	mRpL33	Q9W4L1	16	35	R.I(+112.03)(+518.03)MVVLESVVSGHQFNAFRDR.L	1	I1:U:10.11;I1:U+rest:98.42	U; U+rest	24.09	1								0	0	0
INFEKCK	FBgn0044511	mRpS21	Q8I0J3	54	60	R.INFEK(+112.03)C(+57.02)K.A	1	K5:U:0.00;C6:Carbamidomethylation:1000.00	U	13.33	1	PF01165	IPR001911	Ribosomal protein S21	9	62			1	1	0
TVLVQNNNVEEACR	FBgn0044511	mRpS21	Q8I0J3	10	23	R.TVLVQNNNVEEAC(+112.03)R(+212.01).L	1	C13:U:10.11;R14:rest:60.15	U; rest	17.07	1	PF01165	IPR001911	Ribosomal protein S21	9	62			1	1	0
VDDEAQFPTLC	FBgn0046214	vig2	Q960D3	402	412	K.VDDEAQFPTLC(+112.03)(+212.01)	1	C11:U:7.21;C11:rest:52.73	U; rest	26.46	2						289	412	0	0	1
SKNYASPDCGAK	FBgn0051678	CG31678	Q9VIK7	394	405	R.S(+112.03)(+822.09)KNYASPDC(+57.02)GAK.I	1	S1:U:17.01;S1:CC+rest:19.79;C9:Carbamidomethylation:1000.00	CC+rest; U	13.82	1						350	397	0	0	1
GYGFVDFEQPAFAECAVK	FBgn0052423	shep	Q8MSV2	285	302	K.G(+112.03)(+212.01)YGFVDFEQPAFAEC(+57.02)AVK.G	1	G1:U:0.00;G1:rest:33.23;C15:Carbamidomethylation:1000.00	U; rest	14.18	1	PF00076	IPR000504	RNA recognition motif domain	244	309			1	1	0
GYGFVSFNSLTALEK	FBgn0064117	SLIRP1	Q0KHQ1	57	71	K.G(+112.03)(+518.03)YGFVSFNSLTALEK.I,K.G(+112.03)(+212.01)YGFVSFNSLTALEK.I,K.G(+212.01)YGF(+112.03)VSFNSLTALEK.I	3	G1:U:0.00;G1:U+rest:95.14,G1:U:0.00;G1:rest:121.81,G1:rest:50.91;F4:U:0.00	U; U+rest,U; rest	37.09,34.71,31.73	10	PF00076	IPR000504	RNA recognition motif domain	16	83			1	1	0
IFVGNLPWTVGHQELR	FBgn0064117	SLIRP1	Q0KHQ1	17	32	R.I(+112.03)(+212.01)FVGNLPWTVGHQELR.G,R.I(+112.03)(+517.05)FVGNLPWTVGHQELR.G,R.I(+111.04)(+517.05)FVGNLPWTVGHQELR.G,R.I(+112.03)(+518.03)FVGNLPWTVGHQELR.G,R.I(+212.01)F(+112.03)VGNLPWTVGHQELR.G,R.I(+111.04)(+212.01)FVGNLPWTVGHQELR.G	6	I1:U:7.65;I1:rest:144.59,I1:U:0.00;I1:C+rest:135.15,I1:C:11.06;I1:C+rest:118.22,I1:U:0.00;I1:U+rest:118.22,I1:rest:77.79;F2:U:0.00,I1:C:0.00;I1:rest:47.41	U; rest,C+rest; U,C; C+rest,U; U+rest,C; rest	49.17,38.81,35.84,34.23,33.55,15.63	15	PF00076	IPR000504	RNA recognition motif domain	16	83			1	1	0
KQKKALESTNAR	FBgn0086710	RpL30	Q9VJ19	6	17	K.K(+112.03)(+518.03)QKKALESTNAR.L	1	K1:U:0.00;K1:U+rest:41.98	U; U+rest	21.18	1	PF01248	IPR004038	Ribosomal protein L7Ae/L30e/S12e/Gadd45	14	105	0	10	1	1	1
NEELR	FBgn0087035	AGO2	Q9VUQ5	1049	1053	K.N(+111.04)EELR.C	1	N1:C:0.00	C	16.18	1	PF02171	IPR003165	Piwi domain	892	1181			1	1	0
NYPLK	FBgn0087035	AGO2	Q9VUQ5	686	690	R.NYP(+111.04)LK.F	1	P3:C:11.10	C	12.7	1	PF02170	IPR003100	PAZ domain	617	733			1	0	0
GLPYAVTEQQIEEFFSGLDIK	FBgn0259139	glo	Q9VGH5	152	172	R.G(+112.03)(+212.01)LPYAVTEQQIEEFFSGLDIK.T,R.G(+112.03)(+541.06)LPYAVTEQQIEEFFSGLDIK.T,R.G(+518.03)LPYAV(+135.05)TEQQIEEFFSGLDIK.T,R.G(+518.03)LPYA(+135.05)VTEQQIEEFFSGLDIK.T	4	G1:U:0.00;G1:rest:176.99,G1:U:0.00;G1:A+rest:176.99,G1:U+rest:112.86;V6:A:0.00,G1:U+rest:76.28;A5:A:0.00	U; rest,A+rest; U,A; U+rest	48.45,38.95,34.09,31.89	11	PF00076	IPR000504	RNA recognition motif domain	149	218			1	1	0
GLPYTSFENDVFK	FBgn0259139	glo	Q9VGH5	487	499	R.G(+212.01)LPY(+112.03)TSFENDVFK.F,R.G(+212.01)LP(+112.03)YTSFENDVFK.F,R.G(+541.06)LPY(+112.03)TSFENDVFK.F	3	G1:rest:85.25;Y4:U:14.02,G1:rest:63.95;P3:U:0.00,G1:A+rest:42.10;Y4:U:0.00	U; rest,A+rest; U	39.36,32.29,20.16	9								0	0	0
LRGLPYAVTEQQIEEFFSGLDIK	FBgn0259139	glo	Q9VGH5	150	172	K.L(+112.03)(+194.00)RGLPYAVTEQQIEEFFSGLDIK.T,K.L(+112.03)(+212.01)RGLPYAVTEQQIEEFFSGLDIK.T,K.L(+518.03)RGLPYAVTEQ(+151.05)QIEEFFSGLDIK.T,K.L(+112.03)(+518.03)RGLPYAVTEQQIEEFFSGLDIK.T	4	L1:U:0.00;L1:cyclicrest:125.29,L1:U:0.00;L1:rest:88.86,L1:U+rest:98.34;Q11:G:0.00,L1:U:0.00;L1:U+rest:27.54	U; cyclicrest,U; rest,G; U+rest,U; U+rest	43.0,35.57,30.58,27.38	5	PF00076	IPR000504	RNA recognition motif domain	149	218			1	1	0
YIEVFTATPK	FBgn0259139	glo	Q9VGH5	121	130	R.Y(+112.03)(+212.01)IEVFTATPK.E	1	Y1:U:17.01;Y1:rest:61.14	U; rest	26.9	1	PF00076	IPR000504	RNA recognition motif domain	51	122			1	1	0
IDKEGKPRKVCGCSVVVIK	FBgn0260441	RpS12	P80455	101	119	K.I(+518.03)DKEGKPRKV(+135.05)C(+57.02)GC(+57.02)SVVVIK.D	1	I1:U+rest:41.10;V10:A:0.00;C11:Carbamidomethylation:1000.00;C13:Carbamidomethylation:1000.00	A; U+rest	15.99	1	PF01248	IPR004038	Ribosomal protein L7Ae/L30e/S12e/Gadd45	23	117			1	1	0
KVCGCSVVVIK	FBgn0260441	RpS12	P80455	109	119	R.K(+500.02)V(+112.03)C(+57.02)GC(+57.02)SVVVIK.D,R.K(+112.03)(+500.02)VC(+57.02)GC(+57.02)SVVVIK.D	2	K1:U+cyclicrest:21.51;V2:U:14.04;C3:Carbamidomethylation:1000.00;C5:Carbamidomethylation:1000.00,K1:U:0.00;K1:U+cyclicrest:62.68;C3:Carbamidomethylation:1000.00;C5:Carbamidomethylation:1000.00	U; U+cyclicrest	15.17,14.15	3	PF01248	IPR004038	Ribosomal protein L7Ae/L30e/S12e/Gadd45	23	117			1	1	0
QAVLCILAESFDEPNYK	FBgn0260441	RpS12	P80455	53	69	R.Q(+151.05)(+500.02)AVLC(+57.02)ILAESFDEPNYK.K,R.QAVLC(+57.02)ILAESFDEPNYK(+112.03)(+212.01).K,R.Q(+212.01)A(+111.04)VLC(+57.02)ILAESFDEPNYK.K,R.Q(+112.03)(+212.01)AVLC(+57.02)ILAESFDEPNYK.K,R.Q(+212.01)(+112.03)AVLC(+57.02)ILAESFDEPNYK.K,R.Q(+151.05)(+518.03)AVLC(+57.02)ILAESFDEPNYK.K,R.Q(+112.03)(+539.05)AVLC(+57.02)ILAESFDEPNYK.K,R.Q(+112.03)(+557.06)AVLC(+57.02)ILAESFDEPNYK.K,R.Q(+212.01)A(+…	12	Q1:G:0.00;Q1:U+cyclicrest:55.57;C5:Carbamidomethylation:1000.00,C5:Carbamidomethylation:1000.00;K17:U:0.00;K17:rest:91.67,Q1:rest:106.42;A2:C:17.01;C5:Carbamidomethylation:1000.00,Q1:U:0.00;Q1:rest:93.52;C5:Carbamidomethylation:1000.00,Q1:rest:114.17;Q1:U:0.00;C5:Carbamidomethylation:1000.00,Q1:G:0.00;Q1:U+rest:71.51;C5:Carbamidomethylation:1000.00,Q1:U:0.00;Q1:G+cyclicrest:35.41;C5:Carbamidometh…	G; U+cyclicrest,U; rest,C; rest,G; U+rest,G+cyclicrest; U,G+rest; U,C; G+rest	33.44,32.59,29.75,26.13,24.6,24.19,20.98,20.86,20.78,20.44,19.38,12.76	28	PF01248	IPR004038	Ribosomal protein L7Ae/L30e/S12e/Gadd45	23	117			1	1	0
QAVLCILAESFDEPNYKK	FBgn0260441	RpS12	P80455	53	70	R.Q(+212.01)AVL(+112.03)C(+57.02)ILAESFDEPNYKK.L,R.Q(+112.03)(+212.01)AVLC(+57.02)ILAESFDEPNYKK.L	2	Q1:rest:53.68;L4:U:0.00;C5:Carbamidomethylation:1000.00,Q1:U:0.00;Q1:rest:59.76;C5:Carbamidomethylation:1000.00	U; rest	20.32,14.1	2	PF01248	IPR004038	Ribosomal protein L7Ae/L30e/S12e/Gadd45	23	117			1	1	0
RQAVLCILAESFDEPNYK	FBgn0260441	RpS12	P80455	52	69	K.RQAVLC(+57.02)ILAESFDEPNYK(+112.03)(+212.01).K	1	C6:Carbamidomethylation:1000.00;K18:U:0.00;K18:rest:53.68	U; rest	24.09	1	PF01248	IPR004038	Ribosomal protein L7Ae/L30e/S12e/Gadd45	23	117			1	1	0
VCGCSVVVIK	FBgn0260441	RpS12	P80455	110	119	K.V(+112.03)(+500.02)C(+57.02)GC(+57.02)SVVVIK.D,K.V(+112.03)(+499.04)C(+57.02)GC(+57.02)SVVVIK.D	2	V1:U:14.04;V1:U+cyclicrest:61.14;C2:Carbamidomethylation:1000.00;C4:Carbamidomethylation:1000.00,V1:U:14.04;V1:C+cyclicrest:61.14;C2:Carbamidomethylation:1000.00;C4:Carbamidomethylation:1000.00	U; U+cyclicrest,C+cyclicrest; U	27.65,22.22	12	PF01248	IPR004038	Ribosomal protein L7Ae/L30e/S12e/Gadd45	23	117			1	1	0
NVWVAR	FBgn0260944	Rbp1	Q02427	39	44	R.N(+212.01)VW(+112.03)VAR.N	1	N1:rest:39.44;W3:U:17.01	U; rest	17.65	7	PF00076	IPR000504	RNA recognition motif domain	12	78			1	1	0
NVWVARNPPGFAFVEFEDR	FBgn0260944	Rbp1	Q02427	39	57	R.N(+517.05)VWVARNP(+112.03)PGFAFVEFEDR.R,R.N(+846.10)VWVARN(+112.03)PPGFAFVEFEDR.R,R.N(+846.10)VWVARNP(+112.03)PGFAFVEFEDR.R,R.N(+111.04)(+518.03)VWVARNPPGFAFVEFEDR.R,R.N(+518.03)VWVARNP(+111.04)PGFAFVEFEDR.R	5	N1:C+rest:110.82;P8:U:11.10,N1:AC+rest:90.45;N7:U:0.00,N1:AC+rest:49.36;P8:U:0.00,N1:C:0.00;N1:U+rest:63.57,N1:U+rest:32.38;P8:C:0.00	C+rest; U,AC+rest; U,C; U+rest	38.08,37.34,33.88,23.22,22.76	14	PF00076	IPR000504	RNA recognition motif domain	12	78			1	1	0
NVWVARNPPGFAFVEFEDRR	FBgn0260944	Rbp1	Q02427	39	58	R.N(+517.05)VWVARNP(+112.03)PGFAFVEFEDRR.D	1	N1:C+rest:42.74;P8:U:0.00	C+rest; U	27.18	1	PF00076	IPR000504	RNA recognition motif domain	12	78	58	65	1	1	1
VYVGNLGSSASK	FBgn0260944	Rbp1	Q02427	13	24	K.V(+112.03)(+212.01)YVGNLGSSASK.H,K.V(+518.03)Y(+112.03)VGNLGSSASK.H,K.V(+112.03)(+518.03)YVGNLGSSASK.H	3	V1:U:0.00;V1:rest:70.25,V1:U+rest:57.58;Y2:U:17.01,V1:U:0.00;V1:U+rest:56.41	U; rest,U; U+rest	35.58,34.24,34.04	18	PF00076	IPR000504	RNA recognition motif domain	12	78			1	1	0
MNLLQR	FBgn0261550	CG42668	Q7KSB3	0	5	MNLL(+112.03)QR.I,MNLLQ(+112.03)R.I	2	L4:U:0.00,Q5:U:0.00	U	15.03,14.5	6								0	0	0
NVEVPEVIIGAILGPSGR	FBgn0261552	ps	Q0KI96	465	482	K.NVEVPEVIIGAILGPSGR(+112.03)(+212.01).S,K.N(+517.05)VEVPEVIIG(+112.03)AILGPSGR.S,K.N(+517.05)V(+112.03)EVPEVIIGAILGPSGR.S,K.N(+517.05)VEVPEVII(+112.03)GAILGPSGR.S,K.N(+541.06)VEVPEVIIG(+112.03)AILGPSGR.S,K.N(+212.01)VEVPEVIIG(+112.03)AILGPSGR.S,K.N(+518.03)V(+112.03)EVPEVIIGAILGPSGR.S,K.NVEVPEVIIGAILGPSGR(+112.03)(+518.03).S,K.N(+112.03)(+212.01)VEVPEVIIGAILGPSGR.S,K.N(+112.03)(+541.06)VEVPEVIIG…	11	R18:U:0.00;R18:rest:97.42,N1:C+rest:24.30;G10:U:0.00,N1:C+rest:34.38;V2:U:0.00,N1:C+rest:35.81;I9:U:0.00,N1:A+rest:50.08;G10:U:17.01,N1:rest:21.07;G10:U:14.02,N1:U+rest:32.61;V2:U:0.00,R18:U:0.00;R18:U+rest:49.07,N1:U:0.00;N1:rest:32.61,N1:U:0.00;N1:A+rest:32.61,N1:C:0.00;N1:U+rest:23.38	U; rest,C+rest; U,A+rest; U,U; U+rest,C; U+rest	28.95,26.14,24.97,24.58,23.48,22.3,21.0,20.75,15.05,14.18,12.83	33	PF00013	IPR004088	K Homology domain; type 1	465	530			1	1	0
TNFGGGR	FBgn0261596	RpS24	Q9W229	63	69	R.T(+518.03)N(+112.03)FGGGR.S,R.T(+112.03)(+518.03)NFGGGR.S,R.T(+112.03)(+212.01)NFGGGR.S	3	T1:U+rest:34.81;N2:U:17.01,T1:U:10.11;T1:U+rest:49.54,T1:U:17.01;T1:rest:41.57	U; U+rest,U; rest	22.1,17.29,15.75	12	PF01282	IPR001976	Ribosomal protein S24e	24	102			1	1	0
DITEASIWDSYVLPKLYAKLHYCVSCAIHSKVVR	FBgn0261597	RpS26	M9PG47	52	85	R.DITEASIWDSYVLPKLYAKLHYC(+57.02)VSC(+57.02)AIHSK(+135.05)VVR(+194.00).N	1	C23:Carbamidomethylation:1000.00;C26:Carbamidomethylation:1000.00;K31:A:0.00;R34:cyclicrest:8.75	A; cyclicrest	16.3	1	PF01283	IPR000892	Ribosomal protein S26e	0	105	84	114	1	1	1
FVIRNIVEAAAVR	FBgn0261597	RpS26	M9PG47	39	51	K.F(+112.03)(+212.01)VIRNIVEAAAVR.D	1	F1:U:0.00;F1:rest:53.09	U; rest	19.24	1	PF01283	IPR000892	Ribosomal protein S26e	0	105			1	1	0
LHYCVSCAIHSK	FBgn0261597	RpS26	M9PG47	71	82	K.L(+212.01)HY(+112.03)C(+57.02)VSC(+57.02)AIHSK.V,K.L(+518.03)HY(+112.03)C(+57.02)VSC(+57.02)AIHSK.V,K.L(+112.03)(+194.00)HYC(+57.02)VSC(+57.02)AIHSK.V,K.L(+541.06)HY(+112.03)C(+57.02)VSC(+57.02)AIHSK.V,K.L(+517.05)HY(+112.03)C(+57.02)VSC(+57.02)AIHSK.V,K.L(+194.00)H(+112.03)YC(+57.02)VSC(+57.02)AIHSK.V,K.L(+112.03)(+212.01)HYC(+57.02)VSC(+57.02)AIHSK.V,K.L(+518.03)H(+112.03)YC(+57.02)VSC(+57.02…	12	L1:rest:79.37;Y3:U:8.14;C4:Carbamidomethylation:1000.00;C7:Carbamidomethylation:1000.00,L1:U+rest:81.22;Y3:U:17.01;C4:Carbamidomethylation:1000.00;C7:Carbamidomethylation:1000.00,L1:U:0.00;L1:cyclicrest:156.03;C4:Carbamidomethylation:1000.00;C7:Carbamidomethylation:1000.00,L1:A+rest:69.78;Y3:U:17.01;C4:Carbamidomethylation:1000.00;C7:Carbamidomethylation:1000.00,L1:C+rest:98.13;Y3:U:9.34;C4:Carba…	U; rest,U; U+rest,U; cyclicrest,A+rest; U,C+rest; U	39.15,38.91,38.66,37.45,36.46,35.25,34.8,34.01,31.11,30.3,24.04,14.38	51	PF01283	IPR000892	Ribosomal protein S26e	0	105			1	1	0
NIVEAAAVR	FBgn0261597	RpS26	M9PG47	43	51	R.N(+212.01)IVE(+112.03)AAAVR.D	1	N1:rest:64.87;E4:U:12.28	U; rest	18.99	3	PF01283	IPR000892	Ribosomal protein S26e	0	105			1	1	0
SGYIR	FBgn0261602	RpL8	Q9V3G1	38	42	R.S(+518.03)GY(+112.03)IR.G	1	S1:U+rest:36.24;Y3:U:17.01	U; U+rest	12.68	1	PF00181	IPR022666	Ribosomal Proteins L2; RNA binding domain	12	90			1	1	0
FSDDIADQR	FBgn0261618	larp	Q9VAW5	561	569	R.F(+112.03)(+212.01)SDDIADQR.R	1	F1:U:17.01;F1:rest:81.34	U; rest	23.6	3						0	677	0	0	1
YGLECLFR	FBgn0261618	larp	Q9VAW5	1406	1413	R.Y(+112.03)GLEC(+57.02)LFR.F	1	Y1:U:15.21;C5:Carbamidomethylation:1000.00	U	28.86	3								0	0	0
FYAIDK	FBgn0262534	CG43088	M9NGE9	73	78	K.FY(+135.05)AIDK.I	1	Y2:A:0.00	A	14.72	1								0	0	0
QLPTEPPFIAFVGNLPQGLVQGDVIK	FBgn0262734	Rbp2	X2JC79	22	47	K.Q(+112.03)(+212.01)LPTEPPFIAFVGNLPQGLVQGDVIK.I,K.Q(+212.01)L(+112.03)PTEPPFIAFVGNLPQGLVQGDVIK.I	2	Q1:U:0.00;Q1:rest:96.03,Q1:rest:85.46;L2:U:0.00	U; rest	30.99,29.84	2	PF00076	IPR000504	RNA recognition motif domain	31	91	10	31	1	1	1
YNNFNR	FBgn0262734	Rbp2	X2JC79	252	257	R.YNNFNR(+151.05)(+212.01).H	1	R6:G:0.00;R6:rest:61.30	G; rest	13.35	3						107	255	0	0	1
ENVGSLEK	FBgn0262735	Imp	E1JJM0	124	131	K.E(+862.10)N(+135.05)VGSLEK.S	1	E1:CG+rest:43.57;N2:A:12.28	A; CG+rest	13.55	1	PF00013	IPR004088	K Homology domain; type 1	86	151			1	1	0
GSHIR	FBgn0262735	Imp	E1JJM0	329	333	R.G(+151.05)SHIR.S	1	G1:G:0.00	G	12.87	1	PF00013	IPR004088	K Homology domain; type 1	311	378			1	1	0
AQQQQHEMTVSNDLIGCIIGK	FBgn0262737	mub	A4IJ59	283	303	R.AQQQQHEMTVSNDLIGC(+57.02)IIGK(+112.03)(+212.01).G,R.AQQQQHEMTVSNDLIGC(+57.02)II(+112.03)GK(+212.01).G,R.AQQQQHEMTVSNDLIGC(+57.02)IIGK(+112.03)(+541.06).G	3	C17:Carbamidomethylation:1000.00;K21:U:0.00;K21:rest:106.68,C17:Carbamidomethylation:1000.00;I19:U:0.00;K21:rest:91.27,C17:Carbamidomethylation:1000.00;K21:U:0.00;K21:A+rest:76.28	U; rest,A+rest; U	36.43,29.52,23.77	5	PF00013	IPR004088	K Homology domain; type 1	288	353	276	289	1	1	1
MLDMGFEPQIR	FBgn0263231	bel	Q9VHP0	464	474	R.M(+212.01)(+15.99)LDM(+112.03)GFEPQIR.R,R.M(+212.01)LDM(+112.03)GFEPQIR.R	2	M1:rest:58.64;M1:Oxidation (M):1000.00;M4:U:17.01,M1:rest:57.10;M4:U:14.02	U; rest	26.75,25.96	2	PF00270	IPR011545	DEAD/DEAH box helicase domain	318	504			1	1	0
ESFGFIER	FBgn0263352	Unr	B7Z0E2	355	362	K.E(+112.03)(+212.01)SFGFIER.A	1	E1:U:12.28;E1:rest:71.72	U; rest	24.98	1	PF00313	IPR002059	Cold-shock protein; DNA-binding	346	395			1	1	0
GQFGFLNFEVEDGK	FBgn0263352	Unr	B7Z0E2	950	963	K.G(+112.03)(+212.01)QFGFLNFEVEDGK.K	1	G1:U:0.00;G1:rest:90.97	U; rest	33.07	4	PF00313	IPR002059	Cold-shock protein; DNA-binding	942	1005			1	1	0
GFAFIVFTNTEAIDK	FBgn0263396	sqd	Q08473	98	112	R.G(+112.03)(+518.03)FAFIVFTNTEAIDK.V,R.G(+112.03)(+212.01)FAFIVFTNTEAIDK.V,R.G(+112.03)(+541.06)FAFIVFTNTEAIDK.V,R.G(+112.03)(+194.00)FAFIVFTNTEAIDK.V,R.G(+112.03)(+517.05)FAFIVFTNTEAIDK.V,R.G(+111.04)(+518.03)FAFIVFTNTEAIDK.V	6	G1:U:0.00;G1:U+rest:114.15,G1:U:0.00;G1:rest:121.81,G1:U:0.00;G1:A+rest:107.94,G1:U:0.00;G1:cyclicrest:78.23,G1:U:0.00;G1:C+rest:58.78,G1:C:0.00;G1:U+rest:50.91	U; U+rest,U; rest,A+rest; U,U; cyclicrest,C+rest; U,C; U+rest	42.92,42.59,37.62,31.54,26.45,24.16	24	PF00076	IPR000504	RNA recognition motif domain	57	125			1	1	0
GFCFITFDSEQVVTDLLK	FBgn0263396	sqd	Q08473	178	195	K.G(+112.03)(+194.00)FC(+57.02)FITFDSEQVVTDLLK.T,K.G(+112.03)(+212.01)FC(+57.02)FITFDSEQVVTDLLK.T,K.G(+112.03)(+518.03)FC(+57.02)FITFDSEQVVTDLLK.T,K.G(+112.03)(+541.06)FC(+57.02)FITFDSEQVVTDLLK.T,K.G(+111.04)(+518.03)FC(+57.02)FITFDSEQVVTDLLK.T,K.G(+112.03)(+517.05)FC(+57.02)FITFDSEQVVTDLLK.T,K.G(+212.01)F(+112.03)C(+57.02)FITFDSEQVVTDLLK.T,K.G(+212.01)FC(+57.02)F(+112.03)ITFDSEQVVTDLLK.T,K.G(+13…	10	G1:U:0.00;G1:cyclicrest:153.54;C3:Carbamidomethylation:1000.00,G1:U:0.00;G1:rest:145.71;C3:Carbamidomethylation:1000.00,G1:U:0.00;G1:U+rest:135.95;C3:Carbamidomethylation:1000.00,G1:U:0.00;G1:A+rest:135.95;C3:Carbamidomethylation:1000.00,G1:C:0.00;G1:U+rest:110.48;C3:Carbamidomethylation:1000.00,G1:U:0.00;G1:C+rest:112.07;C3:Carbamidomethylation:1000.00,G1:rest:112.07;F2:U:0.00;C3:Carbamidomethyl…	U; cyclicrest,U; rest,U; U+rest,A+rest; U,C; U+rest,C+rest; U,A; C+rest,C; rest	49.06,47.94,43.8,43.52,42.22,40.03,33.03,32.3,29.57,22.74	154	PF00076	IPR000504	RNA recognition motif domain	137	206			1	1	0
IFVGGLTTEISDEEIK	FBgn0263396	sqd	Q08473	138	153	K.I(+112.03)(+518.03)FVGGLTTEISDEEIK.T,K.I(+112.03)(+212.01)FVGGLTTEISDEEIK.T,K.I(+112.03)(+541.06)FVGGLTTEISDEEIK.T,K.I(+111.04)(+518.03)FVGGLTTEISDEEIK.T,K.I(+112.03)(+194.00)FVGGLTTEISDEEIK.T,K.I(+111.04)(+541.06)FVGGLTTEISDEEIK.T,K.I(+151.05)(+518.03)FVGGLTTEISDEEIK.T,K.I(+112.03)(+557.06)FVGGLTTEISDEEIK.T,K.I(+518.03)F(+112.03)VGGLTTEISDEEIK.T,K.I(+112.03)(+517.05)FVGGLTTEISDEEIK.T,K.I(+111.…	11	I1:U:0.00;I1:U+rest:118.22,I1:U:17.01;I1:rest:148.55,I1:U:0.00;I1:A+rest:118.22,I1:C:0.00;I1:U+rest:118.22,I1:U:0.00;I1:cyclicrest:118.22,I1:C:0.00;I1:A+rest:102.40,I1:G:0.00;I1:U+rest:108.83,I1:U:0.00;I1:G+rest:118.22,I1:U+rest:72.05;F2:U:7.65,I1:U:0.00;I1:C+rest:63.16,I1:C:0.00;I1:rest:57.60	U; U+rest,U; rest,A+rest; U,C; U+rest,U; cyclicrest,A+rest; C,G; U+rest,G+rest; U,C+rest; U,C; rest	46.09,45.71,42.29,41.76,39.31,37.47,36.29,36.18,34.11,32.81,22.13	80	PF00076	IPR000504	RNA recognition motif domain	137	206			1	1	0
KGFCFITFDSEQVVTDLLK	FBgn0263396	sqd	Q08473	177	195	R.K(+151.05)(+828.09)GFC(+57.02)FITFDSEQVVTDLLK.T	1	K1:G:14.02;K1:AC+cyclicrest:109.20;C4:Carbamidomethylation:1000.00	AC+cyclicrest; G	41.32	1	PF00076	IPR000504	RNA recognition motif domain	137	206			1	1	0
KLFVGGLSWETTEK	FBgn0263396	sqd	Q08473	57	70	R.K(+112.03)(+212.01)LFVGGLSWETTEK.E	1	K1:U:0.00;K1:rest:39.87	U; rest	23.71	1	PF00076	IPR000504	RNA recognition motif domain	57	125	0	60	1	1	1
LFVGGLSWETTEK	FBgn0263396	sqd	Q08473	58	70	K.L(+112.03)(+212.01)FVGGLSWETTEK.E,K.L(+112.03)(+518.03)FVGGLSWETTEK.E,K.L(+111.04)(+212.01)FVGGLSWETTEK.E,K.L(+212.01)F(+112.03)VGGLSWETTEK.E,K.L(+111.04)(+194.00)FVGGLSWETTEK.E,K.LFVGGLSWETTEK(+112.03)(+212.01).E	6	L1:U:7.21;L1:rest:103.33,L1:U:8.69;L1:U+rest:111.64,L1:C:12.28;L1:rest:111.64,L1:rest:77.78;F2:U:33.98,L1:C:14.02;L1:cyclicrest:111.64,K13:U:0.00;K13:rest:37.56	U; rest,U; U+rest,C; rest,C; cyclicrest	37.61,36.09,33.86,33.75,33.73,21.06	38	PF00076	IPR000504	RNA recognition motif domain	57	125	0	60	1	1	1
TYFGQFGNIVEVEMPFDK	FBgn0263396	sqd	Q08473	154	171	K.TYFGQFGNIVEVEM(+15.99)PFD(+112.03)K.Q,K.TYFGQFGNIVEVEMPF(+112.03)DK.Q,K.TYFGQFGNIVEVEMPFDK(+112.03)(+212.01).Q,K.TYFGQFGNIVEVEMP(+112.03)FDK.Q,K.T(+212.01)(+112.03)YFGQFGNIVEVEMPFDK.Q	5	M14:Oxidation (M):1000.00;D17:U:0.00,F16:U:0.00,K18:U:0.00;K18:rest:65.41,P15:U:0.00,T1:rest:88.35;T1:U:0.00	U,U; rest	44.21,41.67,34.35,32.25,32.22	11	PF00076	IPR000504	RNA recognition motif domain	137	206			1	1	0
CFLHFGNR	FBgn0263594	lost	Q9VN21	422	429	K.C(+57.02)(+212.01)F(+112.03)LHFGNR.K,K.C(+57.02)(+194.00)F(+112.03)LHFGNR.K,K.C(+57.02)(+518.03)F(+135.05)LHFGNR.K	3	C1:Carbamidomethylation:1000.00;C1:rest:50.34;F2:U:27.96,C1:Carbamidomethylation:1000.00;C1:cyclicrest:71.72;F2:U:30.46,C1:Carbamidomethylation:1000.00;C1:U+rest:34.75;F2:A:17.01	U; rest,U; cyclicrest,A; U+rest	36.33,34.76,29.53	10								0	0	0
ECTPMSISWK	FBgn0263594	lost	Q9VN21	407	416	R.E(+212.01)C(+57.02)TPM(+112.03)SISWK.G	1	E1:rest:35.44;C2:Carbamidomethylation:1000.00;M5:U:0.00	U; rest	16.66	1						406	407	0	0	1
GNGFADLDIGLLIELGAITPK	FBgn0263594	lost	Q9VN21	178	198	R.G(+112.03)(+212.01)NGFADLDIGLLIELGAITPK.T,R.G(+112.03)(+541.06)NGFADLDIGLLIELGAITPK.T,R.G(+212.01)NGF(+112.03)ADLDIGLLIELGAITPK.T,R.G(+194.00)NGFA(+111.04)DLDIGLLIELGAITPK.T,R.G(+541.06)N(+112.03)GFADLDIGLLIELGAITPK.T	5	G1:U:0.00;G1:rest:176.99,G1:U:0.00;G1:A+rest:126.75,G1:rest:89.07;F4:U:0.00,G1:cyclicrest:55.40;A5:C:0.00,G1:A+rest:48.60;N2:U:0.00	U; rest,A+rest; U,C; cyclicrest	47.26,46.11,29.63,24.35,21.53	14	PF01812	IPR002698	5-formyltetrahydrofolate cyclo-ligase	33	232			1	0	0
IQEGKVGIGFNNIFNR	FBgn0263594	lost	Q9VN21	45	60	K.I(+902.10)Q(+112.03)EGKVGIGFNNIFNR.I,K.I(+111.04)(+902.10)QEGKVGIGFNNIFNR.I	2	I1:GG+rest:30.17;Q2:U:0.00,I1:C:0.00;I1:GG+rest:27.69	GG+rest; U,C; GG+rest	21.71,14.34	2	PF01812	IPR002698	5-formyltetrahydrofolate cyclo-ligase	33	232			1	0	0
NSDFCIK	FBgn0263594	lost	Q9VN21	380	386	K.NSDFC(+112.03)IK(+212.01).L,K.NSDFC(+112.03)IK(+194.00).L	2	C5:U:7.21;K7:rest:27.42,C5:U:0.00;K7:cyclicrest:49.80	U; rest,U; cyclicrest	16.94,14.64	25						267	384	0	0	1
RECTPMSISWK	FBgn0263594	lost	Q9VN21	406	416	K.REC(+57.02)TPMSISW(+112.03)K(+212.01).G	1	C3:Carbamidomethylation:1000.00;W10:U:26.02;K11:rest:58.64	U; rest	31.56	1						406	407	0	0	1
TILVNVELIQFGEK	FBgn0263594	lost	Q9VN21	485	498	K.TILVNVELIQFGEK(+112.03)(+212.01).K,K.TILVNVELIQFG(+112.03)EK(+212.01).K,K.T(+212.01)I(+112.03)LVNVELIQFGEK.K	3	K14:U:0.00;K14:rest:92.20,G12:U:0.00;K14:rest:67.40,T1:rest:82.05;I2:U:0.00	U; rest	34.29,28.54,21.41	10						496	533	0	0	1
VGIGFNNIFNR	FBgn0263594	lost	Q9VN21	50	60	K.V(+212.01)GIG(+112.03)FNNIFNR.I,K.V(+112.03)(+212.01)GIGFNNIFNR.I,K.V(+112.03)(+518.03)GIGFNNIFNR.I,K.V(+112.03)(+517.05)GIGFNNIFNR.I,K.V(+112.03)(+194.00)GIGFNNIFNR.I	5	V1:rest:109.46;G4:U:17.01,V1:U:0.00;V1:rest:85.84,V1:U:17.01;V1:U+rest:101.25,V1:U:17.01;V1:C+rest:58.64,V1:U:0.00;V1:cyclicrest:32.47	U; rest,U; U+rest,C+rest; U,U; cyclicrest	35.47,35.34,29.01,18.49,13.51	34	PF01812	IPR002698	5-formyltetrahydrofolate cyclo-ligase	33	232			1	0	0
VLHEFK	FBgn0263594	lost	Q9VN21	93	98	R.V(+112.03)(+212.01)LHEFK.E	1	V1:U:17.01;V1:rest:38.32	U; rest	14.49	1	PF01812	IPR002698	5-formyltetrahydrofolate cyclo-ligase	33	232			1	0	0
GYAFVEYSRPEDCASAIK	FBgn0263829	CG34334	Q0IGP7	578	595	R.G(+541.06)YAF(+112.03)VEYSRPEDC(+57.02)ASAIK.H,R.G(+112.03)(+541.06)YAFVEYSRPEDC(+57.02)ASAIK.H,R.G(+541.06)Y(+112.03)AFVEYSRPEDC(+57.02)ASAIK.H	3	G1:A+rest:50.24;F4:U:0.00;C13:Carbamidomethylation:1000.00,G1:U:0.00;G1:A+rest:65.45;C13:Carbamidomethylation:1000.00,G1:A+rest:33.23;Y2:U:14.02;C13:Carbamidomethylation:1000.00	A+rest; U	33.46,32.37,22.79	6	PF00076	IPR000504	RNA recognition motif domain	538	608			1	1	0
HWKPEFK	FBgn0263863	mRpL45	Q9VCX3	54	60	K.H(+112.03)(+541.06)WKPEFK.R	1	H1:U:17.01;H1:A+rest:41.57	A+rest; U	20	1						47	55	0	0	1
HWKPEFKR	FBgn0263863	mRpL45	Q9VCX3	54	61	K.H(+112.03)(+523.05)WKPEFKR.L,K.H(+112.03)(+541.06)WKPEFKR.L	2	H1:U:10.11;H1:A+cyclicrest:56.54,H1:U:17.01;H1:A+rest:50.34	A+cyclicrest; U,A+rest; U	27.46,26.84	13						47	55	0	0	1
AHLASQYMR	FBgn0265297	pAbp	P21187	370	378	K.AHLASQYMR(+112.03)(+212.01).H	1	R9:U:4.73;R9:rest:27.20	U; rest	14.53	5								0	0	0
GAQPQVQGTHAAAAAANNMR	FBgn0265297	pAbp	P21187	469	488	R.GAQPQVQGTH(+135.05)AAAAAANNM(+15.99)R.N,R.G(+212.01)A(+112.03)QPQVQGTHAAAAAANNMR.N	2	H10:A:10.11;M19:Oxidation (M):1000.00,G1:rest:61.27;A2:U:0.00	A,U; rest	30.37,16.63	5						462	485	0	0	1
HESVFGVNLYVK	FBgn0265297	pAbp	P21187	281	292	R.HESVFGVNLYVK(+112.03)(+212.01).N,R.HESVFGVNLY(+112.03)VK(+212.01).N,R.HESVFGVNLYVK(+112.03)(+541.06).N	3	K12:U:0.00;K12:rest:118.72,Y10:U:9.34;K12:rest:104.54,K12:U:0.00;K12:A+rest:55.31	U; rest,A+rest; U	39.64,38.84,35.45	9	PF00076	IPR000504	RNA recognition motif domain	288	357			1	1	0
LFTNVYVK	FBgn0265297	pAbp	P21187	181	188	K.L(+212.01)FTNVY(+112.03)VK.N,K.LFTNVY(+112.03)VK(+212.01).N,K.LFTNVYV(+112.03)K(+212.01).N,K.LFTNVYVK(+112.03)(+212.01).N	4	L1:rest:53.40;Y6:U:11.06,Y6:U:0.00;K8:rest:41.98,V7:U:0.00;K8:rest:39.69,K8:U:0.00;K8:rest:31.67	U; rest	23.91,22.6,21.72,14.39	19	PF00076	IPR000504	RNA recognition motif domain	184	249			1	1	0
RHESVFGVNLYVK	FBgn0265297	pAbp	P21187	280	292	K.RHESVFGVNLYVK(+112.03)(+194.00).N,K.RHESVFGVNLYVK(+112.03)(+212.01).N,K.RHESVFGVNLY(+112.03)VK(+541.06).N,K.RHESVFGVNLY(+112.03)VK(+212.01).N,K.RHESVFGVNLYVK(+112.03)(+541.06).N,K.RHESVFGVNLYV(+135.05)K(+518.03).N	6	K13:U:0.00;K13:cyclicrest:142.32,K13:U:0.00;K13:rest:105.75,Y11:U:17.01;K13:A+rest:78.56,Y11:U:10.11;K13:rest:94.89,K13:U:0.00;K13:A+rest:77.78,V12:A:0.00;K13:U+rest:63.99	U; cyclicrest,U; rest,A+rest; U,A; U+rest	42.36,41.14,37.74,37.46,35.53,30.71	25	PF00076	IPR000504	RNA recognition motif domain	288	357			1	1	0
RKFEELK	FBgn0265297	pAbp	P21187	271	277	K.RKFEELK(+112.03)(+194.00).Q	1	K7:U:10.11;K7:cyclicrest:17.45	U; cyclicrest	15.69	1								0	0	0
SGVGNVFIK	FBgn0265297	pAbp	P21187	87	95	R.SGVGNVFI(+112.03)K(+212.01).N,R.SGVGNVFIK(+112.03)(+212.01).N	2	I8:U:7.65;K9:rest:43.05,K9:U:5.03;K9:rest:60.05	U; rest	24.72,22.33	3	PF00076	IPR000504	RNA recognition motif domain	91	160			1	1	0
VMTDEEGR	FBgn0265297	pAbp	P21187	318	325	K.V(+541.06)M(+112.03)TDEEGR.S,K.V(+112.03)(+541.06)MTDEEGR.S	2	V1:A+rest:71.72;M2:U:12.28,V1:U:0.00;V1:A+rest:38.64	A+rest; U	30.48,27.71	8	PF00076	IPR000504	RNA recognition motif domain	288	357			1	1	0
GFAFVR	FBgn0265298	SC35	Q9V3T8	65	70	R.G(+212.01)(+112.03)FAFVR.F,R.G(+194.00)(+112.03)FAFVR.F,R.G(+112.03)(+212.01)FAFVR.F,R.GFAFVR(+112.03)(+212.01).F,R.GFAFVR(+111.04)(+517.05).F,R.GFAFVR(+111.04)(+194.00).F,R.GFAFVR(+111.04)(+212.01).F,R.G(+112.03)(+194.00)FAFVR.F	8	G1:rest:38.32;G1:U:12.28,G1:cyclicrest:68.60;G1:U:12.28,G1:U:12.28;G1:rest:41.96,R6:U:0.00;R6:rest:19.56,R6:C:17.01;R6:C+rest:38.32,R6:C:17.01;R6:cyclicrest:45.16,R6:C:14.02;R6:rest:45.16,G1:U:14.02;G1:cyclicrest:52.68	U; rest,U; cyclicrest,C; C+rest,C; cyclicrest,C; rest	24.07,21.01,20.46,18.21,17.12,16.84,16.44,14.2	25	PF00076	IPR000504	RNA recognition motif domain	25	95			1	1	0
VDNLTYR	FBgn0265298	SC35	Q9V3T8	27	33	K.V(+212.01)DNLTY(+112.03)R.T,K.VDNLTYR(+112.03)(+212.01).T	2	V1:rest:35.43;Y6:U:11.06,R7:U:0.00;R7:rest:27.42	U; rest	23.09,21.8	9	PF00076	IPR000504	RNA recognition motif domain	25	95			1	1	0
IVGSIEYVQLFFDESGK	FBgn0267790	rump	Q9VHC7	80	96	R.I(+212.01)VGSIEY(+112.03)VQLFFDESGK.A,R.I(+112.03)(+212.01)VGSIEYVQLFFDESGK.A	2	I1:rest:139.37;Y7:U:8.69,I1:U:0.00;I1:rest:77.01	U; rest	40.22,33.0	9	PF00076	IPR000504	RNA recognition motif domain	58	128			1	1	0
VFVANLDYK	FBgn0267790	rump	Q9VHC7	234	242	K.V(+112.03)(+212.01)FVANLDYK.V,K.V(+112.03)(+194.00)FVANLDYK.V,K.V(+112.03)(+517.05)FVANLDYK.V,K.V(+112.03)(+518.03)FVANLDYK.V,K.VFVANLDY(+112.03)K(+212.01).V,K.V(+111.04)(+518.03)FVANLDYK.V,K.V(+212.01)FVANLDY(+112.03)K.V,K.VFVANLDY(+135.05)K(+518.03).V,K.V(+112.03)(+541.06)FVANLDYK.V,K.VFVANLDYK(+112.03)(+212.01).V,K.V(+518.03)F(+151.05)VANLDYK.V,K.VFVANLD(+135.05)YK(+518.03).V,K.VFVANLDY(+112…	14	V1:U:17.01;V1:rest:113.97,V1:U:12.28;V1:cyclicrest:118.18,V1:U:17.01;V1:C+rest:81.34,V1:U:17.01;V1:U+rest:66.64,Y8:U:20.00;K9:rest:52.65,V1:C:0.00;V1:U+rest:81.34,V1:rest:47.82;Y8:U:9.34,Y8:A:11.06;K9:U+rest:46.32,V1:U:17.01;V1:A+rest:58.70,K9:U:0.00;K9:rest:53.50,V1:U+rest:36.81;F2:G:12.28,D7:A:0.00;K9:U+rest:18.80,Y8:U:9.34;K9:A+rest:34.46,K9:U:0.00;K9:A+rest:21.81	U; rest,U; cyclicrest,C+rest; U,U; U+rest,C; U+rest,A; U+rest,A+rest; U,G; U+rest	34.5,31.53,28.25,27.86,27.0,26.44,25.86,23.79,22.82,21.46,21.18,16.66,16.65,15.44	57	PF00076	IPR000504	RNA recognition motif domain	233	302			1	1	0
VYISNIPYDYR	FBgn0267790	rump	Q9VHC7	59	69	R.VYISNIPY(+112.03)DYR(+212.01).W,R.VYISNIPYD(+112.03)YR(+212.01).W,R.V(+212.01)Y(+112.03)ISNIPYDYR.W,R.VYISNIPY(+112.03)DYR(+194.00).W,R.VYISNIP(+112.03)YDYR(+212.01).W,R.VYISNIPYDYR(+112.03)(+212.01).W,R.V(+212.01)YISNIP(+112.03)YDYR.W,R.V(+212.01)YISNIPY(+112.03)DYR.W	8	Y8:U:0.00;R11:rest:36.34,D9:U:0.00;R11:rest:55.44,V1:rest:59.20;Y2:U:33.98,Y8:U:0.00;R11:cyclicrest:49.52,P7:U:0.00;R11:rest:29.50,R11:U:0.00;R11:rest:55.15,V1:rest:29.98;P7:U:0.00,V1:rest:15.78;Y8:U:8.69	U; rest,U; cyclicrest	28.82,28.58,26.25,26.11,25.46,24.88,18.33,16.35	21	PF00076	IPR000504	RNA recognition motif domain	58	128			1	1	0
ELAGAIIGK	FBgn0267791	HnRNP-K	A1ZBW0	436	444	K.E(+212.01)LAG(+112.03)AIIGK.G	1	E1:rest:54.92;G4:U:11.06	U; rest	19.37	4	PF00013	IPR004088	K Homology domain; type 1	428	491			1	1	0
IRNESSAYITIDEPLPNSNDR	FBgn0267791	HnRNP-K	A1ZBW0	452	472	R.I(+112.03)(+212.01)RNESSAYITIDEPLPNSNDR.I,R.I(+212.01)RN(+111.04)ESSAYITIDEPLPNSNDR.I,R.I(+111.04)(+212.01)RNESSAYITIDEPLPNSNDR.I	3	I1:U:0.00;I1:rest:97.52,I1:rest:55.40;N3:C:0.00,I1:C:0.00;I1:rest:29.29	U; rest,C; rest	39.71,30.55,22.98	10	PF00013	IPR004088	K Homology domain; type 1	428	491	462	466	1	1	1
LLIHQSLAGCVIGK	FBgn0267791	HnRNP-K	A1ZBW0	105	118	R.LLIHQSLAG(+112.03)C(+57.02)VIGK(+212.01).G,R.L(+212.01)LIHQSLAG(+112.03)C(+57.02)VIGK.G,R.LLIHQSLAGC(+57.02)VI(+112.03)GK(+212.01).G,R.LLIHQSLAGC(+57.02)VIGK(+112.03)(+212.01).G,R.LLIHQSLAGC(+57.02)VIGK(+112.03)(+541.06).G,R.L(+517.05)LIHQSLAG(+112.03)C(+57.02)VIGK.G	6	G9:U:14.63;C10:Carbamidomethylation:1000.00;K14:rest:0.00,L1:rest:22.65;G9:U:7.21;C10:Carbamidomethylation:1000.00,C10:Carbamidomethylation:1000.00;I12:U:0.00;K14:rest:44.28,C10:Carbamidomethylation:1000.00;K14:U:0.00;K14:rest:52.33,C10:Carbamidomethylation:1000.00;K14:U:0.00;K14:A+rest:20.63,L1:C+rest:0.00;G9:U:0.00;C10:Carbamidomethylation:1000.00	U; rest,A+rest; U,C+rest; U	35.83,27.09,26.12,25.57,17.43,16.36	16	PF00013	IPR004088	K Homology domain; type 1	103	166			1	1	0
NESSAYITIDEPLPNSNDR	FBgn0267791	HnRNP-K	A1ZBW0	454	472	R.N(+112.03)(+212.01)ESSAYITIDEPLPNSNDR.I,R.N(+111.04)(+212.01)ESSAYITIDEPLPNSNDR.I	2	N1:U:0.00;N1:rest:86.26,N1:C:0.00;N1:rest:86.26	U; rest,C; rest	44.91,28.29	5	PF00013	IPR004088	K Homology domain; type 1	428	491	462	466	1	1	1
GPPFAFVEFEDAR	FBgn0283477	SF2	Q9V3W7	43	55	R.G(+112.03)(+212.01)PPFAFVEFEDAR.D,R.G(+212.01)P(+112.03)PFAFVEFEDAR.D	2	G1:U:14.02;G1:rest:100.30,G1:rest:77.78;P2:U:17.01	U; rest	36.77,34.39	6	PF00076	IPR000504	RNA recognition motif domain	8	75			1	1	0
IYVGNLPPDIR	FBgn0283477	SF2	Q9V3W7	9	19	R.I(+112.03)(+212.01)YVGNLPPDIR.T	1	I1:U:0.00;I1:rest:85.84	U; rest	35.77	14	PF00076	IPR000504	RNA recognition motif domain	8	75			1	1	0
