# Supplementary material for: CAPRI enables comparison of evolutionarily conserved RNA interacting regions
Source: Nat Commun. 2019 Jun 18;10:2682. doi: 10.1038/s41467-019-10585-3 (PMC6581911; doi:10.1038/s41467-019-10585-3)
Supplement: Supplementary file 12 — Supplementary Data 9 [file 41467_2019_10585_MOESM12_ESM.xlsx]

## Sheet: Panhale Supplementary data 9
Panhale et al Supplementary data 9
Human XL-peptides and information about Pfam domains and disordered regions.
Legend
XL-peptide	XL-peptides seqeunce without RNA adduct
gene_id	ENSEMBL gene ID
gene_name	Gene name
uniprot_id	Uniprot ID with maximum number of peptides amongst the other uniprot IDs for the same gene
XL-peptide_start	Start position of the XL-peptide in the Uniprot sequence
XL-peptide_end	End position of the XL-peptide in the Uniprot sequence
XL-peptides	All XL-peptide seqeunces with all RNA adducts. Each peptide is separated by a comma.
num_XL-peptides	Number of unique XL-peptides
AScores	Ascores of modifictions of all XL-peptides
sorted_RNA_PTMs	RNA-PTMs detected for each of the XL-peptides separated by a comma
lgPs	"-10*LOG10(P-value)" scores of individual peptides
num_Spectra	total number of spectra identified
pfam_domain_ids	Pfam domain IDs ovelapping with the XL-peptide
pfam_interpro_ids	Interpro IDs corresponding to the Pfam domain Id ovelapping with the XL-peptide
pfam_domain_names	Pfam domain names ovelapping with the XL-peptide
pfam_start	Start position of the Pfam domains in the Uniprot ID
pfam_end	End position of the Pfam domains in the Uniprot IDs
disorder_start	If overlapping with disordered regions, start position of the disordered region in the Uniprot ID
disorder_end	If overlapping with disordered regions, end position of the disordered region in the Uniprot ID
overlap_with_pfam	1: If the ADJ-peptide overlaps with Pfam domains, 0: If there is no overlap
overlap_with_RBD_pfam	1: If the ADJ-peptide overlaps with RBD Pfam domains, 0: If there is no overlap
overlap_with_disorder	1: If the ADJ-peptide overlaps with disordered regions, 0: If there is no overlap
XL-peptide	gene_id	gene_name	uniprot_id	XL-peptide_start	XL-peptide_end	XL-peptides	num_XL-peptides	AScores	sorted_RNA_PTMs	lgPs	num_Spectra	pfam_domain_ids	pfam_interpro_ids	pfam_domain_names	pfam_start	pfam_end	disorder_start	disorder_end	overlap_with_pfam	overlap_with_RBD_pfam	overlap_with_disorder
EDVFVHQTAIK	ENSG00000006047	YBX2	Q9Y2T7	117	127	K.E(+212.01)D(+112.03)VFVHQTAIK.R,K.E(+518.03)D(+112.03)VFVHQTAIK.R,K.E(+518.03)D(+111.04)VFVHQTAIK.R,K.EDVFVHQTAIK(+112.03)(+194.00).R,K.EDVFVHQTAIK(+112.03)(+212.01).R,K.E(+541.06)D(+112.03)VFVHQTAIK.R,K.EDVFVHQTAIK(+112.03)(+523.05).R,K.E(+557.06)D(+112.03)VFVHQTAIK.R,K.EDVFVHQTAIK(+112.03)(+518.03).R,K.EDVFVHQTAIK(+111.04)(+212.01).R,K.E(+518.03)(+151.05)DVFVHQTAIK.R,K.EDVFVHQTAIK(+112.03)(+5…	38	E1:rest:74.64;D2:U:17.01,E1:U+rest:85.70;D2:U:17.01,E1:U+rest:94.89;D2:C:17.01,K11:U:11.06;K11:cyclicrest:102.98,K11:U:10.11;K11:rest:92.69,E1:A+rest:74.78;D2:U:12.28,K11:U:14.02;K11:A+cyclicrest:71.03,E1:G+rest:74.78;D2:U:17.01,K11:U:14.02;K11:U+rest:71.03,K11:C:17.01;K11:rest:82.30,E1:U+rest:85.70;E1:G:12.28,K11:U:14.02;K11:G+rest:55.39,E1:A+cyclicrest:74.78;D2:U:14.02,E1:U+rest:74.64;E1:U:9.34…	U; rest,U; U+rest,C; U+rest,U; cyclicrest,A+rest; U,A+cyclicrest; U,G+rest; U,C; rest,G; U+rest,A+rest; C,U; U+cyclicrest,C; cyclicrest,A+cyclicrest; C,A; U+rest,C+rest; U,AC+rest; U	35.1,34.78,33.9,33.43,32.11,29.95,29.89,29.67,29.55,29.54,28.67,28.28,28.2,28.13,28.04,27.51,27.49,27.45,27.02,26.93,26.9,26.84,26.44,25.97,25.78,25.25,24.95,24.8,24.17,23.94,23.76,23.17,23.05,22.62,19.92,18.61,15.8,14.99	199	PF00313	IPR002059	Cold-shock protein; DNA-binding	95	162			1	1	0
NGYGFINR	ENSG00000006047	YBX2	Q9Y2T7	105	112	R.N(+212.01)(+.98)G(+112.03)YGFINR.N,R.N(+112.03)(+212.01)GYGFINR.N,R.NGYGFINR(+112.03)(+194.00).N,R.N(+112.03)(+517.05)GYGFINR.N,R.NGYGFINR(+112.03)(+212.01).N,R.N(+112.03)(+518.03)GYGFINR.N,R.N(+112.03)(+541.06)GYGFINR.N	7	N1:rest:52.22;N1:Deamidation (NQ):56.47;G2:U:17.01,N1:U:11.06;N1:rest:59.53,R8:U:0.00;R8:cyclicrest:47.00,N1:U:10.11;N1:C+rest:67.12,R8:U:0.00;R8:rest:31.67,N1:U:11.06;N1:U+rest:67.12,N1:U:11.06;N1:A+rest:59.53	U; rest,U; cyclicrest,C+rest; U,U; U+rest,A+rest; U	20.95,17.21,16.72,16.63,16.6,16.36,15.62	42	PF00313	IPR002059	Cold-shock protein; DNA-binding	95	162			1	1	0
ATVECVK	ENSG00000009307	CSDE1	O75534	676	682	R.ATVEC(+112.03)VK(+212.01).D	1	C5:U:0.00;K7:rest:43.89	U; rest	11.45	2	PF00313	IPR002059	Cold-shock protein; DNA-binding	674	737			1	1	0
DGFGFIK	ENSG00000009307	CSDE1	O75534	358	364	R.DGFGF(+112.03)IK.C,R.D(+112.03)(+212.01)GFGFIK.C	2	F5:U:0.00,D1:U:11.06;D1:rest:55.13	U,U; rest	15.23,13.24	4	PF00313	IPR002059	Cold-shock protein; DNA-binding	350	411			1	1	0
DNFGFIETANHDK	ENSG00000009307	CSDE1	O75534	528	540	K.D(+112.03)(+212.01)NFGFIETANHDK.E,K.D(+212.01)N(+112.03)FGFIETANHDK.E,K.D(+112.03)(+194.00)NFGFIETANHDK.E	3	D1:U:0.00;D1:rest:77.78,D1:rest:85.25;N2:U:17.01,D1:U:0.00;D1:cyclicrest:85.25	U; rest,U; cyclicrest	39.17,33.09,30.31	9	PF00313	IPR002059	Cold-shock protein; DNA-binding	520	581			1	1	0
DQFGFINYEVGDSK	ENSG00000009307	CSDE1	O75534	683	696	K.D(+112.03)(+194.00)QFGFINYEVGDSK.K,K.D(+112.03)(+212.01)QFGFINYEVGDSK.K,K.D(+212.01)Q(+112.03)FGFINYEVGDSK.K	3	D1:U:0.00;D1:cyclicrest:90.97,D1:U:0.00;D1:rest:107.72,D1:rest:67.58;Q2:U:0.00	U; cyclicrest,U; rest	41.31,34.14,24.49	10	PF00313	IPR002059	Cold-shock protein; DNA-binding	674	737			1	1	0
EAFGFIER	ENSG00000009307	CSDE1	O75534	195	202	K.E(+112.03)(+212.01)AFGFIER.G,K.E(+194.00)(+112.03)AFGFIER.G,K.E(+112.03)(+194.00)AFGFIER.G,K.E(+212.01)(+112.03)AFGFIER.G	4	E1:U:10.11;E1:rest:67.12,E1:cyclicrest:71.72;E1:U:12.28,E1:U:11.06;E1:cyclicrest:63.15,E1:rest:71.72;E1:U:12.28	U; rest,U; cyclicrest	17.14,14.79,14.63,14.4	11	PF00313	IPR002059	Cold-shock protein; DNA-binding	185	246			1	1	0
EIFFHYSEFK	ENSG00000009307	CSDE1	O75534	208	217	K.EIFFHYSEFK(+112.03)(+212.01).G	1	K10:U:14.02;K10:rest:45.92	U; rest	17.06	1	PF00313	IPR002059	Cold-shock protein; DNA-binding	185	246			1	1	0
EIFFHYSEFSGDVDSLELGDMVEYSLSK	ENSG00000009307	CSDE1	O75534	541	568	K.E(+112.03)(+194.00)IFFHYSEFSGDVDSLELGDMVEYSLSK.G	1	E1:U:0.00;E1:cyclicrest:71.61	U; cyclicrest	40.08	2	PF00313	IPR002059	Cold-shock protein; DNA-binding	520	581	568	571	1	1	1
EVATDVR	ENSG00000009307	CSDE1	O75534	240	246	K.E(+852.10)V(+135.05)ATDVR.L	1	E1:AA+cyclicrest:30.10;V2:A:17.01	A; AA+cyclicrest	17.57	1	PF00313	IPR002059	Cold-shock protein; DNA-binding	185	246			1	1	0
KLFFHVK	ENSG00000009307	CSDE1	O75534	697	703	K.K(+112.03)(+212.01)LFFHVK.E	1	K1:U:10.11;K1:rest:81.36	U; rest	14.21	1	PF00313	IPR002059	Cold-shock protein; DNA-binding	674	737			1	1	0
LFFHVK	ENSG00000009307	CSDE1	O75534	698	703	K.L(+212.01)(+112.03)FFHVK.E,K.L(+112.03)(+212.01)FFHVK.E	2	L1:rest:41.96;L1:U:17.01,L1:U:17.01;L1:rest:39.44	U; rest	18.5,13.41	2	PF00313	IPR002059	Cold-shock protein; DNA-binding	674	737			1	1	0
LLTSYGFIQCSER	ENSG00000009307	CSDE1	O75534	33	45	K.L(+112.03)(+212.01)LTSYGFIQC(+57.02)SER.Q	1	L1:U:9.34;L1:rest:111.64;C10:Carbamidomethylation:1000.00	U; rest	31.57	2	PF00313	IPR002059	Cold-shock protein; DNA-binding	26	89			1	1	0
HQNVQLPR	ENSG00000011304	PTBP1	P26599	411	418	K.H(+112.03)(+212.01)QNVQLPR.E,K.H(+112.03)QNVQLPR.E,K.H(+112.03)(+517.05)QNVQLPR.E	3	H1:U:14.02;H1:rest:83.89,H1:U:14.02,H1:U:8.69;H1:C+rest:43.57	U; rest,U,C+rest; U	21.99,19.09,13.37	8						409	434	0	0	1
IIVENLFYPVTLDVLHQIFSK	ENSG00000011304	PTBP1	P26599	186	206	R.IIVENLFYPVTLDVL(+135.05)HQIFSK.F	1	L15:A:0.00	A	22.44	1	PF00076	IPR000504	RNA recognition motif domain	185	249			1	1	0
MDFQRGKNLRYQLLQLVEPFGVISNHLILNK	ENSG00000015479	MATR3	P43243	403	433	M(+111.04)(+541.06)DFQRGKNLRYQLLQLVEPFGVISNHLILNK.I	1	M1:C:0.00;M1:A+rest:32.15	A+rest; C	17.46	1								0	0	0
YQLLQLVEPFGVISNHLILNK	ENSG00000015479	MATR3	P43243	413	433	R.Y(+112.03)(+212.01)QLLQLVEPFGVISNHLILNK.I	1	Y1:U:0.00;Y1:rest:93.52	U; rest	31.12	1								0	0	0
CFGFVSYDNPVSAQAAIQAMNGFQIGMK	ENSG00000048740	CELF2	E9PC62	478	505	K.C(+112.03)FGFVSYDNPVSAQAAIQAMNGFQIGMK.R,K.C(+112.03)(+212.01)FGFVSYDNPVSAQAAIQAMNGFQIGMK.R,K.C(+111.04)(+212.01)FGFVSYDNPVSAQAAIQAMNGFQIGMK.R	3	C1:U:0.00,C1:U:0.00;C1:rest:126.63,C1:C:0.00;C1:rest:59.31	U,U; rest,C; rest	51.83,41.36,10.98	6	PF00076	IPR000504	RNA recognition motif domain	437	508			1	1	0
EGPEGANLFIYHLPQEFGDQDILQMFMPFGNVISAK	ENSG00000048740	CELF2	E9PC62	431	466	K.E(+112.03)(+212.01)GPEGANLFIYHLPQEFGDQDILQMFMPFGNVISAK.V,K.E(+112.03)(+194.00)GPEGANLFIYHLPQEFGDQDILQMFMPFGNVISAK.V,K.E(+212.01)GPEGAN(+112.03)LFIYHLPQEFGDQDILQMFMPFGNVISAK.V,K.E(+112.03)(+523.05)GPEGANLFIYHLPQEFGDQDILQMFMPFGNVISAK.V	4	E1:U:0.00;E1:rest:41.20,E1:U:0.00;E1:cyclicrest:31.51,E1:rest:66.99;N7:U:0.00,E1:U:0.00;E1:A+cyclicrest:36.10	U; rest,U; cyclicrest,A+cyclicrest; U	33.01,31.64,24.14,15.16	6	PF00076	IPR000504	RNA recognition motif domain	437	508	420	433	1	1	1
LFIGMVSK	ENSG00000048740	CELF2	E9PC62	141	148	K.L(+112.03)(+212.01)FIGMVSK.K,K.L(+112.03)(+194.00)FIGMVSK.K	2	L1:U:10.11;L1:rest:56.54,L1:U:14.02;L1:cyclicrest:85.08	U; rest,U; cyclicrest	21.93,18.6	8	PF00076	IPR000504	RNA recognition motif domain	140	205			1	1	0
MFVGQIPR	ENSG00000048740	CELF2	E9PC62	49	56	K.M(+112.03)(+212.01)FVGQIPR.S,K.M(+112.03)(+194.00)FVGQIPR.S,K.M(+212.01)(+15.99)F(+112.03)VGQIPR.S,K.M(+112.03)(+557.06)FVGQIPR.S	4	M1:U:14.02;M1:rest:77.80,M1:U:11.06;M1:cyclicrest:93.15,M1:rest:47.00;M1:Oxidation (M):1000.00;F2:U:17.01,M1:U:10.11;M1:G+rest:56.54	U; rest,U; cyclicrest,G+rest; U	25.01,24.56,22.29,12.84	13	PF00076	IPR000504	RNA recognition motif domain	49	118			1	1	0
VFIDK	ENSG00000048740	CELF2	E9PC62	467	471	K.V(+212.01)(+112.03)FIDK.Q	1	V1:rest:61.77;V1:U:17.01	U; rest	12.64	1	PF00076	IPR000504	RNA recognition motif domain	437	508			1	1	0
MLLHR	ENSG00000048991	R3HDM1	Q15032	201	205	R.M(+194.00)(+112.03)LLHR.V	1	M1:cyclicrest:87.62;M1:U:14.02	U; cyclicrest	11.11	1	PF01424	IPR001374	R3H domain	169	227			1	1	0
DQYANYVVQK	ENSG00000055917	PUM2	Q8TB72	998	1007	K.DQYANY(+112.03)VVQK(+212.01).M,K.DQYANYVVQK(+112.03)(+212.01).M,K.D(+541.06)QYAN(+112.03)YVVQK.M,K.DQYANYVVQK(+112.03)(+194.00).M,K.DQYANY(+112.03)VVQK(+194.00).M	5	Y6:U:0.00;K10:rest:0.00,K10:U:0.00;K10:rest:28.49,D1:A+rest:10.37;N5:U:0.00,K10:U:0.00;K10:cyclicrest:61.14,Y6:U:0.00;K10:cyclicrest:42.53	U; rest,A+rest; U,U; cyclicrest	17.12,16.09,16.0,15.59,15.23	23	PF00806	IPR001313	Pumilio RNA-binding repeat	991	1021			1	1	0
EDVFVHQTAIK	ENSG00000060138	YBX3	P16989	114	124	K.E(+212.01)D(+112.03)VFVHQTAIK.K,K.E(+518.03)D(+112.03)VFVHQTAIK.K,K.E(+518.03)D(+111.04)VFVHQTAIK.K,K.EDVFVHQTAIK(+112.03)(+194.00).K,K.EDVFVHQTAIK(+112.03)(+212.01).K,K.E(+541.06)D(+112.03)VFVHQTAIK.K,K.EDVFVHQTAIK(+112.03)(+523.05).K,K.E(+557.06)D(+112.03)VFVHQTAIK.K,K.EDVFVHQTAIK(+112.03)(+518.03).K,K.EDVFVHQTAIK(+111.04)(+212.01).K,K.EDVFVHQTAIK(+112.03)(+539.05).K,K.E(+518.03)(+151.05)DVFV…	39	E1:rest:74.64;D2:U:17.01,E1:U+rest:85.70;D2:U:17.01,E1:U+rest:94.89;D2:C:17.01,K11:U:11.06;K11:cyclicrest:102.98,K11:U:10.11;K11:rest:92.69,E1:A+rest:74.78;D2:U:12.28,K11:U:14.02;K11:A+cyclicrest:71.03,E1:G+rest:74.78;D2:U:17.01,K11:U:14.02;K11:U+rest:71.03,K11:C:17.01;K11:rest:82.30,K11:U:12.28;K11:G+cyclicrest:62.68,E1:U+rest:85.70;E1:G:12.28,K11:U:14.02;K11:G+rest:55.39,E1:A+cyclicrest:74.78;D…	U; rest,U; U+rest,C; U+rest,U; cyclicrest,A+rest; U,A+cyclicrest; U,G+rest; U,C; rest,G+cyclicrest; U,G; U+rest,A+rest; C,U; U+cyclicrest,C; cyclicrest,A+cyclicrest; C,A; U+rest,C+rest; U,AC+rest; U	35.1,34.78,33.9,33.43,32.11,29.95,29.89,29.67,29.55,29.54,29.02,28.67,28.28,28.2,28.13,28.04,27.51,27.49,27.45,27.02,26.93,26.9,26.84,26.44,25.97,25.78,25.25,24.95,24.8,24.17,23.94,23.76,23.17,23.05,22.62,19.92,18.61,15.8,14.99	202	PF00313	IPR002059	Cold-shock protein; DNA-binding	92	159	124	128	1	1	1
NGYGFINR	ENSG00000060138	YBX3	P16989	102	109	R.N(+212.01)(+.98)G(+112.03)YGFINR.N,R.N(+112.03)(+212.01)GYGFINR.N,R.NGYGFINR(+112.03)(+194.00).N,R.N(+112.03)(+517.05)GYGFINR.N,R.NGYGFINR(+112.03)(+212.01).N,R.N(+112.03)(+518.03)GYGFINR.N,R.N(+112.03)(+541.06)GYGFINR.N,R.N(+111.04)(+194.00)GYGFINR.N	8	N1:rest:52.22;N1:Deamidation (NQ):56.47;G2:U:17.01,N1:U:11.06;N1:rest:59.53,R8:U:0.00;R8:cyclicrest:47.00,N1:U:10.11;N1:C+rest:67.12,R8:U:0.00;R8:rest:31.67,N1:U:11.06;N1:U+rest:67.12,N1:U:11.06;N1:A+rest:59.53,N1:C:17.01;N1:cyclicrest:44.44	U; rest,U; cyclicrest,C+rest; U,U; U+rest,A+rest; U,C; cyclicrest	20.95,17.21,16.72,16.63,16.6,16.36,15.62,13.99	44	PF00313	IPR002059	Cold-shock protein; DNA-binding	92	159			1	1	0
SPPYTAFLGNLPYDVTEESIK	ENSG00000063046	EIF4B	E7EX17	93	113	K.S(+194.00)P(+112.03)PYTAFLGNLPYDVTEESIK.E,K.S(+112.03)(+212.01)PPYTAFLGNLPYDVTEESIK.E,K.S(+111.04)(+194.00)PPYTAFLGNLPYDVTEESIK.E	3	S1:cyclicrest:94.46;P2:U:0.00,S1:U:0.00;S1:rest:135.45,S1:C:12.28;S1:cyclicrest:112.86	U; cyclicrest,U; rest,C; cyclicrest	33.28,26.53,24.3	4	PF00076	IPR000504	RNA recognition motif domain	98	167	0	97	1	1	1
LFIGGLPNYLNDDQVK	ENSG00000063244	U2AF2	P26368	261	276	K.L(+112.03)(+194.00)FIGGLPNYLNDDQVK.E,K.L(+112.03)(+212.01)FIGGLPNYLNDDQVK.E,K.L(+112.03)(+518.03)FIGGLPNYLNDDQVK.E	3	L1:U:0.00;L1:cyclicrest:132.44,L1:U:0.00;L1:rest:109.25,L1:U:0.00;L1:U+rest:110.25	U; cyclicrest,U; rest,U; U+rest	43.09,41.46,33.78	24	PF00076	IPR000504	RNA recognition motif domain	260	330			1	1	0
TLFIGNLEK	ENSG00000065526	SPEN	Q96T58	439	447	R.T(+112.03)(+212.01)LFIGNLEK.T,R.T(+541.06)L(+112.03)FIGNLEK.T,R.T(+112.03)(+523.05)LFIGNLEK.T,R.T(+112.03)(+194.00)LFIGNLEK.T,R.T(+112.03)(+541.06)LFIGNLEK.T	5	T1:U:7.65;T1:rest:51.47,T1:A+rest:36.48;L2:U:14.02,T1:U:17.01;T1:A+cyclicrest:49.35,T1:U:8.69;T1:cyclicrest:66.64,T1:U:7.65;T1:A+rest:41.81	U; rest,A+rest; U,A+cyclicrest; U,U; cyclicrest	21.3,19.59,18.42,18.04,17.26	15	PF00076	IPR000504	RNA recognition motif domain	439	507			1	1	0
EDVFVHQTAIK	ENSG00000065978	YBX1	P67809	82	92	K.E(+212.01)D(+112.03)VFVHQTAIK.K,K.E(+518.03)D(+112.03)VFVHQTAIK.K,K.E(+518.03)D(+111.04)VFVHQTAIK.K,K.EDVFVHQTAIK(+112.03)(+194.00).K,K.EDVFVHQTAIK(+112.03)(+212.01).K,K.EDVFVHQ(+112.03)TAIK(+212.01).K,K.E(+541.06)D(+112.03)VFVHQTAIK.K,K.EDVFVHQTAIK(+112.03)(+523.05).K,K.E(+557.06)D(+112.03)VFVHQTAIK.K,K.EDVFVHQTAIK(+112.03)(+518.03).K,K.EDVFVHQTAIK(+111.04)(+212.01).K,K.EDVFVHQTAIK(+112.03)(+5…	48	E1:rest:74.64;D2:U:17.01,E1:U+rest:85.70;D2:U:17.01,E1:U+rest:94.89;D2:C:17.01,K11:U:11.06;K11:cyclicrest:102.98,K11:U:10.11;K11:rest:92.69,Q7:U:7.21;K11:rest:63.05,E1:A+rest:74.78;D2:U:12.28,K11:U:14.02;K11:A+cyclicrest:71.03,E1:G+rest:74.78;D2:U:17.01,K11:U:14.02;K11:U+rest:71.03,K11:C:17.01;K11:rest:82.30,K11:U:12.28;K11:G+cyclicrest:62.68,E1:U+rest:85.70;E1:G:12.28,K11:U:14.02;K11:G+rest:55.3…	U; rest,U; U+rest,C; U+rest,U; cyclicrest,A+rest; U,A+cyclicrest; U,G+rest; U,C; rest,G+cyclicrest; U,G; U+rest,A+rest; C,U; U+cyclicrest,C; cyclicrest,A+cyclicrest; C,A; U+rest,C; C+rest,C+rest; U,AC+rest; U	35.1,34.78,33.9,33.43,32.11,31.43,29.95,29.89,29.67,29.55,29.54,29.02,28.67,28.28,28.2,28.13,28.04,27.51,27.49,27.45,27.02,26.93,26.9,26.84,26.44,25.97,25.78,25.25,24.95,24.8,24.17,23.94,23.76,23.71,23.17,23.05,22.62,22.48,22.4,21.18,20.53,19.92,19.52,18.61,17.19,16.65,15.8,14.99	220	PF00313	IPR002059	Cold-shock protein; DNA-binding	60	127	92	96	1	1	1
NGYGFINR	ENSG00000065978	YBX1	P67809	70	77	R.N(+212.01)(+.98)G(+112.03)YGFINR.N,R.N(+194.00)(+.98)G(+112.03)YGFINR.N,R.N(+112.03)(+212.01)GYGFINR.N,R.NGYGFINR(+112.03)(+194.00).N,R.N(+112.03)(+517.05)GYGFINR.N,R.NGYGFINR(+112.03)(+212.01).N,R.N(+112.03)(+518.03)GYGFINR.N,R.N(+112.03)(+541.06)GYGFINR.N,R.N(+518.03)(+.98)G(+112.03)YGFINR.N,R.N(+194.00)(+111.04)GYGFINR.N,R.N(+111.04)(+194.00)GYGFINR.N,R.N(+518.03)G(+111.04)YGFINR.N	12	N1:rest:52.22;N1:Deamidation (NQ):56.47;G2:U:17.01,N1:cyclicrest:44.44;N1:Deamidation (NQ):47.92;G2:U:14.02,N1:U:11.06;N1:rest:59.53,R8:U:0.00;R8:cyclicrest:47.00,N1:U:10.11;N1:C+rest:67.12,R8:U:0.00;R8:rest:31.67,N1:U:11.06;N1:U+rest:67.12,N1:U:11.06;N1:A+rest:59.53,N1:U+rest:52.22;N1:Deamidation (NQ):56.47;G2:U:17.01,N1:cyclicrest:29.06;N1:C:0.00,N1:C:17.01;N1:cyclicrest:44.44,N1:U+rest:34.75;G…	U; rest,U; cyclicrest,C+rest; U,U; U+rest,A+rest; U,C; cyclicrest,C; U+rest	20.95,19.53,17.21,16.72,16.63,16.6,16.36,15.62,14.45,14.16,13.99,12.64	52	PF00313	IPR002059	Cold-shock protein; DNA-binding	60	127			1	1	0
NYQQNYQNSESGEK	ENSG00000065978	YBX1	P67809	157	170	R.N(+112.03)(+212.01)YQQNYQNSESGEK.N,R.N(+212.01)YQQNY(+112.03)QNSESGEK.N,R.N(+212.01)Y(+112.03)QQNYQNSESGEK.N	3	N1:U:0.00;N1:rest:86.32,N1:rest:60.73;Y6:U:17.01,N1:rest:84.59;Y2:U:0.00	U; rest	43.75,33.63,29.9	8						118	324	0	0	1
RFPPYYMRR	ENSG00000065978	YBX1	P67809	192	200	R.RFPPYYM(+15.99)R(+112.03)R.P	1	M7:Oxidation (M):1000.00;R8:U:14.02	U	11.67	1						118	324	0	0	1
DANLYISGLPR	ENSG00000066044	ELAVL1	Q15717	105	115	K.D(+212.01)ANLY(+112.03)ISGLPR.T	1	D1:rest:58.64;Y5:U:11.10	U; rest	24.56	6	PF00076	IPR000504	RNA recognition motif domain	107	174			1	1	0
GFGFVTMTNYEEAAMAIASLNGYR	ENSG00000066044	ELAVL1	Q15717	286	309	K.G(+112.03)(+212.01)FGFVTMTNYEEAAMAIASLNGYR.L,K.G(+112.03)(+194.00)FGFVTMTNYEEAAMAIASLNGYR.L,K.G(+112.03)(+518.03)FGFVTMTNYEEAAMAIASLNGYR.L	3	G1:U:0.00;G1:rest:150.66,G1:U:0.00;G1:cyclicrest:169.54,G1:U:0.00;G1:U+rest:51.77	U; rest,U; cyclicrest,U; U+rest	68.47,49.19,29.64	17	PF00076	IPR000504	RNA recognition motif domain	245	315			1	1	0
GVAFIR	ENSG00000066044	ELAVL1	Q15717	148	153	R.G(+518.03)V(+112.03)AFIR.F,R.G(+212.01)(+112.03)VAFIR.F,R.G(+194.00)(+112.03)VAFIR.F,R.G(+824.06)V(+112.03)AFIR.F	4	G1:U+rest:39.44;V2:U:17.01,G1:rest:55.60;G1:U:10.11,G1:cyclicrest:40.91;G1:U:7.65,G1:UU+rest:30.64;V2:U:17.01	U; U+rest,U; rest,U; cyclicrest,U; UU+rest	15.16,13.73,12.88,10.98	6	PF00076	IPR000504	RNA recognition motif domain	107	174			1	1	0
TNLIVNYLPQNMTQDELR	ENSG00000066044	ELAVL1	Q15717	20	37	R.T(+112.03)(+212.01)NLIVNYLPQNMTQDELR.S	1	T1:U:0.00;T1:rest:65.29	U; rest	24.07	1	PF00076	IPR000504	RNA recognition motif domain	21	92			1	1	0
VAGHSLGYGFVNYVTAK	ENSG00000066044	ELAVL1	Q15717	56	72	K.VAGHSLGYGFVNYVTAK(+112.03)(+518.03).D,K.VAGHSLGYGFVNYVTAK(+112.03)(+194.00).D,K.VAGHSLGYGFVNYVTAK(+112.03)(+212.01).D,K.VAGHSLGYGFVNYVT(+112.03)AK(+212.01).D,K.V(+112.03)(+518.03)AGHSLGYGFVNYVTAK.D,K.V(+500.02)(+112.03)AGHSLGYGFVNYVTAK.D,K.VAGHSLGYGFVNYVTA(+112.03)K(+518.03).D,K.V(+194.00)(+112.03)AGHSLGYGFVNYVTAK.D,K.VAGHSLGYGFVNYVT(+112.03)AK(+518.03).D,K.VAGHSLGYGFVNYVT(+112.03)AK(+194.00).D…	14	K17:U:0.00;K17:U+rest:67.56,K17:U:0.00;K17:cyclicrest:181.35,K17:U:7.21;K17:rest:87.91,T15:U:0.00;K17:rest:77.01,V1:U:0.00;V1:U+rest:87.91,V1:U+cyclicrest:129.22;V1:U:0.00,A16:U:0.00;K17:U+rest:54.97,V1:cyclicrest:114.17;V1:U:0.00,T15:U:0.00;K17:U+rest:63.73,T15:U:0.00;K17:cyclicrest:64.34,V1:rest:25.10;A2:U:0.00,V1:U:0.00;V1:U+cyclicrest:93.86,V1:U:0.00;V1:C+rest:65.30,K17:U:0.00;K17:C+rest:49.13	U; U+rest,U; cyclicrest,U; rest,U; U+cyclicrest,C+rest; U	38.22,36.55,34.65,31.82,30.86,29.13,27.62,26.37,23.81,23.43,23.13,20.44,20.15,16.55	44	PF00076	IPR000504	RNA recognition motif domain	21	92			1	1	0
VIRDFNTNK	ENSG00000066044	ELAVL1	Q15717	275	283	K.VIRDFNTNK(+112.03)(+518.03).C	1	K9:U:0.00;K9:U+rest:46.25	U; U+rest	14.64	3	PF00076	IPR000504	RNA recognition motif domain	245	315			1	1	0
EFTNVYIK	ENSG00000070756	PABPC1	P11940	189	196	K.EFTNVY(+112.03)IK(+212.01).N,K.EFTNVYIK(+112.03)(+212.01).N	2	Y6:U:0.00;K8:rest:0.00,K8:U:0.00;K8:rest:0.00	U; rest	17.21,16.3	5	PF00076	IPR000504	RNA recognition motif domain	192	261			1	1	0
GFGFVCFSSPEEATK	ENSG00000070756	PABPC1	P11940	334	348	K.G(+112.03)(+212.01)FGFVC(+57.02)FSSPEEATK.A	1	G1:U:0.00;G1:rest:88.07;C6:Carbamidomethylation:1000.00	U; rest	37.58	3	PF00076	IPR000504	RNA recognition motif domain	295	363			1	1	0
VFVGR	ENSG00000070756	PABPC1	P11940	168	172	K.V(+212.01)(+112.03)FVGR.F	1	V1:rest:44.28;V1:U:17.01	U; rest	12.42	2	PF00076	IPR000504	RNA recognition motif domain	100	168			1	1	0
YQGVNLYVK	ENSG00000070756	PABPC1	P11940	291	299	R.YQGVNLY(+112.03)VK(+194.00).N,R.YQGVNLY(+112.03)VK(+212.01).N,R.YQGVNLYVK(+112.03)(+212.01).N,R.YQGVNLYVK(+112.03)(+194.00).N,R.YQGVNLYVK(+112.03)(+541.06).N	5	Y7:U:0.00;K9:cyclicrest:66.64,Y7:U:0.00;K9:rest:23.87,K9:U:0.00;K9:rest:39.31,K9:U:0.00;K9:cyclicrest:78.75,K9:U:0.00;K9:A+rest:23.43	U; cyclicrest,U; rest,A+rest; U	23.57,23.5,20.63,19.68,11.02	24	PF00076	IPR000504	RNA recognition motif domain	295	363			1	1	0
GFGFITFEDEQSVDQAVNMHFHDIMGK	ENSG00000071626	DAZAP1	Q96EP5	155	181	R.G(+112.03)(+212.01)FGFITFEDEQSVDQAVNMHFHDIMGK.K,R.G(+112.03)(+523.05)FGFITFEDEQSVDQAVNMHFHDIMGK.K,R.G(+541.06)F(+112.03)GFITFEDEQSVDQAVNMHFHDIMGK.K,R.G(+112.03)(+541.06)FGFITFEDEQSVDQAVNMHFHDIMGK.K,R.G(+500.02)FGFI(+151.05)TFEDEQSVDQAVNMHFHDIMGK.K,R.G(+151.05)(+518.03)FGFITFEDEQSVDQAVNMHFHDIMGK.K	6	G1:U:0.00;G1:rest:215.25,G1:U:0.00;G1:A+cyclicrest:189.85,G1:A+rest:142.82;F2:U:0.00,G1:U:0.00;G1:A+rest:156.70,G1:U+cyclicrest:37.55;I5:G:0.00,G1:G:0.00;G1:U+rest:18.14	U; rest,A+cyclicrest; U,A+rest; U,G; U+cyclicrest,G; U+rest	50.76,44.58,33.95,33.13,20.48,12.16	9	PF00076	IPR000504	RNA recognition motif domain	114	183	181	231	1	1	1
GFGFVK	ENSG00000071626	DAZAP1	Q96EP5	52	57	R.G(+518.03)(+135.05)FGFVK.F	1	G1:U+rest:41.96;G1:A:10.11	A; U+rest	12.83	1	PF00076	IPR000504	RNA recognition motif domain	11	69			1	1	0
IFVGGIPHNCGETELR	ENSG00000071626	DAZAP1	Q96EP5	115	130	K.I(+151.05)(+884.09)FVGGIPHNC(+57.02)GETELR.E	1	I1:G:0.00;I1:GG+cyclicrest:12.57;C10:Carbamidomethylation:1000.00	G; GG+cyclicrest	11.5	1	PF00076	IPR000504	RNA recognition motif domain	114	183	70	117	1	1	1
SGYAFVDYPDQNWAIR	ENSG00000073792	IGF2BP2	F8W930	38	53	K.S(+112.03)(+194.00)GYAFVDYPDQNWAIR.A,K.S(+112.03)(+212.01)GYAFVDYPDQNWAIR.A	2	S1:U:0.00;S1:cyclicrest:124.08,S1:U:0.00;S1:rest:94.92	U; cyclicrest,U; rest	38.71,36.36	6	PF00076	IPR000504	RNA recognition motif domain	4	62			1	1	0
TIAECLADELINAAK	ENSG00000083845	RPS5	M0R0R2	189	203	K.T(+112.03)(+194.00)IAEC(+57.02)LADELINAAK.G,K.T(+112.03)(+212.01)IAEC(+57.02)LADELINAAK.G	2	T1:U:0.00;T1:cyclicrest:280.03;C5:Carbamidomethylation:1000.00,T1:U:0.00;T1:rest:140.85;C5:Carbamidomethylation:1000.00	U; cyclicrest,U; rest	36.83,34.39	9	PF00177	IPR023798	Ribosomal protein S7 domain	82	225			1	1	0
CGLVIGR	ENSG00000088247	KHSRP	Q92945	436	442	K.C(+112.03)GLVIGR.G,K.CG(+112.03)LVIGR.G,K.C(+112.03)(+212.01)GLVIGR.G,K.CGL(+112.03)VIGR.G,K.C(+112.03)(+194.00)GLVIGR.G,K.C(+112.03)(+518.03)GLVIGR.G,K.C(+112.03)(+541.06)GLVIGR.G	7	C1:U:14.02,G2:U:11.06,C1:U:17.01;C1:rest:81.12,L3:U:0.00,C1:U:20.92;C1:cyclicrest:94.27,C1:U:14.02;C1:U+rest:72.73,C1:U:14.02;C1:A+rest:57.25	U,U; rest,U; cyclicrest,U; U+rest,A+rest; U	29.39,22.01,17.8,17.4,15.75,13.69,12.32	68	PF00013	IPR004088	K Homology domain; type 1	427	493			1	1	0
MILIQDGSQNTNVDK	ENSG00000088247	KHSRP	Q92945	267	281	K.MILIQDGSQNTNVDK(+112.03)(+194.00).P	1	K15:U:0.00;K15:cyclicrest:44.11	U; cyclicrest	15.28	1	PF00013	IPR004088	K Homology domain; type 1	235	301	277	278	1	1	1
HDSEQDNSDNNTIFVQGLGENVTIESVADYFK	ENSG00000089280	FUS	P35637	275	306	R.H(+111.04)(+212.01)DSEQDNSDNNTIFVQGLGENVTIESVADYFK.Q,R.H(+194.00)DSEQDN(+112.03)SDNNTIFVQGLGENVTIESVADYFK.Q,R.H(+212.01)DSEQDN(+112.03)SDNNTIFVQGLGENVTIESVADYFK.Q	3	H1:C:0.00;H1:rest:85.86,H1:cyclicrest:89.11;N7:U:0.00,H1:rest:106.90;N7:U:0.00	C; rest,U; cyclicrest,U; rest	50.5,28.77,26.11	3	PF00076	IPR000504	RNA recognition motif domain	286	365	0	286	1	1	1
EFTNVYIK	ENSG00000090621	PABPC4	Q13310	189	196	K.EFTNVY(+112.03)IK(+212.01).N,K.EFTNVYIK(+112.03)(+212.01).N	2	Y6:U:0.00;K8:rest:0.00,K8:U:0.00;K8:rest:0.00	U; rest	17.21,16.3	5	PF00076	IPR000504	RNA recognition motif domain	192	260			1	1	0
GFGFVCFSSPEEATK	ENSG00000090621	PABPC4	Q13310	334	348	K.G(+112.03)(+212.01)FGFVC(+57.02)FSSPEEATK.A	1	G1:U:0.00;G1:rest:88.07;C6:Carbamidomethylation:1000.00	U; rest	37.58	3	PF00076	IPR000504	RNA recognition motif domain	295	363			1	1	0
SGVGNVFIK	ENSG00000090621	PABPC4	Q13310	96	104	K.S(+112.03)(+212.01)GVGNVFIK.N	1	S1:U:14.02;S1:rest:58.70	U; rest	15.43	1	PF00076	IPR000504	RNA recognition motif domain	100	168			1	1	0
VFVGR	ENSG00000090621	PABPC4	Q13310	168	172	K.V(+212.01)(+112.03)FVGR.F	1	V1:rest:44.28;V1:U:17.01	U; rest	12.42	2	PF00076	IPR000504	RNA recognition motif domain	100	168			1	1	0
YQGVNLYIK	ENSG00000090621	PABPC4	Q13310	291	299	R.YQGVNLY(+112.03)IK(+212.01).N,R.YQGVNLYIK(+112.03)(+212.01).N,R.YQGVNLYIK(+112.03)(+194.00).N,R.YQGVNL(+112.03)YIK(+212.01).N	4	Y7:U:0.00;K9:rest:33.97,K9:U:0.00;K9:rest:49.65,K9:U:0.00;K9:cyclicrest:40.87,L6:U:0.00;K9:rest:26.33	U; rest,U; cyclicrest	20.76,17.72,15.12,14.36	19	PF00076	IPR000504	RNA recognition motif domain	295	363			1	1	0
GFAFVQYVNER	ENSG00000092199	HNRNPC	G3V4C1	51	61	K.G(+212.01)F(+112.03)AFVQYVNER.N,K.G(+112.03)(+518.03)FAFVQYVNER.N,K.G(+112.03)(+212.01)FAFVQYVNER.N,K.G(+112.03)(+541.06)FAFVQYVNER.N,K.G(+112.03)(+824.06)FAFVQYVNER.N,K.G(+112.03)(+517.05)FAFVQYVNER.N,K.G(+212.01)FA(+112.03)FVQYVNER.N,K.G(+518.03)F(+112.03)AFVQYVNER.N,K.G(+112.03)(+194.00)FAFVQYVNER.N,K.G(+112.03)(+523.05)FAFVQYVNER.N	10	G1:rest:91.60;F2:U:17.01,G1:U:0.00;G1:U+rest:91.60,G1:U:0.00;G1:rest:91.60,G1:U:0.00;G1:A+rest:91.60,G1:U:0.00;G1:UU+rest:91.60,G1:U:0.00;G1:C+rest:91.60,G1:rest:69.26;A3:U:0.00,G1:U+rest:85.70;F2:U:17.01,G1:U:0.00;G1:cyclicrest:118.06,G1:U:0.00;G1:A+cyclicrest:91.60	U; rest,U; U+rest,A+rest; U,U; UU+rest,C+rest; U,U; cyclicrest,A+cyclicrest; U	35.28,34.92,34.65,34.64,33.98,33.77,33.03,33.03,32.99,31.83	170	PF00076	IPR000504	RNA recognition motif domain	17	80			1	1	0
SGFNSK	ENSG00000092199	HNRNPC	G3V4C1	158	163	K.S(+112.03)(+212.01)GFNSK.S	1	S1:U:17.01;S1:rest:45.16	U; rest	10.8	1						124	186	0	0	1
VFIGNLNTLVVK	ENSG00000092199	HNRNPC	G3V4C1	18	29	R.V(+112.03)(+518.03)FIGNLNTLVVK.K,R.V(+112.03)(+212.01)FIGNLNTLVVK.K,R.V(+212.01)F(+112.03)IGNLNTLVVK.K,R.V(+112.03)(+194.00)FIGNLNTLVVK.K,R.V(+518.03)F(+112.03)IGNLNTLVVK.K,R.V(+824.06)F(+112.03)IGNLNTLVVK.K,R.V(+112.03)(+824.06)FIGNLNTLVVK.K,R.V(+112.03)FIGNLNTLVVK.K,R.V(+112.03)(+541.06)FIGNLNTLVVK.K,R.V(+212.01)FIGN(+112.03)LNTLVVK.K,R.V(+112.03)(+517.05)FIGNLNTLVVK.K,R.VFIGN(+112.03)LNTLVVK…	14	V1:U:12.28;V1:U+rest:100.67,V1:U:10.11;V1:rest:78.25,V1:rest:67.73;F2:U:33.98,V1:U:10.11;V1:cyclicrest:79.94,V1:U+rest:81.27;F2:U:17.01,V1:UU+rest:67.73;F2:U:17.01,V1:U:11.06;V1:UU+rest:99.02,V1:U:0.00,V1:U:0.00;V1:A+rest:67.38,V1:rest:58.85;N5:U:11.67,V1:U:0.00;V1:C+rest:67.38,N5:U:0.00,V1:G:0.00;V1:U+rest:60.81,V1:U:0.00;V1:U+cyclicrest:62.51	U; U+rest,U; rest,U; cyclicrest,U; UU+rest,U,A+rest; U,C+rest; U,G; U+rest,U; U+cyclicrest	32.14,31.71,31.37,30.11,29.45,29.12,28.95,28.7,28.13,24.67,24.08,21.95,21.39,15.57	390	PF00076	IPR000504	RNA recognition motif domain	17	80			1	1	0
GLPFGCSK	ENSG00000096746	HNRNPH3	P31942	22	29	R.G(+212.01)L(+112.03)PFGC(+57.02)SK.E,R.G(+112.03)(+212.01)LPFGC(+57.02)SK.E,R.G(+112.03)(+518.03)LPFGC(+57.02)SK.E,R.G(+112.03)(+541.06)LPFGC(+57.02)SK.E,R.G(+518.03)LPF(+151.05)GC(+57.02)SK.E,R.G(+557.06)L(+112.03)PFGC(+57.02)SK.E,R.G(+151.05)(+518.03)LPFGC(+57.02)SK.E,R.G(+518.03)L(+111.04)PFGC(+57.02)SK.E,R.G(+557.06)LPF(+151.05)GC(+57.02)SK.E	9	G1:rest:43.57;L2:U:17.01;C6:Carbamidomethylation:1000.00,G1:U:0.00;G1:rest:34.75;C6:Carbamidomethylation:1000.00,G1:U:0.00;G1:U+rest:38.64;C6:Carbamidomethylation:1000.00,G1:U:0.00;G1:A+rest:38.64;C6:Carbamidomethylation:1000.00,G1:U+rest:26.08;F4:G:15.21;C6:Carbamidomethylation:1000.00,G1:G+rest:21.15;L2:U:17.01;C6:Carbamidomethylation:1000.00,G1:G:0.00;G1:U+rest:28.95;C6:Carbamidomethylation:10…	U; rest,U; U+rest,A+rest; U,G; U+rest,G+rest; U,C; U+rest,G; G+rest	24.89,21.1,20.25,19.07,18.81,18.46,18.34,16.05,14.14	27	PF00076	IPR000504	RNA recognition motif domain	18	86			1	1	0
GFGFVTFENIDDAK	ENSG00000099622	CIRBP	D6W5Y5	48	61	R.G(+112.03)(+194.00)FGFVTFENIDDAK.D,R.G(+112.03)(+212.01)FGFVTFENIDDAK.D	2	G1:U:0.00;G1:cyclicrest:131.11,G1:U:0.00;G1:rest:99.90	U; cyclicrest,U; rest	40.89,38.3	9	PF00076	IPR000504	RNA recognition motif domain	7	78			1	1	0
LFVGGLSFDTNEQSLEQVFSK	ENSG00000099622	CIRBP	D6W5Y5	8	28	K.L(+112.03)(+212.01)FVGGLSFDTNEQSLEQVFSK.Y,K.L(+212.01)F(+112.03)VGGLSFDTNEQSLEQVFSK.Y	2	L1:U:0.00;L1:rest:89.07,L1:rest:104.22;F2:U:14.02	U; rest	34.38,29.75	4	PF00076	IPR000504	RNA recognition motif domain	7	78			1	1	0
ACQIFVR	ENSG00000099783	HNRNPM	P52272	652	658	K.A(+212.01)(+112.03)C(+57.02)QIFVR.N,K.A(+112.03)(+212.01)C(+57.02)QIFVR.N,K.AC(+57.02)QIFVR(+112.03)(+212.01).N,K.AC(+57.02)QIFVR(+112.03)(+194.00).N,K.A(+112.03)(+518.03)C(+57.02)QIFVR.N,K.A(+112.03)(+194.00)C(+57.02)QIFVR.N	6	A1:rest:56.47;A1:U:11.10;C2:Carbamidomethylation:1000.00,A1:U:14.04;A1:rest:55.13;C2:Carbamidomethylation:1000.00,C2:Carbamidomethylation:1000.00;R7:U:0.00;R7:rest:49.74,C2:Carbamidomethylation:1000.00;R7:U:0.00;R7:cyclicrest:62.39,A1:U:26.31;A1:U+rest:62.39;C2:Carbamidomethylation:1000.00,A1:U:22.85;A1:cyclicrest:47.92;C2:Carbamidomethylation:1000.00	U; rest,U; cyclicrest,U; U+rest	17.32,17.07,16.55,16.49,14.4,13.21	19	PF00076	IPR000504	RNA recognition motif domain	654	722			1	1	0
AFITNIPFDVK	ENSG00000099783	HNRNPM	P52272	73	83	R.AFITNIPFDVK(+112.03)(+194.00).W,R.AFITNIPFDVK(+112.03)(+212.01).W,R.A(+212.01)F(+112.03)ITNIPFDVK.W,R.AFITNIPFDVK(+112.03)(+518.03).W,R.A(+518.03)(+111.04)FITNIPFDVK.W,R.A(+518.03)(+112.03)FITNIPFDVK.W,R.A(+518.03)(+135.05)FITNIPFDVK.W,R.A(+518.03)F(+112.03)ITNIPFDVK.W,R.A(+112.03)(+541.06)FITNIPFDVK.W	9	K11:U:0.00;K11:cyclicrest:102.98,K11:U:0.00;K11:rest:82.30,A1:rest:59.20;F2:U:12.28,K11:U:0.00;K11:U+rest:27.44,A1:U+rest:28.16;A1:C:0.00,A1:U+rest:44.62;A1:U:0.00,A1:U+rest:21.00;A1:A:0.00,A1:U+rest:35.48;F2:U:0.00,A1:U:0.00;A1:A+rest:49.52	U; cyclicrest,U; rest,U; U+rest,C; U+rest,A; U+rest,A+rest; U	25.87,23.88,18.3,17.3,17.02,16.45,15.8,14.86,14.38	23	PF00076	IPR000504	RNA recognition motif domain	73	143			1	1	0
LGSTVFVANLDYK	ENSG00000099783	HNRNPM	P52272	202	214	R.LGSTVFVANLDY(+112.03)K(+194.00).V,R.LGSTVFVANLDY(+112.03)K(+212.01).V,R.L(+112.03)(+194.00)GSTVFVANLDYK.V,R.L(+112.03)(+518.03)GSTVFVANLDYK.V,R.LGSTVFVANLDYK(+112.03)(+194.00).V,R.L(+112.03)(+212.01)GSTVFVANLDYK.V,R.LGSTVFVANLDYK(+112.03)(+212.01).V	7	Y12:U:17.01;K13:cyclicrest:129.85,Y12:U:7.65;K13:rest:66.95,L1:U:0.00;L1:cyclicrest:69.38,L1:U:12.28;L1:U+rest:101.58,K13:U:0.00;K13:cyclicrest:101.58,L1:U:14.02;L1:rest:115.90,K13:U:0.00;K13:rest:28.16	U; cyclicrest,U; rest,U; U+rest	32.03,27.95,27.29,27.08,26.63,25.71,12.14	38	PF00076	IPR000504	RNA recognition motif domain	205	274			1	1	0
NLPFDFTWK	ENSG00000099783	HNRNPM	P52272	659	667	R.N(+112.03)(+212.01)LPFDFTWK.M,R.NLPFDFTW(+112.03)K(+212.01).M	2	N1:U:14.02;N1:rest:58.06,W8:U:8.69;K9:rest:47.82	U; rest	17.38,14.22	4	PF00076	IPR000504	RNA recognition motif domain	654	722			1	1	0
VGEVTYVELLMDAEGK	ENSG00000099783	HNRNPM	P52272	95	110	K.V(+212.01)GEVTY(+112.03)VELLMDAEGK.S,K.V(+112.03)(+212.01)GEVTYVELLMDAEGK.S,K.V(+112.03)(+194.00)GEVTYVELLMDAEGK.S	3	V1:rest:87.32;Y6:U:14.02,V1:U:0.00;V1:rest:63.16,V1:U:0.00;V1:cyclicrest:110.25	U; rest,U; cyclicrest	29.55,26.81,22.1	9	PF00076	IPR000504	RNA recognition motif domain	73	143			1	1	0
LYVGSLHFNITEDMLR	ENSG00000100461	RBM23	Q86U06	265	280	R.L(+112.03)(+212.01)YVGSLHFNITEDMLR.G,R.L(+112.03)(+194.00)YVGSLHFNITEDMLR.G	2	L1:U:11.06;L1:rest:118.22,L1:U:0.00;L1:cyclicrest:144.59	U; rest,U; cyclicrest	41.03,32.74	6	PF00076	IPR000504	RNA recognition motif domain	264	334			1	1	0
VFIGRLNPAAR	ENSG00000100650	SRSF5	Q13243	6	16	R.V(+517.05)FIGR(+112.03)LNPAAR.E	1	V1:C+rest:29.98;R5:U:0.00	C+rest; U	15.44	1	PF00076	IPR000504	RNA recognition motif domain	5	67			1	1	0
SVFVGNIPYEATEEQLK	ENSG00000101811	CSTF2	E7EWR4	17	33	R.S(+112.03)(+194.00)VFVGNIPYEATEEQLK.D,R.S(+112.03)(+212.01)VFVGNIPYEATEEQLK.D	2	S1:U:0.00;S1:cyclicrest:90.71,S1:U:0.00;S1:rest:106.75	U; cyclicrest,U; rest	37.17,33.69	2	PF00076	IPR000504	RNA recognition motif domain	17	88			1	1	0
GFGFITFTNPEHASVAMR	ENSG00000102317	RBM3	P98179	48	65	R.G(+112.03)(+194.00)FGFITFTNPEHASVAMR.A,R.G(+112.03)(+212.01)FGFITFTNPEHASVAMR.A,R.G(+112.03)(+518.03)FGFITFTNPEHASVAMR.A,R.G(+112.03)(+517.05)FGFITFTNPEHASVAMR.A,R.G(+212.01)F(+112.03)GFITFTNPEHASVAMR.A	5	G1:U:0.00;G1:cyclicrest:100.36,G1:U:0.00;G1:rest:103.28,G1:U:0.00;G1:U+rest:88.40,G1:U:0.00;G1:C+rest:112.07,G1:rest:103.28;F2:U:0.00	U; cyclicrest,U; rest,U; U+rest,C+rest; U	49.29,45.04,37.14,30.64,30.05	19	PF00076	IPR000504	RNA recognition motif domain	7	78	65	157	1	1	1
LFVGGLNFNTDEQALEDHFSSFGPISEVVVVK	ENSG00000102317	RBM3	P98179	8	39	K.L(+112.03)(+212.01)FVGGLNFNTDEQALEDHFSSFGPISEVVVVK.D,K.L(+112.03)(+194.00)FVGGLNFNTDEQALEDHFSSFGPISEVVVVK.D,K.L(+112.03)(+518.03)FVGGLNFNTDEQALEDHFSSFGPISEVVVVK.D,K.L(+112.03)(+557.06)FVGGLNFNTDEQALEDHFSSFGPISEVVVVK.D	4	L1:U:0.00;L1:rest:204.96,L1:U:0.00;L1:cyclicrest:181.53,L1:U:0.00;L1:U+rest:24.41,L1:U:0.00;L1:G+rest:60.78	U; rest,U; cyclicrest,U; U+rest,G+rest; U	49.97,41.12,20.35,14.99	19	PF00076	IPR000504	RNA recognition motif domain	7	78			1	1	0
SSEEGKLFVGGLNFNTDEQALEDHFSSFGPISEVVVVK	ENSG00000102317	RBM3	P98179	2	39	M.S(+135.05)(+212.01)SEEGKLFVGGLNFNTDEQALEDHFSSFGPISEVVVVK.D	1	S1:A:0.00;S1:rest:145.02	A; rest	16.13	1	PF00076	IPR000504	RNA recognition motif domain	7	78	0	7	1	1	1
IGKGEGYADLEYAMMVSMGAVSK	ENSG00000103248	MTHFSD	Q2M296	151	173	R.IGK(+151.05)GEGYADLEYAMMVSMGAVSK.E,R.IG(+151.05)KGEGYADLEYAMMVSMGAVSK.E	2	K3:G:0.00,G2:G:0.00	G	47.57,18.37	2	PF01812	IPR002698	5-formyltetrahydrofolate cyclo-ligase	9	207			1	0	0
LGSTIFVANLDFK	ENSG00000104177	MYEF2	Q9P2K5	231	243	R.L(+112.03)(+212.01)GSTIFVANLDFK.V	1	L1:U:0.00;L1:rest:54.32	U; rest	19.99	2	PF00076	IPR000504	RNA recognition motif domain	234	303			1	1	0
LCFSTAQHAS	ENSG00000104824	HNRNPL	P14866	580	589	K.LC(+57.02)FSTAQHAS(+112.03)(+212.01)	1	C2:Carbamidomethylation:1000.00;S10:U:0.00;S10:rest:50.04	U; rest	15.65	1						585	589	0	0	1
NPNGPYPYTLK	ENSG00000104824	HNRNPL	P14866	569	579	K.N(+212.01)PNGP(+112.03)YPYTLK.L,K.N(+212.01)PNGPY(+112.03)PYTLK.L,K.NPNGPYP(+112.03)YTLK(+212.01).L	3	N1:rest:71.03;P5:U:8.14,N1:rest:29.98;Y6:U:0.00,P7:U:0.00;K11:rest:0.00	U; rest	21.6,18.54,12.54	3								0	0	0
YGPQYGHPPPPPPPPEYGPHADSPVLMVYGLDQSK	ENSG00000104824	HNRNPL	P14866	359	393	R.YGPQYGHPPPPPPPPEYGPHADSPVLMVYGLDQSK(+112.03)(+194.00).M,R.YGPQYGHPPPPPPPPEYGPHADSPVLMVYGLDQSK(+112.03)(+212.01).M,R.YGPQYGHPPPPPPPPEYGPHADSPVLMVYGLDQSK(+151.05)(+518.03).M	3	K35:U:0.00;K35:cyclicrest:177.38,K35:U:0.00;K35:rest:138.25,K35:G:0.00;K35:U+rest:49.40	U; cyclicrest,U; rest,G; U+rest	44.15,42.58,19.49	21						282	379	0	0	1
FPNCLR	ENSG00000105939	ZC3HAV1	C9J6P4	184	189	R.F(+112.03)(+212.01)PNC(+57.02)LR.S	1	F1:U:17.01;F1:rest:52.68;C4:Carbamidomethylation:1000.00	U; rest	13.48	2								0	0	0
ELPTEPPYTAYVGNLPFNTVQGDIDAIFK	ENSG00000106682	EIF4H	Q15056	35	63	K.E(+112.03)(+212.01)LPTEPPYTAYVGNLPFNTVQGDIDAIFK.D,K.E(+112.03)(+194.00)LPTEPPYTAYVGNLPFNTVQGDIDAIFK.D,K.E(+212.01)L(+112.03)PTEPPYTAYVGNLPFNTVQGDIDAIFK.D,K.E(+112.03)(+518.03)LPTEPPYTAYVGNLPFNTVQGDIDAIFK.D,K.E(+212.01)LPTEPPYTAYVGNL(+112.03)PFNTVQGDIDAIFK.D,K.E(+212.01)LPTEPPYTAY(+112.03)VGNLPFNTVQGDIDAIFK.D,K.E(+112.03)(+557.06)LPTEPPYTAYVGNLPFNTVQGDIDAIFK.D	7	E1:U:0.00;E1:rest:70.33,E1:U:0.00;E1:cyclicrest:48.11,E1:rest:99.98;L2:U:0.00,E1:U:0.00;E1:U+rest:46.75,E1:rest:68.03;L15:U:0.00,E1:rest:104.48;Y11:U:0.00,E1:U:0.00;E1:G+rest:30.54	U; rest,U; cyclicrest,U; U+rest,G+rest; U	35.87,31.97,26.11,25.66,25.61,24.42,18.23	18	PF00076	IPR000504	RNA recognition motif domain	44	112	0	41	1	1	1
ITGQSLGYGFVNYIDPK	ENSG00000107105	ELAVL2	Q12926	75	91	K.I(+518.03)TGQSL(+112.03)GYGFVNYIDPK.D,K.I(+112.03)(+212.01)TGQSLGYGFVNYIDPK.D,K.I(+112.03)(+517.05)TGQSLGYGFVNYIDPK.D,K.I(+112.03)(+518.03)TGQSLGYGFVNYIDPK.D	4	I1:U+rest:61.40;L6:U:0.00,I1:U:0.00;I1:rest:65.10,I1:U:0.00;I1:C+rest:61.40,I1:U:0.00;I1:U+rest:35.41	U; U+rest,U; rest,C+rest; U	27.26,27.08,22.02,15.51	7	PF00076	IPR000504	RNA recognition motif domain	40	111			1	1	0
VIRDFNTNK	ENSG00000107105	ELAVL2	Q12926	307	315	K.VIRDFNTNK(+112.03)(+518.03).C	1	K9:U:0.00;K9:U+rest:46.25	U; U+rest	14.64	3	PF00076	IPR000504	RNA recognition motif domain	277	347			1	1	0
CGLVIGK	ENSG00000107164	FUBP3	Q96I24	366	372	K.C(+112.03)GLVIGK.G,K.C(+112.03)(+212.01)GLVIGK.G,K.C(+111.04)GLVIGK.G,K.C(+112.03)(+194.00)GLVIGK.G,K.C(+112.03)(+518.03)GLVIGK.G	5	C1:U:0.00,C1:U:11.06;C1:rest:44.60,C1:C:0.00,C1:U:8.69;C1:cyclicrest:116.54,C1:U:7.65;C1:U+rest:36.87	U,U; rest,C,U; cyclicrest,U; U+rest	24.43,16.2,15.76,13.12,10.97	20	PF00013	IPR004088	K Homology domain; type 1	357	423			1	1	0
LIDFLECGK	ENSG00000108654	DDX5	P17844	228	236	R.LIDFLEC(+112.03)GK(+212.01).T,R.LIDFLEC(+112.03)GK(+194.00).T	2	C7:U:0.00;K9:rest:55.71,C7:U:0.00;K9:cyclicrest:112.87	U; rest,U; cyclicrest	19.27,17.91	8	PF00270	IPR011545	DEAD/DEAH box helicase domain	117	288			1	1	0
LLSQDFVQIMEDIILTLPK	ENSG00000110367	DDX6	P26196	251	269	K.L(+112.03)(+212.01)LSQDFVQIMEDIILTLPK.N,K.L(+212.01)LSQDF(+112.03)VQIMEDIILTLPK.N,K.L(+112.03)(+194.00)LSQDFVQIMEDIILTLPK.N,K.L(+212.01)L(+112.03)SQDFVQIMEDIILTLPK.N,K.L(+194.00)L(+112.03)SQDFVQIMEDIILTLPK.N,K.L(+194.00)LSQDF(+112.03)VQIMEDIILTLPK.N	6	L1:U:0.00;L1:rest:93.33,L1:rest:121.12;F6:U:0.00,L1:U:0.00;L1:cyclicrest:93.33,L1:rest:100.77;L2:U:17.01,L1:cyclicrest:74.24;L2:U:0.00,L1:cyclicrest:71.89;F6:U:0.00	U; rest,U; cyclicrest	34.16,33.01,30.56,29.49,29.16,27.97	18	PF00270	IPR011545	DEAD/DEAH box helicase domain	120	286			1	1	0
EAGDVCYADVQK	ENSG00000111786	SRSF9	Q13242	133	144	R.E(+112.03)(+212.01)AGDVC(+57.02)YADVQK.D	1	E1:U:0.00;E1:rest:28.74;C6:Carbamidomethylation:1000.00	U; rest	13.33	1	PF00076	IPR000504	RNA recognition motif domain	112	174			1	1	0
HGLVPFAFVR	ENSG00000111786	SRSF9	Q13242	49	58	R.HGLVPFAFVR(+112.03)(+212.01).F,R.HGLVPFAFVR(+112.03)(+194.00).F	2	R10:U:0.00;R10:rest:58.98,R10:U:8.14;R10:cyclicrest:135.34	U; rest,U; cyclicrest	26.84,26.61	9	PF00076	IPR000504	RNA recognition motif domain	15	83			1	1	0
IYVGNLPTDVR	ENSG00000111786	SRSF9	Q13242	16	26	R.I(+212.01)Y(+112.03)VGNLPTDVR.E,R.I(+112.03)(+212.01)YVGNLPTDVR.E,R.I(+112.03)(+194.00)YVGNLPTDVR.E	3	I1:rest:86.91;Y2:U:40.00,I1:U:0.00;I1:rest:85.70,I1:U:0.00;I1:cyclicrest:132.72	U; rest,U; cyclicrest	35.83,34.06,25.21	18	PF00076	IPR000504	RNA recognition motif domain	15	83			1	1	0
SVWVAR	ENSG00000112081	SRSF3	P84103	38	43	R.S(+212.01)VW(+112.03)VAR.N	1	S1:rest:49.68;W3:U:12.28	U; rest	17.7	2	PF00076	IPR000504	RNA recognition motif domain	11	77			1	1	0
SVWVARNPPGFAFVEFEDPR	ENSG00000112081	SRSF3	P84103	38	57	R.S(+212.01)VWVARNP(+112.03)PGFAFVEFEDPR.D,R.S(+517.05)VWVARN(+112.03)PPGFAFVEFEDPR.D,R.S(+212.01)VWVARN(+112.03)PPGFAFVEFEDPR.D,R.S(+541.06)VWVARN(+112.03)PPGFAFVEFEDPR.D,R.S(+517.05)VWVARNP(+112.03)PGFAFVEFEDPR.D,R.S(+518.03)VWVARN(+111.04)PPGFAFVEFEDPR.D,R.S(+518.03)VWVA(+135.05)RNPPGFAFVEFEDPR.D,R.S(+518.03)VWVARNP(+135.05)PGFAFVEFEDPR.D,R.S(+112.03)(+517.05)VWVARNPPGFAFVEFEDPR.D	9	S1:rest:88.81;P8:U:0.00,S1:C+rest:69.01;N7:U:0.00,S1:rest:58.54;N7:U:0.00,S1:A+rest:34.92;N7:U:0.00,S1:C+rest:21.08;P8:U:0.00,S1:U+rest:43.28;N7:C:0.00,S1:U+rest:34.21;A5:A:0.00,S1:U+rest:41.38;P8:A:0.00,S1:U:0.00;S1:C+rest:26.49	U; rest,C+rest; U,A+rest; U,C; U+rest,A; U+rest	36.16,25.97,23.52,22.51,22.09,21.14,20.64,20.56,12.41	15	PF00076	IPR000504	RNA recognition motif domain	11	77			1	1	0
VYVGNLGNNGNK	ENSG00000112081	SRSF3	P84103	12	23	K.V(+212.01)Y(+112.03)VGNLGNNGNK.T,K.V(+112.03)(+212.01)YVGNLGNNGNK.T	2	V1:rest:93.82;Y2:U:20.92,V1:U:0.00;V1:rest:63.50	U; rest	35.24,30.37	4	PF00076	IPR000504	RNA recognition motif domain	11	77			1	1	0
IFVGGLPYHTTDASLR	ENSG00000112183	RBM24	Q9BX46	13	28	K.I(+112.03)(+212.01)FVGGLPYHTTDASLR.K,K.I(+112.03)(+194.00)FVGGLPYHTTDASLR.K	2	I1:U:12.28;I1:rest:135.15,I1:U:14.02;I1:cyclicrest:135.32	U; rest,U; cyclicrest	37.38,32.67	8	PF00076	IPR000504	RNA recognition motif domain	12	70			1	1	0
GFGFVDFNSEEDAK	ENSG00000115053	NCL	P19338	611	624	K.G(+112.03)(+194.00)FGFVDFNSEEDAK.A,K.G(+112.03)(+212.01)FGFVDFNSEEDAK.A,K.G(+111.04)(+212.01)FGFVDFNSEEDAK.A,K.G(+111.04)(+194.00)FGFVDFNSEEDAK.A	4	G1:U:0.00;G1:cyclicrest:120.35,G1:U:0.00;G1:rest:101.11,G1:C:0.00;G1:rest:67.11,G1:C:0.00;G1:cyclicrest:90.97	U; cyclicrest,U; rest,C; rest,C; cyclicrest	44.08,41.53,28.66,28.18	11	PF00076	IPR000504	RNA recognition motif domain	573	640	609	632	1	1	1
TLVLSNLSYSATEETLQEVFEK	ENSG00000115053	NCL	P19338	487	508	K.T(+212.01)L(+112.03)VLSNLSYSATEETLQEVFEK.A,K.T(+112.03)(+212.01)LVLSNLSYSATEETLQEVFEK.A,K.T(+212.01)LVLSNLS(+112.03)YSATEETLQEVFEK.A,K.T(+212.01)LVLSNLSY(+112.03)SATEETLQEVFEK.A	4	T1:rest:93.92;L2:U:0.00,T1:U:0.00;T1:rest:96.32,T1:rest:73.25;S8:U:0.00,T1:rest:112.31;Y9:U:0.00	U; rest	31.88,31.03,30.89,28.28	6	PF00076	IPR000504	RNA recognition motif domain	487	554			1	1	0
VEGTEPTTAFNLFVGNLNFNK	ENSG00000115053	NCL	P19338	298	318	K.V(+111.04)(+212.01)EGTEPTTAFNLFVGNLNFNK.S,K.V(+212.01)EGT(+111.04)EPTTAFNLFVGNLNFNK.S,K.V(+541.06)E(+111.04)GTEPTTAFNLFVGNLNFNK.S,K.V(+194.00)E(+111.04)GTEPTTAFNLFVGNLNFNK.S,K.V(+111.04)(+194.00)EGTEPTTAFNLFVGNLNFNK.S,K.V(+111.04)(+557.06)EGTEPTTAFNLFVGNLNFNK.S,K.V(+112.03)(+212.01)EGTEPTTAFNLFVGNLNFNK.S,K.V(+111.04)(+541.06)EGTEPTTAFNLFVGNLNFNK.S,K.V(+112.03)(+194.00)EGTEPTTAFNLFVGNLNFNK.S,K.V…	10	V1:C:0.00;V1:rest:121.95,V1:rest:86.94;T4:C:0.00,V1:A+rest:91.58;E2:C:0.00,V1:cyclicrest:121.95;E2:C:0.00,V1:C:0.00;V1:cyclicrest:129.31,V1:C:0.00;V1:G+rest:75.17,V1:U:0.00;V1:rest:112.86,V1:C:0.00;V1:A+rest:68.03,V1:U:0.00;V1:cyclicrest:135.45,V1:rest:59.09;E2:U:0.00	C; rest,A+rest; C,C; cyclicrest,C; G+rest,U; rest,U; cyclicrest	33.34,32.71,32.55,32.1,31.56,30.32,28.19,28.03,23.27,17.16	28	PF00076	IPR000504	RNA recognition motif domain	308	377	0	304	1	1	1
GVDLDQLLDMSYEQLMQLYSAR	ENSG00000115268	RPS15	P62841	19	40	R.G(+194.00)V(+112.03)DLDQLLDMSYEQLMQLYSAR.Q	1	G1:cyclicrest:80.56;V2:U:0.00	U; cyclicrest	29.9	1								0	0	0
GHYAYDCHR	ENSG00000115875	SRSF7	Q16629	113	121	K.G(+212.01)HYAY(+112.03)DC(+57.02)HR.Y	1	G1:rest:35.35;Y5:U:17.01;C7:Carbamidomethylation:1000.00	U; rest	20.12	1						117	238	0	0	1
TVWIARNPPGFAFVEFEDPR	ENSG00000115875	SRSF7	Q16629	39	58	R.T(+212.01)VWIARNP(+112.03)PGFAFVEFEDPR.D,R.T(+518.03)VWIARNP(+135.05)PGFAFVEFEDPR.D,R.T(+518.03)VWIARN(+111.04)PPGFAFVEFEDPR.D,R.T(+112.03)(+517.05)VWIARNPPGFAFVEFEDPR.D	4	T1:rest:69.01;P8:U:0.00,T1:U+rest:21.87;P8:A:0.00,T1:U+rest:32.45;N7:C:0.00,T1:U:0.00;T1:C+rest:45.27	U; rest,A; U+rest,C; U+rest,C+rest; U	28.95,16.64,15.89,15.01	5	PF00076	IPR000504	RNA recognition motif domain	12	77			1	1	0
TVWIARNPPGFAFVEFEDPRDAEDAVR	ENSG00000115875	SRSF7	Q16629	39	65	R.T(+212.01)VWIARN(+112.03)PPGFAFVEFEDPRDAEDAVR.G	1	T1:rest:86.03;N7:U:0.00	U; rest	19.3	1	PF00076	IPR000504	RNA recognition motif domain	12	77			1	1	0
VYVGNLGTGAGK	ENSG00000115875	SRSF7	Q16629	13	24	K.V(+212.01)Y(+112.03)VGNLGTGAGK.G,K.V(+112.03)(+212.01)YVGNLGTGAGK.G	2	V1:rest:71.87;Y2:U:40.00,V1:U:0.00;V1:rest:70.25	U; rest	33.73,30.45	3	PF00076	IPR000504	RNA recognition motif domain	12	77			1	1	0
DTSNHFHVFVGDLSPEITTEDIK	ENSG00000116001	TIA1	P31483	0	22	K.D(+112.03)(+500.02)TSNHFHVFVGDLSPEITTEDIK.A,K.D(+112.03)(+194.00)TSNHFHVFVGDLSPEITTEDIK.A,K.D(+212.01)TSN(+112.03)HFHVFVGDLSPEITTEDIK.A,K.D(+112.03)(+212.01)TSNHFHVFVGDLSPEITTEDIK.A,K.D(+518.03)TSN(+112.03)HFHVFVGDLSPEITTEDIK.A,K.D(+112.03)(+523.05)TSNHFHVFVGDLSPEITTEDIK.A,K.D(+112.03)(+518.03)TSNHFHVFVGDLSPEITTEDIK.A,K.D(+212.01)(+112.03)TSNHFHVFVGDLSPEITTEDIK.A	8	D1:U:0.00;D1:U+cyclicrest:129.58,D1:U:0.00;D1:cyclicrest:142.14,D1:rest:84.83;N4:U:0.00,D1:U:0.00;D1:rest:105.80,D1:U+rest:69.51;N4:U:0.00,D1:U:0.00;D1:A+cyclicrest:69.51,D1:U:17.01;D1:U+rest:112.33,D1:rest:91.90;D1:U:12.28	U; U+cyclicrest,U; cyclicrest,U; rest,U; U+rest,A+cyclicrest; U	46.2,39.93,33.65,33.5,31.21,31.14,29.53,24.66	30	PF00076	IPR000504	RNA recognition motif domain	8	77	0	7	1	1	1
GYGFVSFFNK	ENSG00000116001	TIA1	P31483	148	157	K.G(+112.03)(+518.03)YGFVSFFNK.W,K.G(+112.03)(+194.00)YGFVSFFNK.W,K.G(+112.03)(+212.01)YGFVSFFNK.W	3	G1:U:0.00;G1:U+rest:61.14,G1:U:0.00;G1:cyclicrest:100.79,G1:U:0.00;G1:rest:77.76	U; U+rest,U; cyclicrest,U; rest	28.3,27.07,22.82	10	PF00076	IPR000504	RNA recognition motif domain	107	178			1	1	0
GYSFVR	ENSG00000116001	TIA1	P31483	250	255	K.G(+518.03)(+112.03)YSFVR.F,K.G(+112.03)(+212.01)YSFVR.F	2	G1:U+rest:37.99;G1:U:10.11,G1:U:11.06;G1:rest:46.62	U; U+rest,U; rest	16.4,14.25	6	PF00076	IPR000504	RNA recognition motif domain	215	280			1	1	0
MIMDTAGNDPYCFVEFHEHR	ENSG00000116001	TIA1	P31483	38	57	K.M(+112.03)(+194.00)IMDTAGNDPYC(+57.02)FVEFHEHR.H	1	M1:U:0.00;M1:cyclicrest:138.94;C12:Carbamidomethylation:1000.00	U; cyclicrest	40.27	1	PF00076	IPR000504	RNA recognition motif domain	8	77			1	1	0
SQDHFHVFVGDLSPEITTEDIK	ENSG00000116001	TIA1	P31483	102	123	R.S(+112.03)(+194.00)QDHFHVFVGDLSPEITTEDIK.A,R.S(+112.03)(+500.02)QDHFHVFVGDLSPEITTEDIK.A,R.S(+112.03)(+212.01)QDHFHVFVGDLSPEITTEDIK.A,R.S(+212.01)Q(+112.03)DHFHVFVGDLSPEITTEDIK.A,R.S(+500.02)Q(+112.03)DHFHVFVGDLSPEITTEDIK.A,R.S(+518.03)QDHFH(+112.03)VFVGDLSPEITTEDIK.A	6	S1:U:0.00;S1:cyclicrest:164.82,S1:U:0.00;S1:U+cyclicrest:104.53,S1:U:0.00;S1:rest:122.62,S1:rest:100.77;Q2:U:0.00,S1:U+cyclicrest:91.54;Q2:U:0.00,S1:U+rest:55.27;H6:U:0.00	U; cyclicrest,U; U+cyclicrest,U; rest,U; U+rest	44.44,37.87,31.37,28.15,27.83,26.37	9	PF00076	IPR000504	RNA recognition motif domain	107	178	79	103	1	1	1
NGYGFVEFDDLR	ENSG00000116350	SRSF4	Q08170	35	46	K.N(+212.01)G(+112.03)YGFVEFDDLR.D,K.N(+112.03)(+212.01)GYGFVEFDDLR.D,K.N(+112.03)(+194.00)GYGFVEFDDLR.D	3	N1:rest:105.15;G2:U:17.01,N1:U:17.01;N1:rest:98.13,N1:U:12.28;N1:cyclicrest:105.15	U; rest,U; cyclicrest	34.21,31.32,25.37	8	PF00076	IPR000504	RNA recognition motif domain	3	64			1	1	0
CRLFVGNLPADITEDEFK	ENSG00000116560	SFPQ	P23246	297	314	R.C(+151.05)(+212.01)RLFVGNLPADITEDEFK.R,R.C(+57.02)(+541.06)R(+112.03)LFVGNLPADITEDEFK.R	2	C1:G:0.00;C1:rest:131.01,C1:Carbamidomethylation:1000.00;C1:A+rest:46.61;R2:U:0.00	G; rest,A+rest; U	36.16,21.97	4	PF00076	IPR000504	RNA recognition motif domain	298	363			1	1	0
LFVGNLPADITEDEFK	ENSG00000116560	SFPQ	P23246	299	314	R.L(+112.03)(+212.01)FVGNLPADITEDEFK.R,R.L(+112.03)(+194.00)FVGNLPADITEDEFK.R	2	L1:U:0.00;L1:rest:135.15,L1:U:0.00;L1:cyclicrest:164.48	U; rest,U; cyclicrest	44.31,40.7	10	PF00076	IPR000504	RNA recognition motif domain	298	363			1	1	0
YGEPGEVFINK	ENSG00000116560	SFPQ	P23246	320	330	K.Y(+212.01)G(+112.03)EPGEVFINK.G	1	Y1:rest:40.10;G2:U:0.00	U; rest	15.46	1	PF00076	IPR000504	RNA recognition motif domain	298	363			1	1	0
IMFNK	ENSG00000119314	PTBP3	O95758	390	394	K.I(+212.01)(+112.03)MFNK.K	1	I1:rest:31.27;I1:U:16.03	U; rest	11.63	1								0	0	0
IMFNKK	ENSG00000119314	PTBP3	O95758	390	395	K.I(+112.03)(+518.03)MFNKK.E	1	I1:U:17.01;I1:U+rest:29.85	U; U+rest	12.98	2								0	0	0
CILPFDK	ENSG00000119705	SLIRP	Q9GZT3	48	54	R.C(+112.03)ILPFDK.E,R.CI(+112.03)LPFDK.E	2	C1:U:0.00,I2:U:0.00	U	30.94,29.16	3	PF00076	IPR000504	RNA recognition motif domain	21	83			1	1	0
RCILPFDK	ENSG00000119705	SLIRP	Q9GZT3	47	54	R.R(+112.03)(+194.00)C(+57.02)ILPFDK.E	1	R1:U:11.10;R1:cyclicrest:142.27;C2:Carbamidomethylation:1000.00	U; cyclicrest	17.59	1	PF00076	IPR000504	RNA recognition motif domain	21	83			1	1	0
SINQPVAFVR	ENSG00000119705	SLIRP	Q9GZT3	15	24	R.S(+111.04)(+212.01)INQPVAFVR.R,R.S(+112.03)(+212.01)INQPVAFVR.R,R.SINQPVAFVR(+112.03)(+212.01).R,R.S(+212.01)I(+111.04)NQPVAFVR.R	4	S1:C:0.00;S1:rest:61.14,S1:U:0.00;S1:rest:52.93,R10:U:0.00;R10:rest:40.16,S1:rest:28.11;I2:C:10.11	C; rest,U; rest	23.75,16.63,15.18,11.41	5	PF00076	IPR000504	RNA recognition motif domain	21	83			1	1	0
AFAFVTFADDQIAQSLCGEDLIIKGISVHK	ENSG00000120948	TARDBP	Q13148	0	29	R.AFAFVTFADDQIAQSLC(+57.02)GEDLIIKGISVHK(+135.05)(+541.06).S	1	C17:Carbamidomethylation:1000.00;K30:A:0.00;K30:A+rest:45.86	A; A+rest	17.13	1						0	23	0	0	1
CTEDMTEDELR	ENSG00000120948	TARDBP	Q13148	198	208	R.C(+111.04)TEDMTEDELR.E	1	C1:C:0.00	C	13.84	1	PF00076	IPR000504	RNA recognition motif domain	192	241			1	1	0
VFVGR	ENSG00000120948	TARDBP	Q13148	193	197	K.V(+212.01)(+112.03)FVGR.C	1	V1:rest:44.28;V1:U:17.01	U; rest	12.42	2	PF00076	IPR000504	RNA recognition motif domain	192	241			1	1	0
GFGFIR	ENSG00000121390	PSPC1	Q8WXF1	118	123	R.G(+212.01)(+112.03)FGFIR.L,R.G(+112.03)(+212.01)FGFIR.L	2	G1:rest:46.62;G1:U:11.06,G1:U:11.06;G1:rest:46.62	U; rest	15.95,14.53	5	PF00076	IPR000504	RNA recognition motif domain	83	148			1	1	0
LFVGNLPTDITEEDFK	ENSG00000121390	PSPC1	Q8WXF1	84	99	R.L(+112.03)(+194.00)FVGNLPTDITEEDFK.R,R.L(+112.03)(+212.01)FVGNLPTDITEEDFK.R	2	L1:U:0.00;L1:cyclicrest:157.56,L1:U:0.00;L1:rest:118.22	U; cyclicrest,U; rest	38.66,32.78	2	PF00076	IPR000504	RNA recognition motif domain	83	148			1	1	0
ALSRQEMQEVQSSR	ENSG00000122566	HNRNPA2B1	P22626	187	200	K.A(+112.03)(+194.00)LSRQEMQEVQSSR.S	1	A1:U:0.00;A1:cyclicrest:40.85	U; cyclicrest	27.35	1						185	235	0	0	1
AVAREESGK	ENSG00000122566	HNRNPA2B1	P22626	96	104	R.A(+212.01)VAR(+112.03)EESGK.P	1	A1:rest:65.03;R4:U:0.00	U; rest	15.65	1						95	105	0	0	1
EESGKPGAHVTVK	ENSG00000122566	HNRNPA2B1	P22626	100	112	R.E(+194.00)E(+112.03)SGKPGAHVTVK.K,R.E(+212.01)E(+112.03)SGKPGAHVTVK.K,R.E(+112.03)(+212.01)ESGKPGAHVTVK.K	3	E1:cyclicrest:46.91;E2:U:17.01,E1:rest:62.17;E2:U:17.01,E1:U:0.00;E1:rest:38.75	U; cyclicrest,U; rest	25.58,19.49,16.21	5						95	105	0	0	1
GFGFVTFDDHDPVDK	ENSG00000122566	HNRNPA2B1	P22626	154	168	R.G(+112.03)(+212.01)FGFVTFDDHDPVDK.I,R.G(+523.05)F(+112.03)GFVTFDDHDPVDK.I,R.G(+112.03)(+541.06)FGFVTFDDHDPVDK.I	3	G1:U:0.00;G1:rest:86.69,G1:A+cyclicrest:78.23;F2:U:8.69,G1:U:0.00;G1:A+rest:79.53	U; rest,A+cyclicrest; U,A+rest; U	34.67,30.9,29.33	3	PF00076	IPR000504	RNA recognition motif domain	113	173			1	1	0
GFGFVTFSSMAEVDAAMAAR	ENSG00000122566	HNRNPA2B1	P22626	63	82	R.G(+112.03)(+194.00)FGFVTFSSMAEVDAAMAAR.P,R.G(+112.03)(+212.01)FGFVTFSSMAEVDAAMAAR.P,R.G(+212.01)FGF(+112.03)VTFSSMAEVDAAMAAR.P	3	G1:U:0.00;G1:cyclicrest:131.94,G1:U:0.00;G1:rest:122.49,G1:rest:103.87;F4:U:0.00	U; cyclicrest,U; rest	54.51,39.17,31.71	5	PF00076	IPR000504	RNA recognition motif domain	22	86			1	1	0
GGGGNFGPGPGSNFR	ENSG00000122566	HNRNPA2B1	P22626	214	228	R.G(+212.01)G(+112.03)GGNFGPGPGSNFR.G,R.G(+112.03)(+212.01)GGGNFGPGPGSNFR.G,R.G(+212.01)GGGN(+112.03)FGPGPGSNFR.G,R.G(+212.01)GGGN(+111.04)FGPGPGSNFR.G	4	G1:rest:33.39;G2:U:0.00,G1:U:0.00;G1:rest:44.11,G1:rest:58.78;N5:U:4.05,G1:rest:26.51;N5:C:0.00	U; rest,C; rest	32.73,28.52,23.87,15.34	4						185	235	0	0	1
GGNFGFGDSR	ENSG00000122566	HNRNPA2B1	P22626	204	213	R.G(+212.01)GN(+112.03)FGFGDSR.G,R.G(+212.01)G(+112.03)NFGFGDSR.G,R.G(+112.03)(+212.01)GNFGFGDSR.G,R.G(+212.01)(+112.03)GNFGFGDSR.G	4	G1:rest:41.41;N3:U:0.00,G1:rest:54.99;G2:U:0.00,G1:U:0.00;G1:rest:53.33,G1:rest:53.33;G1:U:0.00	U; rest	28.47,24.43,22.06,14.2	13						185	235	0	0	1
IDTIEIITDRQSGK	ENSG00000122566	HNRNPA2B1	P22626	138	151	K.IDTIEIIT(+112.03)DRQSGK(+194.00).K,K.IDTIEIITDR(+112.03)QSGK(+212.01).K	2	T8:U:0.00;K14:cyclicrest:52.58,R10:U:0.00;K14:rest:54.18	U; cyclicrest,U; rest	19.78,14.58	2	PF00076	IPR000504	RNA recognition motif domain	113	173			1	1	0
KLFVGGIK	ENSG00000122566	HNRNPA2B1	P22626	113	120	K.K(+212.01)(+112.03)LFVGGIK.E,K.K(+112.03)(+212.01)LFVGGIK.E,K.K(+112.03)(+541.06)LFVGGIK.E,K.K(+112.03)(+518.03)LFVGGIK.E	4	K1:rest:81.81;K1:U:9.34,K1:U:8.69;K1:rest:49.06,K1:U:17.01;K1:A+rest:34.75,K1:U:7.65;K1:U+rest:43.57	U; rest,A+rest; U,U; U+rest	16.25,12.09,10.77,16.3	10	PF00076	IPR000504	RNA recognition motif domain	113	173			1	1	0
LFIGGLSFETTEESLR	ENSG00000122566	HNRNPA2B1	P22626	23	38	K.L(+112.03)(+212.01)FIGGLSFETTEESLR.N,K.L(+112.03)(+194.00)FIGGLSFETTEESLR.N,K.L(+112.03)(+518.03)FIGGLSFETTEESLR.N,K.LFIGGLSF(+151.05)ETTEESLR.N,K.L(+212.01)FIGGLSF(+151.05)ETTEESLR.N	5	L1:U:0.00;L1:rest:148.29,L1:U:0.00;L1:cyclicrest:140.01,L1:U:0.00;L1:U+rest:108.83,F8:G:12.28,L1:rest:57.31;F8:G:0.00	U; rest,U; cyclicrest,U; U+rest,G,G; rest	42.43,40.46,36.57,27.85,23.14	40	PF00076	IPR000504	RNA recognition motif domain	22	86			1	1	0
LFVGGIK	ENSG00000122566	HNRNPA2B1	P22626	114	120	K.L(+112.03)(+212.01)FVGGIK.E,K.LF(+151.05)VGGIK.E	2	L1:U:14.02;L1:rest:62.39,F2:G:11.06	U; rest,G	14.87,11.52	27	PF00076	IPR000504	RNA recognition motif domain	113	173			1	1	0
LTDCVVMRDPASK	ENSG00000122566	HNRNPA2B1	P22626	47	59	K.L(+212.01)TDC(+57.02)VVM(+112.03)RDPASK.R,K.L(+212.01)TDC(+57.02)VV(+112.03)MRDPASK.R,K.L(+212.01)TD(+112.03)C(+57.02)VVMRDPASK.R,K.L(+112.03)(+194.00)TDC(+57.02)VVMRDPASK.R,K.L(+212.01)TDC(+57.02)VVMR(+112.03)DPASK.R	5	L1:rest:67.04;C4:Carbamidomethylation:1000.00;M7:U:11.06,L1:rest:40.04;C4:Carbamidomethylation:1000.00;V6:U:0.00,L1:rest:34.05;D3:U:0.00;C4:Carbamidomethylation:1000.00,L1:U:0.00;L1:cyclicrest:54.40;C4:Carbamidomethylation:1000.00,L1:rest:9.53;C4:Carbamidomethylation:1000.00;R8:U:0.00	U; rest,U; cyclicrest	22.69,19.9,14.42,13.59,11.62	9	PF00076	IPR000504	RNA recognition motif domain	22	86			1	1	0
PGAHVTVK	ENSG00000122566	HNRNPA2B1	P22626	105	112	K.PGAHVTVK(+112.03)(+212.01).K,K.P(+212.01)(+112.03)GAHVTVK.K	2	K8:U:14.02;K8:rest:38.64,P1:rest:71.72;P1:U:12.28	U; rest	23.31,21.97	3						95	105	0	0	1
QEMQEVQSSR	ENSG00000122566	HNRNPA2B1	P22626	191	200	R.Q(+557.06)EM(+151.05)QEVQSSR.S,R.Q(+151.05)(+539.05)EMQEVQSSR.S,R.Q(+112.03)(+212.01)EMQEVQSSR.S,R.Q(+151.05)(+557.06)EMQEVQSSR.S,R.Q(+194.00)(+.98)EM(+151.05)QEVQSSR.S,R.Q(+151.05)EMQEVQSSR.S	6	Q1:G+rest:62.82;M3:G:12.28,Q1:G:0.00;Q1:G+cyclicrest:61.14,Q1:U:0.00;Q1:rest:77.76,Q1:G:0.00;Q1:G+rest:61.14,Q1:cyclicrest:48.12;Q1:Deamidation (NQ):22.45;M3:G:14.02,Q1:G:0.00	G; G+rest,G; G+cyclicrest,U; rest,G; cyclicrest,G	26.11,19.42,16.17,15.91,12.39,11.1	10						185	235	0	0	1
RGFGFVTFDDHDPVDK	ENSG00000122566	HNRNPA2B1	P22626	153	168	K.R(+112.03)(+194.00)GFGFVTFDDHDPVDK.I,K.RGFGFVTFDDHDPVDK(+112.03)(+541.06).I,K.R(+518.03)(+135.05)GFGFVTFDDHDPVDK.I	3	R1:U:0.00;R1:cyclicrest:132.44,K16:U:7.65;K16:A+rest:93.17,R1:U+rest:69.91;R1:A:0.00	U; cyclicrest,A+rest; U,A; U+rest	29.39,22.54,21.11	4	PF00076	IPR000504	RNA recognition motif domain	113	173			1	1	0
SGNFGGSR	ENSG00000122566	HNRNPA2B1	P22626	318	325	K.S(+212.01)G(+112.03)NFGGSR.N	1	S1:rest:38.64;G2:U:17.01	U; rest	21.12	1						297	353	0	0	1
NGYGFVEFEDSR	ENSG00000124193	SRSF6	Q13247	35	46	K.N(+212.01)G(+112.03)YGFVEFEDSR.D,K.N(+112.03)(+212.01)GYGFVEFEDSR.D,K.N(+112.03)(+194.00)GYGFVEFEDSR.D	3	N1:rest:88.86;G2:U:17.01,N1:U:8.14;N1:rest:84.41,N1:U:10.11;N1:cyclicrest:88.25	U; rest,U; cyclicrest	31.73,25.96,23.46	11	PF00076	IPR000504	RNA recognition motif domain	3	64			1	1	0
DYAFVHFEDR	ENSG00000125944	HNRNPR	O43390	375	384	K.D(+112.03)(+212.01)YAFVHFEDR.G,K.D(+112.03)(+194.00)YAFVHFEDR.G	2	D1:U:17.01;D1:rest:109.88,D1:U:14.02;D1:cyclicrest:143.22	U; rest,U; cyclicrest	33.8,29.72	31	PF00076	IPR000504	RNA recognition motif domain	342	404			1	1	0
LFVGSIPK	ENSG00000125944	HNRNPR	O43390	248	255	R.L(+212.01)FVGS(+111.04)IPK.N,R.L(+112.03)(+212.01)FVGSIPK.N,R.L(+112.03)(+194.00)FVGSIPK.N,R.L(+212.01)F(+111.04)VGSIPK.N,R.L(+112.03)(+518.03)FVGSIPK.N,R.L(+112.03)(+517.05)FVGSIPK.N,R.L(+112.03)(+541.06)FVGSIPK.N,R.L(+194.00)FVG(+112.03)SIPK.N,R.L(+151.05)(+518.03)FVGSIPK.N,R.L(+212.01)FVG(+112.03)SIPK.N,R.LFVGSIPK(+112.03)(+194.00).N,R.LFVGSIPK(+112.03)(+212.01).N	12	L1:rest:31.67;S5:C:0.00,L1:U:17.01;L1:rest:65.72,L1:U:11.06;L1:cyclicrest:105.32,L1:rest:44.44;F2:C:0.00,L1:U:10.11;L1:U+rest:56.54,L1:U:17.01;L1:C+rest:50.34,L1:U:8.14;L1:A+rest:41.18,L1:cyclicrest:0.00;G4:U:0.00,L1:G:0.00;L1:U+rest:32.83,L1:rest:37.14;G4:U:0.00,K8:U:0.00;K8:cyclicrest:34.75,K8:U:0.00;K8:rest:25.93	C; rest,U; rest,U; cyclicrest,U; U+rest,C+rest; U,A+rest; U,G; U+rest	22.35,20.08,18.71,16.95,14.23,13.49,12.85,12.26,12.16,12.09,11.86,11.26	38	PF00076	IPR000504	RNA recognition motif domain	247	309			1	1	0
STAYEDYYYHPPPR	ENSG00000125944	HNRNPR	O43390	428	441	R.S(+212.01)TAY(+112.03)EDYYYHPPPR.M	1	S1:rest:52.58;Y4:U:5.03	U; rest	22.07	1						408	457	0	0	1
YGGPPPDSVYSGVQPGIGTEVFVGK	ENSG00000125944	HNRNPR	O43390	147	171	K.Y(+112.03)(+212.01)GGPPPDSVYSGVQPGIGTEVFVGK.I,K.YGGPPPDSVYSGVQPGIGTEVFVGK(+112.03)(+212.01).I,K.Y(+112.03)(+541.06)GGPPPDSVYSGVQPGIGTEVFVGK.I	3	Y1:U:0.00;Y1:rest:34.18,K25:U:0.00;K25:rest:53.43,Y1:U:0.00;Y1:A+rest:11.47	U; rest,A+rest; U	23.65,22.28,15.13	5	PF00076	IPR000504	RNA recognition motif domain	166	231	141	155	1	1	1
GYAFVQYSNER	ENSG00000125970	RALY	Q9UKM9	56	66	K.G(+112.03)(+518.03)YAFVQYSNER.H,K.G(+112.03)(+212.01)YAFVQYSNER.H,K.G(+112.03)(+194.00)YAFVQYSNER.H	3	G1:U:0.00;G1:U+rest:91.60,G1:U:0.00;G1:rest:91.60,G1:U:0.00;G1:cyclicrest:85.84	U; U+rest,U; rest,U; cyclicrest	42.21,34.44,29.29	14	PF00076	IPR000504	RNA recognition motif domain	22	85			1	1	0
VFIGNLNTALVK	ENSG00000125970	RALY	Q9UKM9	23	34	R.V(+112.03)(+212.01)FIGNLNTALVK.K,R.V(+112.03)(+518.03)FIGNLNTALVK.K	2	V1:U:12.28;V1:rest:115.60,V1:U:12.28;V1:U+rest:104.67	U; rest,U; U+rest	30.84,30.59	20	PF00076	IPR000504	RNA recognition motif domain	22	85			1	1	0
GYGFVSFK	ENSG00000126254	RBM42	Q9BTD8	423	430	K.G(+112.03)(+212.01)YGFVSFK.D,K.G(+112.03)(+194.00)YGFVSFK.D	2	G1:U:11.06;G1:rest:63.15,G1:U:12.28;G1:cyclicrest:71.72	U; rest,U; cyclicrest	20.16,15.43	8	PF00076	IPR000504	RNA recognition motif domain	382	453			1	1	0
ANMQHR	ENSG00000126945	HNRNPH2	P55795	350	355	K.A(+212.01)N(+112.03)MQHR.Y,K.A(+112.03)(+212.01)NMQHR.Y	2	A1:rest:29.88;N2:U:12.28,A1:U:12.28;A1:rest:56.99	U; rest	14.35,12.74	2	PF00076	IPR000504	RNA recognition motif domain	292	355			1	1	0
GLPFGCSK	ENSG00000126945	HNRNPH2	P55795	117	124	R.G(+212.01)L(+112.03)PFGC(+57.02)SK.E,R.G(+112.03)(+212.01)LPFGC(+57.02)SK.E,R.G(+112.03)(+518.03)LPFGC(+57.02)SK.E,R.G(+112.03)(+541.06)LPFGC(+57.02)SK.E,R.G(+518.03)LPF(+151.05)GC(+57.02)SK.E,R.G(+557.06)L(+112.03)PFGC(+57.02)SK.E,R.G(+151.05)(+518.03)LPFGC(+57.02)SK.E,R.G(+518.03)L(+111.04)PFGC(+57.02)SK.E,R.G(+557.06)LPF(+151.05)GC(+57.02)SK.E	9	G1:rest:43.57;L2:U:17.01;C6:Carbamidomethylation:1000.00,G1:U:0.00;G1:rest:34.75;C6:Carbamidomethylation:1000.00,G1:U:0.00;G1:U+rest:38.64;C6:Carbamidomethylation:1000.00,G1:U:0.00;G1:A+rest:38.64;C6:Carbamidomethylation:1000.00,G1:U+rest:26.08;F4:G:15.21;C6:Carbamidomethylation:1000.00,G1:G+rest:21.15;L2:U:17.01;C6:Carbamidomethylation:1000.00,G1:G:0.00;G1:U+rest:28.95;C6:Carbamidomethylation:10…	U; rest,U; U+rest,A+rest; U,G; U+rest,G+rest; U,C; U+rest,G; G+rest	24.89,21.1,20.25,19.07,18.81,18.46,18.34,16.05,14.14	27	PF00076	IPR000504	RNA recognition motif domain	113	181			1	1	0
YIEIFK	ENSG00000126945	HNRNPH2	P55795	180	185	R.Y(+112.03)(+212.01)IEIFK.S	1	Y1:U:12.28;Y1:rest:39.44	U; rest	10.93	1	PF00076	IPR000504	RNA recognition motif domain	113	181			1	1	0
YVEVFK	ENSG00000126945	HNRNPH2	P55795	82	87	R.Y(+112.03)(+212.01)VEVFK.S	1	Y1:U:12.28;Y1:rest:46.87	U; rest	11.06	1	PF00076	IPR000504	RNA recognition motif domain	13	82			1	1	0
GFAFISFHR	ENSG00000130811	EIF3G	O75821	281	289	K.G(+212.01)F(+112.03)AFISFHR.R	1	G1:rest:46.32;F2:U:17.01	U; rest	26.68	2	PF00076	IPR000504	RNA recognition motif domain	240	304			1	1	0
TQAILLEMVGDLPDADIKPPENVLFVCK	ENSG00000131013	PPIL4	Q8WUA2	219	246	K.TQAILLEMVGDLPDADIKPPENVLFVC(+112.03)K(+194.00).L,K.TQAILLEMVGDLPDADIKPPENVLFVC(+112.03)K(+212.01).L	2	C27:U:10.11;K28:cyclicrest:117.31,C27:U:9.40;K28:rest:97.91	U; cyclicrest,U; rest	21.06,19.94	3	PF00076	IPR000504	RNA recognition motif domain	241	312			1	1	0
LYVGSLHFNITEDMLR	ENSG00000131051	RBM39	Q14498	252	267	R.L(+112.03)(+212.01)YVGSLHFNITEDMLR.G,R.L(+112.03)(+194.00)YVGSLHFNITEDMLR.G	2	L1:U:11.06;L1:rest:118.22,L1:U:0.00;L1:cyclicrest:144.59	U; rest,U; cyclicrest	41.03,32.74	6	PF00076	IPR000504	RNA recognition motif domain	251	322			1	1	0
IVLATNIAETSITINDIVHVVDSGLHK	ENSG00000132153	DHX30	Q7L2E3	727	753	K.I(+212.01)VLATNIAET(+112.03)SITINDIVHVVDSGLHK.E,K.I(+112.03)(+194.00)VLATNIAETSITINDIVHVVDSGLHK.E	2	I1:rest:109.35;T10:U:0.00,I1:U:8.14;I1:cyclicrest:99.63	U; rest,U; cyclicrest	31.53,11.61	2	PF00271	IPR001650	Helicase; C-terminal	662	786			1	1	0
GLPYSCNEK	ENSG00000132463	GRSF1	Q12849	256	264	R.G(+212.01)LPY(+112.03)SC(+57.02)NEK.D,R.G(+194.00)L(+112.03)PYSC(+57.02)NEK.D	2	G1:rest:36.72;Y4:U:14.02;C6:Carbamidomethylation:1000.00,G1:cyclicrest:21.55;L2:U:0.00;C6:Carbamidomethylation:1000.00	U; rest,U; cyclicrest	20.2,15.48	3	PF00076	IPR000504	RNA recognition motif domain	252	319			1	1	0
IFVGGLPYHTTDASLR	ENSG00000132819	RBM38	Q9H0Z9	36	51	K.I(+112.03)(+212.01)FVGGLPYHTTDASLR.K,K.I(+112.03)(+194.00)FVGGLPYHTTDASLR.K	2	I1:U:12.28;I1:rest:135.15,I1:U:14.02;I1:cyclicrest:135.32	U; rest,U; cyclicrest	37.38,32.67	8	PF00076	IPR000504	RNA recognition motif domain	35	93			1	1	0
DQYANYVVQK	ENSG00000134644	PUM1	Q5T1Z8	1156	1165	K.DQYANY(+112.03)VVQK(+212.01).M,K.DQYANYVVQK(+112.03)(+212.01).M,K.D(+541.06)QYAN(+112.03)YVVQK.M,K.DQYANYVVQK(+112.03)(+194.00).M,K.DQYANY(+112.03)VVQK(+194.00).M	5	Y6:U:0.00;K10:rest:0.00,K10:U:0.00;K10:rest:28.49,D1:A+rest:10.37;N5:U:0.00,K10:U:0.00;K10:cyclicrest:61.14,Y6:U:0.00;K10:cyclicrest:42.53	U; rest,A+rest; U,U; cyclicrest	17.12,16.09,16.0,15.59,15.23	23	PF00806	IPR001313	Pumilio RNA-binding repeat	1149	1177			1	1	0
TERAVLIDEVCTMNDGPHSALYTMMKDQYANYVVQKMIDVAEPGQR	ENSG00000134644	PUM1	Q5T1Z8	1130	1175	R.TERAVLIDEVC(+57.02)TMNDGPHSALYTM(+135.05)MKDQYANYVVQKMIDVAEPGQR.K,R.TERAVLIDEVC(+57.02)TMN(+135.05)DGPHSALYTMMKDQYANYVVQKMIDVAEPGQR.K	2	C11:Carbamidomethylation:1000.00;M24:A:0.00,C11:Carbamidomethylation:1000.00;N14:A:0.00	A	15.34,13.58	2	PF00806	IPR001313	Pumilio RNA-binding repeat	1101	1177			1	1	0
DYAFIHFDER	ENSG00000135316	SYNCRIP	O60506	372	381	K.D(+111.04)(+194.00)YAFIHFDER.D,K.D(+212.01)Y(+112.03)AFIHFDER.D,K.D(+112.03)(+212.01)YAFIHFDER.D,K.D(+112.03)(+194.00)YAFIHFDER.D,K.D(+112.03)(+541.06)YAFIHFDER.D,K.D(+111.04)(+212.01)YAFIHFDER.D,K.D(+112.03)(+523.05)YAFIHFDER.D	7	D1:C:17.01;D1:cyclicrest:61.14,D1:rest:77.76;Y2:U:17.01,D1:U:17.01;D1:rest:95.39,D1:U:12.28;D1:cyclicrest:159.26,D1:U:0.00;D1:A+rest:77.76,D1:C:17.01;D1:rest:95.39,D1:U:14.02;D1:A+cyclicrest:76.18	C; cyclicrest,U; rest,U; cyclicrest,A+rest; U,C; rest,A+cyclicrest; U	32.38,30.59,29.66,27.93,27.19,25.42,24.4	51	PF00076	IPR000504	RNA recognition motif domain	339	401			1	1	0
KYGGPPPDSVYSGQQPSVGTEIFVGKIPRDLFEDELVPLFEK	ENSG00000135316	SYNCRIP	O60506	143	184	R.K(+112.03)(+828.09)YGGPPPDSVYSGQQPSVGTEIFVGKIPRDLFEDELVPLFEK.A	1	K1:U:0.00;K1:AG+cyclicrest:37.38	AG+cyclicrest; U	25.23	2	PF00076	IPR000504	RNA recognition motif domain	163	229	138	157	1	1	1
LFVGSIPK	ENSG00000135316	SYNCRIP	O60506	245	252	R.L(+212.01)FVGS(+111.04)IPK.S,R.L(+112.03)(+212.01)FVGSIPK.S,R.L(+112.03)(+194.00)FVGSIPK.S,R.L(+212.01)F(+111.04)VGSIPK.S,R.L(+112.03)(+518.03)FVGSIPK.S,R.L(+112.03)(+517.05)FVGSIPK.S,R.L(+112.03)(+541.06)FVGSIPK.S,R.L(+194.00)FVG(+112.03)SIPK.S,R.L(+151.05)(+518.03)FVGSIPK.S,R.L(+212.01)FVG(+112.03)SIPK.S,R.LFVGSIPK(+112.03)(+194.00).S,R.LFVGSIPK(+112.03)(+212.01).S	12	L1:rest:31.67;S5:C:0.00,L1:U:17.01;L1:rest:65.72,L1:U:11.06;L1:cyclicrest:105.32,L1:rest:44.44;F2:C:0.00,L1:U:10.11;L1:U+rest:56.54,L1:U:17.01;L1:C+rest:50.34,L1:U:8.14;L1:A+rest:41.18,L1:cyclicrest:0.00;G4:U:0.00,L1:G:0.00;L1:U+rest:32.83,L1:rest:37.14;G4:U:0.00,K8:U:0.00;K8:cyclicrest:34.75,K8:U:0.00;K8:rest:25.93	C; rest,U; rest,U; cyclicrest,U; U+rest,C+rest; U,A+rest; U,G; U+rest	22.35,20.08,18.71,16.95,14.23,13.49,12.85,12.26,12.16,12.09,11.86,11.26	38	PF00076	IPR000504	RNA recognition motif domain	244	306			1	1	0
YGGPPPDSVYSGQQPSVGTEIFVGK	ENSG00000135316	SYNCRIP	O60506	144	168	K.YGGPPPDSVYSGQQPSVGTEIFVGK(+112.03)(+194.00).I,K.YGGPPPDSVYSGQQPSVGTEIFVGK(+112.03)(+212.01).I,K.YGGPPPDSVYSGQQPSVGTEIFVGK(+112.03)(+541.06).I,K.Y(+112.03)(+518.03)GGPPPDSVYSGQQPSVGTEIFVGK.I,K.Y(+112.03)(+212.01)GGPPPDSVYSGQQPSVGTEIFVGK.I,K.YGGPPPDSVYSGQQPSVGTEIFVGK(+111.04)(+212.01).I,K.Y(+518.03)(+135.05)GGPPPDSVYSGQQPSVGTEIFVGK.I	7	K25:U:0.00;K25:cyclicrest:89.62,K25:U:0.00;K25:rest:39.57,K25:U:0.00;K25:A+rest:43.38,Y1:U:0.00;Y1:U+rest:32.62,Y1:U:0.00;Y1:rest:19.08,K25:C:0.00;K25:rest:56.11,Y1:U+rest:66.23;Y1:A:0.00	U; cyclicrest,U; rest,A+rest; U,U; U+rest,C; rest,A; U+rest	38.75,37.56,33.04,23.13,19.98,19.71,19.14	18	PF00076	IPR000504	RNA recognition motif domain	163	229	138	157	1	1	1
AVSREDSQRPGAHLTVK	ENSG00000135486	HNRNPA1	P09651	89	105	R.A(+194.00)VS(+112.03)REDSQRPGAHLTVK.K,R.A(+194.00)V(+112.03)SREDSQRPGAHLTVK.K,R.A(+212.01)V(+112.03)SREDSQRPGAHLTVK.K	3	A1:cyclicrest:106.75;S3:U:0.00,A1:cyclicrest:67.56;V2:U:0.00,A1:rest:35.41;V2:U:0.00	U; cyclicrest,U; rest	26.6,24.56,10.99	4						81	98	0	0	1
EDSQRPGAHLTVK	ENSG00000135486	HNRNPA1	P09651	93	105	R.E(+112.03)(+194.00)DSQRPGAHLTVK.K,R.E(+112.03)(+212.01)DSQRPGAHLTVK.K,R.E(+194.00)D(+112.03)SQRPGAHLTVK.K	3	E1:U:14.02;E1:cyclicrest:77.78,E1:U:17.01;E1:rest:63.99,E1:cyclicrest:22.74;D2:U:0.00	U; cyclicrest,U; rest	15.92,15.79,12.31	6						81	98	0	0	1
GFAFVTFDDHDSVDK	ENSG00000135486	HNRNPA1	P09651	147	161	R.G(+112.03)(+541.06)FAFVTFDDHDSVDK.I,R.G(+112.03)(+523.05)FAFVTFDDHDSVDK.I,R.G(+112.03)(+194.00)FAFVTFDDHDSVDK.I,R.G(+112.03)(+212.01)FAFVTFDDHDSVDK.I	4	G1:U:0.00;G1:A+rest:88.07,G1:U:0.00;G1:A+cyclicrest:104.57,G1:U:0.00;G1:cyclicrest:75.66,G1:U:0.00;G1:rest:47.75	A+rest; U,A+cyclicrest; U,U; cyclicrest,U; rest	38.41,33.63,30.45,17.22	6	PF00076	IPR000504	RNA recognition motif domain	106	167			1	1	0
GFGFVTYATVEEVDAAMNAR	ENSG00000135486	HNRNPA1	P09651	56	75	R.G(+112.03)(+541.06)FGFVTYATVEEVDAAMNAR.P,R.G(+112.03)(+212.01)FGFVTYATVEEVDAAMNAR.P	2	G1:U:0.00;G1:A+rest:106.58,G1:U:0.00;G1:rest:84.25	A+rest; U,U; rest	44.86,29.87	2	PF00076	IPR000504	RNA recognition motif domain	15	82			1	1	0
GGNFGGR	ENSG00000135486	HNRNPA1	P09651	330	336	K.G(+212.01)G(+112.03)NFGGR.S	1	G1:rest:33.98;G2:U:10.11	U; rest	17.83	1	PF11627	IPR021662	Nuclear factor hnRNPA1	306	344	315	372	1	0	1
IEVIEIMTDR	ENSG00000135486	HNRNPA1	P09651	131	140	K.IEVIEIM(+112.03)TDR(+194.00).G,K.IEVIEIMTDR(+112.03)(+194.00).G,K.IEVIEI(+112.03)MTDR(+212.01).G,K.IEVIEIMTDR(+112.03)(+212.01).G	4	M7:U:0.00;R10:cyclicrest:95.63,R10:U:0.00;R10:cyclicrest:95.39,I6:U:0.00;R10:rest:22.02,R10:U:0.00;R10:rest:34.80	U; cyclicrest,U; rest	19.44,16.43,14.19,13.9	5	PF00076	IPR000504	RNA recognition motif domain	106	167			1	1	0
IFVGGIK	ENSG00000135486	HNRNPA1	P09651	107	113	K.I(+112.03)(+212.01)FVGGIK.E,K.IF(+151.05)VGGIK.E	2	I1:U:1000.00;I1:rest:1000.00,F2:G:11.06	U; rest,G	14.87,11.52	27	PF00076	IPR000504	RNA recognition motif domain	106	167			1	1	0
KIFVGGIK	ENSG00000135486	HNRNPA1	P09651	106	113	K.K(+112.03)(+518.03)IFVGGIK.E,K.K(+212.01)(+112.03)IFVGGIK.E,K.K(+112.03)(+212.01)IFVGGIK.E,K.K(+112.03)(+541.06)IFVGGIK.E	4	K1:U:1000.00;K1:U+rest:1000.00,K1:rest:81.81;K1:U:9.34,K1:U:1000.00;K1:rest:1000.00,K1:U:1000.00;K1:A+rest:1000.00	U; U+rest,U; rest,A+rest; U	16.3,16.25,12.09,10.77	10	PF00076	IPR000504	RNA recognition motif domain	106	167			1	1	0
LFIGGLSFETTDESLR	ENSG00000135486	HNRNPA1	P09651	16	31	K.L(+112.03)(+212.01)FIGGLSFETTDESLR.S,K.L(+112.03)(+194.00)FIGGLSFETTDESLR.S,K.L(+212.01)FIGGLSF(+151.05)ETTDESLR.S,K.L(+112.03)(+518.03)FIGGLSFETTDESLR.S,K.L(+194.00)FIGGLSF(+112.03)ETTDESLR.S,K.L(+194.00)FIGGLS(+112.03)FETTDESLR.S	6	L1:U:0.00;L1:rest:118.22,L1:U:0.00;L1:cyclicrest:147.91,L1:rest:57.31;F8:G:6.65,L1:U:0.00;L1:U+rest:135.15,L1:cyclicrest:49.37;F8:U:0.00,L1:cyclicrest:36.81;S7:U:0.00	U; rest,U; cyclicrest,G; rest,U; U+rest	36.16,34.39,25.29,23.88,21.11,13.57	38	PF00076	IPR000504	RNA recognition motif domain	15	82			1	1	0
NQGGYGGSSSSSSYGSGR	ENSG00000135486	HNRNPA1	P09651	353	370	R.N(+112.03)(+212.01)QGGYGGSSSSSSYGSGR.R,R.NQGGYGGSSSSSSYGSGR(+112.03)(+212.01).R	2	N1:U:0.00;N1:rest:100.36,R18:U:0.00;R18:rest:12.16	U; rest	38.93,23.35	3						315	372	0	0	1
RGFAFVTFDDHDSVDK	ENSG00000135486	HNRNPA1	P09651	146	161	K.RGFAFVTFDDHDSVDK(+112.03)(+212.01).I,K.RGFAFVTFDDHDSVDK(+112.03)(+541.06).I	2	K16:U:7.65;K16:rest:83.43,K16:U:17.01;K16:A+rest:57.60	U; rest,A+rest; U	27.16,26.39	3	PF00076	IPR000504	RNA recognition motif domain	106	167			1	1	0
SHFEQWGTLTDCVVMRDPNTK	ENSG00000135486	HNRNPA1	P09651	32	52	R.SHFEQWGTLTDC(+57.02)VVMR(+112.03)DPNTK(+194.00).R	1	C12:Carbamidomethylation:1000.00;R16:U:0.00;K21:cyclicrest:93.52	U; cyclicrest	27.75	1	PF00076	IPR000504	RNA recognition motif domain	15	82			1	1	0
SSGPYGGGGQYFAK	ENSG00000135486	HNRNPA1	P09651	337	350	R.S(+212.01)SGPY(+112.03)GGGGQYFAK.P,R.S(+212.01)SGPYGGG(+112.03)GQYFAK.P,R.S(+112.03)(+212.01)SGPYGGGGQYFAK.P	3	S1:rest:73.37;Y5:U:0.00,S1:rest:24.41;G8:U:7.65,S1:U:0.00;S1:rest:33.02	U; rest	29.0,23.47,19.76	6	PF11627	IPR021662	Nuclear factor hnRNPA1	306	344	315	372	1	0	1
ETPFELIEALLK	ENSG00000135829	DHX9	Q08211	631	642	K.E(+212.01)T(+112.03)PFELIEALLK.Y,K.E(+194.00)T(+112.03)PFELIEALLK.Y,K.E(+112.03)(+212.01)TPFELIEALLK.Y,K.E(+194.00)TP(+112.03)FELIEALLK.Y,K.E(+194.00)TPF(+112.03)ELIEALLK.Y	5	E1:rest:99.02;T2:U:0.00,E1:cyclicrest:88.25;T2:U:17.01,E1:U:0.00;E1:rest:105.15,E1:cyclicrest:71.87;P3:U:0.00,E1:cyclicrest:54.41;F4:U:0.00	U; rest,U; cyclicrest	29.31,28.68,24.49,22.23,18.64	13	PF00271	IPR001650	Helicase; C-terminal	636	768			1	1	0
YTQVGPDHNR	ENSG00000135829	DHX9	Q08211	200	209	K.Y(+112.03)(+212.01)TQVGPDHNR.S,K.Y(+194.00)T(+112.03)QVGPDHNR.S	2	Y1:U:14.02;Y1:rest:74.73,Y1:cyclicrest:22.83;T2:U:0.00	U; rest,U; cyclicrest	31.89,22.45	5	PF00035	IPR014720	Double-stranded RNA-binding domain	180	250			1	1	0
TGYAFVDCPDESWALK	ENSG00000136231	IGF2BP3	O00425	37	52	K.T(+112.03)(+212.01)GYAFVDC(+57.02)PDESWALK.A,K.T(+112.03)(+194.00)GYAFVDC(+57.02)PDESWALK.A	2	T1:U:0.00;T1:rest:118.22;C8:Carbamidomethylation:1000.00,T1:U:0.00;T1:cyclicrest:148.55;C8:Carbamidomethylation:1000.00	U; rest,U; cyclicrest	35.51,34.49	7	PF00076	IPR000504	RNA recognition motif domain	3	68			1	1	0
GGPPFAFVEFEDPR	ENSG00000136450	SRSF1	J3KTL2	52	65	R.G(+194.00)(+112.03)GPPFAFVEFEDPR.D,R.G(+112.03)(+212.01)GPPFAFVEFEDPR.D,R.G(+112.03)(+194.00)GPPFAFVEFEDPR.D	3	G1:cyclicrest:111.11;G1:U:0.00,G1:U:0.00;G1:rest:82.05,G1:U:0.00;G1:cyclicrest:90.97	U; cyclicrest,U; rest	24.87,22.98,15.11	11	PF00076	IPR000504	RNA recognition motif domain	17	85			1	1	0
GGPPFAFVEFEDPRDAEDAVYGR	ENSG00000136450	SRSF1	J3KTL2	52	74	R.G(+112.03)(+212.01)GPPFAFVEFEDPRDAEDAVYGR.D	1	G1:U:0.00;G1:rest:61.10	U; rest	13.78	1	PF00076	IPR000504	RNA recognition motif domain	17	85	71	72	1	1	1
IYVGNLPPDIR	ENSG00000136450	SRSF1	J3KTL2	18	28	R.I(+112.03)(+212.01)YVGNLPPDIR.T	1	I1:U:0.00;I1:rest:85.84	U; rest	24.79	1	PF00076	IPR000504	RNA recognition motif domain	17	85			1	1	0
CGAIAEQTPILLLFLLR	ENSG00000138095	LRPPRC	P42704	1277	1293	R.C(+57.02)(+194.00)G(+112.03)AIAEQTPILLLFLLR.N,R.C(+57.02)GAIAEQTPILLLFLLR(+112.03)(+194.00).N,R.C(+57.02)(+194.00)GAIAE(+112.03)QTPILLLFLLR.N,R.C(+151.05)(+194.00)GAIAEQTPILLLFLLR.N	4	C1:Carbamidomethylation:1000.00;C1:cyclicrest:47.94;G2:U:0.00,C1:Carbamidomethylation:1000.00;R17:U:0.00;R17:cyclicrest:1000.00,C1:Carbamidomethylation:1000.00;C1:cyclicrest:34.03;E6:U:0.00,C1:G:0.00;C1:cyclicrest:35.41	U; cyclicrest,G; cyclicrest	28.49,23.49,15.43,11.45	4								0	0	0
DIQEESTFSSR	ENSG00000138095	LRPPRC	P42704	67	77	K.D(+112.03)(+212.01)IQEESTFSSR.K,K.D(+212.01)I(+112.03)QEESTFSSR.K	2	D1:U:0.00;D1:rest:57.10,D1:rest:62.68;I2:U:12.28	U; rest	32.48,27.72	4						68	76	0	0	1
DTTALSFFHMLNGAALR	ENSG00000138095	LRPPRC	P42704	783	799	K.D(+212.01)T(+112.03)TALSFFHMLNGAALR.G,K.D(+112.03)(+212.01)TTALSFFHMLNGAALR.G	2	D1:rest:122.77;T2:U:17.01,D1:U:0.00;D1:rest:90.71	U; rest	30.12,18.51	2								0	0	0
LANQFAIYKPVTDFFLQLVDAGK	ENSG00000138095	LRPPRC	P42704	1244	1266	R.L(+194.00)ANQFAIY(+112.03)KPVTDFFLQLVDAGK.V	1	L1:cyclicrest:43.60;Y8:U:0.00	U; cyclicrest	31.14	1								0	0	0
LQWFCDR	ENSG00000138095	LRPPRC	P42704	923	929	R.L(+212.01)QW(+112.03)FC(+57.02)DR.C,R.L(+194.00)QW(+112.03)FC(+57.02)DR.C	2	L1:rest:49.74;W3:U:12.28;C5:Carbamidomethylation:1000.00,L1:cyclicrest:58.72;W3:U:17.01;C5:Carbamidomethylation:1000.00	U; rest,U; cyclicrest	24.71,16.28	10								0	0	0
VFNDTCR	ENSG00000138095	LRPPRC	P42704	108	114	K.VFNDTC(+112.03)R(+212.01).S	1	C6:U:10.11;R7:rest:36.55	U; rest	14.39	3								0	0	0
VIEPQYFGLAYLFR	ENSG00000138095	LRPPRC	P42704	1210	1223	K.V(+212.01)IEPQY(+112.03)FGLAYLFR.K,K.V(+112.03)(+212.01)IEPQYFGLAYLFR.K	2	V1:rest:90.97;Y6:U:0.00,V1:U:0.00;V1:rest:82.05	U; rest	29.63,21.51	4								0	0	0
YAGEPVPFIEPPESFEFYAQQLR	ENSG00000138095	LRPPRC	P42704	1365	1387	K.Y(+194.00)A(+112.03)GEPVPFIEPPESFEFYAQQLR.K,K.Y(+112.03)(+212.01)AGEPVPFIEPPESFEFYAQQLR.K,K.Y(+212.01)(+112.03)AGEPVPFIEPPESFEFYAQQLR.K,K.Y(+194.00)AGEPVPFIEPPES(+112.03)FEFYAQQLR.K,K.YAGEPVPFIEPPESFEFYAQQLR(+112.03)(+212.01).K,K.Y(+194.00)AGEPVPFIEPPESF(+112.03)EFYAQQLR.K,K.Y(+518.03)A(+135.05)GEPVPFIEPPESFEFYAQQLR.K,K.Y(+112.03)(+541.06)AGEPVPFIEPPESFEFYAQQLR.K	8	Y1:cyclicrest:91.90;A2:U:9.34,Y1:U:0.00;Y1:rest:91.90,Y1:rest:80.12;Y1:U:0.00,Y1:cyclicrest:0.00;S14:U:0.00,R23:U:0.00;R23:rest:21.03,Y1:cyclicrest:0.00;F15:U:0.00,Y1:U+rest:65.36;A2:A:0.00,Y1:U:0.00;Y1:A+rest:56.05	U; cyclicrest,U; rest,A; U+rest,A+rest; U	28.96,28.07,21.47,18.25,18.06,17.08,15.32,13.06	23								0	0	0
THFGGGK	ENSG00000138326	RPS24	P62847	62	68	R.THFGGGK(+112.03)(+518.03).T,R.T(+112.03)(+518.03)HFGGGK.T,R.T(+112.03)(+212.01)HFGGGK.T,R.T(+112.03)(+517.05)HFGGGK.T	4	K7:U:8.69;K7:U+rest:30.57,T1:U:17.01;T1:U+rest:23.15,T1:U:17.01;T1:rest:28.13,T1:U:9.34;T1:C+rest:22.19	U; U+rest,U; rest,C+rest; U	14.26,14.12,13.52,12.13	8	PF01282	IPR001976	Ribosomal protein S24e	23	101			1	1	0
DYFSK	ENSG00000138668	HNRNPD	Q14103	115	119	K.D(+523.05)(+135.05)YFSK.F	1	D1:A+cyclicrest:42.68;D1:A:17.01	A; A+cyclicrest	13.57	1	PF00076	IPR000504	RNA recognition motif domain	99	167			1	1	0
GFCFITFK	ENSG00000138668	HNRNPD	Q14103	224	231	R.G(+518.03)F(+112.03)C(+57.02)FITFK.E,R.G(+212.01)(+112.03)FC(+57.02)FITFK.E,R.G(+518.03)(+135.05)FC(+57.02)FITFK.E,R.G(+212.01)F(+112.03)C(+57.02)FITFK.E,R.G(+112.03)(+212.01)FC(+57.02)FITFK.E,R.G(+112.03)(+541.06)FC(+57.02)FITFK.E,R.G(+112.03)(+194.00)FC(+57.02)FITFK.E	7	G1:U+rest:34.75;F2:U:32.28;C3:Carbamidomethylation:1000.00,G1:rest:61.82;G1:U:9.34;C3:Carbamidomethylation:1000.00,G1:U+rest:56.54;G1:A:10.11;C3:Carbamidomethylation:1000.00,G1:rest:67.12;F2:U:18.23;C3:Carbamidomethylation:1000.00,G1:U:9.34;G1:rest:52.22;C3:Carbamidomethylation:1000.00,G1:U:10.11;G1:A+rest:56.54;C3:Carbamidomethylation:1000.00,G1:U:12.28;G1:cyclicrest:71.72;C3:Carbamidomethylatio…	U; U+rest,U; rest,A; U+rest,A+rest; U,U; cyclicrest	24.8,24.52,23.31,22.14,19.91,17.6,16.79	11	PF00076	IPR000504	RNA recognition motif domain	183	244			1	1	0
GFGFVLFK	ENSG00000138668	HNRNPD	Q14103	139	146	R.G(+212.01)F(+112.03)GFVLFK.E,R.G(+112.03)(+212.01)FGFVLFK.E,R.G(+112.03)(+194.00)FGFVLFK.E,R.GFGFVLFK(+112.03)(+212.01).E,R.GFGFVLFK(+112.03)(+541.06).E,R.G(+518.03)(+135.05)FGFVLFK.E,R.G(+112.03)(+518.03)FGFVLFK.E,R.G(+112.03)(+541.06)FGFVLFK.E,R.G(+112.03)(+517.05)FGFVLFK.E	9	G1:rest:52.22;F2:U:17.01,G1:U:7.65;G1:rest:67.12,G1:U:11.06;G1:cyclicrest:95.63,K8:U:11.06;K8:rest:53.40,K8:U:12.28;K8:A+rest:43.57,G1:U+rest:52.22;G1:A:8.69,G1:U:0.00;G1:U+rest:52.22,G1:U:0.00;G1:A+rest:38.64,G1:U:0.00;G1:C+rest:38.64	U; rest,U; cyclicrest,A+rest; U,A; U+rest,U; U+rest,C+rest; U	24.6,20.64,20.22,19.59,18.4,15.95,14.71,13.79,12.02	29	PF00076	IPR000504	RNA recognition motif domain	99	167			1	1	0
IFVGGLSPDTPEEK	ENSG00000138668	HNRNPD	Q14103	184	197	K.I(+112.03)(+212.01)FVGGLSPDTPEEK.I,K.I(+112.03)(+194.00)FVGGLSPDTPEEK.I	2	I1:U:12.28;I1:rest:89.58,I1:U:0.00;I1:cyclicrest:131.11	U; rest,U; cyclicrest	37.34,35.27	12	PF00076	IPR000504	RNA recognition motif domain	183	244	185	186	1	1	1
KIFVGGLSPDTPEEK	ENSG00000138668	HNRNPD	Q14103	183	197	K.K(+194.00)IF(+112.03)VGGLSPDTPEEK.I	1	K1:cyclicrest:50.91;F3:U:0.00	U; cyclicrest	30.16	1	PF00076	IPR000504	RNA recognition motif domain	183	244	185	186	1	1	1
MFIGGLSWDTTK	ENSG00000138668	HNRNPD	Q14103	99	110	K.M(+112.03)(+212.01)FIGGLSWDTTK.K,K.M(+112.03)(+194.00)FIGGLSWDTTK.K	2	M1:U:9.34;M1:rest:88.86,M1:U:11.06;M1:cyclicrest:99.02	U; rest,U; cyclicrest	30.92,28.57	7	PF00076	IPR000504	RNA recognition motif domain	99	167			1	1	0
DHFNKK	ENSG00000138709	LARP1B	Q659C4	747	752	R.D(+517.05)H(+111.04)FNKK.M	1	D1:C+rest:26.93;H2:C:9.34	C; C+rest	13.42	1								0	0	0
TYSYLTPDLWK	ENSG00000140988	RPS2	P15880	247	257	K.T(+212.01)YSY(+112.03)LTPDLWK.E,K.T(+518.03)YSY(+112.03)LTPDLWK.E,K.T(+212.01)YS(+112.03)YLTPDLWK.E,K.T(+518.03)YS(+112.03)YLTPDLWK.E,K.T(+194.00)YSY(+112.03)LTPDLWK.E,K.T(+212.01)Y(+112.03)SYLTPDLWK.E,K.T(+212.01)YSYL(+112.03)TPDLWK.E,K.T(+194.00)YS(+112.03)YLTPDLWK.E,K.T(+194.00)Y(+112.03)SYLTPDLWK.E,K.T(+112.03)(+518.03)YSYLTPDLWK.E,K.T(+112.03)(+212.01)YSYLTPDLWK.E,K.T(+112.03)(+194.00)YSYL…	13	T1:rest:91.60;Y4:U:9.34,T1:U+rest:81.06;Y4:U:14.02,T1:rest:59.20;S3:U:0.00,T1:U+rest:74.64;S3:U:0.00,T1:cyclicrest:53.47;Y4:U:0.00,T1:rest:43.70;Y2:U:0.00,T1:rest:91.60;L5:U:17.01,T1:cyclicrest:55.46;S3:U:0.00,T1:cyclicrest:60.15;Y2:U:0.00,T1:U:0.00;T1:U+rest:58.64,T1:U:0.00;T1:rest:32.22,T1:U:0.00;T1:cyclicrest:62.68,T1:rest:37.57;T6:U:8.26	U; rest,U; U+rest,U; cyclicrest	34.38,32.05,31.43,26.81,24.65,24.47,24.3,23.35,21.29,20.07,19.84,19.62,14.97	166	PF03719	IPR005324	Ribosomal protein S5; C-terminal	184	256			1	1	0
SEEAHAEDSVMDHHFR	ENSG00000142864	SERBP1	Q8NC51	330	345	K.SEEAHAEDSVMDHHFR(+112.03)(+194.00).K,K.SEEAHAEDSVMDHHFR(+112.03)(+212.01).K,K.S(+112.03)(+212.01)EEAHAEDSVMDHHFR.K,K.S(+112.03)(+194.00)EEAHAEDSVMDHHFR.K,K.S(+212.01)E(+112.03)EAHAEDSVMDHHFR.K	5	R16:U:0.00;R16:cyclicrest:258.12,R16:U:0.00;R16:rest:107.79,S1:U:0.00;S1:rest:93.17,S1:U:0.00;S1:cyclicrest:108.02,S1:rest:57.60;E2:U:0.00	U; cyclicrest,U; rest	52.9,40.49,31.58,27.66,20.59	24						324	408	0	0	1
SEEAHAEDSVMDHHFRK	ENSG00000142864	SERBP1	Q8NC51	330	346	K.SEEAHAEDSVMDHHFRK(+112.03)(+212.01).P,K.S(+112.03)(+212.01)EEAHAEDSVMDHHFRK.P,K.S(+194.00)E(+112.03)EAHAEDSVMDHHFRK.P	3	K17:U:0.00;K17:rest:80.56,S1:U:0.00;S1:rest:93.52,S1:cyclicrest:11.53;E2:U:0.00	U; rest,U; cyclicrest	26.69,19.29,16.64	3						324	408	0	0	1
NLDVGANIFIGNLDPEIDEK	ENSG00000143368	SF3B4	Q15427	95	114	K.N(+112.03)(+212.01)LDVGANIFIGNLDPEIDEK.L,K.N(+194.00)L(+112.03)DVGANIFIGNLDPEIDEK.L	2	N1:U:0.00;N1:rest:79.26,N1:cyclicrest:61.27;L2:U:0.00	U; rest,U; cyclicrest	23.65,22.88	2	PF00076	IPR000504	RNA recognition motif domain	101	172			1	1	0
NQDATVYVGGLDEK	ENSG00000143368	SF3B4	Q15427	10	23	R.N(+112.03)(+212.01)QDATVYVGGLDEK.V	1	N1:U:0.00;N1:rest:15.57	U; rest	15.26	1	PF00076	IPR000504	RNA recognition motif domain	14	85	0	10	1	1	1
FPGFEPLTPWILDLLGHYAVMNNPTR	ENSG00000143621	ILF2	Q12905	234	259	R.FPGFEPLTPWILDLLGHYAVMNN(+.98)PTR(+151.05)(+870.11).Q	1	N23:Deamidation (NQ):0.00;R26:G:0.00;R26:AA+rest:24.28	AA+rest; G	17.14	1	PF07528	IPR006561	DZF domain	103	337			1	0	0
HPDSHQLFIGNLPHEVDK	ENSG00000145907	G3BP1	Q13283	336	353	R.H(+112.03)(+194.00)PDSHQLFIGNLPHEVDK.S	1	H1:U:0.00;H1:cyclicrest:46.61	U; cyclicrest	16.51	1	PF00076	IPR000504	RNA recognition motif domain	341	396			1	1	0
LPNFGFVVFDDSEPVQK	ENSG00000145907	G3BP1	Q13283	377	393	K.L(+112.03)(+212.01)PNFGFVVFDDSEPVQK.V	1	L1:U:0.00;L1:rest:75.68	U; rest	26.93	1	PF00076	IPR000504	RNA recognition motif domain	341	396			1	1	0
AGEVFIHK	ENSG00000147140	NONO	Q15233	100	107	K.A(+212.01)(+112.03)GEVFIHK.D	1	A1:rest:63.15;A1:U:11.06	U; rest	19.06	2	PF00076	IPR000504	RNA recognition motif domain	75	140			1	1	0
GFGFIR	ENSG00000147140	NONO	Q15233	110	115	K.G(+212.01)(+112.03)FGFIR.L,K.G(+112.03)(+212.01)FGFIR.L	2	G1:rest:46.62;G1:U:11.06,G1:U:11.06;G1:rest:46.62	U; rest	15.95,14.53	5	PF00076	IPR000504	RNA recognition motif domain	75	140			1	1	0
LFVGNLPPDITEEEMR	ENSG00000147140	NONO	Q15233	76	91	R.L(+112.03)(+212.01)FVGNLPPDITEEEMR.K	1	L1:U:0.00;L1:rest:124.08	U; rest	38.85	4	PF00076	IPR000504	RNA recognition motif domain	75	140			1	1	0
SRLFVGNLPPDITEEEMR	ENSG00000147140	NONO	Q15233	74	91	R.S(+112.03)(+194.00)RLFVGNLPPDITEEEMR.K,R.S(+112.03)(+523.05)RLFVGNLPPDITEEEMR.K,R.S(+112.03)(+212.01)RLFVGNLPPDITEEEMR.K,R.S(+212.01)RLFVGN(+112.03)LPPDITEEEMR.K,R.S(+212.01)R(+112.03)LFVGNLPPDITEEEMR.K,R.S(+112.03)(+518.03)RLFVGNLPPDITEEEMR.K,R.S(+541.06)R(+112.03)LFVGNLPPDITEEEMR.K	7	S1:U:0.00;S1:cyclicrest:127.09,S1:U:0.00;S1:A+cyclicrest:61.49,S1:U:0.00;S1:rest:125.11,S1:rest:35.92;N7:U:0.00,S1:rest:131.01;R2:U:11.06,S1:U:0.00;S1:U+rest:53.68,S1:A+rest:125.11;R2:U:0.00	U; cyclicrest,A+cyclicrest; U,U; rest,U; U+rest,A+rest; U	38.59,36.83,36.51,34.4,32.95,31.85,29.35	22	PF00076	IPR000504	RNA recognition motif domain	75	140	72	74	1	1	1
GFAFVTFESPADAK	ENSG00000147274	RBMX	P38159	50	63	R.G(+112.03)(+212.01)FAFVTFESPADAK.D	1	G1:U:0.00;G1:rest:67.58	U; rest	33.97	2	PF00076	IPR000504	RNA recognition motif domain	9	80	57	391	1	1	1
IVEVLLMK	ENSG00000147274	RBMX	P38159	34	41	R.IVEVLLMK(+112.03)(+194.00).D,R.IVEVLLMK(+112.03)(+212.01).D	2	K8:U:0.00;K8:cyclicrest:95.63,K8:U:0.00;K8:rest:0.00	U; cyclicrest,U; rest	16.14,15.95	2	PF00076	IPR000504	RNA recognition motif domain	9	80			1	1	0
LFIGGLNTETNEK	ENSG00000147274	RBMX	P38159	10	22	K.L(+212.01)F(+112.03)IGGLNTETNEK.A,K.L(+112.03)(+212.01)FIGGLNTETNEK.A,K.L(+112.03)(+194.00)FIGGLNTETNEK.A	3	L1:rest:101.58;F2:U:40.00,L1:U:17.01;L1:rest:101.58,L1:U:7.21;L1:cyclicrest:103.27	U; rest,U; cyclicrest	34.21,32.88,26.65	4	PF00076	IPR000504	RNA recognition motif domain	9	80			1	1	0
VEQATKPSFESGR	ENSG00000147274	RBMX	P38159	81	93	K.V(+112.03)(+212.01)EQATKPSFESGR.R,K.VEQATKPSFESGR(+112.03)(+194.00).R,K.V(+212.01)(+112.03)EQATKPSFESGR.R,K.VEQATKPSFESGR(+112.03)(+212.01).R,K.V(+112.03)(+517.05)EQATKPSFESGR.R	5	V1:U:12.28;V1:rest:63.99,R13:U:0.00;R13:cyclicrest:85.14,V1:rest:54.32;V1:U:0.00,R13:U:0.00;R13:rest:27.62,V1:U:0.00;V1:C+rest:40.04	U; rest,U; cyclicrest,C+rest; U	25.4,21.96,18.42,15.48,14.43	9						57	391	0	0	1
CFGFVSYDNPVSAQAAIQSMNGFQIGMK	ENSG00000149187	CELF1	G5EA30	471	498	K.C(+112.03)FGFVSYDNPVSAQAAIQSMNGFQIGMK.R,K.C(+112.03)(+194.00)FGFVSYDNPVSAQAAIQSMNGFQIGMK.R,K.C(+112.03)(+212.01)FGFVSYDNPVSAQAAIQSMNGFQIGMK.R,K.CF(+112.03)GFVSYDNPVSAQAAIQSMNGFQIGMK.R	4	C1:U:0.00,C1:U:0.00;C1:cyclicrest:107.17,C1:U:0.00;C1:rest:139.39,F2:U:0.00	U,U; cyclicrest,U; rest	47.49,39.31,36.11,31.27	10	PF00076	IPR000504	RNA recognition motif domain	430	501			1	1	0
EGPEGANLFIYHLPQEFGDQDLLQMFMPFGNVVSAK	ENSG00000149187	CELF1	G5EA30	424	459	K.E(+112.03)(+212.01)GPEGANLFIYHLPQEFGDQDLLQMFMPFGNVVSAK.V,K.E(+112.03)(+194.00)GPEGANLFIYHLPQEFGDQDLLQMFMPFGNVVSAK.V,K.E(+111.04)(+194.00)GPEGANLFIYHLPQEFGDQDLLQMFMPFGNVVSAK.V,K.E(+112.03)(+523.05)GPEGANLFIYHLPQEFGDQDLLQMFMPFGNVVSAK.V,K.E(+112.03)(+500.02)GPEGANLFIYHLPQEFGDQDLLQMFMPFGNVVSAK.V,K.E(+212.01)G(+112.03)PEGANLFIYHLPQEFGDQDLLQMFMPFGNVVSAK.V,K.E(+111.04)(+212.01)GPEGANLFIYHLPQEFGDQDLLQM…	10	E1:U:0.00;E1:rest:62.65,E1:U:0.00;E1:cyclicrest:22.65,E1:C:0.00;E1:cyclicrest:58.66,E1:U:0.00;E1:A+cyclicrest:49.56,E1:U:0.00;E1:U+cyclicrest:31.51,E1:rest:74.26;G2:U:0.00,E1:C:0.00;E1:rest:22.65,E1:U:0.00;E1:A+rest:51.61,E1:C:0.00;E1:A+rest:8.09,E1:U:0.00;E1:G+cyclicrest:8.09	U; rest,U; cyclicrest,C; cyclicrest,A+cyclicrest; U,U; U+cyclicrest,C; rest,A+rest; U,A+rest; C,G+cyclicrest; U	37.52,36.1,33.55,32.62,30.1,26.82,20.39,16.37,15.11,12.68	17	PF00076	IPR000504	RNA recognition motif domain	430	501	416	424	1	1	1
KLFIGMISK	ENSG00000149187	CELF1	G5EA30	136	144	R.K(+112.03)(+212.01)LFIGMISK.K,R.K(+112.03)(+194.00)LFIGMISK.K	2	K1:U:8.69;K1:rest:75.68,K1:U:11.06;K1:cyclicrest:92.28	U; rest,U; cyclicrest	17.38,16.73	2	PF00076	IPR000504	RNA recognition motif domain	136	201			1	1	0
LFIGMISK	ENSG00000149187	CELF1	G5EA30	137	144	K.L(+212.01)(+112.03)FIGM(+15.99)ISK.K,K.L(+112.03)(+212.01)FIGMISK.K,K.L(+112.03)(+194.00)FIGMISK.K,K.L(+112.03)(+557.06)FIGMISK.K,K.L(+151.05)(+518.03)FIGMISK.K	5	L1:rest:64.58;L1:U:11.06;M5:Oxidation (M):1000.00,L1:U:10.11;L1:rest:56.54,L1:U:12.28;L1:cyclicrest:104.64,L1:U:8.14;L1:G+rest:44.44,L1:G:17.01;L1:U+rest:50.34	U; rest,U; cyclicrest,G+rest; U,G; U+rest	21.61,21.56,20.03,15.77,15.65	15	PF00076	IPR000504	RNA recognition motif domain	136	201			1	1	0
MFVGQVPR	ENSG00000149187	CELF1	G5EA30	45	52	K.M(+194.00)(+15.99)F(+112.03)VGQVPR.T,K.M(+212.01)(+15.99)F(+112.03)VGQVPR.T,K.M(+112.03)(+212.01)FVGQVPR.T,K.M(+112.03)(+194.00)FVGQVPR.T,K.M(+112.03)(+518.03)FVGQVPR.T,K.M(+112.03)(+557.06)FVGQVPR.T,K.M(+151.05)(+518.03)FVGQVPR.T,K.M(+557.06)(+15.99)F(+112.03)VGQVPR.T	8	M1:cyclicrest:83.89;M1:Oxidation (M):1000.00;F2:U:33.98,M1:rest:67.12;M1:Oxidation (M):1000.00;F2:U:24.44,M1:U:17.01;M1:rest:75.79,M1:U:11.06;M1:cyclicrest:128.65,M1:U:7.65;M1:U+rest:43.57,M1:U:12.28;M1:G+rest:31.93,M1:G:17.01;M1:U+rest:50.34,M1:G+rest:38.97;M1:Oxidation (M):1000.00;F2:U:17.01	U; cyclicrest,U; rest,U; U+rest,G+rest; U,G; U+rest	27.5,27.18,24.34,22.26,19.66,18.17,15.41,14.1	35	PF00076	IPR000504	RNA recognition motif domain	45	111			1	1	0
VFIDK	ENSG00000149187	CELF1	G5EA30	460	464	K.V(+212.01)(+112.03)FIDK.Q	1	V1:rest:61.77;V1:U:17.01	U; rest	12.64	1	PF00076	IPR000504	RNA recognition motif domain	430	501			1	1	0
FGFPEGSVELYAEK	ENSG00000149273	RPS3	P23396	77	90	R.FGFPEGSVELYAEK(+112.03)(+212.01).V	1	K14:U:0.00;K14:rest:41.87	U; rest	12.72	1	PF07650	IPR004044	K Homology domain; type 2	19	93			1	1	0
FIMESGAK	ENSG00000149273	RPS3	P23396	125	132	R.F(+112.03)(+212.01)IMESGAK.G,R.F(+112.03)(+194.00)IMESGAK.G,R.F(+112.03)(+541.06)IMESGAK.G,R.F(+112.03)(+517.05)IMESGAK.G	4	F1:U:17.01;F1:rest:38.64,F1:U:10.11;F1:cyclicrest:61.82,F1:U:12.28;F1:A+rest:43.57,F1:U:10.11;F1:C+rest:38.97	U; rest,U; cyclicrest,A+rest; U,C+rest; U	19.43,18.92,14.76,12.7	15								0	0	0
FVNVVPTFGK	ENSG00000149806	FAU	E9PR30	81	90	R.F(+212.01)V(+112.03)NVVPTFGK.K,R.FVNVVPTFGK(+112.03)(+194.00).K,R.FVNVVPTFGK(+112.03)(+212.01).K,R.F(+112.03)(+518.03)VNVVPTFGK.K,R.F(+518.03)V(+112.03)NVVPTFGK.K,R.F(+518.03)V(+111.04)NVVPTFGK.K,R.F(+212.01)(+112.03)VNVVPTFGK.K,R.FVNVVPTF(+112.03)GK(+212.01).K,R.F(+112.03)(+212.01)VNVVPTFGK.K,R.FVNVVPTFGK(+112.03)(+518.03).K,R.F(+518.03)(+151.05)VNVVPTFGK.K,R.FVNVVPTFGK(+112.03)(+517.05).K	12	F1:rest:52.93;V2:U:0.00,K10:U:0.00;K10:cyclicrest:106.84,K10:U:0.00;K10:rest:61.68,F1:U:0.00;F1:U+rest:18.61,F1:U+rest:28.42;V2:U:8.69,F1:U+rest:26.78;V2:C:9.34,F1:rest:52.93;F1:U:0.00,F8:U:6.59;K10:rest:46.57,F1:U:0.00;F1:rest:52.93,K10:U:0.00;K10:U+rest:34.49,F1:U+rest:15.67;F1:G:0.00,K10:U:0.00;K10:C+rest:13.41	U; rest,U; cyclicrest,U; U+rest,C; U+rest,G; U+rest,C+rest; U	24.7,23.97,20.4,17.32,16.76,16.26,16.06,15.18,14.16,12.38,11.75,11.09	34	PF04758	IPR006846	Ribosomal protein S30	39	97	40	98	1	1	1
DTSNHFHVFVGDLSPEITTEDIK	ENSG00000151923	TIAL1	Q01085	92	114	K.D(+112.03)(+500.02)TSNHFHVFVGDLSPEITTEDIK.S,K.D(+112.03)(+194.00)TSNHFHVFVGDLSPEITTEDIK.S,K.D(+212.01)TSN(+112.03)HFHVFVGDLSPEITTEDIK.S,K.D(+112.03)(+212.01)TSNHFHVFVGDLSPEITTEDIK.S,K.D(+518.03)TSN(+112.03)HFHVFVGDLSPEITTEDIK.S,K.D(+112.03)(+523.05)TSNHFHVFVGDLSPEITTEDIK.S,K.D(+112.03)(+518.03)TSNHFHVFVGDLSPEITTEDIK.S,K.D(+212.01)(+112.03)TSNHFHVFVGDLSPEITTEDIK.S	8	D1:U:0.00;D1:U+cyclicrest:129.58,D1:U:0.00;D1:cyclicrest:142.14,D1:rest:84.83;N4:U:0.00,D1:U:0.00;D1:rest:105.80,D1:U+rest:69.51;N4:U:0.00,D1:U:0.00;D1:A+cyclicrest:69.51,D1:U:17.01;D1:U+rest:112.33,D1:rest:91.90;D1:U:12.28	U; U+cyclicrest,U; cyclicrest,U; rest,U; U+rest,A+cyclicrest; U	46.2,39.93,33.65,33.5,31.21,31.14,29.53,24.66	30	PF00076	IPR000504	RNA recognition motif domain	98	169	84	92	1	1	1
GYGFVSFYNK	ENSG00000151923	TIAL1	Q01085	139	148	K.G(+112.03)(+518.03)YGFVSFYNK.L,K.G(+112.03)(+212.01)YGFVSFYNK.L	2	G1:U:0.00;G1:U+rest:62.82,G1:U:8.69;G1:rest:77.76	U; U+rest,U; rest	29.91,27.73	11	PF00076	IPR000504	RNA recognition motif domain	98	169			1	1	0
GYSFVR	ENSG00000151923	TIAL1	Q01085	241	246	K.G(+518.03)(+112.03)YSFVR.F,K.G(+112.03)(+212.01)YSFVR.F,K.G(+212.01)(+112.03)YSFVR.F	3	G1:U+rest:37.99;G1:U:10.11,G1:U:11.06;G1:rest:46.62,G1:rest:52.68;G1:U:12.28	U; U+rest,U; rest	16.4,14.25,10.76	7	PF00076	IPR000504	RNA recognition motif domain	206	271			1	1	0
MITEHTSNDPYCFVEFYEHR	ENSG00000151923	TIAL1	Q01085	40	59	K.MITEHTSNDPYC(+57.02)FVEFYEHR(+112.03)(+194.00).D,K.MITEHTSNDPYC(+57.02)FVEF(+112.03)YEHR(+194.00).D,K.M(+212.01)I(+112.03)TEHTSNDPYC(+57.02)FVEFYEHR.D,K.M(+112.03)(+212.01)ITEHTSNDPYC(+57.02)FVEFYEHR.D	4	C12:Carbamidomethylation:1000.00;R20:U:0.00;R20:cyclicrest:77.60,C12:Carbamidomethylation:1000.00;F16:U:0.00;R20:cyclicrest:41.38,M1:rest:84.25;I2:U:0.00;C12:Carbamidomethylation:1000.00,M1:U:0.00;M1:rest:122.49;C12:Carbamidomethylation:1000.00	U; cyclicrest,U; rest	33.9,33.02,28.34,25.61	7	PF00076	IPR000504	RNA recognition motif domain	10	79			1	1	0
NCTVYCGGIASGLTDQLMR	ENSG00000151923	TIAL1	Q01085	204	222	K.N(+.98)C(+57.02)T(+135.05)VYC(+57.02)GGIASGLTDQLMR.Q	1	N1:Deamidation (NQ):82.16;C2:Carbamidomethylation:1000.00;T3:A:0.00;C6:Carbamidomethylation:1000.00	A	30	1	PF00076	IPR000504	RNA recognition motif domain	206	271			1	1	0
VNSSVGFSVLQHTSNDPYCFVEFYEHR	ENSG00000151923	TIAL1	Q01085	0	26	R.V(+112.03)(+194.00)NSSVGFSVLQHTSNDPYC(+57.02)FVEFYEHR.D,R.V(+112.03)(+212.01)NSSVGFSVLQHTSNDPYC(+57.02)FVEFYEHR.D	2	V1:U:0.00;V1:cyclicrest:144.18;C19:Carbamidomethylation:1000.00,V1:U:0.00;V1:rest:86.03;C19:Carbamidomethylation:1000.00	U; cyclicrest,U; rest	25.02,20.23	3	PF00076	IPR000504	RNA recognition motif domain	10	79	0	8	1	1	1
FAHPADSTMIDTNDNTVTVCMDYIK	ENSG00000152601	MBNL1	Q9NR56	202	226	R.FAHPADSTMIDTNDNTVTVC(+57.02)MDYIK(+112.03)(+212.01).G	1	C20:Carbamidomethylation:1000.00;K25:U:0.00;K25:rest:58.38	U; rest	22.89	1	PF00642	IPR000571	Zinc finger; CCCH-type	182	205			1	1	0
YLHPPPHLK	ENSG00000152601	MBNL1	Q9NR56	68	76	K.Y(+112.03)(+212.01)LHPPPHLK.T,K.Y(+112.03)(+194.00)LHPPPHLK.T	2	Y1:U:7.65;Y1:rest:117.11,Y1:U:0.00;Y1:cyclicrest:40.94	U; rest,U; cyclicrest	19.56,13.68	11								0	0	0
GFCFITYTDEEPVK	ENSG00000152795	HNRNPDL	O14979	275	288	R.G(+112.03)(+212.01)FC(+57.02)FITYTDEEPVK.K,R.G(+212.01)F(+112.03)C(+57.02)FITYTDEEPVK.K,R.G(+112.03)(+194.00)FC(+57.02)FITYTDEEPVK.K	3	G1:U:0.00;G1:rest:119.63;C3:Carbamidomethylation:1000.00,G1:rest:107.72;F2:U:32.28;C3:Carbamidomethylation:1000.00,G1:U:0.00;G1:cyclicrest:92.20;C3:Carbamidomethylation:1000.00	U; rest,U; cyclicrest	35.98,34.56,34.5	9	PF00076	IPR000504	RNA recognition motif domain	234	294			1	1	0
GFGFVLFK	ENSG00000152795	HNRNPDL	O14979	190	197	R.G(+212.01)F(+112.03)GFVLFK.D,R.G(+112.03)(+212.01)FGFVLFK.D,R.G(+112.03)(+194.00)FGFVLFK.D,R.GFGFVLFK(+112.03)(+212.01).D,R.GFGFVLFK(+112.03)(+541.06).D,R.G(+518.03)(+135.05)FGFVLFK.D,R.G(+112.03)(+518.03)FGFVLFK.D,R.G(+112.03)(+541.06)FGFVLFK.D,R.G(+112.03)(+517.05)FGFVLFK.D	9	G1:rest:52.22;F2:U:17.01,G1:U:7.65;G1:rest:67.12,G1:U:11.06;G1:cyclicrest:95.63,K8:U:11.06;K8:rest:53.40,K8:U:12.28;K8:A+rest:43.57,G1:U+rest:52.22;G1:A:8.69,G1:U:0.00;G1:U+rest:52.22,G1:U:0.00;G1:A+rest:38.64,G1:U:0.00;G1:C+rest:38.64	U; rest,U; cyclicrest,A+rest; U,A; U+rest,U; U+rest,C+rest; U	24.6,20.64,20.22,19.59,18.4,15.95,14.71,13.79,12.02	29	PF00076	IPR000504	RNA recognition motif domain	150	218			1	1	0
RGFCFITYTDEEPVK	ENSG00000152795	HNRNPDL	O14979	274	288	R.R(+194.00)GFC(+57.02)F(+112.03)ITYTDEEPVK.K,R.R(+112.03)(+194.00)GFC(+57.02)FITYTDEEPVK.K,R.R(+112.03)(+212.01)GFC(+57.02)FITYTDEEPVK.K,R.RGFC(+57.02)FITYTDEEPVK(+112.03)(+212.01).K	4	R1:cyclicrest:126.08;C4:Carbamidomethylation:1000.00;F5:U:0.00,R1:U:0.00;R1:cyclicrest:145.67;C4:Carbamidomethylation:1000.00,R1:U:0.00;R1:rest:38.49;C4:Carbamidomethylation:1000.00,C4:Carbamidomethylation:1000.00;K15:U:0.00;K15:rest:58.78	U; cyclicrest,U; rest	28.39,24.03,17.66,14.3	4	PF00076	IPR000504	RNA recognition motif domain	234	294			1	1	0
VFVGGLSPDTSEEQIK	ENSG00000152795	HNRNPDL	O14979	235	250	K.V(+112.03)(+212.01)FVGGLSPDTSEEQIK.E	1	V1:U:0.00;V1:rest:110.25	U; rest	42.26	5	PF00076	IPR000504	RNA recognition motif domain	234	294	231	242	1	1	1
QQEQDPTNLYISNLPLSMDEQELENMLK	ENSG00000153250	RBMS1	P29558	135	162	K.Q(+112.03)(+212.01)QEQDPTNLYISNLPLSMDEQELENMLK.P	1	Q1:U:0.00;Q1:rest:97.91	U; rest	25.23	1	PF00076	IPR000504	RNA recognition motif domain	142	207	130	138	1	1	1
DYFSK	ENSG00000153944	MSI2	Q96DH6	39	43	R.D(+523.05)(+135.05)YFSK.F	1	D1:A+cyclicrest:42.68;D1:A:17.01	A; A+cyclicrest	13.57	1	PF00076	IPR000504	RNA recognition motif domain	23	89			1	1	0
DHFNKK	ENSG00000155506	LARP1	Q6PKG0	925	930	R.D(+517.05)H(+111.04)FNKK.M	1	D1:C+rest:26.93;H2:C:9.34	C; C+rest	13.42	1								0	0	0
SGYAFVDCPDEHWAMK	ENSG00000159217	IGF2BP1	Q9NZI8	37	52	K.S(+112.03)(+194.00)GYAFVDC(+57.02)PDEHWAMK.A,K.S(+112.03)(+212.01)GYAFVDC(+57.02)PDEHWAMK.A,K.SGYAFVDC(+57.02)PDEHWAM(+15.99)K(+112.03)(+212.01).A,K.SGYAFVDC(+57.02)PDEHWAM(+15.99)K(+112.03)(+194.00).A	4	S1:U:0.00;S1:cyclicrest:124.08;C8:Carbamidomethylation:1000.00,S1:U:0.00;S1:rest:77.79;C8:Carbamidomethylation:1000.00,C8:Carbamidomethylation:1000.00;M15:Oxidation (M):1000.00;K16:U:0.00;K16:rest:29.74,C8:Carbamidomethylation:1000.00;M15:Oxidation (M):1000.00;K16:U:0.00;K16:cyclicrest:40.42	U; cyclicrest,U; rest	43.16,39.49,18.89,16.05	23	PF00076	IPR000504	RNA recognition motif domain	3	68			1	1	0
HGYIK	ENSG00000161016	RPL8	P62917	38	42	R.HGY(+112.03)IK(+518.03).G,R.HGY(+112.03)IK(+212.01).G	2	Y3:U:12.28;K5:U+rest:42.89,Y3:U:11.06;K5:rest:23.85	U; U+rest,U; rest	12.37,10.86	5	PF00181	IPR022666	Ribosomal Proteins L2; RNA binding domain	12	90			1	1	0
GFAFVR	ENSG00000161547	SRSF2	Q01130	56	61	R.G(+212.01)(+112.03)FAFVR.F,R.G(+500.02)F(+111.04)AFVR.F,R.GFAFVR(+111.04)(+212.01).F,R.G(+112.03)(+212.01)FAFVR.F,R.GFAFVR(+111.04)(+194.00).F,R.GFAFVR(+112.03)(+517.05).F,R.G(+112.03)(+518.03)FAFVR.F,R.GFAFVR(+112.03)(+212.01).F	8	G1:rest:46.62;G1:U:11.06,G1:U+cyclicrest:25.91;F2:C:10.11,R6:C:14.02;R6:rest:45.16,G1:U:11.06;G1:rest:46.62,R6:C:17.01;R6:cyclicrest:45.16,R6:U:14.02;R6:C+rest:30.64,G1:U:0.00;G1:U+rest:26.93,R6:U:0.00;R6:rest:23.26	U; rest,C; U+cyclicrest,C; rest,C; cyclicrest,C+rest; U,U; U+rest	17.39,14.57,13.73,13.19,13.05,12.96,12.43,12.16	19	PF00076	IPR000504	RNA recognition motif domain	16	86			1	1	0
SYGRPPPDVEGMTSLK	ENSG00000161547	SRSF2	Q01130	2	17	M.S(+42.01)YGRP(+151.05)PPDVEGMTSLK.V	1	S1:Acetylation (Protein N-term):1000.00;P5:G:30.46	G	36.84	3	PF00076	IPR000504	RNA recognition motif domain	16	86	0	19	1	1	1
VDNLTYR	ENSG00000161547	SRSF2	Q01130	18	24	K.VDNLTYR(+112.03)(+194.00).T,K.VDNLTY(+112.03)R(+212.01).T,K.VDNLTYR(+112.03)(+212.01).T	3	R7:U:0.00;R7:cyclicrest:78.19,Y6:U:10.11;R7:rest:0.00,R7:U:0.00;R7:rest:35.99	U; cyclicrest,U; rest	20.23,18.25,16.96	9	PF00076	IPR000504	RNA recognition motif domain	16	86	0	19	1	1	1
VQMARYGRPPDSHHSR	ENSG00000161547	SRSF2	Q01130	87	102	R.VQM(+15.99)A(+151.05)RYGRPPDSHHSR.R	1	M3:Oxidation (M):1000.00;A4:G:0.00	G	26.18	1						85	221	0	0	1
YGRPPDSHHSR	ENSG00000161547	SRSF2	Q01130	92	102	R.Y(+112.03)(+212.01)GRPPDSHHSR.R	1	Y1:U:0.00;Y1:rest:74.64	U; rest	20	1						85	221	0	0	1
YCFVDK	ENSG00000161847	RAVER1	E9PAU2	103	108	K.Y(+112.03)(+518.03)C(+57.02)FVDK.Y	1	Y1:U:32.28;Y1:U+rest:46.62;C2:Carbamidomethylation:1000.00	U; U+rest	16.97	2	PF00076	IPR000504	RNA recognition motif domain	77	140			1	1	0
ITGQSLGYGFVNYIDPK	ENSG00000162374	ELAVL4	B1APY8	87	103	K.I(+518.03)TGQSL(+112.03)GYGFVNYIDPK.D,K.I(+112.03)(+212.01)TGQSLGYGFVNYIDPK.D,K.I(+112.03)(+517.05)TGQSLGYGFVNYIDPK.D,K.I(+112.03)(+518.03)TGQSLGYGFVNYIDPK.D	4	I1:U+rest:61.40;L6:U:0.00,I1:U:0.00;I1:rest:65.10,I1:U:0.00;I1:C+rest:61.40,I1:U:0.00;I1:U+rest:35.41	U; U+rest,U; rest,C+rest; U	27.26,27.08,22.02,15.51	7	PF00076	IPR000504	RNA recognition motif domain	52	123			1	1	0
VIRDFNTNK	ENSG00000162374	ELAVL4	B1APY8	333	341	K.VIRDFNTNK(+112.03)(+518.03).C	1	K9:U:0.00;K9:U+rest:46.25	U; U+rest	14.64	3	PF00076	IPR000504	RNA recognition motif domain	303	373			1	1	0
GQTSTYGFLK	ENSG00000162775	RBM15	Q96T37	411	420	R.G(+112.03)(+518.03)QTSTYGFLK.F	1	G1:U:0.00;G1:U+rest:61.14	U; U+rest	14.41	1	PF00076	IPR000504	RNA recognition motif domain	375	444	409	412	1	1	1
TLFLGNLDITVTESDLR	ENSG00000162775	RBM15	Q96T37	375	391	R.T(+112.03)(+212.01)LFLGNLDITVTESDLR.R,R.T(+112.03)(+194.00)LFLGNLDITVTESDLR.R	2	T1:U:0.00;T1:rest:149.49,T1:U:0.00;T1:cyclicrest:122.77	U; rest,U; cyclicrest	36.28,30.24	4	PF00076	IPR000504	RNA recognition motif domain	375	444			1	1	0
IRDYAFVHFTSR	ENSG00000163694	RBM47	A0AV96	280	291	K.I(+194.00)R(+112.03)DYAFVHFTSR.E	1	I1:cyclicrest:57.58;R2:U:0.00	U; cyclicrest	25.48	1	PF00076	IPR000504	RNA recognition motif domain	247	311			1	1	0
LFIGGIPK	ENSG00000163694	RBM47	A0AV96	153	160	R.L(+112.03)(+212.01)FIGGIPK.M	1	L1:U:17.01;L1:rest:58.56	U; rest	18.59	3	PF00076	IPR000504	RNA recognition motif domain	152	214			1	1	0
TPGPGAQSALR	ENSG00000164587	RPS14	P62263	107	117	K.TPGP(+112.03)GAQSALR.A	1	P4:U:0.00	U	15.55	1	PF00411	IPR001971	Ribosomal protein S11	28	147	99	113	1	1	1
DLAGSIIGK	ENSG00000165119	HNRNPK	P61978	397	405	K.D(+212.01)LAG(+112.03)SIIGK.G,K.DLAG(+112.03)SIIGK(+212.01).G,K.D(+194.00)LAG(+112.03)SIIGK.G	3	D1:rest:43.76;G4:U:9.34,G4:U:8.14;K9:rest:0.00,D1:cyclicrest:26.68;G4:U:0.00	U; rest,U; cyclicrest	21.66,16.34,12.85	15	PF00013	IPR004088	K Homology domain; type 1	388	452			1	1	0
LLIHQSLAGGIIGVK	ENSG00000165119	HNRNPK	P61978	149	163	R.LLIHQSLAGG(+112.03)IIGVK.G,R.LLIHQSLAG(+112.03)GIIGVK.G,R.LLIHQSLAG(+112.03)GIIGVK(+212.01).G,R.L(+212.01)LIHQSLAG(+112.03)GIIGVK.G,R.LLIHQSLAGGI(+112.03)IGVK(+194.00).G,R.LLIHQSLAGG(+112.03)IIGVK(+212.01).G,R.LLIHQSLAG(+112.03)GIIGVK(+517.05).G,R.LLIHQSLAGGIIGVK(+112.03)(+194.00).G,R.LLIHQSLAG(+112.03)GIIGVK(+194.00).G,R.LLIHQSLAG(+111.04)GIIGVK(+518.03).G,R.L(+212.01)LIHQSLAGGI(+112.03)IGVK.G…	23	G10:U:0.00,G9:U:0.00,G9:U:0.00;K15:rest:0.00,L1:rest:89.60;G9:U:10.11,I11:U:0.00;K15:cyclicrest:99.96,G10:U:0.00;K15:rest:22.97,G9:U:0.00;K15:C+rest:0.00,K15:U:0.00;K15:cyclicrest:123.68,G9:U:0.00;K15:cyclicrest:62.41,G9:C:0.00;K15:U+rest:24.97,L1:rest:38.06;I11:U:0.00,L1:C+rest:0.00;G10:U:0.00,I11:U:0.00;K15:rest:27.00,G9:U:0.00;K15:A+rest:32.26,L1:A+rest:22.75;G9:U:0.00,G10:U:0.00;K15:C+rest:0.…	U,U; rest,U; cyclicrest,C+rest; U,C; U+rest,A+rest; U,A; U+rest,G+rest; U	35.32,30.72,29.43,25.68,25.55,23.47,22.89,22.76,21.42,19.9,19.49,19.14,18.24,17.58,17.55,17.55,16.47,16.04,15.87,15.58,13.92,13.79,12.34	56	PF00013	IPR004088	K Homology domain; type 1	146	210			1	1	0
NAGAVIGK	ENSG00000165119	HNRNPK	P61978	53	60	K.N(+212.01)AG(+112.03)AVIGK.G,K.N(+518.03)AGAVI(+135.05)GK.G,K.N(+518.03)AGAVI(+111.04)GK.G	3	N1:rest:83.89;G3:U:14.02,N1:U+rest:37.50;I6:A:0.00,N1:U+rest:37.50;I6:C:0.00	U; rest,A; U+rest,C; U+rest	24.47,15.86,14.48	10	PF00013	IPR004088	K Homology domain; type 1	44	101			1	1	0
ANMQHR	ENSG00000169045	HNRNPH1	G8JLB6	350	355	K.A(+212.01)N(+112.03)MQHR.Y,K.A(+112.03)(+212.01)NMQHR.Y	2	A1:rest:29.88;N2:U:12.28,A1:U:12.28;A1:rest:56.99	U; rest	14.35,12.74	2	PF00076	IPR000504	RNA recognition motif domain	292	355			1	1	0
EEIVQFFSGILKSLRAVELK	ENSG00000169045	HNRNPH1	G8JLB6	0	19	K.EEIVQFFSGILKSLRAVELK(+111.04)(+541.06).L	1	K20:C:0.00;K20:A+rest:48.25	A+rest; C	16.05	1	PF00076	IPR000504	RNA recognition motif domain	13	82	0	7	1	1	1
GLPFGCSK	ENSG00000169045	HNRNPH1	G8JLB6	117	124	R.G(+212.01)L(+112.03)PFGC(+57.02)SK.E,R.G(+112.03)(+212.01)LPFGC(+57.02)SK.E,R.G(+112.03)(+518.03)LPFGC(+57.02)SK.E,R.G(+112.03)(+541.06)LPFGC(+57.02)SK.E,R.G(+518.03)LPF(+151.05)GC(+57.02)SK.E,R.G(+557.06)L(+112.03)PFGC(+57.02)SK.E,R.G(+151.05)(+518.03)LPFGC(+57.02)SK.E,R.G(+518.03)L(+111.04)PFGC(+57.02)SK.E,R.G(+557.06)LPF(+151.05)GC(+57.02)SK.E	9	G1:rest:43.57;L2:U:17.01;C6:Carbamidomethylation:1000.00,G1:U:0.00;G1:rest:34.75;C6:Carbamidomethylation:1000.00,G1:U:0.00;G1:U+rest:38.64;C6:Carbamidomethylation:1000.00,G1:U:0.00;G1:A+rest:38.64;C6:Carbamidomethylation:1000.00,G1:U+rest:26.08;F4:G:15.21;C6:Carbamidomethylation:1000.00,G1:G+rest:21.15;L2:U:17.01;C6:Carbamidomethylation:1000.00,G1:G:0.00;G1:U+rest:28.95;C6:Carbamidomethylation:10…	U; rest,U; U+rest,A+rest; U,G; U+rest,G+rest; U,C; U+rest,G; G+rest	24.89,21.1,20.25,19.07,18.81,18.46,18.34,16.05,14.14	27	PF00076	IPR000504	RNA recognition motif domain	113	181			1	1	0
YIEIFK	ENSG00000169045	HNRNPH1	G8JLB6	180	185	R.Y(+112.03)(+212.01)IEIFK.S	1	Y1:U:12.28;Y1:rest:39.44	U; rest	10.93	1	PF00076	IPR000504	RNA recognition motif domain	113	181			1	1	0
YVEVFK	ENSG00000169045	HNRNPH1	G8JLB6	82	87	R.Y(+112.03)(+212.01)VEVFK.S	1	Y1:U:12.28;Y1:rest:46.87	U; rest	11.06	1	PF00076	IPR000504	RNA recognition motif domain	13	82			1	1	0
TSEVNCYR	ENSG00000169714	CNBP	P62633	153	160	K.TSEVNC(+57.02)YR(+112.03)(+212.01).C	1	C6:Carbamidomethylation:1000.00;R8:U:0.00;R8:rest:0.00	U; rest	14.77	1	PF00098	IPR001878	Zinc finger; CCHC-type	156	172			1	1	0
ANMQHR	ENSG00000169813	HNRNPF	P52597	350	355	R.A(+212.01)N(+112.03)MQHR.Y,R.A(+112.03)(+212.01)NMQHR.Y	2	A1:rest:29.88;N2:U:12.28,A1:U:12.28;A1:rest:56.99	U; rest	14.35,12.74	2	PF00076	IPR000504	RNA recognition motif domain	292	356			1	1	0
GLPFGCTK	ENSG00000169813	HNRNPF	P52597	117	124	R.G(+212.01)L(+112.03)PFGC(+57.02)TK.E	1	G1:rest:32.83;L2:U:17.01;C6:Carbamidomethylation:1000.00	U; rest	18.57	2	PF00076	IPR000504	RNA recognition motif domain	113	181			1	1	0
YIEVFK	ENSG00000169813	HNRNPF	P52597	82	87	R.Y(+212.01)I(+112.03)EVFK.S	1	Y1:rest:23.70;I2:U:17.01	U; rest	14.08	1								0	0	0
GFAFVTFDDHDTVDK	ENSG00000170144	HNRNPA3	P51991	168	182	R.G(+112.03)(+194.00)FAFVTFDDHDTVDK.I	1	G1:U:0.00;G1:cyclicrest:65.04	U; cyclicrest	31.74	1	PF00076	IPR000504	RNA recognition motif domain	127	191			1	1	0
GGNFGGR	ENSG00000170144	HNRNPA3	P51991	240	246	R.G(+212.01)G(+112.03)NFGGR.G	1	G1:rest:33.98;G2:U:10.11	U; rest	17.83	1						240	258	0	0	1
IETIEVMEDR	ENSG00000170144	HNRNPA3	P51991	152	161	K.IETIEVM(+112.03)EDR(+194.00).Q,K.IETIEVMEDR(+112.03)(+212.01).Q	2	M7:U:0.00;R10:cyclicrest:69.58,R10:U:0.00;R10:rest:39.12	U; cyclicrest,U; rest	17.17,12.16	5	PF00076	IPR000504	RNA recognition motif domain	127	191			1	1	0
IFVGGIK	ENSG00000170144	HNRNPA3	P51991	128	134	K.I(+112.03)(+212.01)FVGGIK.E	1	I1:U:1000.00;I1:rest:1000.00	U; rest	14.87	26	PF00076	IPR000504	RNA recognition motif domain	127	191			1	1	0
KIFVGGIK	ENSG00000170144	HNRNPA3	P51991	127	134	K.K(+112.03)(+518.03)IFVGGIK.E,K.K(+212.01)(+112.03)IFVGGIK.E,K.K(+112.03)(+212.01)IFVGGIK.E,K.K(+112.03)(+541.06)IFVGGIK.E	4	K1:U:1000.00;K1:U+rest:1000.00,K1:rest:81.81;K1:U:9.34,K1:U:1000.00;K1:rest:1000.00,K1:U:1000.00;K1:A+rest:1000.00	U; U+rest,U; rest,A+rest; U	16.3,16.25,12.09,10.77	10	PF00076	IPR000504	RNA recognition motif domain	127	191			1	1	0
LFIGGLSFETTDDSLR	ENSG00000170144	HNRNPA3	P51991	37	52	K.L(+112.03)(+212.01)FIGGLSFETTDDSLR.E,K.L(+112.03)(+194.00)FIGGLSFETTDDSLR.E	2	L1:U:0.00;L1:rest:135.15,L1:U:0.00;L1:cyclicrest:135.15	U; rest,U; cyclicrest	29.81,20.74	6	PF00076	IPR000504	RNA recognition motif domain	36	94			1	1	0
RGFAFVTFDDHDTVDK	ENSG00000170144	HNRNPA3	P51991	167	182	K.R(+112.03)(+194.00)GFAFVTFDDHDTVDK.I,K.R(+194.00)GF(+112.03)AFVTFDDHDTVDK.I,K.RGFAFVTFDDHDTVDK(+112.03)(+212.01).I	3	R1:U:0.00;R1:cyclicrest:142.24,R1:cyclicrest:149.42;F3:U:0.00,K16:U:14.04;K16:rest:82.16	U; cyclicrest,U; rest	35.17,33.08,22.31	3	PF00076	IPR000504	RNA recognition motif domain	127	191			1	1	0
AFFSEVER	ENSG00000170515	PA2G4	Q9UQ80	264	271	R.A(+112.03)(+517.05)FFSEVER.R	1	A1:U:11.06;A1:C+rest:63.15	C+rest; U	14	3								0	0	0
GFAFVTFESPADAK	ENSG00000170748	RBMXL2	O75526	50	63	R.G(+112.03)(+212.01)FAFVTFESPADAK.A	1	G1:U:0.00;G1:rest:67.58	U; rest	33.97	2	PF00076	IPR000504	RNA recognition motif domain	9	80	58	392	1	1	1
IVEVLLMK	ENSG00000170748	RBMXL2	O75526	34	41	R.IVEVLLMK(+112.03)(+194.00).D,R.IVEVLLMK(+112.03)(+212.01).D	2	K8:U:0.00;K8:cyclicrest:95.63,K8:U:0.00;K8:rest:0.00	U; cyclicrest,U; rest	16.14,15.95	2	PF00076	IPR000504	RNA recognition motif domain	9	80			1	1	0
EIETYHNLLEGGQEDFESSGAGKIGLGGR	ENSG00000171403	KRT9	K7EQQ3	217	245	K.EIETYHNLLEGGQEDFESSGAGKIGLGGR(+112.03)(+523.05).G	1	R29:U:0.00;R29:A+cyclicrest:27.77	A+cyclicrest; U	16.57,16.57	2	PF00038	IPR001664	Intermediate filament protein	1	230	225	390	1	0	1
ILPKPTR	ENSG00000171863	RPS7	P62081	100	106	R.I(+518.03)LP(+112.03)KPTR.K,R.ILP(+112.03)KPTR.K	2	I1:U+rest:38.89;P3:U:11.06,P3:U:12.28	U; U+rest,U	18.68,14.86	3	PF01251	IPR000554	Ribosomal protein S7e	6	191	100	121	1	1	1
SRTLTAVHDAILEDLVFPSEIVGK	ENSG00000171863	RPS7	P62081	119	142	R.S(+112.03)(+518.03)RTLTAVHDAILEDLVFPSEIVGK.R	1	S1:U:0.00;S1:U+rest:103.52	U; U+rest	30.29	2	PF01251	IPR000554	Ribosomal protein S7e	6	191	100	121	1	1	1
TLTAVHDAILEDLVFPSEIVGK	ENSG00000171863	RPS7	P62081	121	142	R.T(+212.01)L(+112.03)TAVHDAILEDLVFPSEIVGK.R,R.T(+112.03)(+518.03)LTAVHDAILEDLVFPSEIVGK.R,R.T(+112.03)(+212.01)LTAVHDAILEDLVFPSEIVGK.R	3	T1:rest:62.09;L2:U:0.00,T1:U:0.00;T1:U+rest:34.40,T1:U:0.00;T1:rest:67.42	U; rest,U; U+rest	30.37,25.25,18.99	3	PF01251	IPR000554	Ribosomal protein S7e	6	191	100	121	1	1	1
LFIGNLPR	ENSG00000173933	RBM4	Q9BWF3	4	11	K.L(+112.03)(+212.01)FIGNLPR.E	1	L1:U:11.06;L1:rest:63.15	U; rest	19.34	4	PF00076	IPR000504	RNA recognition motif domain	3	64			1	1	0
NYGFVHIEDK	ENSG00000173933	RBM4	Q9BWF3	36	45	K.N(+112.03)(+194.00)YGFVHIEDK.T,K.N(+112.03)(+212.01)YGFVHIEDK.T	2	N1:U:11.06;N1:cyclicrest:114.67,N1:U:14.02;N1:rest:59.71	U; cyclicrest,U; rest	23.41,23.22	6	PF00076	IPR000504	RNA recognition motif domain	3	64			1	1	0
GFAFVTFESPADAK	ENSG00000175718	RBMXL3	Q8N7X1	50	63	R.G(+112.03)(+212.01)FAFVTFESPADAK.A	1	G1:U:0.00;G1:rest:67.58	U; rest	33.97	2	PF00076	IPR000504	RNA recognition motif domain	9	79			1	1	0
SVFVGNIPYEATEEQLK	ENSG00000177613	CSTF2T	Q9H0L4	17	33	R.S(+112.03)(+194.00)VFVGNIPYEATEEQLK.D,R.S(+112.03)(+212.01)VFVGNIPYEATEEQLK.D	2	S1:U:0.00;S1:cyclicrest:90.71,S1:U:0.00;S1:rest:106.75	U; cyclicrest,U; rest	37.17,33.69	2	PF00076	IPR000504	RNA recognition motif domain	17	88			1	1	0
KLFVGGLK	ENSG00000177733	HNRNPA0	Q13151	99	106	K.K(+112.03)(+518.03)LFVGGLK.G,K.K(+212.01)(+112.03)LFVGGLK.G,K.K(+112.03)(+212.01)LFVGGLK.G,K.K(+112.03)(+541.06)LFVGGLK.G	4	K1:U:1000.00;K1:U+rest:1000.00,K1:rest:81.81;K1:U:9.34,K1:U:1000.00;K1:rest:1000.00,K1:U:1000.00;K1:A+rest:1000.00	U; U+rest,U; rest,A+rest; U	16.3,16.12,12.09,10.77	10	PF00076	IPR000504	RNA recognition motif domain	99	157			1	1	0
LFIGGLNVQTSESGLR	ENSG00000177733	HNRNPA0	Q13151	9	24	K.L(+112.03)(+212.01)FIGGLNVQTSESGLR.G,K.L(+212.01)F(+112.03)IGGLNVQTSESGLR.G	2	L1:U:0.00;L1:rest:108.83,L1:rest:108.83;F2:U:40.00	U; rest	30.67,28.9	3	PF00076	IPR000504	RNA recognition motif domain	8	69			1	1	0
LFVGGLK	ENSG00000177733	HNRNPA0	Q13151	100	106	K.L(+112.03)(+212.01)FVGGLK.G	1	L1:U:1000.00;L1:rest:1000.00	U; rest	14.87	26	PF00076	IPR000504	RNA recognition motif domain	99	157			1	1	0
MASNVTNKMDPHSMNSRVFIGNLNTLVVK	ENSG00000179172	HNRNPCL1	O60812	1	29	M(+523.05)ASNVTNKMDPHS(+151.05)MNSRVFIGNLNTLVVK.K	1	M1:A+cyclicrest:52.26;S13:G:0.00	A+cyclicrest; G	26.26	1	PF00076	IPR000504	RNA recognition motif domain	17	79	0	13	1	1	1
QRLSGNTSRR	ENSG00000179172	HNRNPCL1	O60812	146	155	R.Q(+151.05)(+523.05)RLSGNTSRR.G	1	Q1:G:1000.00;Q1:A+cyclicrest:1000.00	A+cyclicrest; G	11.16	1						127	185	0	0	1
SGFNSK	ENSG00000179172	HNRNPCL1	O60812	158	163	K.S(+112.03)(+212.01)GFNSK.S	1	S1:U:17.01;S1:rest:45.16	U; rest	10.8	1						127	185	0	0	1
VFIGNLNTLVVK	ENSG00000179172	HNRNPCL1	O60812	18	29	R.V(+112.03)(+518.03)FIGNLNTLVVK.K,R.V(+112.03)(+212.01)FIGNLNTLVVK.K,R.V(+212.01)F(+112.03)IGNLNTLVVK.K,R.V(+112.03)(+194.00)FIGNLNTLVVK.K,R.V(+518.03)F(+112.03)IGNLNTLVVK.K,R.V(+824.06)F(+112.03)IGNLNTLVVK.K,R.V(+112.03)(+824.06)FIGNLNTLVVK.K,R.V(+112.03)FIGNLNTLVVK.K,R.V(+112.03)(+541.06)FIGNLNTLVVK.K,R.V(+212.01)FIGN(+112.03)LNTLVVK.K,R.V(+112.03)(+517.05)FIGNLNTLVVK.K,R.VFIGN(+112.03)LNTLVVK…	14	V1:U:12.28;V1:U+rest:100.67,V1:U:10.11;V1:rest:78.25,V1:rest:67.73;F2:U:33.98,V1:U:10.11;V1:cyclicrest:79.94,V1:U+rest:81.27;F2:U:17.01,V1:UU+rest:67.73;F2:U:17.01,V1:U:11.06;V1:UU+rest:99.02,V1:U:0.00,V1:U:0.00;V1:A+rest:67.38,V1:rest:58.85;N5:U:11.67,V1:U:0.00;V1:C+rest:67.38,N5:U:0.00,V1:G:0.00;V1:U+rest:60.81,V1:U:0.00;V1:U+cyclicrest:62.51	U; U+rest,U; rest,U; cyclicrest,U; UU+rest,U,A+rest; U,C+rest; U,G; U+rest,U; U+cyclicrest	32.14,31.71,31.37,30.11,29.45,29.12,28.95,28.7,28.13,24.67,24.08,21.95,21.39,15.57	390	PF00076	IPR000504	RNA recognition motif domain	17	79			1	1	0
MASNVTNKMDPHSMNSRVFIGNLNTLVVK	ENSG00000179412	HNRNPCL4	P0DMR1	1	29	M(+523.05)ASNVTNKMDPHS(+151.05)MNSRVFIGNLNTLVVK.K	1	M1:A+cyclicrest:52.26;S13:G:0.00	A+cyclicrest; G	26.26	1	PF00076	IPR000504	RNA recognition motif domain	17	79			1	1	0
SGFNSK	ENSG00000179412	HNRNPCL4	P0DMR1	158	163	K.S(+112.03)(+212.01)GFNSK.S	1	S1:U:17.01;S1:rest:45.16	U; rest	10.8	1								0	0	0
VFIGNLNTLVVK	ENSG00000179412	HNRNPCL4	P0DMR1	18	29	R.V(+112.03)(+518.03)FIGNLNTLVVK.K,R.V(+112.03)(+212.01)FIGNLNTLVVK.K,R.V(+212.01)F(+112.03)IGNLNTLVVK.K,R.V(+112.03)(+194.00)FIGNLNTLVVK.K,R.V(+518.03)F(+112.03)IGNLNTLVVK.K,R.V(+824.06)F(+112.03)IGNLNTLVVK.K,R.V(+112.03)(+824.06)FIGNLNTLVVK.K,R.V(+112.03)FIGNLNTLVVK.K,R.V(+112.03)(+541.06)FIGNLNTLVVK.K,R.V(+212.01)FIGN(+112.03)LNTLVVK.K,R.V(+112.03)(+517.05)FIGNLNTLVVK.K,R.VFIGN(+112.03)LNTLVVK…	14	V1:U:12.28;V1:U+rest:100.67,V1:U:10.11;V1:rest:78.25,V1:rest:67.73;F2:U:33.98,V1:U:10.11;V1:cyclicrest:79.94,V1:U+rest:81.27;F2:U:17.01,V1:UU+rest:67.73;F2:U:17.01,V1:U:11.06;V1:UU+rest:99.02,V1:U:0.00,V1:U:0.00;V1:A+rest:67.38,V1:rest:58.85;N5:U:11.67,V1:U:0.00;V1:C+rest:67.38,N5:U:0.00,V1:G:0.00;V1:U+rest:60.81,V1:U:0.00;V1:U+cyclicrest:62.51	U; U+rest,U; rest,U; cyclicrest,U; UU+rest,U,A+rest; U,C+rest; U,G; U+rest,U; U+cyclicrest	32.14,31.71,31.37,30.11,29.45,29.12,28.95,28.7,28.13,24.67,24.08,21.95,21.39,15.57	390	PF00076	IPR000504	RNA recognition motif domain	17	79			1	1	0
MLLHR	ENSG00000179912	R3HDM2	B5MCU0	202	206	R.M(+194.00)(+112.03)LLHR.V	1	M1:cyclicrest:87.62;M1:U:14.02	U; cyclicrest	11.11	1	PF01424	IPR001374	R3H domain	170	217			1	1	0
GFAFVEYEVPEAAQLALEQMNSVMLGGR	ENSG00000179950	PUF60	Q9UHX1	171	198	K.G(+112.03)(+212.01)FAFVEYEVPEAAQLALEQMNSVMLGGR.N,K.G(+111.04)(+212.01)FAFVEYEVPEAAQLALEQMNSVMLGGR.N	2	G1:U:0.00;G1:rest:110.93,G1:C:0.00;G1:rest:110.93	U; rest,C; rest	42.14,29.28	2	PF00076	IPR000504	RNA recognition motif domain	130	201			1	1	0
VYVGSIYYELGEDTIR	ENSG00000179950	PUF60	Q9UHX1	131	146	R.V(+212.01)YVGSIYY(+112.03)ELGEDTIR.Q,R.VYVGSIYYELGEDTIR(+112.03)(+194.00).Q	2	V1:rest:64.19;Y8:U:9.34,R16:U:0.00;R16:cyclicrest:63.16	U; rest,U; cyclicrest	26.98,20.72	4	PF00076	IPR000504	RNA recognition motif domain	130	201			1	1	0
GFAFIQLSTIEAAQLLQILQALHPPLTIDGK	ENSG00000182872	RBM10	P98175	0	30	R.G(+112.03)(+194.00)FAFIQLSTIEAAQLLQILQALHPPLTIDGK.T,R.G(+112.03)(+212.01)FAFIQLSTIEAAQLLQILQALHPPLTIDGK.T	2	G1:U:0.00;G1:cyclicrest:58.06,G1:U:0.00;G1:rest:55.40	U; cyclicrest,U; rest	40.53,28.74	2						0	135	0	0	1
LVVPASQCGSLIGK	ENSG00000183570	PCBP3	P57721	134	147	R.L(+499.04)V(+111.04)VPASQC(+57.02)GSLIGK.G	1	L1:C+cyclicrest:24.74;V2:C:0.00;C8:Carbamidomethylation:1000.00	C; C+cyclicrest	13.33	1	PF00013	IPR004088	K Homology domain; type 1	130	194			1	1	0
PPVTLRLVVPASQCGSLIGK	ENSG00000183570	PCBP3	P57721	128	147	K.P(+517.05)PVTLRLVVPASQ(+111.04)C(+57.02)GSLIGK.G	1	P1:C+rest:21.18;Q13:C:0.00;C14:Carbamidomethylation:1000.00	C; C+rest	13.98	1	PF00013	IPR004088	K Homology domain; type 1	130	194	119	129	1	1	1
LLVSNLDFGVSDADIQELFAEFGTLK	ENSG00000183684	ALYREF	Q86V81	108	133	K.L(+112.03)(+523.05)LVSNLDFGVSDADIQELFAEFGTLK.K,K.L(+112.03)(+212.01)LVSNLDFGVSDADIQELFAEFGTLK.K,K.L(+112.03)(+557.06)LVSNLDFGVSDADIQELFAEFGTLK.K,K.L(+112.03)(+194.00)LVSNLDFGVSDADIQELFAEFGTLK.K,K.L(+151.05)(+517.05)LVSNLDFGVSDADIQELFAEFGTLK.K,K.L(+151.05)(+523.05)LVSNLDFGVSDADIQELFAEFGTLK.K,K.L(+517.05)LVSNLDF(+151.05)GVSDADIQELFAEFGTLK.K,K.L(+151.05)(+539.05)LVSNLDFGVSDADIQELFAEFGTLK.K,K.L(+15…	22	L1:U:0.00;L1:A+cyclicrest:115.83,L1:U:0.00;L1:rest:115.83,L1:U:0.00;L1:G+rest:87.62,L1:U:0.00;L1:cyclicrest:115.83,L1:G:0.00;L1:C+rest:87.62,L1:G:0.00;L1:A+cyclicrest:62.83,L1:C+rest:97.24;F8:G:12.28,L1:G:0.00;L1:G+cyclicrest:61.64,L1:G:0.00;L1:U+rest:74.33,L1:rest:101.47;F8:U:0.00,L1:rest:113.22;L2:U:0.00,L1:cyclicrest:70.29;V10:U:0.00,L1:A+rest:78.50;F8:G:0.00,L1:U+rest:90.98;D7:G:0.00,L1:rest:…	A+cyclicrest; U,U; rest,G+rest; U,U; cyclicrest,C+rest; G,A+cyclicrest; G,G; G+cyclicrest,G; U+rest,A+rest; G,G; rest,G+cyclicrest; U,G; G+rest,A; U+rest,AA+cyclicrest; G,A+rest; U	50.06,46.18,42.78,41.58,40.75,36.48,35.02,32.83,32.56,30.89,30.74,30.67,28.22,27.58,27.36,26.91,26.19,25.32,24.67,22.41,18.95,16.96	66	PF00076	IPR000504	RNA recognition motif domain	107	176			1	1	0
NRPAPYSRPK	ENSG00000183684	ALYREF	Q86V81	72	81	R.N(+212.01)RPAPY(+112.03)SRPK.Q	1	N1:rest:28.25;Y6:U:12.28	U; rest	15.24	1						0	90	0	0	1
VFIGNLNTAIVK	ENSG00000184672	RALYL	Q86SE5	23	34	R.V(+112.03)(+212.01)FIGNLNTAIVK.K,R.V(+112.03)(+518.03)FIGNLNTAIVK.K	2	V1:U:1000.00;V1:rest:1000.00,V1:U:1000.00;V1:U+rest:1000.00	U; rest,U; U+rest	30.84,30.59	20	PF00076	IPR000504	RNA recognition motif domain	22	85			1	1	0
SGVGNVFIK	ENSG00000186288	PABPC1L2A	Q5JQF8	87	95	K.S(+112.03)(+212.01)GVGNVFIK.N	1	S1:U:14.02;S1:rest:58.70	U; rest	15.43	1	PF00076	IPR000504	RNA recognition motif domain	91	159			1	1	0
EGSPLDIPVDVFVHQSK	ENSG00000187772	LIN28B	Q6ZN17	52	68	R.E(+212.01)G(+112.03)SPLDIPVDVFVHQSK.L	1	E1:rest:70.08;G2:U:0.00	U; rest	25.6	2	PF00313	IPR002059	Cold-shock protein; DNA-binding	30	101			1	1	0
MGFGFISMINR	ENSG00000187772	LIN28B	Q6ZN17	41	51	R.M(+112.03)(+194.00)GFGFISMINR.E,R.M(+112.03)(+212.01)GFGFISMINR.E	2	M1:U:17.01;M1:cyclicrest:109.46,M1:U:12.28;M1:rest:59.20	U; cyclicrest,U; rest	31.22,23.95	4	PF00313	IPR002059	Cold-shock protein; DNA-binding	30	101			1	1	0
YLRPPNTSLFVR	ENSG00000188529	SRSF10	O75494	4	15	R.YLRPPNTSLFVR(+112.03)(+212.01).N,R.YLRPPNTSLFVR(+111.04)(+212.01).N,R.YLRPPNTSLFVR(+111.04)(+194.00).N,R.Y(+112.03)(+212.01)LRPPNTSLFVR.N,R.YLRPPNTSLFVR(+111.04)(+541.06).N,R.YLRPPNTSLFVR(+112.03)(+194.00).N	6	R12:U:11.06;R12:rest:57.58,R12:C:14.02;R12:rest:49.96,R12:C:14.02;R12:cyclicrest:33.80,Y1:U:17.01;Y1:rest:47.72,R12:C:14.02;R12:A+rest:41.98,R12:U:12.28;R12:cyclicrest:55.94	U; rest,C; rest,C; cyclicrest,A+rest; C,U; cyclicrest	29.12,24.42,19.81,19.06,18.4,17.22	17	PF00076	IPR000504	RNA recognition motif domain	11	81	0	8	1	1	1
VAYVSFGPHAGK	ENSG00000188846	RPL14	P50914	12	23	R.V(+112.03)(+212.01)AYVSFGPHAGK.L,R.V(+112.03)(+194.00)AYVSFGPHAGK.L,R.V(+194.00)(+112.03)AYVSFGPHAGK.L	3	V1:U:12.28;V1:rest:67.73,V1:U:12.28;V1:cyclicrest:73.38,V1:cyclicrest:67.38;V1:U:12.28	U; rest,U; cyclicrest	31.3,19.05,15.31	8								0	0	0
LVVPASQCGSLIGK	ENSG00000197111	PCBP2	F8VZX2	102	115	R.L(+499.04)V(+111.04)VPASQC(+57.02)GSLIGK.G	1	L1:C+cyclicrest:24.74;V2:C:0.00;C8:Carbamidomethylation:1000.00	C; C+cyclicrest	13.33	1	PF00013	IPR004088	K Homology domain; type 1	98	162			1	1	0
PPVTLRLVVPASQCGSLIGK	ENSG00000197111	PCBP2	F8VZX2	96	115	R.P(+517.05)PVTLRLVVPASQ(+111.04)C(+57.02)GSLIGK.G	1	P1:C+rest:21.18;Q13:C:0.00;C14:Carbamidomethylation:1000.00	C; C+rest	13.98	1	PF00013	IPR004088	K Homology domain; type 1	98	162	84	96	1	1	1
EYGMIYLGK	ENSG00000197157	SND1	Q7KZF4	108	116	R.E(+212.01)(+112.03)YGM(+15.99)IYLGK.D,R.E(+212.01)Y(+112.03)GMIYLGK.D	2	E1:rest:40.94;E1:U:0.00;M4:Oxidation (M):1000.00,E1:rest:63.64;Y2:U:17.01	U; rest	21.57,21.47	3	PF00565	IPR016071	Staphylococcal nuclease (SNase-like); OB-fold	49	166			1	0	0
KEKQFQK	ENSG00000197157	SND1	Q7KZF4	867	873	R.KEK(+135.05)QFQK.V	1	K3:A:10.11	A	14.05	2	PF00565	IPR016071	Staphylococcal nuclease (SNase-like); OB-fold	847	894			1	0	0
PASPATETVPAFSER	ENSG00000197157	SND1	Q7KZF4	424	438	R.PASPATETVP(+112.03)AFSER(+212.01).T,R.PASPATETVPAFS(+112.03)ER(+212.01).T	2	P10:U:0.00;R15:rest:71.93,S13:U:0.00;R15:rest:46.82	U; rest	28.69,23.73	2	PF00565	IPR016071	Staphylococcal nuclease (SNase-like); OB-fold	367	495	427	432	1	0	1
PVNAIIEHVR	ENSG00000197157	SND1	Q7KZF4	194	203	K.P(+112.03)(+212.01)VNAIIEHVR.D	1	P1:U:17.01;P1:rest:113.83	U; rest	25.83	2								0	0	0
VHFTAER	ENSG00000197157	SND1	Q7KZF4	630	636	K.V(+112.03)(+212.01)HFTAER.S,K.V(+212.01)H(+112.03)FTAER.S	2	V1:U:17.01;V1:rest:45.03,V1:rest:23.62;H2:U:17.01	U; rest	17.63,14.36	2	PF00565	IPR016071	Staphylococcal nuclease (SNase-like); OB-fold	552	659			1	0	0
VNVTVDYIRPASPATETVPAFSER	ENSG00000197157	SND1	Q7KZF4	415	438	K.VNVTVDYIRPASPATETVPAFSER(+112.03)(+194.00).T,K.V(+112.03)(+212.01)NVTVDYIRPASPATETVPAFSER.T,K.VNVTVDYIRPASPATETVPAFSER(+112.03)(+212.01).T	3	R24:U:0.00;R24:cyclicrest:103.49,V1:U:0.00;V1:rest:77.26,R24:U:0.00;R24:rest:48.48	U; cyclicrest,U; rest	28.7,22.13,20.15	6	PF00565	IPR016071	Staphylococcal nuclease (SNase-like); OB-fold	367	495	427	432	1	0	1
EVYQQQQYGSGGR	ENSG00000197451	HNRNPAB	D6RBZ0	233	245	K.E(+212.01)VY(+112.03)QQQQYGSGGR.G,K.E(+112.03)(+212.01)VYQQQQYGSGGR.G,K.E(+212.01)VYQQQQ(+112.03)YGSGGR.G	3	E1:rest:40.43;Y3:U:0.00,E1:U:0.00;E1:rest:85.25,E1:rest:37.25;Q7:U:0.00	U; rest	34.35,33.21,24.81	10						228	263	0	0	1
GFGFILFK	ENSG00000197451	HNRNPAB	D6RBZ0	112	119	R.G(+112.03)(+194.00)FGFILFK.D,R.GFGFILFK(+112.03)(+212.01).D,R.G(+112.03)(+212.01)FGFILFK.D,R.GFGFILFK(+112.03)(+523.05).D,R.GFGFILFK(+112.03)(+541.06).D	5	G1:U:0.00;G1:cyclicrest:83.89,K8:U:11.06;K8:rest:59.53,G1:U:11.06;G1:rest:93.60,K8:U:12.28;K8:A+cyclicrest:34.57,K8:U:14.02;K8:A+rest:37.50	U; cyclicrest,U; rest,A+cyclicrest; U,A+rest; U	20.45,18.98,18.96,18.2,15.77	11	PF00076	IPR000504	RNA recognition motif domain	72	139			1	1	0
GFVFITFK	ENSG00000197451	HNRNPAB	D6RBZ0	196	203	R.G(+112.03)(+212.01)FVFITFK.E,R.G(+212.01)(+112.03)FVFITFK.E,R.GFVFITFK(+112.03)(+212.01).E,R.G(+112.03)(+194.00)FVFITFK.E,R.G(+112.03)(+541.06)FVFITFK.E	5	G1:U:11.06;G1:rest:63.15,G1:rest:64.58;G1:U:10.11,K8:U:9.34;K8:rest:53.40,G1:U:0.00;G1:cyclicrest:67.12,G1:U:0.00;G1:A+rest:38.64	U; rest,U; cyclicrest,A+rest; U	20.95,18.64,18.38,15.01,14.98	11	PF00076	IPR000504	RNA recognition motif domain	155	215			1	1	0
IFVGGLNPEATEEK	ENSG00000197451	HNRNPAB	D6RBZ0	156	169	K.I(+112.03)(+212.01)FVGGLNPEATEEK.I,K.I(+112.03)(+194.00)FVGGLNPEATEEK.I	2	I1:U:0.00;I1:rest:52.58,I1:U:0.00;I1:cyclicrest:87.85	U; rest,U; cyclicrest	34.22,27.24	12	PF00076	IPR000504	RNA recognition motif domain	155	215			1	1	0
MFVGGLSWDTSK	ENSG00000197451	HNRNPAB	D6RBZ0	72	83	K.M(+112.03)(+212.01)FVGGLSWDTSK.K	1	M1:U:17.01;M1:rest:88.25	U; rest	26.81	3	PF00076	IPR000504	RNA recognition motif domain	72	139			1	1	0
FRPAGAAPRPPPK	ENSG00000197728	RPS26	P62854	101	113	R.F(+194.00)R(+112.03)PAGAAPRPPPK.P,R.F(+212.01)R(+112.03)PAGAAPRPPPK.P,R.F(+112.03)(+194.00)RPAGAAPRPPPK.P,R.F(+112.03)(+212.01)RPAGAAPRPPPK.P,R.F(+112.03)(+518.03)RPAGAAPRPPPK.P,R.F(+518.03)R(+112.03)PAGAAPRPPPK.P	6	F1:cyclicrest:99.65;R2:U:10.11,F1:rest:63.99;R2:U:14.02,F1:U:0.00;F1:cyclicrest:69.38,F1:U:8.14;F1:rest:73.89,F1:U:0.00;F1:U+rest:27.62,F1:U+rest:33.74;R2:U:17.01	U; cyclicrest,U; rest,U; U+rest	28.49,25.06,21.73,21.58,15.15,14.09	10	PF01283	IPR000892	Ribosomal protein S26e	0	103	81	115	1	1	1
LHYCVSCAIHSK	ENSG00000197728	RPS26	P62854	71	82	K.L(+212.01)HY(+112.03)C(+57.02)VSC(+57.02)AIHSK.V,K.L(+212.01)H(+112.03)YC(+57.02)VSC(+57.02)AIHSK.V,K.L(+194.00)H(+112.03)YC(+57.02)VSC(+57.02)AIHSK.V,K.L(+112.03)(+194.00)HYC(+57.02)VSC(+57.02)AIHSK.V	4	L1:rest:73.61;Y3:U:17.01;C4:Carbamidomethylation:1000.00;C7:Carbamidomethylation:1000.00,L1:rest:156.03;H2:U:0.00;C4:Carbamidomethylation:1000.00;C7:Carbamidomethylation:1000.00,L1:cyclicrest:131.29;H2:U:0.00;C4:Carbamidomethylation:1000.00;C7:Carbamidomethylation:1000.00,L1:U:0.00;L1:cyclicrest:176.98;C4:Carbamidomethylation:1000.00;C7:Carbamidomethylation:1000.00	U; rest,U; cyclicrest	34.85,34.74,34.3,31.44	7	PF01283	IPR000892	Ribosomal protein S26e	0	103	81	115	1	1	1
SSFFSDR	ENSG00000215301	DDX3X	O00571	82	88	K.S(+112.03)(+212.01)SFFSDR.G	1	S1:U:17.01;S1:rest:53.33	U; rest	15.39	1						17	151	0	0	1
IFVGNVSAACTSQELR	ENSG00000239306	RBM14	Q96PK6	81	96	K.I(+112.03)(+212.01)FVGNVSAAC(+57.02)TSQELR.S	1	I1:U:0.00;I1:rest:66.48;C10:Carbamidomethylation:1000.00	U; rest	36.08	1	PF00076	IPR000504	RNA recognition motif domain	80	142			1	1	0
QFAFVHMR	ENSG00000239306	RBM14	Q96PK6	36	43	K.Q(+112.03)(+194.00)FAFVHMR.E	1	Q1:U:11.06;Q1:cyclicrest:67.12	U; cyclicrest	21.81	2	PF00076	IPR000504	RNA recognition motif domain	2	60			1	1	0
HLPGAFFLGAER	ENSG00000247315	ZCCHC3	Q9NUD5	313	324	R.H(+112.03)(+194.00)LPGAFFLGAER.G	1	H1:U:14.02;H1:cyclicrest:73.38	U; cyclicrest	12.35	1								0	0	0
IFVGNVSAACTSQELR	ENSG00000248643	RBM14-RBM4	A0A0A0MSL8	81	96	K.I(+112.03)(+212.01)FVGNVSAAC(+57.02)TSQELR.S	1	I1:U:0.00;I1:rest:66.48;C10:Carbamidomethylation:1000.00	U; rest	36.08	1	PF00076	IPR000504	RNA recognition motif domain	80	113			1	1	0
QFAFVHMR	ENSG00000248643	RBM14-RBM4	A0A0A0MSL8	36	43	K.Q(+112.03)(+194.00)FAFVHMR.E	1	Q1:U:11.06;Q1:cyclicrest:67.12	U; cyclicrest	21.81	2	PF00076	IPR000504	RNA recognition motif domain	2	60			1	1	0
CGAALAGHQLIR	ENSG00000253729	PRKDC	P78527	25	36	R.CGA(+112.03)ALAGHQLIR.G,R.C(+112.03)GAALAGHQLIR.G	2	A3:U:0.00,C1:U:0.00	U	50.23,47.0	2								0	0	0
NLFIGNLDHSVSEVELR	ENSG00000259956	RBM15B	Q8NDT2	338	354	R.N(+112.03)(+194.00)LFIGNLDHSVSEVELR.R,R.N(+112.03)(+212.01)LFIGNLDHSVSEVELR.R	2	N1:U:0.00;N1:cyclicrest:149.49,N1:U:0.00;N1:rest:117.16	U; cyclicrest,U; rest	34.26,32.07	3	PF00076	IPR000504	RNA recognition motif domain	338	408			1	1	0
MASNVTNKMDPHSMNSRVFIGNLNTLVVK	ENSG00000273865	HNRNPCL4	A0A0G2JPF8	1	29	M(+523.05)ASNVTNKMDPHS(+151.05)MNSRVFIGNLNTLVVK.K	1	M1:A+cyclicrest:52.26;S13:G:0.00	A+cyclicrest; G	26.26	1	PF00076	IPR000504	RNA recognition motif domain	17	79			1	1	0
SGFNSK	ENSG00000273865	HNRNPCL4	A0A0G2JPF8	158	163	K.S(+112.03)(+212.01)GFNSK.S	1	S1:U:17.01;S1:rest:45.16	U; rest	10.8	1								0	0	0
VFIGNLNTLVVK	ENSG00000273865	HNRNPCL4	A0A0G2JPF8	18	29	R.V(+112.03)(+518.03)FIGNLNTLVVK.K,R.V(+112.03)(+212.01)FIGNLNTLVVK.K,R.V(+212.01)F(+112.03)IGNLNTLVVK.K,R.V(+112.03)(+194.00)FIGNLNTLVVK.K,R.V(+518.03)F(+112.03)IGNLNTLVVK.K,R.V(+824.06)F(+112.03)IGNLNTLVVK.K,R.V(+112.03)(+824.06)FIGNLNTLVVK.K,R.V(+112.03)FIGNLNTLVVK.K,R.V(+112.03)(+541.06)FIGNLNTLVVK.K,R.V(+212.01)FIGN(+112.03)LNTLVVK.K,R.V(+112.03)(+517.05)FIGNLNTLVVK.K,R.VFIGN(+112.03)LNTLVVK…	14	V1:U:12.28;V1:U+rest:100.67,V1:U:10.11;V1:rest:78.25,V1:rest:67.73;F2:U:33.98,V1:U:10.11;V1:cyclicrest:79.94,V1:U+rest:81.27;F2:U:17.01,V1:UU+rest:67.73;F2:U:17.01,V1:U:11.06;V1:UU+rest:99.02,V1:U:0.00,V1:U:0.00;V1:A+rest:67.38,V1:rest:58.85;N5:U:11.67,V1:U:0.00;V1:C+rest:67.38,N5:U:0.00,V1:G:0.00;V1:U+rest:60.81,V1:U:0.00;V1:U+cyclicrest:62.51	U; U+rest,U; rest,U; cyclicrest,U; UU+rest,U,A+rest; U,C+rest; U,G; U+rest,U; U+cyclicrest	32.14,31.71,31.37,30.11,29.45,29.12,28.95,28.7,28.13,24.67,24.08,21.95,21.39,15.57	390	PF00076	IPR000504	RNA recognition motif domain	17	79			1	1	0
GFAFVEYEVPEAAQLALEQMNSVMLGGR	ENSG00000274081	PUF60	A0A0J9YXX5	163	190	K.G(+112.03)(+212.01)FAFVEYEVPEAAQLALEQMNSVMLGGR.N,K.G(+111.04)(+212.01)FAFVEYEVPEAAQLALEQMNSVMLGGR.N	2	G1:U:0.00;G1:rest:110.93,G1:C:0.00;G1:rest:110.93	U; rest,C; rest	42.14,29.28,42.14,29.28,42.14,29.28	6	PF00076	IPR000504	RNA recognition motif domain	122	193			1	1	0
VYVGSIYYELGEDTIR	ENSG00000274081	PUF60	A0A0J9YXX5	123	138	R.V(+212.01)YVGSIYY(+112.03)ELGEDTIR.Q,R.VYVGSIYYELGEDTIR(+112.03)(+194.00).Q	2	V1:rest:64.19;Y8:U:9.34,R16:U:0.00;R16:cyclicrest:63.16	U; rest,U; cyclicrest	26.98,20.72,26.98,20.72,26.98,20.72	12	PF00076	IPR000504	RNA recognition motif domain	122	193			1	1	0
YQLLQLVEPFGVISNHLILNK	ENSG00000280987	MATR3	A8MXP9	413	433	R.Y(+112.03)(+212.01)QLLQLVEPFGVISNHLILNK.I	1	Y1:U:0.00;Y1:rest:93.52	U; rest	31.12	1								0	0	0
MASNVTNKMDPHSMNSRVFIGNLNTLVVK	ENSG00000283292	HNRNPCL3	B7ZW38	1	29	M(+523.05)ASNVTNKMDPHS(+151.05)MNSRVFIGNLNTLVVK.K	1	M1:A+cyclicrest:52.26;S13:G:0.00	A+cyclicrest; G	26.26	1	PF00076	IPR000504	RNA recognition motif domain	17	79	0	9	1	1	1
SGFNSK	ENSG00000283292	HNRNPCL3	B7ZW38	158	163	K.S(+112.03)(+212.01)GFNSK.S	1	S1:U:17.01;S1:rest:45.16	U; rest	10.8	1						130	185	0	0	1
VFIGNLNTLVVK	ENSG00000283292	HNRNPCL3	B7ZW38	18	29	R.V(+112.03)(+518.03)FIGNLNTLVVK.K,R.V(+112.03)(+212.01)FIGNLNTLVVK.K,R.V(+212.01)F(+112.03)IGNLNTLVVK.K,R.V(+112.03)(+194.00)FIGNLNTLVVK.K,R.V(+518.03)F(+112.03)IGNLNTLVVK.K,R.V(+824.06)F(+112.03)IGNLNTLVVK.K,R.V(+112.03)(+824.06)FIGNLNTLVVK.K,R.V(+112.03)FIGNLNTLVVK.K,R.V(+112.03)(+541.06)FIGNLNTLVVK.K,R.V(+212.01)FIGN(+112.03)LNTLVVK.K,R.V(+112.03)(+517.05)FIGNLNTLVVK.K,R.VFIGN(+112.03)LNTLVVK…	14	V1:U:12.28;V1:U+rest:100.67,V1:U:10.11;V1:rest:78.25,V1:rest:67.73;F2:U:33.98,V1:U:10.11;V1:cyclicrest:79.94,V1:U+rest:81.27;F2:U:17.01,V1:UU+rest:67.73;F2:U:17.01,V1:U:11.06;V1:UU+rest:99.02,V1:U:0.00,V1:U:0.00;V1:A+rest:67.38,V1:rest:58.85;N5:U:11.67,V1:U:0.00;V1:C+rest:67.38,N5:U:0.00,V1:G:0.00;V1:U+rest:60.81,V1:U:0.00;V1:U+cyclicrest:62.51	U; U+rest,U; rest,U; cyclicrest,U; UU+rest,U,A+rest; U,C+rest; U,G; U+rest,U; U+cyclicrest	32.14,31.71,31.37,30.11,29.45,29.12,28.95,28.7,28.13,24.67,24.08,21.95,21.39,15.57	390	PF00076	IPR000504	RNA recognition motif domain	17	79			1	1	0
