# Supplementary material for: CAPRI enables comparison of evolutionarily conserved RNA interacting regions
Source: Nat Commun. 2019 Jun 18;10:2682. doi: 10.1038/s41467-019-10585-3 (PMC6581911; doi:10.1038/s41467-019-10585-3)
Supplement: Supplementary file 13 — Supplementary Data 10 [file 41467_2019_10585_MOESM13_ESM.xlsx]

## Sheet: Human CAPRI peptides
Panhale et al Supplementary Data 10
Human CAPRI peptides with information about overlaps with Pfam domains.
Legend
CAPRI-peptide	CAPRI peptide sequence.
gene_id	Ensembl gene ID
gene_name	gene name
uniprot_id	Uniprot ID with maximum number of peptides amongst the other uniprot IDs for the same gene
num_gene_hits	Number of gene ids the peptides maps to
XL-peptide_start	Start position of the XL-peptide in the Uniprot sequence
XL-peptide_end	End position of the XL-peptide in the Uniprot sequence
ADJ-peptide_start	Start position of the ADJ-peptide in the Uniprot sequence
ADJ-peptide_end	End position of the ADJ-peptide in the Uniprot sequence
sorted_RNA_PTMs	RNA-PTMs detected for each of the XL-peptides separated by a comma
num_Spectra	total number of spectra identified
pfam_domain_ids	Pfam domain IDs ovelapping with the XL-peptide
pfam_interpro_ids	Interpro IDs corresponding to the Pfam domain Id ovelapping with the XL-peptide
pfam_domain_names	Pfam domain names ovelapping with the XL-peptide
pfam_start	Start position of the Pfam domains in the Uniprot ID
pfam_end	End position of the Pfam domains in the Uniprot IDs
disorder_start	If overlapping with disordered regions, start position of the disordered region in the Uniprot ID
disorder_end	If overlapping with disordered regions, end position of the disordered region in the Uniprot ID
overlap_with_pfam	1: If the ADJ-peptide overlaps with Pfam domains, 0: If there is no overlap
overlap_with_RBD_pfam	1: If the ADJ-peptide overlaps with RBD Pfam domains, 0: If there is no overlap
overlap_with_disorder	1: If the ADJ-peptide overlaps with disordered regions, 0: If there is no overlap
novel	1: If the CAPRI-peptide does not overlap with RBD Pfam domains, 0: If CAPRI-peptide overlaps with RBD Pfam domains
novel_IDR	1: If the Novel CAPRI-peptide overlaps with disordered regions but not with Pfam domains, 0: all other cases
novel_globular	1: If the Novel CAPRI-peptide does not overlap with a disordered regions, 0: all other cases
novel_pfam	1: If the Novel CAPRI-peptide overlaps with Pfam domain, 0: all other cases
CAPRI-peptide	gene_id	gene_name	uniprot_id	num_gene_hits	XL-peptide_start	XL-peptide_end	ADJ-peptide_start	ADJ-peptide_end	sorted_RNA_PTMs	num_Spectra	pfam_domain_ids	pfam_interpro_ids	pfam_domain_names	pfam_start	pfam_end	disorder_start	disorder_end	overlap_with_pfam	overlap_with_RBD_pfam	overlap_with_disorder	novel	novel_IDR	novel_globular	novel_pfam
AFHPFIAGPYNRLVGEIMQETGTRINIPPPSVNRTEIVFTGEK	ENSG00000115677	HDLBP	A0A024R4E5	1			231	274			PF00013	IPR004088	K Homology domain; type 1	224	285	260	261	1	1	1	0	0	0	0
DLIIEQRFHRTIIGQK	ENSG00000115677	HDLBP	A0A024R4E5	1			510	526			PF00013	IPR004088	K Homology domain; type 1	510	571			1	1	0	0	0	0	0
EALEALVPVTIEVEVPFDLHRYVIGQK	ENSG00000115677	HDLBP	A0A024R4E5	1			964	991			PF00013	IPR004088	K Homology domain; type 1	876	1033			1	1	0	0	0	0	0
HHRHFVIRRGQVLREIAEEYGGVMVSFPRSGTQSDK	ENSG00000115677	HDLBP	A0A024R4E5	1			810	846			PF00013	IPR004088	K Homology domain; type 1	803	865			1	1	0	0	0	0	0
NTEAARDAILRIVGELEQMVSEDVPLDHRVHARIIGARGK	ENSG00000115677	HDLBP	A0A024R4E5	1			1108	1148			PF00013	IPR004088	K Homology domain; type 1	1055	1191			1	1	0	0	0	0	0
RELLELASRMENERTK	ENSG00000115677	HDLBP	A0A024R4E5	1			494	510			PF00013	IPR004088	K Homology domain; type 1	437	571			1	1	0	0	0	0	0
HIDFSLRSPYGGGRPGRVK	ENSG00000278081	RPS9	A0A024R4M0	2			155	174								152	194	0	0	1	1	1	0	0
LIGEYGLRNK	ENSG00000278081	RPS9	A0A024R4M0	2			30	40			PF00163	IPR001912	Ribosomal protein S4/S9; N-terminal	18	63			1	1	0	0	0	0	0
ILYVRNLMIETTEDTIK	ENSG00000163694	RBM47	A0AV96	1			246	263			PF00076	IPR000504	RNA recognition motif domain	247	311			1	1	0	0	0	0	0
ILYVRNLMIETTEDTIKK	ENSG00000163694	RBM47	A0AV96	1			246	264			PF00076	IPR000504	RNA recognition motif domain	247	311			1	1	0	0	0	0	0
IPRDVYEDELVPVFEAVGRIYELRLMMDFDGK	ENSG00000163694	RBM47	A0AV96	1			77	109			PF00076	IPR000504	RNA recognition motif domain	72	137			1	1	0	0	0	0	0
IRDYAFVHFTSREDAVHAMNNLNGTELEGSCLEVTLAK	ENSG00000163694	RBM47	A0AV96	1			279	317			PF00076	IPR000504	RNA recognition motif domain	247	311			1	1	0	0	0	0	0
RAVRELNNYEIRPGRLLGVCCSVDNCRLFIGGIPK	ENSG00000163694	RBM47	A0AV96	1			125	160			PF00076	IPR000504	RNA recognition motif domain	72	214			1	1	0	0	0	0	0
PLSTFRQNSLGCIGECGVDSGFEAPRLGEQGGDFGYGGYLFPGYGVGK	ENSG00000254726	MEX3A	A1L020	1			329	377										0	0	0	1	0	1	0
SGAAFGVAPALPGQVTIRVRVPYRVVGLVVGPK	ENSG00000254726	MEX3A	A1L020	3			209	242			PF00013	IPR004088	K Homology domain; type 1	224	285			1	1	0	0	0	0	0
TPVRGEEPVFMVTGRREDVATARREIISAAEHFSMIRASRNK	ENSG00000254726	MEX3A	A1L020	1			167	209			PF00013	IPR004088	K Homology domain; type 1	133	194			1	1	0	0	0	0	0
AGFAGDDAPRAVFPSIVGRPRQQGMMGGMHQK	ENSG00000196604	POTEF	A5A3E0	10			718	750			PF00022	IPR004000	Actin family	702	1074	736	756	1	0	1	1	0	0	1
CITELEQHLHAIPPTLAMNPQAQALRSLLEVVVLSRNSRDAIAALGLLQK	ENSG00000125107	CNOT1	A5YKK6	1			1614	1664										0	0	0	1	0	1	0
CYHNLDAFVRLIALLVK	ENSG00000125107	CNOT1	A5YKK6	1			1931	1948										0	0	0	1	0	1	0
GSTPSMSTITHSAHMDIFQNLAVDLDTEGRYLFLNAIANQLRYPNSHTHYFSCTMLYLFAEANTEAIQEQITRVLLERLIVNRPHPWGLLITFIELIK	ENSG00000125107	CNOT1	A5YKK6	1			2233	2331			PF04054	IPR007196	CCR4-Not complex component; Not1; C-terminal	1997	2357			1	0	0	1	0	1	1
GTLRVLLVLLHDFPEFLCDYHYGFCDVIPPNCIQLRNLILSAFPRNMRLPDPFTPNLK	ENSG00000125107	CNOT1	A5YKK6	1			2093	2151			PF04054	IPR007196	CCR4-Not complex component; Not1; C-terminal	1997	2357			1	0	0	1	0	1	1
HSGEATNTVTK	ENSG00000125107	CNOT1	A5YKK6	1			1948	1959										0	0	0	1	0	1	0
PMQILYK	ENSG00000125107	CNOT1	A5YKK6	1			2086	2093			PF04054	IPR007196	CCR4-Not complex component; Not1; C-terminal	1997	2357			1	0	0	1	0	1	1
TRSPVTFLSDLRSNLQVSNEPGNRYNLQLINALVLYVGTQAIAHIHNK	ENSG00000125107	CNOT1	A5YKK6	1			2185	2233			PF04054	IPR007196	CCR4-Not complex component; Not1; C-terminal	1997	2357			1	0	0	1	0	1	1
VLGIVVGVLLQDHDVRQSEFQQLPYHRIFIMLLLELNAPEHVLETINFQTLTAFCNTFHILRPTK	ENSG00000125107	CNOT1	A5YKK6	1			1965	2030			PF04054	IPR007196	CCR4-Not complex component; Not1; C-terminal	1997	2357			1	0	0	1	0	1	1
YLAPFLRNVELTK	ENSG00000125107	CNOT1	A5YKK6	1			2073	2086			PF04054	IPR007196	CCR4-Not complex component; Not1; C-terminal	1997	2357			1	0	0	1	0	1	1
YNVEAVELLIRNHLVNMQQYDLHLAQSMENGLNYMAVAFAMQLVK	ENSG00000125107	CNOT1	A5YKK6	1			1722	1767										0	0	0	1	0	1	0
VEADHRSVYVGNVDYGGSAEELEAHFSRCGEVHRVTILCDK	ENSG00000205022	PABPN1L	A6NDY0	2			141	182			PF00076	IPR000504	RNA recognition motif domain	148	218	97	145	1	1	1	0	0	0	0
RTNIIPVLEDARHPLK	ENSG00000188573	FBLL1	A6NHQ2	1			218	234			PF01269	IPR000692	Fibrillarin	99	326			1	1	0	0	0	0	0
YRMLIGMVDVIFADVAQPDQSRIVALNAHTFLRNGGHFLISIK	ENSG00000188573	FBLL1	A6NHQ2	2			234	277			PF01269	IPR000692	Fibrillarin	99	326			1	1	0	0	0	0	0
ALWFQGRCVK	ENSG00000280987	MATR3	A8MXP9	2			555	565										0	0	0	1	0	1	0
EWSQHINGASHSRRCQLLLEIYPEWNPDNDTGHTMGDPFMLQQSTNPAPGILGPPPPSFHLGGPAVGPRGNLGAGNGNLQGPRHMQK	ENSG00000280987	MATR3	A8MXP9	2			304	391								332	394	0	0	1	1	1	0	0
GRVETSRVVHIMDFQRGK	ENSG00000280987	MATR3	A8MXP9	2			391	409								332	394	0	0	1	1	1	0	0
INEAFIEMATTEDAQAAVDYYTTTPALVFGK	ENSG00000280987	MATR3	A8MXP9	2			433	464										0	0	0	1	0	1	0
ITPENLPQILLQLK	ENSG00000280987	MATR3	A8MXP9	2			132	146								126	219	0	0	1	1	1	0	0
LVLRIPNRGIDLLK	ENSG00000280987	MATR3	A8MXP9	2			574	588								584	829	0	0	1	1	1	0	0
NLRYQLLQLVEPFGVISNHLILNK	ENSG00000280987	MATR3	A8MXP9	2			409	433										0	0	0	1	0	1	0
NYILMRMK	ENSG00000280987	MATR3	A8MXP9	2			524	532										0	0	0	1	0	1	0
PVRVHLSQK	ENSG00000280987	MATR3	A8MXP9	2			464	473								473	476	0	0	1	1	1	0	0
QELGRVIHLSNLPHSGYSDSAVLK	ENSG00000280987	MATR3	A8MXP9	2			491	515										0	0	0	1	0	1	0
RHFRRDSFDDRGPSLNPVLDYDHGSRSQESGYYDRMDYEDDRLRDGERCRDDSFFGETSHNYHK	ENSG00000280987	MATR3	A8MXP9	2			181	245								143	219	0	0	1	1	1	0	0
RRRTEEGPTLSYGRDGRSATREPPYRVPRDDWEEK	ENSG00000280987	MATR3	A8MXP9	2			146	181								143	219	0	0	1	1	1	0	0
SFQQSSLSRDSQGHGRDLSAAGIGLLAAATQSLSMPASLGRMNQGTARLASLMNLGMSSSLNQQGAHSALSSASTSSHNLQSIFNIGSRGPLPLSSQHRGDADQASNILASFGLSARDLDELSRYPEDK	ENSG00000280987	MATR3	A8MXP9	2			3	132								0	139	0	0	1	1	1	0	0
SQAFIEMETREDAMAMVDHCLK	ENSG00000280987	MATR3	A8MXP9	2			532	554										0	0	0	1	0	1	0
MARNVVYPLYRLGGPQLRVFRTNFFIQLVRPGVAQPEDTVQFRIPMEMTRVDLRNYLEGIYNVPVAAVRTRVQHGSNK	ENSG00000214026	MRPL23	A8MYK1	1			0	78			PF00276	IPR013025	Ribosomal protein L25/L23	37	101	0	90	1	1	1	0	0	0	0
SRSRTRSRSPSHTRPRRRHRSRSRRRPSPRRRPSPRRRTPPRRMPPPPRHRRSRSPVRRRRRSSASLSGSSSSSSSSRSRSPPK	ENSG00000133226	SRRM1	A9Z1X7	1			283	367								133	913	0	0	1	1	1	0	0
VSGGPSLEQRFESYYNYCNLFNYILNADGPAPLELPNQWLWDIIDEFIYQFQSFSQYRCK	ENSG00000100129	EIF3L	B0QY89	1			186	246			PF10255	IPR019382	Translation initiation factor 3 complex subunit L	194	593			1	0	0	1	0	1	1
LAEFLSEHPNVTLTISAARLYYYWERDYRRALCRLSQAGARVTIMDYEEFAYCWENFVYNEGQQFMPWYK	ENSG00000179750	APOBEC3B	B0QYD3	2			103	173			PF08210	IPR013158	APOBEC-like; N-terminal	17	187			1	0	0	1	0	1	1
RGRSNLLWDTGVFRGQVYFK	ENSG00000179750	APOBEC3B	B0QYD3	1			42	62			PF08210	IPR013158	APOBEC-like; N-terminal	17	187			1	0	0	1	0	1	1
AINTLNGLRLQTK	ENSG00000162374	ELAVL4	B1APY8	3			107	120			PF00076	IPR000504	RNA recognition motif domain	52	123			1	1	0	0	0	0	0
ELEQLFSQYGRIITSRILVDQVTGVSRGVGFIRFDK	ENSG00000162374	ELAVL4	B1APY8	2			151	187			PF00076	IPR000504	RNA recognition motif domain	138	204			1	1	0	0	0	0	0
GFGFVTMTNYDEAAMAIASLNGYRLGDRVLQVSFK	ENSG00000162374	ELAVL4	B1APY8	3			343	378			PF00076	IPR000504	RNA recognition motif domain	303	373			1	1	0	0	0	0	0
VIRDFNTNK	ENSG00000162374	ELAVL4	B1APY8	3			332	341			PF00076	IPR000504	RNA recognition motif domain	303	373			1	1	0	0	0	0	0
VSYARPSSASIRDANLYVSGLPK	ENSG00000162374	ELAVL4	B1APY8	3			123	146			PF00076	IPR000504	RNA recognition motif domain	52	204			1	1	0	0	0	0	0
GDDLQAIK	ENSG00000275774	HNRNPCL2	B2RXH8	7			176	184								127	185	0	0	1	1	1	0	0
KSDVEAIFSK	ENSG00000275774	HNRNPCL2	B2RXH8	7			29	39			PF00076	IPR000504	RNA recognition motif domain	17	77			1	1	0	0	0	0	0
MASNVTNK	ENSG00000275774	HNRNPCL2	B2RXH8	7			0	8								0	12	0	0	1	1	1	0	0
MDPHSVNSRVFIGNLNTLVVK	ENSG00000275774	HNRNPCL2	B2RXH8	7			8	29			PF00076	IPR000504	RNA recognition motif domain	17	77	0	12	1	1	1	0	0	0	0
NARAAVAGEDGRMIASQVAVINLAAEPK	ENSG00000275774	HNRNPCL2	B2RXH8	7			61	89			PF00076	IPR000504	RNA recognition motif domain	17	77			1	1	0	0	0	0	0
SDVEAIFSK	ENSG00000275774	HNRNPCL2	B2RXH8	7			30	39			PF00076	IPR000504	RNA recognition motif domain	17	77			1	1	0	0	0	0	0
SDVEAIFSKYGK	ENSG00000275774	HNRNPCL2	B2RXH8	7			30	42			PF00076	IPR000504	RNA recognition motif domain	17	77			1	1	0	0	0	0	0
ENTPSEANLQEEEVRTLFVSGLPLDIK	ENSG00000157110	RBPMS	B4E3T4	1			9	36			PF00076	IPR000504	RNA recognition motif domain	25	87	0	20	1	1	1	0	0	0	0
PRELYLLFRPFK	ENSG00000157110	RBPMS	B4E3T4	2			36	48			PF00076	IPR000504	RNA recognition motif domain	25	87			1	1	0	0	0	0	0
FPQMTSYHRMLLHRVAAYFGMDHNVDQTGK	ENSG00000179912	R3HDM2	B5MCU0	1			192	222			PF01424	IPR001374	R3H domain	170	217			1	1	0	0	0	0	0
KFPQMTSYHRMLLHRVAAYFGMDHNVDQTGK	ENSG00000179912	R3HDM2	B5MCU0	1			191	222			PF01424	IPR001374	R3H domain	170	217			1	1	0	0	0	0	0
DRTDRIRTCAILCHIYHHALHSRWYQARDLMLMSHLQDNIQHADPPVQILYNRTMVQLGICAFRQGLTK	ENSG00000205609	EIF3CL	B5ME19	2			559	628			PF05470	IPR008905	Eukaryotic translation initiation factor 3 subunit C; N-terminal domain	30	706			1	1	0	0	0	0	0
QFHHQLRVGERQPLLGPPESMREHVVAASK	ENSG00000205609	EIF3CL	B5ME19	2			713	743			PF01399	IPR000717	Proteasome component (PCI) domain	713	847	721	733	1	0	1	1	0	0	1
GDDLQAIK	ENSG00000283292	HNRNPCL3	B7ZW38	7			176	184								130	185	0	0	1	1	1	0	0
KSDVEAIFSK	ENSG00000283292	HNRNPCL3	B7ZW38	7			29	39			PF00076	IPR000504	RNA recognition motif domain	17	79			1	1	0	0	0	0	0
MASNVTNK	ENSG00000283292	HNRNPCL3	B7ZW38	7			0	8								0	9	0	0	1	1	1	0	0
MDPHSMNSRVFIGNLNTLVVK	ENSG00000283292	HNRNPCL3	B7ZW38	7			8	29			PF00076	IPR000504	RNA recognition motif domain	17	79	0	9	1	1	1	0	0	0	0
NARAAVAGEDGRMIASQVVDINLAAEPK	ENSG00000283292	HNRNPCL3	B7ZW38	7			61	89			PF00076	IPR000504	RNA recognition motif domain	17	79			1	1	0	0	0	0	0
SDVEAIFSK	ENSG00000283292	HNRNPCL3	B7ZW38	7			30	39			PF00076	IPR000504	RNA recognition motif domain	17	79			1	1	0	0	0	0	0
SDVEAIFSKYGK	ENSG00000283292	HNRNPCL3	B7ZW38	7			30	42			PF00076	IPR000504	RNA recognition motif domain	17	79			1	1	0	0	0	0	0
RTIFLLHRITSAPDMEDILTESEIK	ENSG00000270106	DISC1	C4P0D8	2			68	93			PF01997	IPR002848	Translin family	50	158			1	0	0	1	0	1	1
GEGRQQICNQQPPCSRLHICDHFTRGNCRFPNCLRSHNLMDRK	ENSG00000105939	ZC3HAV1	C9J6P4	1			154	197										0	0	0	1	0	1	0
GYCNPGIHLCSVGSYTINFRVMSCDSFPIRRLSTPSSVTK	ENSG00000105939	ZC3HAV1	C9J6P4	1			679	719								713	718	0	0	1	1	1	0	0
ILCAHGGRMALDALLQEIALSEPQLCEVLQVAGPDRFVVLETGGEAGITRSVVATTRARVCRRK	ENSG00000105939	ZC3HAV1	C9J6P4	1			12	76										0	0	0	1	0	1	0
NESGTWIQYGEEK	ENSG00000105939	ZC3HAV1	C9J6P4	1			734	747			PF02825	IPR004170	WWE domain	727	803	744	755	1	0	1	1	0	0	1
NVVMFVAQVLVGK	ENSG00000105939	ZC3HAV1	C9J6P4	1			958	971			PF00644	IPR012317	Poly(ADP-ribose) polymerase; catalytic domain	849	1016			1	0	0	1	0	1	1
PANSVFTTK	ENSG00000105939	ZC3HAV1	C9J6P4	1			719	728			PF02825	IPR004170	WWE domain	727	803			1	0	0	1	0	1	1
SRDRFFQGSQEFLASASASAERSCTPSPDQISHRASLEDAPVDDLTRK	ENSG00000105939	ZC3HAV1	C9J6P4	1			248	296								217	357	0	0	1	1	1	0	0
VHFHLPYRWQMLIGK	ENSG00000105939	ZC3HAV1	C9J6P4	2			651	666										0	0	0	1	0	1	0
AIHNICSVCRDHMAQHFNGLLEIARSLDSFLLSPEAAVGLLK	ENSG00000064419	TNPO3	C9J7E5	1			555	597										0	0	0	1	0	1	0
VRPRLIAELARRVRALREQLNRPRDSQLYAVDYETLTRPFSGRRLPVRAWADVRRESRLLQLLGRLPLFGLGRLVTRK	ENSG00000074071	MRPS34	C9JJ19	1			5	83			PF16053	IPR032053	Mitochondrial 28S ribosomal protein S34	60	193	0	7	1	1	1	0	0	0	0
MPAELRQEQSPGSQASLATMPEAPDVLEETVTVEEDPGTPTSHVSIVTSEDGTTRRTETK	ENSG00000099889	ARVCF	C9JJX6	1			0	60								0	69	0	0	1	1	1	0	0
GVILLIVDK	ENSG00000110321	EIF4G2	D3DQV9	1			112	121			PF02854	IPR003890	MIF4G-like; type 3	77	307			1	1	0	0	0	0	0
MDRDPLGGLADMFGQMPGSGIGTGPGVIQDRFSPTMGRHRSNQLFNGHGGHIMPPTQSQFGEMGGK	ENSG00000110321	EIF4G2	D3DQV9	1			362	428								361	429	0	0	1	1	1	0	0
EVYQQQQYGSGGRGNRNRGNRGSGGGQSQSWNQGYGNYWNQGYGYQQGYGPGYGGYDYSPYGYYGYGPGYDYSQGSTNYGK	ENSG00000197451	HNRNPAB	D6RBZ0	1			232	313								228	327	0	0	1	1	1	0	0
IFVGGLNPEATEEK	ENSG00000197451	HNRNPAB	D6RBZ0	1			155	169			PF00076	IPR000504	RNA recognition motif domain	155	215			1	1	0	0	0	0	0
MDPNTGRSRGFGFILFK	ENSG00000197451	HNRNPAB	D6RBZ0	1			102	119			PF00076	IPR000504	RNA recognition motif domain	72	139			1	1	0	0	0	0	0
MFVGGLSWDTSK	ENSG00000197451	HNRNPAB	D6RBZ0	1			71	83			PF00076	IPR000504	RNA recognition motif domain	72	139	0	71	1	1	1	0	0	0	0
RRGFVFITFK	ENSG00000197451	HNRNPAB	D6RBZ0	1			193	203			PF00076	IPR000504	RNA recognition motif domain	155	215			1	1	0	0	0	0	0
GRQRQAILGEHPSSFRHDGYGSHGPLLPLPSRYRMGSRDTPELVAYPLPQASSSYMHGGNPSGSVVMVSGLHQLK	ENSG00000143889	HNRPLL	D6W592	1			271	346								264	302	0	0	1	1	1	0	0
VSVSPVVHVRGLCESVVEADLVEALEK	ENSG00000143889	HNRPLL	D6W592	1			71	98			PF00076	IPR000504	RNA recognition motif domain	79	128	0	72	1	1	1	0	0	0	0
DRETQRSRGFGFVTFENIDDAK	ENSG00000099622	CIRBP	D6W5Y5	1			39	61			PF00076	IPR000504	RNA recognition motif domain	7	78			1	1	0	0	0	0	0
SSDNRSRGYRGGSAGGRGFFRGGRGRGRGFSRGGGDRGYGGNRFESRSGGYGGSRDYYSSRSQSGGYSDRSSGGSYRDSYDSYGK	ENSG00000099622	CIRBP	D6W5Y5	1			84	169								68	170	0	0	1	1	1	0	0
ENEVFRDWNSRIPRDVRDTVLEPYADPYYDYEIERFWRGGQYENFRVQYTETEPYHNYRERERERERENRQRERERERERDRERERRQRERERERERERDK	ENSG00000158545	ZC3H18	E7ERS3	1			367	468								412	958	0	0	1	1	1	0	0
VRPRPTCRFFMK	ENSG00000158545	ZC3H18	E7ERS3	1			217	229								0	223	0	0	1	1	1	0	0
THRRPGAVATGDIGRVWPGTK	ENSG00000114686	MRPL3	E7ETU7	1			262	283			PF00297	IPR000597	Ribosomal protein L3	141	367	251	276	1	1	1	0	0	0	0
HFTEDIQTRQYRAVEVLIGAEYGPPADIWSTACMAFELATGDYLFEPHSGEDYSRDEDHIAHIVELLGDIPPAFALSGRYSREFFNRRGELRHIHNLK	ENSG00000184343	SRPK3	E7ETV6	3			485	583			PF00069	IPR000719	Protein kinase domain	454	632			1	0	0	1	0	1	1
TGPAAAQVQVGK	ENSG00000070814	TCOF1	E7ETY2	1			458	470			PF03546	IPR003993	Treacher Collins syndrome; treacle	422	889	56	1294	1	0	1	1	0	0	1
NDTKKTLQNLEEVLANTQK	ENSG00000164304	CAGE1	E7EUJ7	1			375	394			PF15066	IPR029381	Cancer-associated gene protein 1	229	517			1	0	0	1	0	1	1
DIFSEVGPVVSFRLVYDRETGK	ENSG00000101811	CSTF2	E7EWR4	1			33	55			PF00076	IPR000504	RNA recognition motif domain	17	88			1	1	0	0	0	0	0
GYGFCEYQDQETALSAMRNLNGREFSGRALRVDNAASEK	ENSG00000101811	CSTF2	E7EWR4	2			57	96			PF00076	IPR000504	RNA recognition motif domain	17	88	92	96	1	1	1	0	0	0	0
ILHRQTNIPTLIAGNPQPVHGAGPGSGSNVSMNQQNPQAPQAQSLGGMHVNGAPPLMQASMQGGVPAPGQMPAAVTGPGPGSLAPGGGMQAQVGMPGSGPVSMERGQGTLQHSPVGPAGPASIERVQVPMQDPRAAMQRGSLPANVPTPRGLLGDAPNDPRGGTLLSVTGEVEPRGYLGPPHQGPPMHHVPGHESRGPPPHELRGGPLPEPRPLMAEPRGPMLDQRGPPLDGRGGRDPRGIDARGMEARAMEARGLDARGLEARAMEARAMEARAMEARAMEARAMEVRGMEARGMDTRGPVPGPRGPIPSGMQGPSPINMGAVVPQGSRQVPVMQGTGMQGASIQGGSQPGGFSPGQNQVTPQDHEK	ENSG00000101811	CSTF2	E7EWR4	2			189	557			PF14327,PF14304	IPR025742,IPR026896	Cleavage stimulation factor subunit 2; hinge domain,Transcription termination and cleavage factor; C-terminal domain	112	593	200	555	1	0	1	1	0	0	1
MAGLTVRDPAVDRSLRSVFVGNIPYEATEEQLK	ENSG00000101811	CSTF2	E7EWR4	1			0	33			PF00076	IPR000504	RNA recognition motif domain	17	88	0	6	1	1	1	0	0	0	0
EFFRGLNISAVRLPREPSNPERLK	ENSG00000063046	EIF4B	E7EX17	1			113	137			PF00076	IPR000504	RNA recognition motif domain	98	167	125	137	1	1	1	0	0	0	0
GFGYAEFEDLDSLLSALSLNEESLGNRRIRVDVADQAQDK	ENSG00000063046	EIF4B	E7EX17	1			137	177			PF00076	IPR000504	RNA recognition motif domain	98	167	125	616	1	1	1	0	0	0	0
LERRPRERHPSWRSEETQERERSRTGSESSQTGTSTTSSRSK	ENSG00000063046	EIF4B	E7EX17	1			395	437								158	616	0	0	1	1	1	0	0
PVSWADETDDLEGDVSTTWHSNDDDVYRAPPIDRSILPTAPRAAREPNIDRSRLPK	ENSG00000063046	EIF4B	E7EX17	1			36	92								0	97	0	0	1	1	1	0	0
TDTDWRARPATDSFDDYPPRRGDDSFGDK	ENSG00000063046	EIF4B	E7EX17	1			194	223								158	616	0	0	1	1	1	0	0
TISLTDFLAEDGGTGGGSTYVSK	ENSG00000063046	EIF4B	E7EX17	1			13	36								0	97	0	0	1	1	1	0	0
YRDRYDSDRYRDGYRDGYRDGPRRDMDRYGGRDRYDDRGSRDYDRGYDSRIGSGRRAFGSGYRRDDDYRGGGDRYEDRYDRRDDRSWSSRDDYSRDDYRRDDRGPPQRPK	ENSG00000063046	EIF4B	E7EX17	1			223	333								158	616	0	0	1	1	1	0	0
GTAFVTLLNGEQAEAAINAFHQSRLRERELSVQLQPTDALLCVANLPPSLTQQQFEELVRPFGSLERCFLVYSERTGQSK	ENSG00000161847	RAVER1	E9PAU2	1			110	190			PF00076	IPR000504	RNA recognition motif domain	77	220			1	1	0	0	0	0	0
SRLLSPLSSARLPPEPGLSDSYSFDYPSDMGPRRLFSHPREPALGPHGPSRHK	ENSG00000161847	RAVER1	E9PAU2	1			579	632								536	670	0	0	1	1	1	0	0
CNENDIRVMFSPFGQIEECRILRGPDGLSRGCAFVTFSTRAMAQNAIK	ENSG00000048740	CELF2	E9PC62	1			149	197			PF00076	IPR000504	RNA recognition motif domain	140	205			1	1	0	0	0	0	0
LFIGMVSK	ENSG00000048740	CELF2	E9PC62	1			140	148			PF00076	IPR000504	RNA recognition motif domain	140	205			1	1	0	0	0	0	0
MFVGQIPRSWSEK	ENSG00000048740	CELF2	E9PC62	1			48	61			PF00076	IPR000504	RNA recognition motif domain	49	118			1	1	0	0	0	0	0
MNGALDHSDQPDPDAIK	ENSG00000048740	CELF2	E9PC62	1			31	48								29	43	0	0	1	1	1	0	0
SNAVEDRK	ENSG00000048740	CELF2	E9PC62	1			132	140			PF00076	IPR000504	RNA recognition motif domain	140	205	119	133	1	1	1	0	0	0	0
EMVLELIRDQGGFREVRNEYGSRIGGNEGIDVPIPRFAVGIVIGRNGEMIK	ENSG00000162613	FUBP1	E9PEB5	1			248	299			PF00013	IPR004088	K Homology domain; type 1	187	340	271	272	1	1	1	0	0	0	0
IQNDAGVRIQFK	ENSG00000162613	FUBP1	E9PEB5	3			300	312			PF00013	IPR004088	K Homology domain; type 1	279	340	310	331	1	1	1	0	0	0	0
IQNDAGVRIQFKPDDGTTPERIAQITGPPDRCQHAAEIITDLLRSVQAGNPGGPGPGGRGRGRGQGNWNMGPPGGLQEFNFIVPTGK	ENSG00000162613	FUBP1	E9PEB5	1			300	387			PF00013	IPR004088	K Homology domain; type 1	279	445	310	376	1	1	1	0	0	0	0
PDDGTTPERIAQITGPPDRCQHAAEIITDLLRSVQAGNPGGPGPGGRGRGRGQGNWNMGPPGGLQEFNFIVPTGK	ENSG00000162613	FUBP1	E9PEB5	1			312	387			PF00013	IPR004088	K Homology domain; type 1	279	445	310	376	1	1	1	0	0	0	0
VAPQNDSFGTQLPPMHQQQSRSVMTEEYK	ENSG00000162613	FUBP1	E9PEB5	1			77	106			PF00013	IPR004088	K Homology domain; type 1	101	165	0	104	1	1	1	0	0	0	0
VPDGMVGFIIGRGGEQISRIQQESGCK	ENSG00000162613	FUBP1	E9PEB5	1			106	133			PF00013	IPR004088	K Homology domain; type 1	101	165			1	1	0	0	0	0	0
RRMQYNRRFVNVVPTFGK	ENSG00000149806	FAU	E9PR30	1			72	90			PF04758	IPR006846	Ribosomal protein S30	39	97	40	98	1	1	1	0	0	0	0
RRMQYNRRFVNVVPTFGKK	ENSG00000149806	FAU	E9PR30	1			72	91			PF04758	IPR006846	Ribosomal protein S30	39	97	40	98	1	1	1	0	0	0	0
GSCFHRIIPGFMCQGGDFTRPNGTGDK	ENSG00000256374	PPIAL4D	F5H284	8			49	76			PF00160	IPR002130	Cyclophilin-type peptidyl-prolyl cis-trans isomerase domain	8	162			1	0	0	1	0	1	1
IRPLWRHYFQNTQGLIFVVDSNDRERVNEAREELMRMLAEDELRDAVLLVFANK	ENSG00000272822		F5H423	3			73	127			PF00025	IPR006689	Small GTPase superfamily; ARF/SAR type	6	131			1	0	0	1	0	1	1
EIIDLVLDRIRK	ENSG00000167553	TUBA1C	F5H5D3	3			182	194			PF00091	IPR003008	Tubulin/FtsZ; GTPase domain	72	283			1	0	0	1	0	1	1
TAVFVLATLQQLEPVTGQVSVLVMCHTRELAFQISK	ENSG00000235439	DDX39B	F6QYI9	7			118	154			PF00270	IPR011545	DEAD/DEAH box helicase domain	92	186			1	1	0	0	0	0	0
MLEQLDMRRDVQEIFRMTPHEK	ENSG00000230624	DDX39B	F6UJC5	7			122	144			PF00270	IPR011545	DEAD/DEAH box helicase domain	62	157			1	1	0	0	0	0	0
NCPHIVVGTPGRILALARNK	ENSG00000230624	DDX39B	F6UJC5	6			85	105			PF00270	IPR011545	DEAD/DEAH box helicase domain	62	157			1	1	0	0	0	0	0
MLEQLDMRRDVQEIFRMTPHEK	ENSG00000229496	DDX39B	F6WLT2	7			200	222			PF00270	IPR011545	DEAD/DEAH box helicase domain	69	235			1	1	0	0	0	0	0
NCPHIVVGTPGRILALARNK	ENSG00000229496	DDX39B	F6WLT2	6			163	183			PF00270	IPR011545	DEAD/DEAH box helicase domain	69	235			1	1	0	0	0	0	0
TAVFVLATLQQLEPVTGQVSVLVMCHTRELAFQISK	ENSG00000229496	DDX39B	F6WLT2	7			95	131			PF00270	IPR011545	DEAD/DEAH box helicase domain	69	235			1	1	0	0	0	0	0
IEVNNATARVMTNK	ENSG00000078328	RBFOX1	F8VZG9	4			228	242			PF00076	IPR000504	RNA recognition motif domain	162	229			1	1	0	0	0	0	0
RLHVSNIPFRFRDPDLRQMFGQFGK	ENSG00000078328	RBFOX1	F8VZG9	4			160	185			PF00076	IPR000504	RNA recognition motif domain	162	229	48	167	1	1	1	0	0	0	0
AFAMIIDK	ENSG00000197111	PCBP2	F8VZX2	2			70	78			PF00013	IPR004088	K Homology domain; type 1	14	76			1	1	0	0	0	0	0
EIRESTGAQVQVAGDMLPNSTERAITIAGIPQSIIECVK	ENSG00000197111	PCBP2	F8VZX2	1			121	160			PF00013	IPR004088	K Homology domain; type 1	98	162			1	1	0	0	0	0	0
EVGSIIGK	ENSG00000197111	PCBP2	F8VZX2	4			23	31			PF00013	IPR004088	K Homology domain; type 1	14	76			1	1	0	0	0	0	0
GVTIPYRPK	ENSG00000197111	PCBP2	F8VZX2	1			176	185								172	186	0	0	1	1	1	0	0
IANPVEGSTDRQVTITGSAASISLAQYLINVRLSSETGGMGSS	ENSG00000197111	PCBP2	F8VZX2	1			278	321			PF00013	IPR004088	K Homology domain; type 1	245	308	312	321	1	1	1	0	0	0	0
INEIRQMSGAQIK	ENSG00000197111	PCBP2	F8VZX2	3			265	278			PF00013	IPR004088	K Homology domain; type 1	245	308			1	1	0	0	0	0	0
LEEDISSSMTNSTAASRPPVTLRLVVPASQCGSLIGK	ENSG00000197111	PCBP2	F8VZX2	1			78	115			PF00013	IPR004088	K Homology domain; type 1	98	162	84	96	1	1	1	0	0	0	0
MDTGVIEGGLNVTLTIRLLMHGK	ENSG00000197111	PCBP2	F8VZX2	1			0	23			PF00013	IPR004088	K Homology domain; type 1	14	76	0	5	1	1	1	0	0	0	0
MREESGARINISEGNCPERIITLAGPTNAIFK	ENSG00000197111	PCBP2	F8VZX2	1			38	70			PF00013	IPR004088	K Homology domain; type 1	14	76	44	45	1	1	1	0	0	0	0
PSSSPVIFAGGQLTK	ENSG00000197111	PCBP2	F8VZX2	1			185	200								172	186	0	0	1	1	1	0	0
ISYIPDEEVSSPSPPQRAQRGDHSSREQGHAPGGTSQARQIDFPLRILVPTQFVGAIIGK	ENSG00000073792	IGF2BP2	F8W930	1			157	217			PF00013	IPR004088	K Homology domain; type 1	201	266	161	197	1	1	1	0	0	0	0
ITISSLQDLSIYNPERTITVK	ENSG00000073792	IGF2BP2	F8W930	1			313	334			PF00013	IPR004088	K Homology domain; type 1	283	348			1	1	0	0	0	0	0
LEAHIRVPSSTAGRVIGK	ENSG00000073792	IGF2BP2	F8W930	2			515	533			PF00013	IPR004088	K Homology domain; type 1	518	583	526	533	1	1	1	0	0	0	0
SGYAFVDYPDQNWAIRAIETLSGK	ENSG00000073792	IGF2BP2	F8W930	1			37	61			PF00076	IPR000504	RNA recognition motif domain	4	62			1	1	0	0	0	0	0
QNRVPVNEVVIRQLEFAAQYPPTFDRYQGK	ENSG00000248919	ATP5J2-PTCD1	G3V325	2			663	693			PF13812	IPR002885	Pentatricopeptide repeat	622	667			1	1	0	0	0	0	0
TGFRYALQVWRLMLSLGLQPSRDSYNLLLVAARDCGLGDPQVASELLLK	ENSG00000248919	ATP5J2-PTCD1	G3V325	2			346	395			PF17177	IPR033443	Pentacotripeptide-repeat region of PROPR	216	385			1	0	0	1	0	1	1
GDDLQAIK	ENSG00000092199	HNRNPC	G3V4C1	7			176	184								124	186	0	0	1	1	1	0	0
GFAFVQYVNERNARAAVAGEDGRMIAGQVLDINLAAEPK	ENSG00000092199	HNRNPC	G3V4C1	1			50	89			PF00076	IPR000504	RNA recognition motif domain	17	80			1	1	0	0	0	0	0
IVGCSVHK	ENSG00000092199	HNRNPC	G3V4C1	2			42	50			PF00076	IPR000504	RNA recognition motif domain	17	80			1	1	0	0	0	0	0
KSDVEAIFSK	ENSG00000092199	HNRNPC	G3V4C1	7			29	39			PF00076	IPR000504	RNA recognition motif domain	17	80			1	1	0	0	0	0	0
MASNVTNK	ENSG00000092199	HNRNPC	G3V4C1	7			0	8								0	14	0	0	1	1	1	0	0
MASNVTNKTDPRSMNSRVFIGNLNTLVVK	ENSG00000092199	HNRNPC	G3V4C1	1			0	29			PF00076	IPR000504	RNA recognition motif domain	17	80	0	14	1	1	1	0	0	0	0
RSAAEMYGSSFDLDYDFQRDYYDRMYSYPARVPPPPPIARAVVPSK	ENSG00000092199	HNRNPC	G3V4C1	1			98	144								90	186	0	0	1	1	1	0	0
SDVEAIFSK	ENSG00000092199	HNRNPC	G3V4C1	7			30	39			PF00076	IPR000504	RNA recognition motif domain	17	80			1	1	0	0	0	0	0
SDVEAIFSKYGK	ENSG00000092199	HNRNPC	G3V4C1	7			30	42			PF00076	IPR000504	RNA recognition motif domain	17	80			1	1	0	0	0	0	0
TDPRSMNSRVFIGNLNTLVVK	ENSG00000092199	HNRNPC	G3V4C1	7			8	29			PF00076	IPR000504	RNA recognition motif domain	17	80	0	14	1	1	1	0	0	0	0
CTENDIRVMFSSFGQIEECRILRGPDGLSRGCAFVTFTTRAMAQTAIK	ENSG00000149187	CELF1	G5EA30	1			145	193			PF00076	IPR000504	RNA recognition motif domain	136	201			1	1	0	0	0	0	0
DLRELFEQYGAVYEINVLRDRSQNPPQSK	ENSG00000149187	CELF1	G5EA30	1			57	86			PF00076	IPR000504	RNA recognition motif domain	45	111	79	84	1	1	1	0	0	0	0
EGPEGANLFIYHLPQEFGDQDLLQMFMPFGNVVSAK	ENSG00000149187	CELF1	G5EA30	1			423	459			PF00076	IPR000504	RNA recognition motif domain	430	501	416	424	1	1	1	0	0	0	0
LFIGMISK	ENSG00000149187	CELF1	G5EA30	1			136	144			PF00076	IPR000504	RNA recognition motif domain	136	201			1	1	0	0	0	0	0
MFVGQVPRTWSEK	ENSG00000149187	CELF1	G5EA30	1			44	57			PF00076	IPR000504	RNA recognition motif domain	45	111			1	1	0	0	0	0	0
MNGTLDHPDQPDLDAIK	ENSG00000149187	CELF1	G5EA30	1			27	44								23	35	0	0	1	1	1	0	0
ANMQHRYVELFLNSTAGASGGAYEHRYVELFLNSTAGASGGAYGSQMMGGMGLSNQSSYGGPASQQLSGGYGGGYGGQSSMSGYGNQGAVNSSYYSSGSRASMGVNGMGGLSSMSSMSGGWGM	ENSG00000169045	HNRNPH1	G8JLB6	1			349	472			PF00076	IPR000504	RNA recognition motif domain	292	355	402	472	1	1	1	0	0	0	0
DRETMGHRYVEVFK	ENSG00000169045	HNRNPH1	G8JLB6	2			73	87			PF00076	IPR000504	RNA recognition motif domain	13	82			1	1	0	0	0	0	0
EEIVQFFSGLEIVPNGITLPVDFQGRSTGEAFVQFASQEIAEK	ENSG00000169045	HNRNPH1	G8JLB6	1			124	167			PF00076	IPR000504	RNA recognition motif domain	113	181			1	1	0	0	0	0	0
HTGPNSPDTANDGFVRLRGLPFGCSK	ENSG00000169045	HNRNPH1	G8JLB6	2			98	124			PF00076	IPR000504	RNA recognition motif domain	113	181	107	108	1	1	1	0	0	0	0
IQNGAQGIRFIYTREGRPSGEAFVELESEDEVK	ENSG00000169045	HNRNPH1	G8JLB6	1			35	68			PF00076	IPR000504	RNA recognition motif domain	13	82			1	1	0	0	0	0	0
LMAMQRPGPYDRPGAGRGYNSIGRGAGFERMRRGAYGGGYGGYDDYNGYNDGYGFGSDRFGRDLNYCFSGMSDHRYGDGGSTFQSTTGHCVHMRGLPYRATENDIYNFFSPLNPVRVHIEIGPDGRVTGEADVEFATHEDAVAAMSK	ENSG00000169045	HNRNPH1	G8JLB6	1			200	347			PF00076,PF08080	IPR000504,IPR012996	RNA recognition motif domain,Zinc finger; CHHC-type	254	355	194	279	1	1	1	0	0	0	0
MMLGTEGGEGFVVK	ENSG00000169045	HNRNPH1	G8JLB6	1			0	14			PF00076	IPR000504	RNA recognition motif domain	13	82	0	7	1	1	1	0	0	0	0
SSRAEVRTHYDPPRK	ENSG00000169045	HNRNPH1	G8JLB6	2			185	200								194	223	0	0	1	1	1	0	0
DFQRRILVATNLFGRGMDIERVNIAFNYDMPEDSDTYLHRVARAGRFGTK	ENSG00000237889	DDX39B	H0Y400	3			98	148			PF00271	IPR001650	Helicase; C-terminal	37	146			1	1	0	0	0	0	0
SVQRCIALAQLLVEQNFPAIAIHRGMPQEERLSRYQQFK	ENSG00000237889	DDX39B	H0Y400	3			59	98			PF00271	IPR001650	Helicase; C-terminal	37	146			1	1	0	0	0	0	0
LVLEQVVTSIASVADTAEEK	ENSG00000065150	IPO5	H0Y8C6	1			508	528										0	0	0	1	0	1	0
DPQFLVTFFSRLRPNRSGRYEAAFPFLSPCGRERNFLRCEDRPVVFTHLLTADHGPPRLSYCGGGEALAVPFEPARLLPLAANGRLYHPAPERAGGVGLVRSALAFELSACFEYGPGAPALPSHVRWQGRRLALTMDLAPLLLAARSP	ENSG00000213563	C8orf82	H0YF29	1			113	261			PF14956	IPR028108	Protein of unknown function DUF4505	94	251	258	261	1	0	1	1	0	0	1
ARLTEGCSFRRK	ENSG00000185088	RPS27L	H0YMV8	2			86	98			PF01667	IPR000592	Ribosomal protein S27e	43	98	90	100	1	1	1	0	0	0	0
HFTEDIQTRQYRSLEVLIGSGYNTPADIWSTACMAFELATGDYLFEPHSGEEYTRDEDHIALIIELLGK	ENSG00000096063	SRPK1	H3BLV9	2			522	591			PF00069	IPR000719	Protein kinase domain	504	669			1	0	0	1	0	1	1
SVRNSDPNDPNREMVVQLLDDFK	ENSG00000096063	SRPK1	H3BLV9	1			145	168			PF00069	IPR000719	Protein kinase domain	95	242	146	156	1	0	1	1	0	0	1
DGGRRDSASYRDRSETDRAGYANGSGYGSPNSAFGAQAGQYTYGQGTYGAAAYGTSSYTAQEYGAGTYGASSTTSTGRSSQSSSQQFSGIGRSGQQPQPLMSQQFAQPPGATNMIGYMGQTAYQYPPPPPPPPPSRK	ENSG00000100201	DDX17	H3BLZ8	1			594	731								547	731	0	0	1	1	1	0	0
EVRQLAEDFLRDYTQINVGNLELSANHNILQIVDVCMESEK	ENSG00000100201	DDX17	H3BLZ8	1			361	402			PF00270	IPR011545	DEAD/DEAH box helicase domain	194	365			1	1	0	0	0	0	0
GGRSRYRTTSSANNPNLMYQDECDRRLRGVK	ENSG00000100201	DDX17	H3BLZ8	1			563	594								547	632	0	0	1	1	1	0	0
GPQIRDLERGVEICIATPGRLIDFLESGK	ENSG00000100201	DDX17	H3BLZ8	1			284	313			PF00270	IPR011545	DEAD/DEAH box helicase domain	194	365			1	1	0	0	0	0	0
IVDQIRPDRQTLMWSATWPK	ENSG00000100201	DDX17	H3BLZ8	2			341	361			PF00270	IPR011545	DEAD/DEAH box helicase domain	194	365			1	1	0	0	0	0	0
LIQLMEEIMAEK	ENSG00000100201	DDX17	H3BLZ8	1			405	417			PF00271	IPR001650	Helicase; C-terminal	403	512			1	1	0	0	0	0	0
LMQLVDHRGGGGGGGK	ENSG00000100201	DDX17	H3BLZ8	1			547	563								547	632	0	0	1	1	1	0	0
LPTGFVAPILCVLLPSPTREAATVASATGDSASERESAAPAAAPTAEAPPPSVVTRPEPQALPSPAIRAPLPDLYPFGTMRGGGFGDRDRDRDRGGFGARGGGGLPPK	ENSG00000100201	DDX17	H3BLZ8	1			0	108								0	118	0	0	1	1	1	0	0
TLAYLLPAIVHINHQPYLERGDGPICLVLAPTRELAQQVQQVADDYGK	ENSG00000100201	DDX17	H3BLZ8	1			221	269			PF00270	IPR011545	DEAD/DEAH box helicase domain	194	365			1	1	0	0	0	0	0
TNLRRCTYLVLDEADRMLDMGFEPQIRK	ENSG00000100201	DDX17	H3BLZ8	4			313	341			PF00270	IPR011545	DEAD/DEAH box helicase domain	194	365			1	1	0	0	0	0	0
HGYIGEFEIIDDHRAGK	ENSG00000260342		H3BN98	2			209	226			PF00410	IPR000630	Ribosomal protein S8	171	231			1	1	0	0	0	0	0
VIVRFLTVMMK	ENSG00000260342		H3BN98	2			198	209			PF00410	IPR000630	Ribosomal protein S8	171	231			1	1	0	0	0	0	0
EVQVIPWVLADSNFVRSPSQRLDPSRTVFVGALHGMLNAEALAAILNDLFGGVVYAGIDTDK	ENSG00000260836		H3BNC9	3			134	196			PF16367	IPR000504	RNA recognition motif domain	44	140			1	1	0	0	0	0	0
VFLGGVPWDITEAGLVNTFRVFGSLSVEWPGK	ENSG00000260836		H3BNC9	3			47	79			PF16367	IPR000504	RNA recognition motif domain	44	140	77	81	1	1	1	0	0	0	0
ANFSLPEK	ENSG00000234857	HNRNPUL2-BSCL2	H3BQZ7	2			593	601										0	0	0	1	0	1	0
DEHGRAYYEFREEAYHSRSK	ENSG00000234857	HNRNPUL2-BSCL2	H3BQZ7	2			207	227								31	251	0	0	1	1	1	0	0
RNRQNRSRGQGYVGGQRRGYDNRAYGQQYWGQPGNRGGYRNFYDRYRGDYDRFYGRDYEYNRYRDYYRQYNRDGPSIFHIQENVMRHRYQRLDRHFTF	ENSG00000234857	HNRNPUL2-BSCL2	H3BQZ7	2			648	746								623	746	0	0	1	1	1	0	0
IQFRSGSSHAPQDVSLSYPQHHVGNSSPTSTSPSSRYERTMDNMTSSAQIIQRSFSSPENFQRQAVITLV	ENSG00000255663		I3L521	2			78	148			PF00076	IPR000504	RNA recognition motif domain	8	78	83	147	1	1	1	0	0	0	0
IRAHRGLRHFWGLRVRGQHTK	ENSG00000231500	RPS18	J3JS69	2			46	67			PF00416	IPR001892	Ribosomal protein S13	0	72	61	82	1	1	1	0	0	0	0
VFVGGLPPDIDEDEITASFRRFGPLVVDWPHK	ENSG00000137449	CPEB2	J3KN18	2			341	373			PF16367	IPR000504	RNA recognition motif domain	338	428			1	1	0	0	0	0	0
IQFRSGSSHAPQDVSLSYPQHHVGNSSPTSTSPSSRYERTMDNMTSSAQIIQRSFSSPENFQRQAVMNSALRQMSYGGK	ENSG00000076053	RBM7	J3KPD3	2			81	160			PF00076	IPR000504	RNA recognition motif domain	11	81	85	267	1	1	1	0	0	0	0
MGAAAAEADRTLFVGNLETK	ENSG00000076053	RBM7	J3KPD3	1			0	20			PF00076	IPR000504	RNA recognition motif domain	11	81	0	8	1	1	1	0	0	0	0
VGYERDFLRYLQSLLAEVERRIRRGHARLALSQNQQSSGAAGPTGK	ENSG00000108848	LUC7L3	J3KPP4	1			78	124			PF03194	IPR004882	Luc7-related	3	246	105	127	1	1	1	0	0	0	0
STDQAVRFGPSQGMCSEARLARRLRDALREEEPCRGAAALRRGP	ENSG00000160117	ANKLE1	J3KPY6	2			41	85										0	0	0	1	0	1	0
MRRSGEMLK	ENSG00000179111	HES7	J3KSH6	1			0	9			PF00010	IPR011598	Myc-type; basic helix-loop-helix (bHLH) domain	8	59	0	12	1	0	1	1	0	0	1
DHMREAGDVCYADVYRDGTGVVEFVRK	ENSG00000136450	SRSF1	J3KTL2	1			138	165			PF00076	IPR000504	RNA recognition motif domain	122	184			1	1	0	0	0	0	0
MSGGGVIRGPAGNNDCRIYVGNLPPDIRTK	ENSG00000136450	SRSF1	J3KTL2	1			0	30			PF00076	IPR000504	RNA recognition motif domain	17	85	0	13	1	1	1	0	0	0	0
NRRGGPPFAFVEFEDPRDAEDAVYGRDGYDYDGYRLRVEFPRSGRGTGRGGGGGGGGGAPRGRYGPPSRRSENRVVVSGLPPSGSWQDLK	ENSG00000136450	SRSF1	J3KTL2	1			48	138			PF00076	IPR000504	RNA recognition motif domain	17	184	71	137	1	1	1	0	0	0	0
PPWFDQPHPVAPWGQQQPPEQPPYPHHQGGPPHCPPWNNSHEGMWGEQRGDPGWNGQRDAPWNNQPDAAWNSQFEGPWNSQHEQPPWGGGQREPPFRMQRPPHFRGPFPPHQQHPQFNQPPHPHNFNRFPPRFMQDDFPPRHPFERPPYPHRFDYPQGDFPAEMGPPHHHPGHRMPHPGINEHPPWAGPQHPDFGPPPHGFNGQPPHMRRQGPPHINHDDPSLVPNVPYFDLPAGLMAPLVK	ENSG00000085872	CHERP	J3QK89	1			429	671								331	657	0	0	1	1	1	0	0
SPPHCELMAGHLRNRITADGAHFELRLHLIYLINDVLHHWALTRGK	ENSG00000085872	CHERP	J3QK89	1			185	231			PF04818	IPR006903	RNA polymerase II-binding domain	210	284			1	0	0	1	0	1	1
SYSFIARMK	ENSG00000085872	CHERP	J3QK89	1			912	921								921	927	0	0	1	1	1	0	0
GGRFYQVPVPLPDRRRRFLAMK	ENSG00000125445	MRPS7	J3QLS3	1			192	214			PF00177	IPR023798	Ribosomal protein S7 domain	110	263			1	1	0	0	0	0	0
LYRFLARRTNSTFNQVVLK	ENSG00000063177	RPL18	J3QQ67	1			32	51			PF17135	IPR021131	Ribosomal protein L18e/L15P	3	190			1	1	0	0	0	0	0
RLFMSRTNRPPLSLSRMIRK	ENSG00000063177	RPL18	J3QQ67	1			51	71			PF17135	IPR021131	Ribosomal protein L18e/L15P	3	190			1	1	0	0	0	0	0
SQDIYLRLLVK	ENSG00000063177	RPL18	J3QQ67	1			21	32			PF17135	IPR021131	Ribosomal protein L18e/L15P	3	190			1	1	0	0	0	0	0
DPRYQEVDSFTNLIPNRRFSGVRRDVFLNGSYNDYVREFHNMGPPPPWQGMPPYPGMEQPPHHPYYQHHAPPPQAHPPYSGHHPVPHEARYRDK	ENSG00000083896	YTHDC1	J3QR07	1			565	659								506	661	0	0	1	1	1	0	0
LNLAFRSARSVILIFSVRESGK	ENSG00000083896	YTHDC1	J3QR07	1			386	408			PF04146	IPR007275	YTH domain	355	492			1	1	0	0	0	0	0
RRMHSQPRSRGRPSRREPVRDVGRRRPEDYDIHNSRK	ENSG00000083896	YTHDC1	J3QR07	1			510	547								506	568	0	0	1	1	1	0	0
RVHDYDMRVDDFLRRTQAVVSGRRSRPRERDRERERDRPRDNRRDRERDRGRDRERERERLCDRDRDRGERGRYRR	ENSG00000083896	YTHDC1	J3QR07	1			659	735								604	735	0	0	1	1	1	0	0
IEVNNATARVMTNK	ENSG00000167281	RBFOX3	J3QRF4	4			166	180			PF00076	IPR000504	RNA recognition motif domain	100	167	178	184	1	1	1	0	0	0	0
RLHVSNIPFRFRDPDLRQMFGQFGK	ENSG00000167281	RBFOX3	J3QRF4	4			98	123			PF00076	IPR000504	RNA recognition motif domain	100	167	0	105	1	1	1	0	0	0	0
DNLNPRHINLPLPAPHAQYAIPNRHFHPLPQLPRPPFPIPQQHTLLNQQQNNLPEQPNQIPPQPNQVVQQQSQLNQQPQQPPPQLSPAYQAGPNNAFFNSAVAHRPQSPPAEAVIPEQQPPPMLQEGHSPLRAIAQPGPILPSHLNSFIDENPSGLPIGEALDRIHGSVALETLRQQQARFQQWSEHHAFLSQGSAPYPHHHHPHLQHLPQPPLGLHQPPVRADWK	ENSG00000198265	HELZ	J3QS41	1			1335	1561								1246	1653	0	0	1	1	1	0	0
LLNTAITRAQSLVAVVGDPIALCSIGRCRK	ENSG00000198265	HELZ	J3QS41	1			1033	1063										0	0	0	1	0	1	0
ITVTSEVPFSK	ENSG00000116251	RPL22	K7ERI7	1			36	47			PF01776	IPR002671	Ribosomal protein L22e	0	91			1	1	0	0	0	0	0
DFSESRNNRFSTPEQAAK	ENSG00000268083		M0QYT0	2			92	110								95	110	0	0	1	1	1	0	0
MNCDRVFNVFCLYGNVEK	ENSG00000268083		M0QYT0	2			10	28										0	0	0	1	0	1	0
PGAAMVEMADGYAVDRAITHLNNNFMFGQK	ENSG00000268083		M0QYT0	2			35	65										0	0	0	1	0	1	0
SERSSSGLLEWESK	ENSG00000268083		M0QYT0	2			155	169								153	163	0	0	1	1	1	0	0
SKPGAAMVEMADGYAVDRAITHLNNNFMFGQK	ENSG00000268083		M0QYT0	2			33	65										0	0	0	1	0	1	0
AQCPIVERLTNSMMMHGRNNGK	ENSG00000083845	RPS5	M0R0R2	1			84	106			PF00177	IPR023798	Ribosomal protein S7 domain	82	225	100	101	1	1	1	0	0	0	0
HAFEIIHLLTGENPLQVLVNAIINSGPREDSTRIGRAGTVRRQAVDVSPLRRVNQAIWLLCTGAREAAFRNIK	ENSG00000083845	RPS5	M0R0R2	1			115	188			PF00177	IPR023798	Ribosomal protein S7 domain	82	225	143	150	1	1	1	0	0	0	0
TIAECLADELINAAK	ENSG00000083845	RPS5	M0R0R2	1			188	203			PF00177	IPR023798	Ribosomal protein S7 domain	82	225			1	1	0	0	0	0	0
HGWVRRLSTPAGVQVILRRMLK	ENSG00000130312	MRPL34	M0R226	1			155	177			PF00468	IPR000271	Ribosomal protein L34	142	184	131	184	1	1	1	0	0	0	0
MAEYLASIFGTEK	ENSG00000267120		M0R2N4	3			0	13			PF00642	IPR000571	Zinc finger; CCCH-type	13	38	0	3	1	1	1	0	0	0	0
DFQRRILVATNLFGRGMDIERVNIVFNYDMPEDSDTYLHRVARAGRFGTK	ENSG00000123136	DDX39A	O00148	1			333	383			PF00271	IPR001650	Helicase; C-terminal	272	381			1	1	0	0	0	0	0
MLEQLDMRRDVQEIFRLTPHEK	ENSG00000123136	DDX39A	O00148	7			199	221			PF00270	IPR011545	DEAD/DEAH box helicase domain	68	234			1	1	0	0	0	0	0
NCPHVVVGTPGRILALVRNRSFSLK	ENSG00000123136	DDX39A	O00148	1			162	187			PF00270	IPR011545	DEAD/DEAH box helicase domain	68	234			1	1	0	0	0	0	0
TAVFVLATLQQIEPVNGQVTVLVMCHTRELAFQISK	ENSG00000123136	DDX39A	O00148	7			94	130			PF00270	IPR011545	DEAD/DEAH box helicase domain	68	234			1	1	0	0	0	0	0
LMRTVEGATQHQELLETCPPTALHGALDALTQLGNCAWRVNGRVLDLVLQLFQAK	ENSG00000099821	POLRMT	O00411	1			669	724			PF14700	IPR029262	DNA-directed RNA polymerase; N-terminal	428	704	674	675	1	0	1	1	0	0	1
NRLEREVYEGRFSLYPFLCLLDEREVVRMLLQVLQALPAQGESFTTLARELSARTFSRHVVQRQRVSGQVQALQNHYRK	ENSG00000099821	POLRMT	O00411	1			453	532			PF14700	IPR029262	DNA-directed RNA polymerase; N-terminal	428	704			1	0	0	1	0	1	1
PHRSSRLVPVLYHVYSFRNVQQIGILK	ENSG00000099821	POLRMT	O00411	1			595	622			PF14700	IPR029262	DNA-directed RNA polymerase; N-terminal	428	704	593	595	1	0	1	1	0	0	1
SLQEMFSGTRAIQHWLTESARLISHMGSVVEWVTPLGVPVIQPYRLDSK	ENSG00000099821	POLRMT	O00411	1			1038	1087			PF00940	IPR002092	DNA-directed RNA polymerase; phage-type	830	1230			1	0	0	1	0	1	1
FQIGDYLDIAITPPNRAPPPSGRMRPY	ENSG00000150459	SAP18	O00422	1			126	153			PF06487	IPR010516	Sin3 associated polypeptide p18	18	137	137	153	1	0	1	1	0	0	1
TCPLLLRVFTTNNGRHHRMDEFSRGNVPSSELQIYTWMDATLK	ENSG00000150459	SAP18	O00422	1			24	67			PF06487	IPR010516	Sin3 associated polypeptide p18	18	137	40	49	1	0	1	1	0	0	1
IQEILTQVK	ENSG00000136231	IGF2BP3	O00425	1			552	561			PF00013	IPR004088	K Homology domain; type 1	490	555	558	579	1	1	1	0	0	0	0
LEAHIRVPSFAAGRVIGK	ENSG00000136231	IGF2BP3	O00425	1			487	505			PF00013	IPR004088	K Homology domain; type 1	490	555			1	1	0	0	0	0	0
PCDLPLRLLVPTQFVGAIIGK	ENSG00000136231	IGF2BP3	O00425	1			192	213			PF00013	IPR004088	K Homology domain; type 1	197	261	157	194	1	1	1	0	0	0	0
TVNELQNLSSAEVVVPRDQTPDENDQVVVK	ENSG00000136231	IGF2BP3	O00425	1			508	538			PF00013	IPR004088	K Homology domain; type 1	490	555	524	531	1	1	1	0	0	0	0
VAYIPDEMAAQQNPLQQPRGRRGLGQRGSSRQGSPGSVSK	ENSG00000136231	IGF2BP3	O00425	1			150	190			PF00076	IPR000504	RNA recognition motif domain	84	150	157	194	1	1	1	0	0	0	0
DAYSSFGSRSDSRGK	ENSG00000215301	DDX3X	O00571	2			66	81								17	151	0	0	1	1	1	0	0
DLLDLLVEAK	ENSG00000215301	DDX3X	O00571	2			554	564										0	0	0	1	0	1	0
EIQMLARDFLDEYIFLAVGRVGSTSENITQK	ENSG00000215301	DDX3X	O00571	2			387	418			PF00270	IPR011545	DEAD/DEAH box helicase domain	203	391			1	1	0	0	0	0	0
FSYRSRVRPCVVYGGADIGQQIRDLERGCHLLVATPGRLVDMMERGK	ENSG00000215301	DDX3X	O00571	2			288	335			PF00270	IPR011545	DEAD/DEAH box helicase domain	203	391			1	1	0	0	0	0	0
HVINFDLPSDIEEYVHRIGRTGRVGNLGLATSFFNERNINITK	ENSG00000215301	DDX3X	O00571	1			511	554			PF00271	IPR001650	Helicase; C-terminal	425	536			1	1	0	0	0	0	0
QYPISLVLAPTRELAVQIYEEARK	ENSG00000215301	DDX3X	O00571	2			264	288			PF00270	IPR011545	DEAD/DEAH box helicase domain	203	391			1	1	0	0	0	0	0
RSFLLDLLNATGK	ENSG00000215301	DDX3X	O00571	1			427	440			PF00271	IPR001650	Helicase; C-terminal	425	536			1	1	0	0	0	0	0
SSFFSDRGSGSRGRFDDRGRSDYDGIGSRGDRSGFGK	ENSG00000215301	DDX3X	O00571	1			81	118								17	151	0	0	1	1	1	0	0
SSRFSGGFGARDYRQSSGASSSSFSSSRASSSRSGGGGHGSSRGFGGGGYGGFYNSDGYGGNYNSQGVDWWGN	ENSG00000215301	DDX3X	O00571	1			589	662								578	662	0	0	1	1	1	0	0
TAAFLLPILSQIYSDGPGEALRAMK	ENSG00000215301	DDX3X	O00571	1			230	255			PF00270	IPR011545	DEAD/DEAH box helicase domain	203	391			1	1	0	0	0	0	0
YLVLDEADRMLDMGFEPQIRRIVEQDTMPPK	ENSG00000215301	DDX3X	O00571	3			342	373			PF00270	IPR011545	DEAD/DEAH box helicase domain	203	391			1	1	0	0	0	0	0
LLTRLRERGNRVLIFSQMVRMLDILAEYLTIK	ENSG00000173575	CHD2	O14647	1			798	830			PF00271	IPR001650	Helicase; C-terminal	794	905			1	1	0	0	0	0	0
ELSGVFRLCLTDEEVVFVRLNTEVASVVVQLLSIRRCGHSEQYFFLEVGRSTVIGPGELWMQVDDCVVAQNMHELFLEK	ENSG00000133124	IRS4	O14654	1			248	327			PF02174	IPR002404	IRS-type PTB domain	231	332			1	0	0	1	0	1	1
DFMIVALDLLSGLAEGLGGHVEQLVARSNIMTLLFQCMQDSMPEVRQSSFALLGDLTK	ENSG00000105576	TNPO2	O14787	2			635	693										0	0	0	1	0	1	0
NVCRALVMLLEVRIDRLIPHMHSIIQYMLQRTQDHDENVALEACEFWLTLAEQPICK	ENSG00000105576	TNPO2	O14787	2			231	288										0	0	0	1	0	1	0
PLMTELLK	ENSG00000105576	TNPO2	O14787	2			476	484										0	0	0	1	0	1	0
DLTEYLSRFGEVVDCTIK	ENSG00000152795	HNRNPDL	O14979	1			162	180			PF00076	IPR000504	RNA recognition motif domain	150	218			1	1	0	0	0	0	0
GGRRRRPDLFRRHFK	ENSG00000152795	HNRNPDL	O14979	1			76	91								0	123	0	0	1	1	1	0	0
MEVPPRLSHVPPPLFPSAPATLASRSLSHWRPRPPRQLAPLLPSLAPSSARQGARRAQRHVTAQQPSRLAGGAAIK	ENSG00000152795	HNRNPDL	O14979	1			0	76								0	123	0	0	1	1	1	0	0
MFIGGLSWDTSK	ENSG00000152795	HNRNPDL	O14979	1			149	161			PF00076	IPR000504	RNA recognition motif domain	150	218	148	149	1	1	1	0	0	0	0
TDPVTGRSRGFGFVLFK	ENSG00000152795	HNRNPDL	O14979	1			180	197			PF00076	IPR000504	RNA recognition motif domain	150	218			1	1	0	0	0	0	0
VFVGGLSPDTSEEQIK	ENSG00000152795	HNRNPDL	O14979	1			234	250			PF00076	IPR000504	RNA recognition motif domain	234	294	231	242	1	1	1	0	0	0	0
GRLSRFEPPQSDSDGQRRSMDAPSRRNRSSGVLDDYAPGSHDVGDPSTTNLYLGNINPQMNEEMLCQEFGRFGPLASVK	ENSG00000163714	U2SURP	O15042	1			225	304			PF00076	IPR000504	RNA recognition motif domain	275	348	137	274	1	1	1	0	0	0	0
LCQIFSDLNATYRTIQGHLQSENFK	ENSG00000163714	U2SURP	O15042	1			622	647										0	0	0	1	0	1	0
LQNIFLGLVNIIEEK	ENSG00000163714	U2SURP	O15042	1			670	685										0	0	0	1	0	1	0
LYSILQGDSPTK	ENSG00000163714	U2SURP	O15042	1			476	488			PF01805	IPR000061	SWAP/Surp	428	479			1	1	0	0	0	0	0
VVIPTERNLLALIHRMIEFVVREGPMFEAMIMNREINNPMFRFLFENQTPAHVYYRWK	ENSG00000163714	U2SURP	O15042	1			418	476			PF01805	IPR000061	SWAP/Surp	428	479			1	1	0	0	0	0	0
HLVLLRDGRTLIGFLRSIDQFANLVLHQTVERIHVGK	ENSG00000175324	LSM1	O15116	1			17	54			PF01423	IPR001163	LSM domain; eukaryotic/archaea-type	11	75			1	1	0	0	0	0	0
EGRAGFRPVEAGGQHGGRSGETVK	ENSG00000108349	CASC3	O15234	1			320	344								0	543	0	0	1	1	1	0	0
GLFFEHDLRGQTQEEEVRPK	ENSG00000108349	CASC3	O15234	1			185	205			PF09405	IPR018545	Btz domain	143	248	0	543	1	0	1	1	0	0	1
PSPPRRTPQPVTIKPPPPEVVSRGSS	ENSG00000108349	CASC3	O15234	1			677	703								631	703	0	0	1	1	1	0	0
SHRHQGLGGTLPPRTFINRNAAGTGRMSAPRNYSRSGGFK	ENSG00000108349	CASC3	O15234	1			280	320								0	543	0	0	1	1	1	0	0
SRQELIALYGYDIRSAHNPDDIK	ENSG00000108349	CASC3	O15234	1			231	254			PF09405	IPR018545	Btz domain	143	248	0	543	1	0	1	1	0	0	1
DAYSSFGSRDSRGK	ENSG00000067048	DDX3Y	O15523	2			66	80								0	149	0	0	1	1	1	0	0
DLLDLLVEAK	ENSG00000067048	DDX3Y	O15523	2			552	562										0	0	0	1	0	1	0
EIQMLARDFLDEYIFLAVGRVGSTSENITQK	ENSG00000067048	DDX3Y	O15523	2			385	416			PF00270	IPR011545	DEAD/DEAH box helicase domain	201	389			1	1	0	0	0	0	0
FSYRSRVRPCVVYGGADIGQQIRDLERGCHLLVATPGRLVDMMERGK	ENSG00000067048	DDX3Y	O15523	2			286	333			PF00270	IPR011545	DEAD/DEAH box helicase domain	201	389			1	1	0	0	0	0	0
QYPISLVLAPTRELAVQIYEEARK	ENSG00000067048	DDX3Y	O15523	2			262	286			PF00270	IPR011545	DEAD/DEAH box helicase domain	201	389			1	1	0	0	0	0	0
SNRFSGGFGARDYRQSSGSSSSGFGASRGSSSRSGGGGYGNSRGFGGGGYGGFYNSDGYGGNYNSQGVDWWGN	ENSG00000067048	DDX3Y	O15523	2			587	660								576	660	0	0	1	1	1	0	0
SPILVATAVAARGLDISNVRHVINFDLPSDIEEYVHRIGRTGRVGNLGLATSFFNEK	ENSG00000067048	DDX3Y	O15523	2			489	546			PF00271	IPR001650	Helicase; C-terminal	424	534			1	1	0	0	0	0	0
YLVLDEADRMLDMGFEPQIRRIVEQDTMPPK	ENSG00000067048	DDX3Y	O15523	3			340	371			PF00270	IPR011545	DEAD/DEAH box helicase domain	201	389			1	1	0	0	0	0	0
FQIYFDNCPLLTIPGRTHPVEIFYTPEPERDYLEAAIRTVIQIHMCEEEEGDLLLFLTGQEEIDEACK	ENSG00000109606	DHX15	O43143	1			299	367			PF00271	IPR001650	Helicase; C-terminal	337	476			1	1	0	0	0	0	0
YMTDGMLLREAMNDPLLERYGVIILDEAHERTLATDILMGVLK	ENSG00000109606	DHX15	O43143	1			234	277			PF00270	IPR011545	DEAD/DEAH box helicase domain	148	296			1	1	0	0	0	0	0
IEVNNATARVMTNK	ENSG00000100320	RBFOX2	O43251	4			189	203			PF00076	IPR000504	RNA recognition motif domain	123	190			1	1	0	0	0	0	0
LSPVVGAVYGPELYAASSFQADVSLGNDAAVPLSGRGGINTYIPLISLPLVPGFPYPTAATTAAAFRGAHLRGRGRTVYGAVRAVPPTAIPAYPGVVYQDGFYGADLYGGYAAYRYAQPATATAATAAAAAAAAYSDGYGRVYTADPYHALAPAASYGVGAVASLYRGGYSRFAPY	ENSG00000100320	RBFOX2	O43251	2			214	390			PF12414	IPR025670	Fox-1 C-terminal domain	264	362	386	390	1	0	1	1	0	0	1
RLHVSNIPFRFRDPDLRQMFGQFGK	ENSG00000100320	RBFOX2	O43251	4			121	146			PF00076	IPR000504	RNA recognition motif domain	123	190	0	129	1	1	1	0	0	0	0
EVMSPTGSARGRSRVMPYGMDAFMLGIGMLGYPGFQATTYASRSYTGLAPGYTYQFPEFRVERTPLPSAPVLPELTAIPLTAYGPMAAAAAAAAVVRGTGSHPWTMAPPPGSTPSRTGGFLGTTSPGPMAELYGAANQDSGVSSYISAASPAPSTGFGHSLGGPLIATAFTNGYH	ENSG00000135097	MSI1	O43347	1			187	362								184	362	0	0	1	1	1	0	0
MFIGGLSWQTTQEGLREYFGQFGEVK	ENSG00000135097	MSI1	O43347	1			21	47			PF00076	IPR000504	RNA recognition motif domain	22	89			1	1	0	0	0	0	0
RSRGFGFVTFMDQAGVDK	ENSG00000135097	MSI1	O43347	1			58	76			PF00076	IPR000504	RNA recognition motif domain	22	89			1	1	0	0	0	0	0
TTNRHRGFGFVTFESEDIVEK	ENSG00000135097	MSI1	O43347	1			144	165			PF00076	IPR000504	RNA recognition motif domain	110	177			1	1	0	0	0	0	0
AGPIWDLRLMMDPLSGQNRGYAFITFCGK	ENSG00000125944	HNRNPR	O43390	1			187	216			PF00076	IPR000504	RNA recognition motif domain	166	231			1	1	0	0	0	0	0
DYAFVHFEDRGAAVK	ENSG00000125944	HNRNPR	O43390	1			374	389			PF00076	IPR000504	RNA recognition motif domain	342	404			1	1	0	0	0	0	0
ERQAARQASRSTAYEDYYYHPPPRMPPPIRGRGRGGGRGGYGYPPDYYGYEDYYDDYYGYDYHDYRGGYEDPYYGYDDGYAVRGRGGGRGGRGAPPPPRGRGAPPPRGRAGYSQRGAPLGPPRGSRGGRGGPAQQQRGRGSRGSRGNRGGNVGGK	ENSG00000125944	HNRNPR	O43390	1			417	572								408	633	0	0	1	1	1	0	0
HLGVCISVANNRLFVGSIPK	ENSG00000125944	HNRNPR	O43390	1			235	255			PF00076	IPR000504	RNA recognition motif domain	247	309			1	1	0	0	0	0	0
IPRDLYEDELVPLFEK	ENSG00000125944	HNRNPR	O43390	1			171	187			PF00076	IPR000504	RNA recognition motif domain	166	231			1	1	0	0	0	0	0
LCDSYEIRPGK	ENSG00000125944	HNRNPR	O43390	1			224	235			PF00076	IPR000504	RNA recognition motif domain	166	231			1	1	0	0	0	0	0
SFSEFGK	ENSG00000125944	HNRNPR	O43390	1			359	366			PF00076	IPR000504	RNA recognition motif domain	342	404			1	1	0	0	0	0	0
VLFVRNLATTVTEEILEK	ENSG00000125944	HNRNPR	O43390	1			341	359			PF00076	IPR000504	RNA recognition motif domain	342	404			1	1	0	0	0	0	0
PQIHPQEIIEFPILK	ENSG00000117419	ERI3	O43414	1			157	172			PF00929	IPR013520	Exonuclease; RNase T/DNA polymerase III	146	319			1	0	0	1	0	1	1
IGMRRTVEGVLIVHEHRLPHVLLLQLGTTFFK	ENSG00000167005	NUDT21	O43809	1			73	105			PF13869	IPR016706	Cleavage/polyadenylation specificity factor subunit 5	35	222			1	1	0	0	0	0	0
LPGGELNPGEDEVEGLK	ENSG00000167005	NUDT21	O43809	1			105	122			PF13869	IPR016706	Cleavage/polyadenylation specificity factor subunit 5	35	222			1	1	0	0	0	0	0
EGGRGGSGGGGEGIQDRESSFRFQPFESYDSRPCLPEHNPYRPSYSYDYEFDLGSDRNGSFGGQYSECRDPARERGSLDGFMRGRGQGRFQDRSNPGTFMRSDPFVPPAASSEPLSTPWNELNYVGGRGLGGPSPSRPPPSLFSQSMAPDYGVMGMQGAGGYDSTMPYGCGRSQPRMRDRDRPK	ENSG00000105127	AKAP8	O43823	1			105	289								98	385	0	0	1	1	1	0	0
DFSRYGRVNYVLARRIELLEEVK	ENSG00000021776	AQR	O60306	1			890	913										0	0	0	1	0	1	0
IMALDIDERHLLRLGHGEEELETEK	ENSG00000021776	AQR	O60306	1			865	890								883	887	0	0	1	1	1	0	0
LNLQFLTLHDYLLRNFNLFRLESTYEIRQDIEDSVSRMK	ENSG00000021776	AQR	O60306	1			454	493			PF16399	IPR032174	Intron-binding protein aquarius; N-terminal	19	802	488	490	1	1	1	0	0	0	0
PNIGENWPTRVRADVTINLNVRDHIK	ENSG00000021776	AQR	O60306	1			524	550			PF16399	IPR032174	Intron-binding protein aquarius; N-terminal	19	802			1	1	0	0	0	0	0
PWQSEYGGVVFGGWARMAQPIVAFTVVEVAK	ENSG00000021776	AQR	O60306	1			493	524			PF16399	IPR032174	Intron-binding protein aquarius; N-terminal	19	802			1	1	0	0	0	0	0
VTTVDRFQGQQNDYILLSLVRTRAVGHLRDVRRLVVAMSRARLGLYIFARVSLFQNCFELTPAFSQLTARPLHLHIIPTEPFPTTRK	ENSG00000021776	AQR	O60306	1			1256	1343								1335	1351	0	0	1	1	1	0	0
YSNMEQSLFTRFVRVGVPTVDLDAQGRARASLCNLYNWRYK	ENSG00000021776	AQR	O60306	1			1111	1152										0	0	0	1	0	1	0
AFSQFGK	ENSG00000135316	SYNCRIP	O60506	1			356	363			PF00076	IPR000504	RNA recognition motif domain	339	401			1	1	0	0	0	0	0
AGPIWDLRLMMDPLTGLNRGYAFVTFCTK	ENSG00000135316	SYNCRIP	O60506	1			184	213			PF00076	IPR000504	RNA recognition motif domain	163	229			1	1	0	0	0	0	0
DYAFIHFDERDGAVK	ENSG00000135316	SYNCRIP	O60506	1			371	386			PF00076	IPR000504	RNA recognition motif domain	339	401			1	1	0	0	0	0	0
HIGVCISVANNRLFVGSIPK	ENSG00000135316	SYNCRIP	O60506	2			232	252			PF00076	IPR000504	RNA recognition motif domain	244	306			1	1	0	0	0	0	0
IPRDLFEDELVPLFEK	ENSG00000135316	SYNCRIP	O60506	1			168	184			PF00076	IPR000504	RNA recognition motif domain	163	229			1	1	0	0	0	0	0
LDEIYVAGLVAHSDLDERAIEALK	ENSG00000135316	SYNCRIP	O60506	1			42	66										0	0	0	1	0	1	0
LYNNHEIRSGK	ENSG00000135316	SYNCRIP	O60506	1			221	232			PF00076	IPR000504	RNA recognition motif domain	163	229			1	1	0	0	0	0	0
VLFVRNLANTVTEEILEK	ENSG00000135316	SYNCRIP	O60506	1			338	356			PF00076	IPR000504	RNA recognition motif domain	339	401			1	1	0	0	0	0	0
GDDLQAIK	ENSG00000179172	HNRNPCL1	O60812	7			176	184								127	185	0	0	1	1	1	0	0
KSDVEAIFSK	ENSG00000179172	HNRNPCL1	O60812	7			29	39			PF00076	IPR000504	RNA recognition motif domain	17	79			1	1	0	0	0	0	0
MASNVTNK	ENSG00000179172	HNRNPCL1	O60812	7			0	8								0	13	0	0	1	1	1	0	0
MDPHSMNSRVFIGNLNTLVVK	ENSG00000179172	HNRNPCL1	O60812	7			8	29			PF00076	IPR000504	RNA recognition motif domain	17	79	0	13	1	1	1	0	0	0	0
NARAAVAGEDGRMIASQVVDINLAAEPK	ENSG00000179172	HNRNPCL1	O60812	7			61	89			PF00076	IPR000504	RNA recognition motif domain	17	79			1	1	0	0	0	0	0
SDVEAIFSK	ENSG00000179172	HNRNPCL1	O60812	7			30	39			PF00076	IPR000504	RNA recognition motif domain	17	79			1	1	0	0	0	0	0
SDVEAIFSKYGK	ENSG00000179172	HNRNPCL1	O60812	7			30	42			PF00076	IPR000504	RNA recognition motif domain	17	79			1	1	0	0	0	0	0
RVIMERDTYPRK	ENSG00000130826	DKC1	O60832	2			367	379			PF01472	IPR002478	PUA domain	296	370			1	1	0	0	0	0	0
MAESDWDTVTVLRK	ENSG00000107223	EDF1	O60869	1			0	14			PF08523	IPR013729	Multiprotein bridging factor 1; N-terminal	3	73	0	69	1	0	1	1	0	0	1
QAILAAQRRGEDVETSK	ENSG00000107223	EDF1	O60869	1			25	42			PF08523	IPR013729	Multiprotein bridging factor 1; N-terminal	3	73	0	69	1	0	1	1	0	0	1
QNRVPVNEVVIRQLEFAAQYPPTFDRYQGK	ENSG00000106246	PTCD1	O75127	2			614	644			PF13812	IPR002885	Pentatricopeptide repeat	573	618			1	1	0	0	0	0	0
TGFRYALQVWRLMLSLGLQPSRDSYNLLLVAARDCGLGDPQVASELLLK	ENSG00000106246	PTCD1	O75127	2			297	346			PF17177	IPR033443	Pentacotripeptide-repeat region of PROPR	166	336			1	0	0	1	0	1	1
GDSCPFRHCEAAIGNETVCTLWQEGRCFRQVCRFRHMEIDK	ENSG00000058673	ZC3H11A	O75152	1			18	59										0	0	0	1	0	1	0
GADVNAPPVPSSRDTALTIAADK	ENSG00000132466	ANKRD17	O75179	2			1307	1330			PF12796	IPR020683	Ankyrin repeat-containing domain	1221	1407	1314	1319	1	0	1	1	0	0	1
EGRNVYSSSRYDDYDRYRRSRSRSYERRRSRSRSFDYNYRRSYSPRNSRPTGRPRRSRSHSDNDRFK	ENSG00000188529	SRSF10	O75494	1			99	166								87	262	0	0	1	1	1	0	0
MSRYLRPPNTSLFVRNVADDTRSEDLRREFGRYGPIVDVYVPLDFYTRRPRGFAYVQFEDVRDAEDALHNLDRK	ENSG00000188529	SRSF10	O75494	1			0	74			PF00076	IPR000504	RNA recognition motif domain	11	81	0	8	1	1	1	0	0	0	0
WICGRQIEIQFAQGDRK	ENSG00000188529	SRSF10	O75494	2			74	91			PF00076	IPR000504	RNA recognition motif domain	11	81	87	262	1	1	1	0	0	0	0
MVEADRPGK	ENSG00000170748	RBMXL2	O75526	3			0	9			PF00076	IPR000504	RNA recognition motif domain	9	80	0	6	1	1	1	0	0	0	0
RGPPPRRVGPPPK	ENSG00000170748	RBMXL2	O75526	5			149	162								58	392	0	0	1	1	1	0	0
YGRIVEVLLMK	ENSG00000170748	RBMXL2	O75526	2			30	41			PF00076	IPR000504	RNA recognition motif domain	9	80			1	1	0	0	0	0	0
AIGPHDVLATLLNNLK	ENSG00000115524	SF3B1	O75533	1			1086	1102										0	0	0	1	0	1	0
AIGYLIPLMDAEYANYYTREVMLILIREFQSPDEEMK	ENSG00000115524	SF3B1	O75533	1			748	785										0	0	0	1	0	1	0
AIVNVIGMHK	ENSG00000115524	SF3B1	O75533	1			998	1008										0	0	0	1	0	1	0
AREFGAGPLFNQILPLLMSPTLEDQERHLLVK	ENSG00000115524	SF3B1	O75533	1			522	554										0	0	0	1	0	1	0
DYIYAVTPLLEDALMDRDLVHRQTASAVVQHMSLGVYGFGCEDSLNHLLNYVWPNVFETSPHVIQAVMGALEGLRVAIGPCRMLQYCLQGLFHPARK	ENSG00000115524	SF3B1	O75533	1			1163	1260										0	0	0	1	0	1	0
HFWQHRMALDRRNYRQLVDTTVELANK	ENSG00000115524	SF3B1	O75533	1			816	843										0	0	0	1	0	1	0
ILVVIEPLLIDEDYYARVEGREIISNLAK	ENSG00000115524	SF3B1	O75533	1			573	602										0	0	0	1	0	1	0
IMGNLGAADIDHK	ENSG00000115524	SF3B1	O75533	1			874	887										0	0	0	1	0	1	0
IVQQIAILMGCAILPHLRSLVEIIEHGLVDEQQK	ENSG00000115524	SF3B1	O75533	1			666	700										0	0	0	1	0	1	0
MVMETIEK	ENSG00000115524	SF3B1	O75533	1			866	874										0	0	0	1	0	1	0
SLSFLFEYIGEMGK	ENSG00000115524	SF3B1	O75533	1			1149	1163										0	0	0	1	0	1	0
TEILPPFFK	ENSG00000115524	SF3B1	O75533	1			807	816										0	0	0	1	0	1	0
VGAAEIISRIVDDLK	ENSG00000115524	SF3B1	O75533	1			843	858										0	0	0	1	0	1	0
VQENCIDLVGRIADRGAEYVSAREWMRICFELLELLK	ENSG00000115524	SF3B1	O75533	1			1030	1067										0	0	0	1	0	1	0
VQERQNRVCTTVAIAIVAETCSPFTVLPALMNEYRVPELNVQNGVLK	ENSG00000115524	SF3B1	O75533	1			1102	1149										0	0	0	1	0	1	0
VRTISALAIAALAEAATPYGIESFDSVLK	ENSG00000115524	SF3B1	O75533	1			700	729										0	0	0	1	0	1	0
DNFGFIETANHDK	ENSG00000009307	CSDE1	O75534	1			527	540			PF00313	IPR002059	Cold-shock protein; DNA-binding	520	581			1	1	0	0	0	0	0
EAFGFIERGDVVK	ENSG00000009307	CSDE1	O75534	1			194	207			PF00313	IPR002059	Cold-shock protein; DNA-binding	185	246			1	1	0	0	0	0	0
EIFFHYSEFK	ENSG00000009307	CSDE1	O75534	1			207	217			PF00313	IPR002059	Cold-shock protein; DNA-binding	185	246			1	1	0	0	0	0	0
HTGAVSARNIMLLK	ENSG00000009307	CSDE1	O75534	1			166	180										0	0	0	1	0	1	0
LERATNIEVLSNTFQFTNEAREMGVIAAMRDGFGFIK	ENSG00000009307	CSDE1	O75534	1			327	364			PF00313	IPR002059	Cold-shock protein; DNA-binding	350	411			1	1	0	0	0	0	0
LLTSYGFIQCSERQARLFFHCSQYNGNLQDLK	ENSG00000009307	CSDE1	O75534	1			32	64			PF00313	IPR002059	Cold-shock protein; DNA-binding	26	89			1	1	0	0	0	0	0
MSFDPNLLHNNGHNGYPNGTSAALRETGVIEK	ENSG00000009307	CSDE1	O75534	1			0	32			PF00313	IPR002059	Cold-shock protein; DNA-binding	26	89	0	19	1	1	1	0	0	0	0
QRPGQQVATCVRLLGRNSNSK	ENSG00000009307	CSDE1	O75534	1			496	517								495	499	0	0	1	1	1	0	0
RLLGYVATLK	ENSG00000009307	CSDE1	O75534	1			517	527			PF00313	IPR002059	Cold-shock protein; DNA-binding	520	581			1	1	0	0	0	0	0
VGDDVEFEVSSDRRTGK	ENSG00000009307	CSDE1	O75534	1			64	81			PF00313	IPR002059	Cold-shock protein; DNA-binding	26	89			1	1	0	0	0	0	0
GFAFISFHRREDAARAIAGVSGFGYDHLILNVEWAK	ENSG00000130811	EIF3G	O75821	1			280	316			PF00076	IPR000504	RNA recognition motif domain	240	304	315	320	1	1	1	0	0	0	0
YVPPSLRDGASRRGESMQPNRRADDNATIRVTNLSEDTRETDLQELFRPFGSISRIYLAK	ENSG00000130811	EIF3G	O75821	1			212	272			PF00076	IPR000504	RNA recognition motif domain	240	304	184	248	1	1	1	0	0	0	0
ELRVRLTLPHSIRSDSEDICLFTK	ENSG00000171490	RSL1D1	O76021	1			76	100			PF00687	IPR028364	Ribosomal protein L1/ribosomal biogenesis protein	42	258	98	109	1	1	1	0	0	0	0
LRLLSSFDFFLTDARIRRLLPSLIGRHFYQRK	ENSG00000171490	RSL1D1	O76021	1			145	177			PF00687	IPR028364	Ribosomal protein L1/ribosomal biogenesis protein	42	258			1	1	0	0	0	0	0
HVVQIVEK	ENSG00000156304	SCAF4	O95104	1			41	49										0	0	0	1	0	1	0
NLVFVVGLSQRLADPEVLK	ENSG00000080802	CNOT4	O95628	1			108	127										0	0	0	1	0	1	0
QSNNPPLQRSSSLIQLTSQNSSPNQQRTPQVIGVMQSQNSSAGNRGPRPLEQVTCYK	ENSG00000160917	CPSF4	O95639	1			190	247			PF00098	IPR001878	Zinc finger; CCHC-type	243	260	172	242	1	1	1	0	0	0	0
FGTVLK	ENSG00000119314	PTBP3	O95758	2			204	210			PF00076	IPR000504	RNA recognition motif domain	183	247			1	1	0	0	0	0	0
HQAVQLPREGQEDQGLTK	ENSG00000119314	PTBP3	O95758	2			431	449								433	465	0	0	1	1	1	0	0
IITFTK	ENSG00000119314	PTBP3	O95758	3			210	216			PF00076	IPR000504	RNA recognition motif domain	183	247			1	1	0	0	0	0	0
LTSLNVK	ENSG00000119314	PTBP3	O95758	2			257	264										0	0	0	1	0	1	0
RDRPPCSPSRVLHLRK	ENSG00000119314	PTBP3	O95758	1			49	65								26	56	0	0	1	1	1	0	0
TDNLPNQARAQAALQAVSAVQSGSLALSGGPSNEGTVLPGQSPVLRIIIENLFYPVTLEVLHQIFSK	ENSG00000119314	PTBP3	O95758	1			137	204			PF00076	IPR000504	RNA recognition motif domain	183	247	138	172	1	1	1	0	0	0	0
VTNLLMLK	ENSG00000119314	PTBP3	O95758	2			84	92										0	0	0	1	0	1	0
GFDQTINLILDESHERVFSSSQGVEQVVLGLYIVRGDNVAVIGEIDEETDSALDLGNIRAEPLNSVAH	ENSG00000128534	LSM8	O95777	1			28	96			PF01423	IPR001163	LSM domain; eukaryotic/archaea-type	3	71	87	96	1	1	1	0	0	0	0
MTSALENYINRTVAVITSDGRMIVGTLK	ENSG00000128534	LSM8	O95777	1			0	28			PF01423	IPR001163	LSM domain; eukaryotic/archaea-type	3	71	0	4	1	1	1	0	0	0	0
LLSELDQQSTEMPRTGNGPMSVCGRC	ENSG00000124214	STAU1	O95793	1			551	577			PF16482	IPR032478	Staufen; C-terminal	446	557	558	577	1	0	1	1	0	0	1
PVDPYSRMQSTYNYNMRGGAYPPRYFYPFPVPPLLYQVELSVGGQQFNGK	ENSG00000124214	STAU1	O95793	1			91	141			PF00035	IPR014720	Double-stranded RNA-binding domain	103	160	92	149	1	1	1	0	0	0	0
PSPWPLTGALSALLMTSGLAMWFHFHSMTLLMLGLLTNTLTMYQWWRDVTRESTYQGHHTPPVQK	ENSG00000198938	MT-CO3	P00414	1			12	77			PF00510	IPR000298	Cytochrome c oxidase-like subunit III	5	261	64	73	1	0	1	1	0	0	1
LTLTSRAFYNNVLGEYEEYITK	ENSG00000065154	OAT	P04181	1			107	129			PF00202	IPR005814	Aminotransferase class-III	50	436			1	0	0	1	0	1	1
QSQHMTEVVRRCPHHERCSDSDGLAPPQHLIRVEGNLRVEYLDDRNTFRHSVVVPYEPPEVGSDCTTIHYNYMCNSSCMGGMNRRPILTIITLEDSSGNLLGRNSFEVRVCACPGRDRRTEEENLRK	ENSG00000141510	TP53	P04637	1			164	291			PF00870	IPR011615	p53; DNA-binding domain	94	288	180	328	1	0	1	1	0	0	1
FPEVEDVVMVNVRSIAEMGAYVSLLEYNNIEGMILLSELSRRRIRSINK	ENSG00000134001	EIF2S1	P05198	1			12	61			PF00575	IPR003029	S1 domain	13	88			1	1	0	0	0	0	0
ETDLLILFK	ENSG00000138385	SSB	P05455	1			176	185			PF00076	IPR000504	RNA recognition motif domain	112	178			1	1	0	0	0	0	0
FNRLNRLTTDFNVIVEALSK	ENSG00000138385	SSB	P05455	1			54	74			PF05383	IPR006630	RNA-binding protein Lupus La	16	73			1	1	0	0	0	0	0
GQVLNIQMRRTLHK	ENSG00000138385	SSB	P05455	1			134	148			PF00076	IPR000504	RNA recognition motif domain	112	178			1	1	0	0	0	0	0
NCFRMTDQEAIQDLWQWRK	ENSG00000181163	NPM1	P06748	1			273	292			PF16276	IPR032569	Nucleophosmin; C-terminal	244	293	291	294	1	0	1	1	0	0	1
GWRPRRLGGGLGGTRRGGADVNIRHSGRDDTSRYDERPGPSPLPHRDRDRDRERERRERSRERDK	ENSG00000104852	SNRNP70	P08621	1			185	250								185	437	0	0	1	1	1	0	0
PRGYAFIEYEHERDMHSAYK	ENSG00000104852	SNRNP70	P08621	1			142	162			PF00076	IPR000504	RNA recognition motif domain	104	174	161	164	1	1	1	0	0	0	0
TLFVARVNYDTTESK	ENSG00000104852	SNRNP70	P08621	1			103	118			PF00076	IPR000504	RNA recognition motif domain	104	174			1	1	0	0	0	0	0
FAAATGATPIAGRFTPGTFTNQIQAAFREPRLLVVTDPRADHQPLTEASYVNLPTIALCNTDSPLRYVDIAIPCNNK	ENSG00000168028	RPSA	P08865	1			89	166			PF00318	IPR001865	Ribosomal protein S2	18	182			1	1	0	0	0	0	0
GAHSVGLMWWMLAREVLRMRGTISREHPWEVMPDLYFYRDPEEIEK	ENSG00000168028	RPSA	P08865	1			166	212			PF00318,PF16122	IPR001865,IPR032281	Ribosomal protein S2,40S ribosomal protein SA; C-terminal domain	113	295	212	295	1	1	1	0	0	0	0
EDTEEHHLRDYFEQYGK	ENSG00000135486	HNRNPA1	P09651	2			113	130			PF00076	IPR000504	RNA recognition motif domain	106	167			1	1	0	0	0	0	0
EPEQLRK	ENSG00000135486	HNRNPA1	P09651	3			8	15			PF00076	IPR000504	RNA recognition motif domain	15	82	0	11	1	1	1	0	0	0	0
GGNFGGRSSGPYGGGGQYFAK	ENSG00000135486	HNRNPA1	P09651	3			329	350			PF11627	IPR021662	Nuclear factor hnRNPA1	306	344	315	372	1	0	1	1	0	0	1
IEVIEIMTDRGSGK	ENSG00000135486	HNRNPA1	P09651	2			130	144			PF00076	IPR000504	RNA recognition motif domain	106	167			1	1	0	0	0	0	0
LFIGGLSFETTDESLRSHFEQWGTLTDCVVMRDPNTK	ENSG00000135486	HNRNPA1	P09651	2			15	52			PF00076	IPR000504	RNA recognition motif domain	15	82			1	1	0	0	0	0	0
PRNQGGYGGSSSSSSYGSGRRF	ENSG00000135486	HNRNPA1	P09651	1			350	372								315	372	0	0	1	1	1	0	0
QEMASASSSQRGRSGSGNFGGGRGGGFGGNDNFGRGGNFSGRGGFGGSRGGGGYGGSGDGYNGFGNDGGYGGGGPGYSGGSRGYGSGGQGYGNQGSGYGGSGSYDSYNNGGGGGFGGGSGSNFGGGGSYNDFGNYNNQSSNFGPMK	ENSG00000135486	HNRNPA1	P09651	1			183	329			PF11627	IPR021662	Nuclear factor hnRNPA1	306	344	179	372	1	0	1	1	0	0	1
RAVSREDSQRPGAHLTVK	ENSG00000135486	HNRNPA1	P09651	2			87	105								81	98	0	0	1	1	1	0	0
RGFAFVTFDDHDSVDK	ENSG00000135486	HNRNPA1	P09651	2			145	161			PF00076	IPR000504	RNA recognition motif domain	106	167			1	1	0	0	0	0	0
RSRGFGFVTYATVEEVDAAMNARPHK	ENSG00000135486	HNRNPA1	P09651	1			52	78			PF00076	IPR000504	RNA recognition motif domain	15	82	76	80	1	1	1	0	0	0	0
SIRLMWSQRDAYLRRSGIGNVFIK	ENSG00000254535	PABPC4L	P0CB38	1			79	103			PF00076	IPR000504	RNA recognition motif domain	11	166			1	1	0	0	0	0	0
AGFAGDDAPRAVFPSIVGRPRQQGMMGGMHQK	ENSG00000196834	POTEI	P0CG38	10			718	750			PF00022	IPR004000	Actin family	702	1075	736	757	1	0	1	1	0	0	1
AGFAGDDAPRAVFPSIVGCPRQQGMMGGMHQK	ENSG00000222038	POTEJ	P0CG39	10			681	713			PF00022	IPR004000	Actin family	665	1038	704	720	1	0	1	1	0	0	1
AVNRLLQELRAK	ENSG00000198947	DMD	P11532	3			2411	2423										0	0	0	1	0	1	0
EERQAHLTNQYMQRMASVRAVPNPVINPYQPAPPSGYFMAAIPQTQNRAAYYPPSQIAQLRPSPRWTAQGARPHPFQNMPGAIRPAAPRPPFSTMRPASSQVPRVMSTQRVANTSTQTMGPRPAAAAAAATPAVRTVPQYK	ENSG00000070756	PABPC1	P11940	1			371	512								422	504	0	0	1	1	1	0	0
FSPAGPILSIRVCRDMITRRSLGYAYVNFQQPADAERALDTMNFDVIK	ENSG00000070756	PABPC1	P11940	2			30	78			PF00076	IPR000504	RNA recognition motif domain	12	83			1	1	0	0	0	0	0
ITGMLLEIDNSELLHMLESPESLRSK	ENSG00000070756	PABPC1	P11940	2			580	606			PF00658	IPR002004	Polyadenylate-binding protein/Hyperplastic disc protein	547	614			1	1	0	0	0	0	0
QDRITRYQGVNLYVK	ENSG00000070756	PABPC1	P11940	2			284	299			PF00076	IPR000504	RNA recognition motif domain	295	363			1	1	0	0	0	0	0
VDEAVAVLQAHQAK	ENSG00000070756	PABPC1	P11940	2			606	620			PF00658	IPR002004	Polyadenylate-binding protein/Hyperplastic disc protein	547	614			1	1	0	0	0	0	0
YSGRDSLIFLVDASK	ENSG00000196419	XRCC6	P12956	1			31	46			PF03731	IPR005161	Ku70/Ku80; N-terminal alpha/beta	36	255	0	31	1	0	1	1	0	0	1
IERHSIHWPCRLTIGSNLSIRIAAYK	ENSG00000079246	XRCC5	P13010	1			239	265			PF03731,PF02735	IPR005161,IPR006164	Ku70/Ku80; N-terminal alpha/beta,Ku70/Ku80 beta-barrel domain	8	452			1	0	0	1	0	1	1
IPNPRFQRLFQCLLHRALHPREPLPPIQQHIWNMLNPPAEVTTK	ENSG00000079246	XRCC5	P13010	1			481	525			PF03730	IPR005160	Ku70/Ku80 C-terminal arm	476	569	521	525	1	0	1	1	0	0	1
RHIEIFTDLSSRFSK	ENSG00000079246	XRCC5	P13010	1			129	144			PF03731	IPR005161	Ku70/Ku80; N-terminal alpha/beta	8	243			1	0	0	1	0	1	1
EGALCEENMRGVRFDVHDVTLHADAIHRGGGQIIPTARRCLYASVLTAQPRLMEPIYLVEIQCPEQVVGGIYGVLNRK	ENSG00000167658	EEF2	P13639	2			688	766			PF00679,PF03764	IPR000640,IPR005517	Translation elongation factor EFG; V domain,Translation elongation factor EFG/EF2; domain IV	620	826			1	0	0	1	0	1	1
GRFYAFGRVFSGLVSTGLK	ENSG00000167658	EEF2	P13639	1			407	426			PF03144	IPR004161	Translation elongation factor EFTu-like; domain 2	409	485			1	0	0	1	0	1	1
LPRTFCQLILDPIFK	ENSG00000167658	EEF2	P13639	1			284	299										0	0	0	1	0	1	0
MDRALLELQLEPEELYQTFQRIVENVNVIISTYGEGESGPMGNIMIDPVLGTVGFGSGLHGWAFTLK	ENSG00000167658	EEF2	P13639	1			159	226										0	0	0	1	0	1	0
PIQRTILMMGRYVEPIEDVPCGNIVGLVGVDQFLVK	ENSG00000167658	EEF2	P13639	1			445	481			PF03144	IPR004161	Translation elongation factor EFTu-like; domain 2	409	485			1	0	0	1	0	1	1
VFDAIMNFK	ENSG00000167658	EEF2	P13639	1			299	308										0	0	0	1	0	1	0
DFSESRNNRFSTPEQAAK	ENSG00000104824	HNRNPL	P14866	2			475	493								478	493	0	0	1	1	1	0	0
ISRPGDSDDSRSVNSVLLFTILNPIYSITTDVLYTICNPCGPVQRIVIFRK	ENSG00000104824	HNRNPL	P14866	1			178	229			PF00076	IPR000504	RNA recognition motif domain	203	257	175	189	1	1	1	0	0	0	0
MAAAGGGGGGGRYYGGGSEGGRAPK	ENSG00000104824	HNRNPL	P14866	1			34	59								0	100	0	0	1	1	1	0	0
MNCDRVFNVFCLYGNVEK	ENSG00000104824	HNRNPL	P14866	2			393	411										0	0	0	1	0	1	0
NDQDTWDYTNPNLSGQGDPGSNPNK	ENSG00000104824	HNRNPL	P14866	1			277	302								282	379	0	0	1	1	1	0	0
NPNGPYPYTLK	ENSG00000104824	HNRNPL	P14866	1			568	579										0	0	0	1	0	1	0
PGAAMVEMADGYAVDRAITHLNNNFMFGQK	ENSG00000104824	HNRNPL	P14866	2			418	448										0	0	0	1	0	1	0
RQRQPPLLGDHPAEYGGPHGGYHSHYHDEGYGPPPPHYEGRRMGPPVGGHRRGPSRYGPQYGHPPPPPPPPEYGPHADSPVLMVYGLDQSK	ENSG00000104824	HNRNPL	P14866	1			302	393								282	379	0	0	1	1	1	0	0
SERSSSGLLEWESK	ENSG00000104824	HNRNPL	P14866	2			538	552								537	543	0	0	1	1	1	0	0
SKPGAAMVEMADGYAVDRAITHLNNNFMFGQK	ENSG00000104824	HNRNPL	P14866	2			416	448										0	0	0	1	0	1	0
TDNAGDQHGGGGGGGGGAGAAGGGGGGENYDDPHK	ENSG00000104824	HNRNPL	P14866	1			62	97								0	100	0	0	1	1	1	0	0
TPASPVVHIRGLIDGVVEADLVEALQEFGPISYVVVMPK	ENSG00000104824	HNRNPL	P14866	1			97	136			PF00076	IPR000504	RNA recognition motif domain	105	155	0	100	1	1	1	0	0	0	0
ATFDAISK	ENSG00000140988	RPS2	P15880	1			238	246			PF03719	IPR005324	Ribosomal protein S5; C-terminal	184	256			1	1	0	0	0	0	0
ESEIIDFFLGASLK	ENSG00000140988	RPS2	P15880	1			89	103			PF00333	IPR013810	Ribosomal protein S5; N-terminal	101	166			1	1	0	0	0	0	0
EVATAIRGAIILAK	ENSG00000140988	RPS2	P15880	1			145	159			PF00333	IPR013810	Ribosomal protein S5; N-terminal	101	166			1	1	0	0	0	0	0
LLMMAGIDDCYTSARGCTATLGNFAK	ENSG00000140988	RPS2	P15880	1			212	238			PF03719	IPR005324	Ribosomal protein S5; C-terminal	184	256			1	1	0	0	0	0	0
LSIVPVRRGYWGNK	ENSG00000140988	RPS2	P15880	1			159	173			PF00333	IPR013810	Ribosomal protein S5; N-terminal	101	166			1	1	0	0	0	0	0
SPYQEFTDHLVK	ENSG00000140988	RPS2	P15880	1			263	275										0	0	0	1	0	1	0
MSCNGGSHPRINTLGRMIRAESGPDLRYEVTSGGGGTSRMYYSRRGVITDQNSDGYCQTGTMSRHQNQNTIQELLQNCSDCLMRAELIVQPELK	ENSG00000096696	DSP	P15924	1			0	94								0	62	0	0	1	1	1	0	0
DGVPEGAQLQGPVHRNPTYRPRYRSRGPPRPRPAPAVGEAEDK	ENSG00000060138	YBX3	P16989	1			268	311								146	372	0	0	1	1	1	0	0
EDVFVHQTAIK	ENSG00000060138	YBX3	P16989	3			113	124			PF00313	IPR002059	Cold-shock protein; DNA-binding	92	159	124	128	1	1	1	0	0	0	0
ENQQATSGPNQPSVRRGYRRPYNYRRRPRPPNAPSQDGK	ENSG00000060138	YBX3	P16989	1			311	350								146	372	0	0	1	1	1	0	0
GAEAANVTGPDGVPVEGSRYAADRRRYRRGYYGRRRGPPRNYAGEEEEEGSGSSEGFDPPATDRQFSGARNQLRRPQYRPQYRQRRFPPYHVGQTFDRRSRVLPHPNRIQAGEIGEMK	ENSG00000060138	YBX3	P16989	1			150	268			PF00313	IPR002059	Cold-shock protein; DNA-binding	92	159	146	372	1	1	1	0	0	0	0
VLGTVK	ENSG00000060138	YBX3	P16989	2			90	96			PF00313	IPR002059	Cold-shock protein; DNA-binding	92	159			1	1	0	0	0	0	0
WFNVRNGYGFINRNDTK	ENSG00000060138	YBX3	P16989	3			96	113			PF00313	IPR002059	Cold-shock protein; DNA-binding	92	159			1	1	0	0	0	0	0
YLRSVGDGETVEFDVVEGEK	ENSG00000060138	YBX3	P16989	3			130	150			PF00313	IPR002059	Cold-shock protein; DNA-binding	92	159	146	372	1	1	1	0	0	0	0
EVRQLAEDFLK	ENSG00000108654	DDX5	P17844	1			284	295			PF00270	IPR011545	DEAD/DEAH box helicase domain	117	288			1	1	0	0	0	0	0
GPQIRDLERGVEICIATPGRLIDFLECGK	ENSG00000108654	DDX5	P17844	1			207	236			PF00270	IPR011545	DEAD/DEAH box helicase domain	117	288			1	1	0	0	0	0	0
IVDQIRPDRQTLMWSATWPK	ENSG00000108654	DDX5	P17844	2			264	284			PF00270	IPR011545	DEAD/DEAH box helicase domain	117	288			1	1	0	0	0	0	0
LLQLVEDRGSGRSRGRGGMK	ENSG00000108654	DDX5	P17844	1			470	490								474	506	0	0	1	1	1	0	0
MSGYSSDRDRGRDRGFGAPRFGGSRAGPLSGK	ENSG00000108654	DDX5	P17844	1			0	32								0	41	0	0	1	1	1	0	0
RGGFNTFRDRENYDRGYSSLLK	ENSG00000108654	DDX5	P17844	1			501	523			PF08061	IPR012587	RNA helicase p68 repeat	497	532	474	510	1	0	1	1	0	0	1
TLSYLLPAIVHINHQPFLERGDGPICLVLAPTRELAQQVQQVAAEYCRACRLK	ENSG00000108654	DDX5	P17844	1			144	197			PF00270	IPR011545	DEAD/DEAH box helicase domain	117	288			1	1	0	0	0	0	0
TNLRRTTYLVLDEADRMLDMGFEPQIRK	ENSG00000108654	DDX5	P17844	1			236	264			PF00270	IPR011545	DEAD/DEAH box helicase domain	117	288			1	1	0	0	0	0	0
EANNFLWPFK	ENSG00000147604	RPL7	P18124	1			202	212										0	0	0	1	0	1	0
LAFVIRIRGINGVSPK	ENSG00000147604	RPL7	P18124	1			88	104			PF00327	IPR016082	Ribosomal protein L30; ferredoxin-like fold domain	89	140			1	1	0	0	0	0	0
VLQLLRLRQIFNGTFVK	ENSG00000147604	RPL7	P18124	2			107	124			PF00327	IPR016082	Ribosomal protein L30; ferredoxin-like fold domain	89	140			1	1	0	0	0	0	0
YGIICMEDLIHEIYTVGK	ENSG00000147604	RPL7	P18124	1			181	199										0	0	0	1	0	1	0
SPDPYRLAQDPYRLAQDPYRLGHDPYRLGHDAYRLGQDPYRLGHDPYRLTPDPYRMSPRPYRIAPRSYRIAPRPYRLAPRPLMLASRRSMMMSYAAERSMMSSYERSMMSYERSMMSPMAERSMMSAYERSMMSAYERSMMSPMAERSMMSAYERSMMSAYERSMMSPMADRSMMSMGADRSMMSSYSAADRSMMSSYSAADRSMMSSYTADRSMMSMAADSYTDSYTDTYTEAYMVPPLPPEEPPTMPPLPPEEPPMTPPLPPEEPPEGPALPTEQSALTAENTWPTEVPSSPSEESVSQPEPPVSQSEISEPSAVPTDYSVSASDPSVLVSEAAVTVPEPPPEPESSITLTPVESAVVAEEHEVVPERPVTCMVSETPAMSAEPTVLASEPPVMSET…	ENSG00000159140	SON	P18583	1			909	1485								896	1449	0	0	1	1	1	0	0
ESFDGSVRARIVTDRETGSSK	ENSG00000115053	NCL	P19338	1			589	610			PF00076	IPR000504	RNA recognition motif domain	573	640	581	613	1	1	1	0	0	0	0
NDLAVVDVRIGMTRK	ENSG00000115053	NCL	P19338	1			333	348			PF00076	IPR000504	RNA recognition motif domain	308	377			1	1	0	0	0	0	0
TGISDVFAK	ENSG00000115053	NCL	P19338	1			324	333			PF00076	IPR000504	RNA recognition motif domain	308	377			1	1	0	0	0	0	0
VTQDELK	ENSG00000115053	NCL	P19338	1			403	410			PF00076	IPR000504	RNA recognition motif domain	397	459			1	1	0	0	0	0	0
MSYPGYPPTGYPPFPGYPPAGQESSFPPSGQYPYPSGFPPMGGGAYPQVPSSGYPGAGGYPAPGGYPAPGGYPGAPQPGGAPSYPGVPPGQGFGVPPGGAGFSGYPQPPSQSYGGGPAQVPLPGGFPGGQMPSQYPGGQPTYPSQINTDSFSSYPVFSPVSLDYSSEPATVTQVTQGTIRPAANFDAIRDAEILRK	ENSG00000138279	ANXA7	P20073	1			0	196			PF00191	IPR018502	Annexin repeat	188	254	0	149	1	0	1	1	0	0	1
YRMLIAMVDVIFADVAQPDQTRIVALNAHTFLRNGGHFVISIK	ENSG00000105202	FBL	P22087	1			222	265			PF01269	IPR000692	Fibrillarin	87	314			1	1	0	0	0	0	0
ALSRQEMQEVQSSRSGRGGNFGFGDSRGGGGNFGPGPGSNFRGGSDGYGSGRGFGDGYNGYGGGPGGGNFGGSPGYGGGRGGYGGGGPGYGNQGGGYGGGYDNYGGGNYGSGNYNDFGNYNQQPSNYGPMK	ENSG00000122566	HNRNPA2B1	P22626	1			186	317								185	353	0	0	1	1	1	0	0
EDTEEHHLRDYFEEYGK	ENSG00000122566	HNRNPA2B1	P22626	1			120	137			PF00076	IPR000504	RNA recognition motif domain	113	173			1	1	0	0	0	0	0
IDTIEIITDRQSGK	ENSG00000122566	HNRNPA2B1	P22626	1			137	151			PF00076	IPR000504	RNA recognition motif domain	113	173			1	1	0	0	0	0	0
LFIGGLSFETTEESLRNYYEQWGK	ENSG00000122566	HNRNPA2B1	P22626	1			22	46			PF00076	IPR000504	RNA recognition motif domain	22	86			1	1	0	0	0	0	0
LTDCVVMRDPASK	ENSG00000122566	HNRNPA2B1	P22626	1			46	59			PF00076	IPR000504	RNA recognition motif domain	22	86			1	1	0	0	0	0	0
PGAHVTVK	ENSG00000122566	HNRNPA2B1	P22626	1			104	112								95	105	0	0	1	1	1	0	0
RAVAREESGKPGAHVTVK	ENSG00000122566	HNRNPA2B1	P22626	1			94	112								95	105	0	0	1	1	1	0	0
RGFGFVTFDDHDPVDK	ENSG00000122566	HNRNPA2B1	P22626	1			152	168			PF00076	IPR000504	RNA recognition motif domain	113	173			1	1	0	0	0	0	0
RSRGFGFVTFSSMAEVDAAMAARPHSIDGRVVEPK	ENSG00000122566	HNRNPA2B1	P22626	1			59	94			PF00076	IPR000504	RNA recognition motif domain	22	86			1	1	0	0	0	0	0
SGNFGGSRNMGGPYGGGNYGPGGSGGSGGYGGRSRY	ENSG00000122566	HNRNPA2B1	P22626	1			317	353								297	353	0	0	1	1	1	0	0
TLETVPLERK	ENSG00000122566	HNRNPA2B1	P22626	1			3	13								0	13	0	0	1	1	1	0	0
YHTINGHNAEVRK	ENSG00000122566	HNRNPA2B1	P22626	1			173	186			PF00076	IPR000504	RNA recognition motif domain	113	173	185	235	1	1	1	0	0	0	0
AELDDTPMRGRQLRVRFATHAAALSVRNLSPYVSNELLEEAFSQFGPIERAVVIVDDRGRSTGK	ENSG00000116560	SFPQ	P23246	1			349	413			PF00076	IPR000504	RNA recognition motif domain	298	433			1	1	0	0	0	0	0
AFERCSEGVFLLTTTPRPVIVEPLEQLDDEDGLPEK	ENSG00000116560	SFPQ	P23246	1			426	462			PF00076,PF08075	IPR000504,IPR012975	RNA recognition motif domain,NOPS	373	495	450	485	1	1	1	0	0	0	0
EMQLRQEEERRRREEEMMIRQREMEEQMRRQREESYSRMGYMDPRERDMRMGGGGAMNMGDPYGSGGQK	ENSG00000116560	SFPQ	P23246	1			561	630								545	707	0	0	1	1	1	0	0
FPPLGGGGGIGYEANPGVPPATMSGSMMGSDMRTERFGQGGAGPVGGQGPRGMGPGTPAGYGRGREEYEGPNK	ENSG00000116560	SFPQ	P23246	1			630	703								545	707	0	0	1	1	1	0	0
MSRDRFRSRGGGGGGFHRRGGGGGRGGLHDFRSPPPGMGLNQNRGPMGPGPGQSGPK	ENSG00000116560	SFPQ	P23246	1			0	57								0	289	0	0	1	1	1	0	0
PGGGPGLSTPGGHPKPPHRGGGEPRGGRQHHPPYHQQHHQGPPPGGPGGRSEEK	ENSG00000116560	SFPQ	P23246	1			217	271								0	289	0	0	1	1	1	0	0
TYTQRCRLFVGNLPADITEDEFK	ENSG00000116560	SFPQ	P23246	1			291	314			PF00076	IPR000504	RNA recognition motif domain	298	363			1	1	0	0	0	0	0
YGEPGEVFINK	ENSG00000116560	SFPQ	P23246	1			319	330			PF00076	IPR000504	RNA recognition motif domain	298	363			1	1	0	0	0	0	0
AELNEFLTRELAEDGYSGVEVRVTPTRTEIIILATRTQNVLGEK	ENSG00000149273	RPS3	P23396	1			18	62			PF07650	IPR004044	K Homology domain; type 2	19	93			1	1	0	0	0	0	0
FVDGLMIHSGDPVNYYVDTAVRHVLLRQGVLGIK	ENSG00000149273	RPS3	P23396	1			151	185										0	0	0	1	0	1	0
GCEVVVSGK	ENSG00000149273	RPS3	P23396	1			132	141										0	0	0	1	0	1	0
GRRIRELTAVVQK	ENSG00000149273	RPS3	P23396	1			62	75			PF07650	IPR004044	K Homology domain; type 2	19	93			1	1	0	0	0	0	0
LLGGLAVRRACYGVLRFIMESGAK	ENSG00000149273	RPS3	P23396	1			108	132										0	0	0	1	0	1	0
RFGFPEGSVELYAEK	ENSG00000149273	RPS3	P23396	1			75	90			PF07650	IPR004044	K Homology domain; type 2	19	93			1	1	0	0	0	0	0
RFGFPEGSVELYAEKVATRGLCAIAQAESLRYK	ENSG00000149273	RPS3	P23396	1			75	108			PF07650	IPR004044	K Homology domain; type 2	19	93			1	1	0	0	0	0	0
VATRGLCAIAQAESLRYK	ENSG00000149273	RPS3	P23396	1			90	108			PF07650	IPR004044	K Homology domain; type 2	19	93			1	1	0	0	0	0	0
LAETYLHRIGRSGRFGHLGLAINLITYDDRFNLK	ENSG00000110367	DDX6	P26196	1			413	447			PF00271	IPR001650	Helicase; C-terminal	322	429			1	1	0	0	0	0	0
MRQEHRNRVFHDFRNGLCRNLVCTDLFTRGIDIQAVNVVINFDFPK	ENSG00000110367	DDX6	P26196	1			367	413			PF00271	IPR001650	Helicase; C-terminal	322	429			1	1	0	0	0	0	0
AMQAAGQIPATALLPTMTPDGLAVTPTPVPVVGSQMTRQARRLYVGNIPFGITEEAMMDFFNAQMRLGGLTQAPGNPVLAVQINQDK	ENSG00000063244	U2AF2	P26368	1			108	195			PF00076	IPR000504	RNA recognition motif domain	150	224			1	1	0	0	0	0	0
ELLTSFGPLK	ENSG00000063244	U2AF2	P26368	1			276	286			PF00076	IPR000504	RNA recognition motif domain	260	330			1	1	0	0	0	0	0
IRRPHDYQPLPGMSENPSVYVPGVVSTVVPDSAHK	ENSG00000063244	U2AF2	P26368	1			225	260			PF00076	IPR000504	RNA recognition motif domain	260	330			1	1	0	0	0	0	0
NFAFLEFRSVDETTQAMAFDGIIFQGQSLK	ENSG00000063244	U2AF2	P26368	1			195	225			PF00076	IPR000504	RNA recognition motif domain	150	224			1	1	0	0	0	0	0
LATQLTGPVMPVRNVYK	ENSG00000167526	RPL13	P26373	1			145	162			PF01294	IPR001380	Ribosomal protein L13e	8	187	146	148	1	1	1	0	0	0	0
DYGNSPLHRFK	ENSG00000011304	PTBP1	P26599	1			428	439								409	438	0	0	1	1	1	0	0
ENALVQMADGNQAQLAMSHLNGHK	ENSG00000011304	PTBP1	P26599	1			374	398								393	394	0	0	1	1	1	0	0
FGTVLK	ENSG00000011304	PTBP1	P26599	2			206	212			PF00076	IPR000504	RNA recognition motif domain	185	249			1	1	0	0	0	0	0
GDSRSAGVPSRVIHIRK	ENSG00000011304	PTBP1	P26599	1			48	65								32	56	0	0	1	1	1	0	0
GDSRSAGVPSRVIHIRKLPIDVTEGEVISLGLPFGK	ENSG00000011304	PTBP1	P26599	1			48	84								32	56	0	0	1	1	1	0	0
HQNVQLPREGQEDQGLTK	ENSG00000011304	PTBP1	P26599	1			410	428								409	434	0	0	1	1	1	0	0
IITFTK	ENSG00000011304	PTBP1	P26599	3			212	218			PF00076	IPR000504	RNA recognition motif domain	185	249			1	1	0	0	0	0	0
LPIDVTEGEVISLGLPFGK	ENSG00000011304	PTBP1	P26599	1			65	84										0	0	0	1	0	1	0
LTSLNVK	ENSG00000011304	PTBP1	P26599	2			259	266										0	0	0	1	0	1	0
NNQFQALLQYADPVSAQHAK	ENSG00000011304	PTBP1	P26599	1			218	238			PF00076	IPR000504	RNA recognition motif domain	185	249			1	1	0	0	0	0	0
NQAFIEMNTEEAANTMVNYYTSVTPVLRGQPIYIQFSNHK	ENSG00000011304	PTBP1	P26599	1			94	134										0	0	0	1	0	1	0
SRDYTRPDLPSGDSQPSLDQTMAAAFGLSVPNVHGALAPLAIPSAAAAAAAAGRIAIPGLAGAGNSVLLVSNLNPERVTPQSLFILFGVYGDVQRVK	ENSG00000011304	PTBP1	P26599	1			271	368								267	289	0	0	1	1	1	0	0
TDSSPNQARAQAALQAVNSVQSGNLALAASAAAVDAGMAMAGQSPVLRIIVENLFYPVTLDVLHQIFSK	ENSG00000011304	PTBP1	P26599	1			137	206			PF00076	IPR000504	RNA recognition motif domain	185	249	136	144	1	1	1	0	0	0	0
VLFSSNGGVVK	ENSG00000011304	PTBP1	P26599	1			471	482			PF00076	IPR000504	RNA recognition motif domain	457	518			1	1	0	0	0	0	0
VTNLLMLK	ENSG00000011304	PTBP1	P26599	2			84	92										0	0	0	1	0	1	0
GHLTRLGLEFFDQPAVPLARAFLGQVLVRRLPNGTELRGRIVETEAYLGPEDEAAHSRGGRQTPRNRGMFMK	ENSG00000103152	MPG	P29372	1			80	152			PF02245	IPR003180	Methylpurine-DNA glycosylase (MPG)	88	283	128	147	1	0	1	1	0	0	1
PFGQVISTRILRDSSGTSRGVGFARMESTEK	ENSG00000153250	RBMS1	P29558	2			162	193			PF00076	IPR000504	RNA recognition motif domain	142	207	175	184	1	1	1	0	0	0	0
TNLYIRGLPPHTTDQDLVK	ENSG00000153250	RBMS1	P29558	1			61	80			PF00076	IPR000504	RNA recognition motif domain	63	124	65	67	1	1	1	0	0	0	0
YIPNGRPWHREGEVRLAGMTLTYDPTTAAIQNGFYPSPYSIATNRMITQTSITPYIASPVSAYQVQSPSWMQPQPYILQHPGAVLTPSMEHTMSLQPASMISPLAQQMSHLSLGSTGTYMPATSAMQGAYLPQYAHMQTTAVPVEEASGQQQVAVETSNDHSPYTFQPNK	ENSG00000153250	RBMS1	P29558	1			236	406								224	406	0	0	1	1	1	0	0
AYFLGYMVHRLLLAALGRRELDDRDHYGNK	ENSG00000047315	POLR2B	P30876	1			361	391			PF04561,PF04563	IPR007642,IPR007644	RNA polymerase Rpb2; domain 2,RNA polymerase; beta subunit; protrusion	37	441			1	0	0	1	0	1	1
RDCSTFLRTSETGIVDQVMVTLNQEGYK	ENSG00000047315	POLR2B	P30876	1			889	917			PF00562	IPR007120	DNA-directed RNA polymerase; subunit 2; domain 6	706	1080			1	0	0	1	0	1	1
AAFAPFGRISDARVVK	ENSG00000116001	TIA1	P31483	1			123	139			PF00076	IPR000504	RNA recognition motif domain	107	178			1	1	0	0	0	0	0
DTSSSTVVSTQRSQDHFHVFVGDLSPEITTEDIK	ENSG00000116001	TIA1	P31483	1			89	123			PF00076	IPR000504	RNA recognition motif domain	107	178	79	103	1	1	1	0	0	0	0
GYGFVSFFNK	ENSG00000116001	TIA1	P31483	1			147	157			PF00076	IPR000504	RNA recognition motif domain	107	178			1	1	0	0	0	0	0
GYSFVRFNSHESAAHAIVSVNGTTIEGHVVK	ENSG00000116001	TIA1	P31483	1			249	280			PF00076	IPR000504	RNA recognition motif domain	215	280			1	1	0	0	0	0	0
MIMDTAGNDPYCFVEFHEHRHAAAALAAMNGRK	ENSG00000116001	TIA1	P31483	1			37	70			PF00076	IPR000504	RNA recognition motif domain	8	77			1	1	0	0	0	0	0
QLSYDEVVNQSSPSNCTVYCGGVTSGLTEQLMRQTFSPFGQIMEIRVFPDK	ENSG00000116001	TIA1	P31483	2			198	249			PF00076	IPR000504	RNA recognition motif domain	215	280	208	209	1	1	1	0	0	0	0
TLYVGNLSRDVTEALILQLFSQIGPCK	ENSG00000116001	TIA1	P31483	1			7	34			PF00076	IPR000504	RNA recognition motif domain	8	77	0	7	1	1	1	0	0	0	0
WDAENAIQQMGGQWLGGRQIRTNWATRK	ENSG00000116001	TIA1	P31483	1			157	185			PF00076	IPR000504	RNA recognition motif domain	107	178	181	196	1	1	1	0	0	0	0
EEIVQFFQGLEIVPNGITLTMDYQGRSTGEAFVQFASK	ENSG00000096746	HNRNPH3	P31942	1			29	67			PF00076	IPR000504	RNA recognition motif domain	18	86			1	1	0	0	0	0	0
EIAENALGK	ENSG00000096746	HNRNPH3	P31942	1			67	76			PF00076	IPR000504	RNA recognition motif domain	18	86			1	1	0	0	0	0	0
GFYDPPRRLLGQRPGPYDRPIGGRGGYYGAGRGSMYDRMRRGGDGYDGGYGGFDDYGGYNNYGYGNDGFDDRMRDGRGMGGHGYGGAGDASSGFHGGHFVHMRGLPFRATENDIANFFSPLNPIRVHIDIGADGRATGEADVEFVTHEDAVAAMSK	ENSG00000096746	HNRNPH3	P31942	1			97	253			PF00076	IPR000504	RNA recognition motif domain	198	261	99	167	1	1	1	0	0	0	0
HNGPNDASDGTVRLRGLPFGCSK	ENSG00000096746	HNRNPH3	P31942	1			6	29			PF00076	IPR000504	RNA recognition motif domain	18	86	0	9	1	1	1	0	0	0	0
NNMQHRYIELFLNSTPGGGSGMGGSGMGGYGRDGMDNQGGYGSVGRMGMGNNYSGGYGTPDGLGGYGRGGGGSGGYYGQGGMSGGGWRGMY	ENSG00000096746	HNRNPH3	P31942	1			255	346			PF00076	IPR000504	RNA recognition motif domain	198	261	277	346	1	1	1	0	0	0	0
APKPDGPGGGPGGSHMGGNYGDDRRGGRGGYDRGGYRGRGGDRGGFRGGRGGGDRGGFGPGK	ENSG00000089280	FUS	P35637	1			448	510			PF00641	IPR001876	Zinc finger; RanBP2-type	421	453	437	526	1	1	1	0	0	0	0
FGGPRDQGSRHDSEQDNSDNNTIFVQGLGENVTIESVADYFK	ENSG00000089280	FUS	P35637	1			264	306			PF00076	IPR000504	RNA recognition motif domain	286	365	0	286	1	1	1	0	0	0	0
MASNDYTQQATQSYGAYPTQPGQGYSQQSSQPYGQQSYSGYSQSTDTSGYGQSSYSSYGQSQNTGYGTQSTPQGYGSTGGYGSSQSSQSSYGQQSSYPGYGQQPAPSSTSGSYGSSSQSSSYGQPQSGSYSQQPSYGGQQQSYGQQQSYNPPQGYGQQNQYNSSSGGGGGGGGGGNYGQDQSSMSSGGGSGGGYGNQDQSGGGGSGGYGQQDRGGRGRGGSGGGGGGGGGGYNRSSGGYEPRGRGGGRGGRGGMGGSDRGGFNK	ENSG00000089280	FUS	P35637	1			0	264								0	286	0	0	1	1	1	0	0
PDGPGGGPGGSHMGGNYGDDRRGGRGGYDRGGYRGRGGDRGGFRGGRGGGDRGGFGPGK	ENSG00000089280	FUS	P35637	1			451	510			PF00641	IPR001876	Zinc finger; RanBP2-type	421	453	437	526	1	1	1	0	0	0	0
VSFATRRADFNRGGGNGRGGRGRGGPMGRGGYGGGGSGGGGRGGFPSGGGGGGGQQRAGDWK	ENSG00000089280	FUS	P35637	2			365	427			PF00076,PF00641	IPR000504,IPR001876	RNA recognition motif domain,Zinc finger; RanBP2-type	286	453	368	432	1	1	1	0	0	0	0
MACARPLISVYSEK	ENSG00000174444	RPL4	P36578	1			0	14								0	20	0	0	1	1	1	0	0
DSYSSRDYPSSRDTRDYAPPPRDYTYRDYGHSSSRDDYPSRGYSDRDGYGRDRDYSDHPSGGSYRDSYESYGNSRSAPPTRGPPPSYGGSSRYDDYSSSRDGYGGSRDSYSSSRSDLYSSGRDRVGRQERGLPPSMERGYPPPRDSYSSSSRGAPRGGGRGGSRSDRGGGRSRY	ENSG00000147274	RBMX	P38159	1			217	391			PF08081	IPR012604	RBM1CTR	172	217	57	391	1	0	1	1	0	0	1
MVEADRPGK	ENSG00000147274	RBMX	P38159	3			0	9			PF00076	IPR000504	RNA recognition motif domain	9	80	0	6	1	1	1	0	0	0	0
PSFESGRRGPPPPPRSRGPPRGLRGGRGGSGGTRGPPSRGGHMDDGGYSMNFNMSSSRGPLPVK	ENSG00000147274	RBMX	P38159	1			86	150								57	391	0	0	1	1	1	0	0
RGPPPRSGGPPPK	ENSG00000147274	RBMX	P38159	5			150	163								57	391	0	0	1	1	1	0	0
RSAPSGPVRSSSGMGGRAPVSRGRDSYGGPPRREPLPSRRDVYLSPRDDGYSTK	ENSG00000147274	RBMX	P38159	2			163	217			PF08081	IPR012604	RBM1CTR	172	217	57	391	1	0	1	1	0	0	1
VEQATKPSFESGRRGPPPPPRSRGPPRGLRGGRGGSGGTRGPPSRGGHMDDGGYSMNFNMSSSRGPLPVK	ENSG00000147274	RBMX	P38159	1			80	150			PF00076	IPR000504	RNA recognition motif domain	9	80	57	391	1	1	1	0	0	0	0
YGRIVEVLLMK	ENSG00000147274	RBMX	P38159	2			30	41			PF00076	IPR000504	RNA recognition motif domain	9	80			1	1	0	0	0	0	0
EQIYDVYRYLPPATQVVLISATLPHEILEMTNK	ENSG00000141543	EIF4A3	P38919	1			198	231			PF00270	IPR011545	DEAD/DEAH box helicase domain	62	225			1	1	0	0	0	0	0
LDYGQHVVAGTPGRVFDMIRRRSLRTRAIK	ENSG00000141543	EIF4A3	P38919	1			152	182			PF00270	IPR011545	DEAD/DEAH box helicase domain	62	225			1	1	0	0	0	0	0
RDELTLEGIK	ENSG00000141543	EIF4A3	P38919	1			242	252										0	0	0	1	0	1	0
TATFSISVLQCLDIQVRETQALILAPTRELAVQIQK	ENSG00000141543	EIF4A3	P38919	1			88	124			PF00270	IPR011545	DEAD/DEAH box helicase domain	62	225			1	1	0	0	0	0	0
ELAPYDENWFYTRAASTARHLYLRGGAGVGSMTK	ENSG00000105372	RPS19	P39019	1			43	77			PF01090	IPR001266	Ribosomal protein S19e	4	139			1	1	0	0	0	0	0
AGMTHIVREVDRPGSK	ENSG00000100316	RPL3	P39023	1			50	66			PF00297	IPR000597	Ribosomal protein L3	0	375	64	66	1	1	1	0	0	0	0
MAEVQVLVLDGRGHLLGRLAAIVAK	ENSG00000142541	RPL13A	P40429	1			0	25			PF00572	IPR005822	Ribosomal protein L13	14	116	0	2	1	1	1	0	0	0	0
QVLLGRK	ENSG00000142541	RPL13A	P40429	1			25	32			PF00572	IPR005822	Ribosomal protein L13	14	116			1	1	0	0	0	0	0
YLAFLRK	ENSG00000142541	RPL13A	P40429	1			53	60			PF00572	IPR005822	Ribosomal protein L13	14	116			1	1	0	0	0	0	0
ARLTEGCSFRRK	ENSG00000177954	RPS27	P42677	2			70	82			PF01667	IPR000592	Ribosomal protein S27e	27	82	74	84	1	1	1	0	0	0	0
DGRYCQEPRGPTEAVGYFLYNLIDSMSDSEVQAK	ENSG00000138095	LRPPRC	P42704	1			566	600										0	0	0	1	0	1	0
DIQEESTFSSRK	ENSG00000138095	LRPPRC	P42704	1			66	78								68	76	0	0	1	1	1	0	0
DLPVTEAVFSALVTGHARAGDMENAENILTVMRDAGIEPGPDTYLALLNAYAEK	ENSG00000138095	LRPPRC	P42704	1			226	280			PF17177	IPR033443	Pentacotripeptide-repeat region of PROPR	221	329			1	0	0	1	0	1	1
EDGPSVFGSFFLQHCVTMNTPVEK	ENSG00000138095	LRPPRC	P42704	1			365	389										0	0	0	1	0	1	0
EQNIVFNAETYSNLIK	ENSG00000138095	LRPPRC	P42704	1			1059	1075										0	0	0	1	0	1	0
FSPTDFLAK	ENSG00000138095	LRPPRC	P42704	1			178	187			PF13812	IPR002885	Pentatricopeptide repeat	147	207			1	1	0	0	0	0	0
GETDLIQK	ENSG00000138095	LRPPRC	P42704	1			868	876										0	0	0	1	0	1	0
GFTLNDAANSRLIITQVRRDYLK	ENSG00000138095	LRPPRC	P42704	1			1098	1121										0	0	0	1	0	1	0
GMQELGVHPDQETYTDYVIPCFDSVNSARAILQENGCLSDSDMFSQAGLRSEAANGNLDFVLSFLK	ENSG00000138095	LRPPRC	P42704	1			463	529										0	0	0	1	0	1	0
IIETPGIRARSARLQWFCDRCVANNQVETLEK	ENSG00000138095	LRPPRC	P42704	1			909	941										0	0	0	1	0	1	0
IPENIYRGIRNLLESYHVPELIK	ENSG00000138095	LRPPRC	P42704	1			617	640										0	0	0	1	0	1	0
ISIMAERLANQFAIYK	ENSG00000138095	LRPPRC	P42704	1			1236	1252										0	0	0	1	0	1	0
ISNQFDWALMRLDLSVRRTGRIPK	ENSG00000138095	LRPPRC	P42704	1			78	102										0	0	0	1	0	1	0
LEDVALQILLACPVSK	ENSG00000138095	LRPPRC	P42704	1			349	365										0	0	0	1	0	1	0
LEERTEFAHRIWDTLQK	ENSG00000138095	LRPPRC	P42704	1			138	155			PF13812	IPR002885	Pentatricopeptide repeat	147	207			1	1	0	0	0	0	0
LGAVYDVSHYNALLK	ENSG00000138095	LRPPRC	P42704	1			155	170			PF13812	IPR002885	Pentatricopeptide repeat	147	207			1	1	0	0	0	0	0
LVELTQK	ENSG00000138095	LRPPRC	P42704	2			941	948										0	0	0	1	0	1	0
MEEANIQPNRVTYQRLIASYCNVGDIEGASK	ENSG00000138095	LRPPRC	P42704	1			187	218			PF13812	IPR002885	Pentatricopeptide repeat	147	207			1	1	0	0	0	0	0
NVQGIIEILK	ENSG00000138095	LRPPRC	P42704	1			453	463										0	0	0	1	0	1	0
PVTDFFLQLVDAGK	ENSG00000138095	LRPPRC	P42704	1			1252	1266										0	0	0	1	0	1	0
PVTDFFLQLVDAGKVDDARALLQRCGAIAEQTPILLLFLLRNSRK	ENSG00000138095	LRPPRC	P42704	1			1252	1297										0	0	0	1	0	1	0
SELHLMDRDLLQIIFSFSK	ENSG00000138095	LRPPRC	P42704	1			295	314			PF17177	IPR033443	Pentacotripeptide-repeat region of PROPR	221	329			1	0	0	1	0	1	1
SNTLPISLQSIRSSLLLGFRRSMNINLWSEITELLYK	ENSG00000138095	LRPPRC	P42704	1			529	566										0	0	0	1	0	1	0
TLRLLAEILREGNQEVPFDVPELWYEDEK	ENSG00000138095	LRPPRC	P42704	1			991	1020										0	0	0	1	0	1	0
TVLDQQQTPSRLAVTRVIQALAMK	ENSG00000138095	LRPPRC	P42704	1			1128	1152										0	0	0	1	0	1	0
TVQLTSSELESTLETLK	ENSG00000138095	LRPPRC	P42704	1			655	672										0	0	0	1	0	1	0
VDDARALLQRCGAIAEQTPILLLFLLRNSRK	ENSG00000138095	LRPPRC	P42704	1			1266	1297										0	0	0	1	0	1	0
VEDALNLK	ENSG00000138095	LRPPRC	P42704	1			726	734			PF01535	IPR002885	Pentatricopeptide repeat	713	736			1	1	0	0	0	0	0
VFNDTCRSGGLGGSHALLLLRSCGSLLPELK	ENSG00000138095	LRPPRC	P42704	1			107	138										0	0	0	1	0	1	0
VIEEQLEPAVEK	ENSG00000138095	LRPPRC	P42704	1			1224	1236										0	0	0	1	0	1	0
VIEPQYFGLAYLFRK	ENSG00000138095	LRPPRC	P42704	1			1209	1224										0	0	0	1	0	1	0
VIEPQYFGLAYLFRKVIEEQLEPAVEK	ENSG00000138095	LRPPRC	P42704	1			1209	1236										0	0	0	1	0	1	0
VLPRIHDVLCK	ENSG00000138095	LRPPRC	P42704	1			853	864										0	0	0	1	0	1	0
VTCERRYIPDAMNLILLLVTEK	ENSG00000138095	LRPPRC	P42704	1			327	349			PF17177	IPR033443	Pentacotripeptide-repeat region of PROPR	221	329			1	0	0	1	0	1	1
VYLQNEYK	ENSG00000138095	LRPPRC	P42704	1			170	178			PF13812	IPR002885	Pentatricopeptide repeat	147	207			1	1	0	0	0	0	0
YAGEPVPFIEPPESFEFYAQQLRK	ENSG00000138095	LRPPRC	P42704	1			1364	1388										0	0	0	1	0	1	0
YVGLVRVLAK	ENSG00000138095	LRPPRC	P42704	1			750	760			PF01535	IPR002885	Pentatricopeptide repeat	752	779			1	1	0	0	0	0	0
ALWFQGRCVK	ENSG00000015479	MATR3	P43243	2			555	565										0	0	0	1	0	1	0
EWSQHINGASHSRRCQLLLEIYPEWNPDNDTGHTMGDPFMLQQSTNPAPGILGPPPPSFHLGGPAVGPRGNLGAGNGNLQGPRHMQK	ENSG00000015479	MATR3	P43243	2			304	391								332	394	0	0	1	1	1	0	0
GRVETSRVVHIMDFQRGK	ENSG00000015479	MATR3	P43243	2			391	409								332	394	0	0	1	1	1	0	0
INEAFIEMATTEDAQAAVDYYTTTPALVFGK	ENSG00000015479	MATR3	P43243	2			433	464										0	0	0	1	0	1	0
ITPENLPQILLQLK	ENSG00000015479	MATR3	P43243	2			132	146								126	219	0	0	1	1	1	0	0
LVLRIPNRGIDLLK	ENSG00000015479	MATR3	P43243	2			574	588								584	781	0	0	1	1	1	0	0
NLRYQLLQLVEPFGVISNHLILNK	ENSG00000015479	MATR3	P43243	2			409	433										0	0	0	1	0	1	0
NYILMRMK	ENSG00000015479	MATR3	P43243	2			524	532										0	0	0	1	0	1	0
PVRVHLSQK	ENSG00000015479	MATR3	P43243	2			464	473								473	476	0	0	1	1	1	0	0
QELGRVIHLSNLPHSGYSDSAVLK	ENSG00000015479	MATR3	P43243	2			491	515										0	0	0	1	0	1	0
RHFRRDSFDDRGPSLNPVLDYDHGSRSQESGYYDRMDYEDDRLRDGERCRDDSFFGETSHNYHK	ENSG00000015479	MATR3	P43243	2			181	245								143	219	0	0	1	1	1	0	0
RRRTEEGPTLSYGRDGRSATREPPYRVPRDDWEEK	ENSG00000015479	MATR3	P43243	2			146	181								143	219	0	0	1	1	1	0	0
SFQQSSLSRDSQGHGRDLSAAGIGLLAAATQSLSMPASLGRMNQGTARLASLMNLGMSSSLNQQGAHSALSSASTSSHNLQSIFNIGSRGPLPLSSQHRGDADQASNILASFGLSARDLDELSRYPEDK	ENSG00000015479	MATR3	P43243	2			3	132								0	139	0	0	1	1	1	0	0
SQAFIEMETREDAMAMVDHCLK	ENSG00000015479	MATR3	P43243	2			532	554										0	0	0	1	0	1	0
HIMGQNVADYMRYLMEEDEDAYK	ENSG00000122406	RPL5	P46777	1			197	220			PF14204	IPR025607	Ribosomal protein L5 eukaryotic/L18 archaeal; C-terminal	191	283			1	1	0	0	0	0	0
VGLTNYAAAYCTGLLLARRLLNRFGMDK	ENSG00000122406	RPL5	P46777	1			89	117			PF17144	IPR005485	Ribosomal protein L5 eukaryotic/L18 archaeal	13	176			1	1	0	0	0	0	0
YRMIVRVTNRDIICQIAYARIEGDMIVCAAYAHELPK	ENSG00000122406	RPL5	P46777	1			48	85			PF17144	IPR005485	Ribosomal protein L5 eukaryotic/L18 archaeal	13	176			1	1	0	0	0	0	0
HIDFSLRSPYGGGRPGRVK	ENSG00000170889	RPS9	P46781	2			155	174								161	194	0	0	1	1	1	0	0
LIGEYGLRNK	ENSG00000170889	RPS9	P46781	2			30	40			PF00163	IPR001912	Ribosomal protein S4/S9; N-terminal	18	63			1	1	0	0	0	0	0
AEAGAGSATEFQFRGGFGRGRGQPPQ	ENSG00000124614	RPS10	P46783	1			139	165								90	165	0	0	1	1	1	0	0
EQFAWRHFYWYLTNEGIQYLRDYLHLPPEIVPATLRRSRPETGRPRPK	ENSG00000124614	RPS10	P46783	2			59	107			PF03501	IPR005326	Plectin/S10; N-terminal	2	97	90	165	1	0	1	1	0	0	1
GLEGERPARLTRGEADRDTYRRSAVPPGADK	ENSG00000124614	RPS10	P46783	2			107	138								90	165	0	0	1	1	1	0	0
KAEAGAGSATEFQFRGGFGRGRGQPPQ	ENSG00000124614	RPS10	P46783	1			138	165								90	165	0	0	1	1	1	0	0
NRIAIYELLFK	ENSG00000124614	RPS10	P46783	2			6	17			PF03501	IPR005326	Plectin/S10; N-terminal	2	97			1	0	0	1	0	1	1
LHHSLSFSGFPSGHHQPPGGLESPLLLDSPTSRTPPPPSCSSASSCSSSASSCSSASAASTPSGAPTCCASAAAAAAAALLYGTGGAEDLLAPGAPCAACSSASCANNAFAFGPELSSLITPLAIQTHNFAAVAAAAYYRSQQQQQQQGLAPPAQPPAPPSATLPAGAAAPPSPPFSFQLPRRLSDSPVFDAPPSPPDSLSDRDSYLSGSLSSGSLSGSESPSLDPGRRLPIFSRLSISDD	ENSG00000152518	ZFP36L2	P47974	1			253	494								252	494	0	0	1	1	1	0	0
TELCRTFHTIGFCPYGPRCHFIHNADERRPAPSGGASGDLRAFGTRDALHLGFPREPRPK	ENSG00000152518	ZFP36L2	P47974	1			193	253			PF00642	IPR000571	Zinc finger; CCCH-type	191	216	216	253	1	1	1	0	0	0	0
EGTLTQVPLAPPPPGAPPSPAPARFTARGGRVFTPRGVPSRRGRGGGRPPPQVCPGWSPPAK	ENSG00000204469	PRRC2A	P48634	1			1128	1190								794	1829	0	0	1	1	1	0	0
ETPPNGNLSPAPRLRRDYSYERVGPTSCRGRGRGEYFARGRGFRGTYGGRGRGARSREFRSYREFRGDDGRGGGTGGPNHPPAPRGRTASETRSEGSEYEEIPK	ENSG00000204469	PRRC2A	P48634	1			995	1099								794	1829	0	0	1	1	1	0	0
LHHGHDPRGGLQPSGPPQFPPYRGMMPPFMYPPYLPFPPPYGPQGPYRYPTPDGPSRFPRVAGPRGSGPPMRLVEPVGRPSILK	ENSG00000204469	PRRC2A	P48634	1			224	308								29	716	0	0	1	1	1	0	0
LIPGPLSPVARGGSNGGSNVGMEDGERPRRRRHGRAQQQDK	ENSG00000204469	PRRC2A	P48634	1			1212	1253								794	1829	0	0	1	1	1	0	0
NRSRPPEERPPGLPLPPPPPSSSAVFRLDQVIHSNPAGIQQALAQLSSRQGSVTAPGGHPRHK	ENSG00000204469	PRRC2A	P48634	1			1437	1500								794	1829	0	0	1	1	1	0	0
HIFVFQASHPLSWGRILFIGGITAPTVRQYYAYLTDTQCK	ENSG00000156471	PTDSS1	P48651	1			308	348			PF03034	IPR004277	Phosphatidyl serine synthase	95	372			1	0	0	1	0	1	1
MVQRLTYRRRLSYNTASNK	ENSG00000109475	RPL34	P49207	1			0	19			PF01199	IPR008195	Ribosomal protein L34Ae	0	96	0	22	1	1	1	0	0	0	0
MYPYHRDEPPRAPWNHGEERGHEEFPLDGRNAPMERERLDDWDRERYWRECERDYQDDTLELYNREDRFSAPPSRSHDGDRRGPWWDDWERDQDMDEDYNREMERDMDRDVDRISRPMDMYDRSLDNEWDRDYGRPLDEQESQFRERDIPSLPPLPPLPPLPPLDRYRDDRWREERNREHGYDRDFRDRGELRIREYPERGDTWREK	ENSG00000119596	YLPM1	P49750	1			984	1191								416	1250	0	0	1	1	1	0	0
EDIFRRFPVAPLIPYPLITK	ENSG00000119707	RBM25	P49756	1			241	261								217	265	0	0	1	1	1	0	0
LVAIVDVIDQNRALVDGPCTQVRRQAMPFK	ENSG00000188846	RPL14	P50914	1			23	53			PF01929	IPR002784	Ribosomal protein L14e domain	46	120			1	1	0	0	0	0	0
MTDFDRFK	ENSG00000188846	RPL14	P50914	1			103	111			PF01929	IPR002784	Ribosomal protein L14e domain	46	120			1	1	0	0	0	0	0
MVFRRFVEVGRVAYVSFGPHAGK	ENSG00000188846	RPL14	P50914	1			0	23										0	0	0	1	0	1	0
DELSDWSLAGEDDRDSRHQRDSRRRPGGRGRSVSGGRGRGGPRGGK	ENSG00000114416	FXR1	P51114	1			416	462			PF12235,PF16096	IPR022034,IPR032172	Fragile X-related 1 protein; C-terminal core,Fragile X-related 1 protein; C-terminal region 1	378	534	374	533	1	1	1	0	0	0	0
EVEQLRMERLQIDEQLRQIGSRSYSGRGRGRRGPNYTSGYGTNSELSNPSETESERK	ENSG00000114416	FXR1	P51114	1			359	416			PF12235	IPR022034	Fragile X-related 1 protein; C-terminal core	353	456	374	533	1	1	1	0	0	0	0
QLAAAFHEEFVVREDLMGLAIGTHGSNIQQARK	ENSG00000114416	FXR1	P51114	1			213	246			PF00013	IPR004088	K Homology domain; type 1	220	276			1	1	0	0	0	0	0
AGYSTDESSSSSLHATRTYGGSYGGRGRGRRTGGPAYGPSSDVSTASETESEK	ENSG00000129245	FXR2	P51116	1			406	459			PF12235	IPR022034	Fragile X-related 1 protein; C-terminal core	363	491	384	673	1	1	1	0	0	0	0
AGYSTDESSSSSLHATRTYGGSYGGRGRGRRTGGPAYGPSSDVSTASETESEKREEPNRAGPGDRDPPTRGEESRRRPTGGRGRGPPPAPRPTSRYNSSSISSVLK	ENSG00000129245	FXR2	P51116	1			406	512			PF12235,PF16096	IPR022034,IPR032172	Fragile X-related 1 protein; C-terminal core,Fragile X-related 1 protein; C-terminal region 1	363	577	384	673	1	1	1	0	0	0	0
DPDSNPYSLLDTSEPEPPVDSEPGEPPPASARRRRSRRRRTDEDRTVMDGGLESDGPNMTENGLEDESRPQRRNRSRRRRNRGNRTDGSISGDRQPVTVADYISRAESQSRQRPPLERTK	ENSG00000129245	FXR2	P51116	1			512	632			PF16096	IPR032172	Fragile X-related 1 protein; C-terminal region 1	502	577	384	673	1	0	1	1	0	0	1
DPDSNPYSLLDTSEPEPPVDSEPGEPPPASARRRRSRRRRTDEDRTVMDGGLESDGPNMTENGLEDESRPQRRNRSRRRRNRGNRTDGSISGDRQPVTVADYISRAESQSRQRPPLERTKPSEDSLSGQK	ENSG00000129245	FXR2	P51116	1			512	642			PF16096	IPR032172	Fragile X-related 1 protein; C-terminal region 1	502	577	384	673	1	0	1	1	0	0	1
NPREEGMVPFIFVGTRENISNAQALLEYHLSYLQEVEQLRLERLQIDEQLRQIGLGFRPPGSGRGSGGSDK	ENSG00000129245	FXR2	P51116	1			335	406			PF00013,PF12235	IPR004088,IPR022034	K Homology domain; type 1,Fragile X-related 1 protein; C-terminal core	294	491	327	673	1	1	1	0	0	0	0
QLAAAFQEEFTVREDLMGLAIGTHGANIQQARK	ENSG00000129245	FXR2	P51116	1			223	256			PF00013	IPR004088	K Homology domain; type 1	230	289			1	1	0	0	0	0	0
REEPNRAGPGDRDPPTRGEESRRRPTGGRGRGPPPAPRPTSRYNSSSISSVLK	ENSG00000129245	FXR2	P51116	1			459	512			PF12235,PF16096	IPR022034,IPR032172	Fragile X-related 1 protein; C-terminal core,Fragile X-related 1 protein; C-terminal region 1	363	577	384	673	1	1	1	0	0	0	0
VPGVTAIELGEETCTFRIYGETPEACRQARSYLEFSEDSVQVPRNLVGK	ENSG00000129245	FXR2	P51116	1			256	305			PF00013	IPR004088	K Homology domain; type 1	230	362			1	1	0	0	0	0	0
TLVEYQELTGARIQISK	ENSG00000139910	NOVA1	P51513	2			445	462			PF00013	IPR004088	K Homology domain; type 1	426	492			1	1	0	0	0	0	0
EDTEEYNLRDYFEK	ENSG00000170144	HNRNPA3	P51991	1			134	148			PF00076	IPR000504	RNA recognition motif domain	127	191			1	1	0	0	0	0	0
EPEQLRK	ENSG00000170144	HNRNPA3	P51991	3			29	36			PF00076	IPR000504	RNA recognition motif domain	36	94	0	36	1	1	1	0	0	0	0
GGSFGGRSSGSPYGGGYGSGGGSGGYGSRRF	ENSG00000170144	HNRNPA3	P51991	1			347	378								334	378	0	0	1	1	1	0	0
IETIEVMEDRQSGK	ENSG00000170144	HNRNPA3	P51991	1			151	165			PF00076	IPR000504	RNA recognition motif domain	127	191			1	1	0	0	0	0	0
MEVKPPPGRPQPDSGRRRRRRGEEGHDPK	ENSG00000170144	HNRNPA3	P51991	1			0	29								0	36	0	0	1	1	1	0	0
PGAHLTVK	ENSG00000170144	HNRNPA3	P51991	3			118	126										0	0	0	1	0	1	0
PPPGRPQPDSGRRRRRRGEEGHDPK	ENSG00000170144	HNRNPA3	P51991	1			4	29								0	36	0	0	1	1	1	0	0
QEMQSAGSQRGRGGGSGNFMGRGGNFGGGGGNFGRGGNFGGRGGYGGGGGGSRGSYGGGDGGYNGFGGDGGNYGGGPGYSSRGGYGGGGPGYGNQGGGYGGGGGYDGYNEGGNFGGGNYGGGGNYNDFGNYSGQQQSNYGPMK	ENSG00000170144	HNRNPA3	P51991	1			204	347								200	378	0	0	1	1	1	0	0
ACQIFVRNLPFDFTWK	ENSG00000099783	HNRNPM	P52272	1			651	667			PF00076	IPR000504	RNA recognition motif domain	654	722			1	1	0	0	0	0	0
EVFSMAGVVVRADILEDK	ENSG00000099783	HNRNPM	P52272	1			221	239			PF00076	IPR000504	RNA recognition motif domain	205	274			1	1	0	0	0	0	0
FESPEVAERACRMMNGMK	ENSG00000099783	HNRNPM	P52272	1			698	716			PF00076	IPR000504	RNA recognition motif domain	654	722			1	1	0	0	0	0	0
FNECGHVLYADIK	ENSG00000099783	HNRNPM	P52272	1			672	685			PF00076	IPR000504	RNA recognition motif domain	654	722			1	1	0	0	0	0	0
MGGMEGPFGGGMENMGRFGSGMNMGRINEILSNALK	ENSG00000099783	HNRNPM	P52272	1			345	381								353	360	0	0	1	1	1	0	0
QGGGGGGGSVPGIERMGPGIDRLGGAGMERMGAGLGHGMDRVGSEIERMGLVMDRMGSVERMGSGIERMGPLGLDHMASSIERMGQTMERIGSGVERMGAGMGFGLERMAAPIDRVGQTIERMGSGVERMGPAIERMGLSMERMVPAGMGAGLERMGPVMDRMATGLERMGANNLERMGLERMGANSLERMGLERMGANSLERMGPAMGPALGAGIERMGLAMGGGGGASFDRAIEMERGNFGGSFAGSFGGAGGHAPGVARK	ENSG00000099783	HNRNPM	P52272	1			388	651								385	645	0	0	1	1	1	0	0
RGGNRFEPYANPTK	ENSG00000099783	HNRNPM	P52272	1			55	69			PF11532	IPR024666	Heterogeneous nuclear ribonucleoprotein M; PY nuclear localisation signal	40	70	0	65	1	0	1	1	0	0	1
RYRAFITNIPFDVK	ENSG00000099783	HNRNPM	P52272	1			69	83			PF00076,PF11532	IPR000504,IPR024666	RNA recognition motif domain,Heterogeneous nuclear ribonucleoprotein M; PY nuclear localisation signal	40	143			1	1	0	0	0	0	0
VGEVTYVELLMDAEGK	ENSG00000099783	HNRNPM	P52272	1			94	110			PF00076	IPR000504	RNA recognition motif domain	73	143			1	1	0	0	0	0	0
VMATTGGMGMGPGGPGMITIPPSILNNPNIPNEIIHALQAGRLGSTVFVANLDYK	ENSG00000099783	HNRNPM	P52272	1			159	214			PF00076	IPR000504	RNA recognition motif domain	205	274	158	179	1	1	1	0	0	0	0
NPAPPIDAVEQILPTLVRLLHHDDPEVLADTCWAISYLTDGPNERIGMVVK	ENSG00000182481	KPNA2	P52292	1			240	291			PF00514	IPR000225	Armadillo	248	321			1	0	0	1	0	1	1
ALRSDSYVELSQYRDQHFRGDNEEQEK	ENSG00000114503	NCBP2	P52298	1			7	34								0	30	0	0	1	1	1	0	0
ATENDIYNFFSPLNPVRVHIEIGPDGRVTGEADVEFATHEEAVAAMSK	ENSG00000169813	HNRNPF	P52597	1			299	347			PF00076	IPR000504	RNA recognition motif domain	292	356			1	1	0	0	0	0	0
DRANMQHRYIELFLNSTTGASNGAYSSQVMQGMGVSAAQATYSGLESQSVSGCYGAGYSGQNSMGGYD	ENSG00000169813	HNRNPF	P52597	1			347	415			PF00076	IPR000504	RNA recognition motif domain	292	356	392	415	1	1	1	0	0	0	0
DRESMGHRYIEVFK	ENSG00000169813	HNRNPF	P52597	1			73	87										0	0	0	1	0	1	0
EEIVQFFSGLEIVPNGITLPVDPEGK	ENSG00000169813	HNRNPF	P52597	1			124	150			PF00076	IPR000504	RNA recognition motif domain	113	181			1	1	0	0	0	0	0
FMSVQRPGPYDRPGTARRYIGIVK	ENSG00000169813	HNRNPF	P52597	1			200	224								201	216	0	0	1	1	1	0	0
HSGPNSADSANDGFVRLRGLPFGCTK	ENSG00000169813	HNRNPF	P52597	1			98	124			PF00076	IPR000504	RNA recognition motif domain	113	181			1	1	0	0	0	0	0
ITGEAFVQFASQELAEK	ENSG00000169813	HNRNPF	P52597	1			150	167			PF00076	IPR000504	RNA recognition motif domain	113	181			1	1	0	0	0	0	0
LRGLPWSCSVEDVQNFLSDCTIHDGAAGVHFIYTREGRQSGEAFVELGSEDDVK	ENSG00000169813	HNRNPF	P52597	1			14	68										0	0	0	1	0	1	0
MMLGPEGGEGFVVK	ENSG00000169813	HNRNPF	P52597	1			0	14								0	7	0	0	1	1	1	0	0
QAGLERMRPGAYSTGYGGYEEYSGLSDGYGFTTDLFGRDLSYCLSGMYDHRYGDSEFTVQSTTGHCVHMRGLPYK	ENSG00000169813	HNRNPF	P52597	1			224	299			PF00076,PF08080	IPR000504,IPR012996	RNA recognition motif domain,Zinc finger; CHHC-type	254	356			1	1	0	0	0	0	0
SHRTEMDWVLK	ENSG00000169813	HNRNPF	P52597	1			87	98										0	0	0	1	0	1	0
SSQEEVRSYSDPPLK	ENSG00000169813	HNRNPF	P52597	1			185	200								195	198	0	0	1	1	1	0	0
TIMLRGLPITITESDIREMMESFEGPQPADVRLMK	ENSG00000003756	RBM5	P52756	1			98	133			PF00076	IPR000504	RNA recognition motif domain	99	162	98	127	1	1	1	0	0	0	0
AGYVDFENGQWATDDIPDDLNSIRAAPGEFRAIMEMPSFYSHGLPRCSPYK	ENSG00000160710	ADAR	P55265	1			443	494								440	443	0	0	1	1	1	0	0
DRETMGHRYVEVFK	ENSG00000126945	HNRNPH2	P55795	2			73	87			PF00076	IPR000504	RNA recognition motif domain	13	82			1	1	0	0	0	0	0
EEIVQFFSGLEIVPNGMTLPVDFQGRSTGEAFVQFASQEIAEK	ENSG00000126945	HNRNPH2	P55795	1			124	167			PF00076	IPR000504	RNA recognition motif domain	113	181			1	1	0	0	0	0	0
HTGPNSPDTANDGFVRLRGLPFGCSK	ENSG00000126945	HNRNPH2	P55795	2			98	124			PF00076	IPR000504	RNA recognition motif domain	113	181			1	1	0	0	0	0	0
LMAMQRPGPYDRPGAGRGYNSIGRGAGFERMRRGAYGGGYGGYDDYGGYNDGYGFGSDRFGRDLNYCFSGMSDHRYGDGGSSFQSTTGHCVHMRGLPYRATENDIYNFFSPLNPMRVHIEIGPDGRVTGEADVEFATHEDAVAAMAK	ENSG00000126945	HNRNPH2	P55795	1			200	347			PF00076,PF08080	IPR000504,IPR012996	RNA recognition motif domain,Zinc finger; CHHC-type	254	355	194	223	1	1	1	0	0	0	0
SSRAEVRTHYDPPRK	ENSG00000126945	HNRNPH2	P55795	2			185	200								194	218	0	0	1	1	1	0	0
EIRESTGAQVQVAGDMLPNSTERAVTISGTPDAIIQCVK	ENSG00000183570	PCBP3	P57721	3			153	192			PF00013	IPR004088	K Homology domain; type 1	130	194			1	1	0	0	0	0	0
EVGSIIGK	ENSG00000183570	PCBP3	P57721	4			55	63			PF00013	IPR004088	K Homology domain; type 1	46	108			1	1	0	0	0	0	0
INEIRQMSGAQIK	ENSG00000183570	PCBP3	P57721	3			315	328			PF00013	IPR004088	K Homology domain; type 1	294	358			1	1	0	0	0	0	0
MREESGARINISEGNCPERIVTITGPTDAIFK	ENSG00000183570	PCBP3	P57721	2			70	102			PF00013	IPR004088	K Homology domain; type 1	46	108			1	1	0	0	0	0	0
PPVTLRLVVPASQCGSLIGK	ENSG00000183570	PCBP3	P57721	2			127	147			PF00013	IPR004088	K Homology domain; type 1	130	194	119	129	1	1	1	0	0	0	0
QICVVMLESPPK	ENSG00000183570	PCBP3	P57721	2			192	204			PF00013	IPR004088	K Homology domain; type 1	130	194	204	212	1	1	1	0	0	0	0
EVGSIIGK	ENSG00000090097	PCBP4	P57723	4			27	35			PF00013	IPR004088	K Homology domain; type 1	18	79			1	1	0	0	0	0	0
NASCGTRSAGRTTSAGTGGMWRFYTEDSPGLK	ENSG00000106803	SEC61B	P60468	1			35	67			PF03911	IPR016482	Protein transport protein SecG/Sec61-beta/Sbh	52	91	0	54	1	0	1	1	0	0	1
AGFAGDDAPRAVFPSIVGRPRHQGVMVGMGQK	ENSG00000075624	ACTB	P60709	10			18	50			PF00022	IPR004000	Actin family	2	375	47	48	1	0	1	1	0	0	1
ATQALVLAPTRELAQQIQK	ENSG00000161960	EIF4A1	P60842	1			99	118			PF00270	IPR011545	DEAD/DEAH box helicase domain	56	221			1	1	0	0	0	0	0
EELTLEGIRQFYINVEREEWK	ENSG00000161960	EIF4A1	P60842	1			238	259			PF00271	IPR001650	Helicase; C-terminal	258	367			1	1	0	0	0	0	0
ERDVIMREFRSGSSRVLITTDLLARGIDVQQVSLVINYDLPTNRENYIHRIGRGGRFGRK	ENSG00000161960	EIF4A1	P60842	2			309	369			PF00271	IPR001650	Helicase; C-terminal	258	367			1	1	0	0	0	0	0
KEELTLEGIRQFYINVEREEWK	ENSG00000161960	EIF4A1	P60842	1			237	259			PF00271	IPR001650	Helicase; C-terminal	258	367			1	1	0	0	0	0	0
LQMEAPHIIVGTPGRVFDMLNRRYLSPK	ENSG00000161960	EIF4A1	P60842	1			146	174			PF00270	IPR011545	DEAD/DEAH box helicase domain	56	221			1	1	0	0	0	0	0
RTLRDIETFYNTSIEEMPLNVADLI	ENSG00000161960	EIF4A1	P60842	1			381	406								405	406	0	0	1	1	1	0	0
IRPLWRHYFQNTQGLIFVVDSNDRERVNEAREELMRMLAEDELRDAVLLVFANK	ENSG00000134287	ARF3	P61204	3			73	127			PF00025	IPR006689	Small GTPase superfamily; ARF/SAR type	6	176			1	0	0	1	0	1	1
QSDVMRFLLRVRCWQYRQLSALHRAPRPTRPDK	ENSG00000174748	RPL15	P61313	1			14	47			PF00827	IPR000439	Ribosomal protein L15e	1	190	38	49	1	1	1	0	0	0	0
MESDFYLRYYVGHK	ENSG00000162385	MAGOH	P61326	1			0	14			PF02792	IPR004023	Mago nashi protein	4	146	0	2	1	0	1	1	0	0	1
ALRTDYNASVSVPDSSGPERILSISADIETIGEILK	ENSG00000165119	HNRNPK	P61978	1			66	102			PF00013	IPR004088	K Homology domain; type 1	44	101	74	83	1	1	1	0	0	0	0
GRAQPYDPNFYDETYDYGGFTMMFDDRRGRPVGFPMRGRGGFDRMPPGRGGRPMPPSRRDYDDMSPRRGPPPPPPGRGGRGGSRARNLPLPPPPPPRGGDLMAYDRRGRPGDRYDGMVGFSADETWDSAIDTWSPSEWQMAYEPQGGSGYDYSYAGGRGSYGDLGGPIITTQVTIPK	ENSG00000165119	HNRNPK	P61978	1			219	396			PF00013	IPR004088	K Homology domain; type 1	388	452	220	370	1	1	1	0	0	0	0
GSDFDCELRLLIHQSLAGGIIGVK	ENSG00000165119	HNRNPK	P61978	1			139	163			PF00013	IPR004088	K Homology domain; type 1	146	210			1	1	0	0	0	0	0
IDEPLEGSEDRIITITGTQDQIQNAQYLLQNSVK	ENSG00000165119	HNRNPK	P61978	1			422	456			PF00013	IPR004088	K Homology domain; type 1	388	452	420	423	1	1	1	0	0	0	0
IILDLISESPIK	ENSG00000165119	HNRNPK	P61978	1			207	219			PF00013	IPR004088	K Homology domain; type 1	146	210			1	1	0	0	0	0	0
IIPTLEEGLQLPSPTATSQLPLESDAVECLNYQHYK	ENSG00000165119	HNRNPK	P61978	1			103	139								115	120	0	0	1	1	1	0	0
LFQECCPHSTDRVVLIGGK	ENSG00000165119	HNRNPK	P61978	1			179	198			PF00013	IPR004088	K Homology domain; type 1	146	210			1	1	0	0	0	0	0
LFQECCPHSTDRVVLIGGKPDRVVECIK	ENSG00000165119	HNRNPK	P61978	1			179	207			PF00013	IPR004088	K Homology domain; type 1	146	210			1	1	0	0	0	0	0
QIRHESGASIK	ENSG00000165119	HNRNPK	P61978	1			411	422			PF00013	IPR004088	K Homology domain; type 1	388	452	416	423	1	1	1	0	0	0	0
RPAEDMEEEQAFK	ENSG00000165119	HNRNPK	P61978	1			21	34			PF08067	IPR012987	ROK; N-terminal	0	43	0	39	1	0	1	1	0	0	1
RSRNTDEMVELRILLQSK	ENSG00000165119	HNRNPK	P61978	1			34	52			PF00013,PF08067	IPR004088,IPR012987	K Homology domain; type 1,ROK; N-terminal	0	101	0	39	1	1	1	0	0	0	0
HVVFIAQRRILPK	ENSG00000171863	RPS7	P62081	1			90	103			PF01251	IPR000554	Ribosomal protein S7e	6	191	100	121	1	1	1	0	0	0	0
RPRSRTLTAVHDAILEDLVFPSEIVGK	ENSG00000171863	RPS7	P62081	1			115	142			PF01251	IPR000554	Ribosomal protein S7e	6	191	100	121	1	1	1	0	0	0	0
HGYIGEFEIIDDHRAGK	ENSG00000134419	RPS15A	P62244	2			43	60			PF00410	IPR000630	Ribosomal protein S8	5	129			1	1	0	0	0	0	0
VIVRFLTVMMK	ENSG00000134419	RPS15A	P62244	2			32	43			PF00410	IPR000630	Ribosomal protein S8	5	129			1	1	0	0	0	0	0
FQHILRVLNTNIDGRRK	ENSG00000096150	RPS18	P62269	2			8	25			PF00416	IPR001892	Ribosomal protein S13	13	142			1	1	0	0	0	0	0
GVGRRYAHVVLRK	ENSG00000096150	RPS18	P62269	1			34	47			PF00416	IPR001892	Ribosomal protein S13	13	142			1	1	0	0	0	0	0
IRAHRGLRHFWGLRVRGQHTK	ENSG00000096150	RPS18	P62269	2			116	137			PF00416	IPR001892	Ribosomal protein S13	13	142	133	152	1	1	1	0	0	0	0
FRLILIESRIHRLARYYK	ENSG00000110700	RPS13	P62277	1			112	130			PF00312	IPR000589	Ribosomal protein S15	73	146			1	1	0	0	0	0	0
CPFTGNVSIRGRILSGVVTK	ENSG00000142534	RPS11	P62280	1			59	79			PF00366,PF16205	IPR000266,IPR032440	Ribosomal protein S17/S11,40S ribosomal protein S11; N-terminal	4	144			1	1	0	0	0	0	0
MQRTIVIRRDYLHYIRK	ENSG00000142534	RPS11	P62280	1			81	98			PF00366	IPR000266	Ribosomal protein S17/S11	74	144			1	1	0	0	0	0	0
LNGGRHVQGILRGFDPFMNLVIDECVEMATSGQQNNIGMVVIRGNSIIMLEALERV	ENSG00000143977	SNRPG	P62308	1			20	76			PF01423	IPR001163	LSM domain; eukaryotic/archaea-type	7	71	73	76	1	1	1	0	0	0	0
RNIPMLFVRGDGVVLVAPPLRVG	ENSG00000170860	LSM3	P62310	1			79	102			PF01423	IPR001163	LSM domain; eukaryotic/archaea-type	20	96	99	102	1	1	1	0	0	0	0
LNSGVDYRGVLACLDGYMNIALEQTEEYVNGQLK	ENSG00000164167	LSM6	P62312	1			23	57			PF01423	IPR001163	LSM domain; eukaryotic/archaea-type	9	74			1	1	0	0	0	0	0
YGDAFIRGNNVLYISTQK	ENSG00000164167	LSM6	P62312	1			59	77			PF01423	IPR001163	LSM domain; eukaryotic/archaea-type	9	74	74	80	1	1	1	0	0	0	0
CGRSGHWARECPTGGGRGRGMRSRGRGGFTSDRGFQFVSSSLPDICYRCGESGHLAK	ENSG00000169714	CNBP	P62633	1			8	65			PF00098	IPR001878	Zinc finger; CCHC-type	4	68	8	38	1	1	1	0	0	0	0
PGHLARDCDHADEQK	ENSG00000169714	CNBP	P62633	1			103	118			PF00098	IPR001878	Zinc finger; CCHC-type	96	134			1	1	0	0	0	0	0
TSEVNCYRCGESGHLARECTIEATA	ENSG00000169714	CNBP	P62633	1			152	177			PF00098	IPR001878	Zinc finger; CCHC-type	135	172	173	177	1	1	1	0	0	0	0
FDTGNLCMVTGGANLGRIGVITNRERHPGSFDVVHVK	ENSG00000198034	RPS4X	P62701	1			174	211			PF00467,PF16121	IPR005824,IPR032277	KOW,40S ribosomal protein S4; C-terminal domain	177	259			1	1	0	0	0	0	0
AGFAGDDAPRAVFPSIVGRPRHQGVMVGMGQK	ENSG00000107796	ACTA2	P62736	10			20	52			PF00022	IPR004000	Actin family	5	377	49	50	1	0	1	1	0	0	1
AYVRLAPDYDALDVANK	ENSG00000198242	RPL23A	P62750	1			135	152			PF00276	IPR013025	Ribosomal protein L25/L23	75	136			1	1	0	0	0	0	0
HGRPGIGATHSSRFIPLK	ENSG00000115268	RPS15	P62841	1			127	145			PF00203	IPR002222	Ribosomal protein S19/S15	42	128	128	145	1	1	1	0	0	0	0
THLRDMIILPEMVGSMVGVYNGK	ENSG00000115268	RPS15	P62841	1			77	100			PF00203	IPR002222	Ribosomal protein S19/S15	42	128			1	1	0	0	0	0	0
TTPDVIFVFGFRTHFGGGK	ENSG00000138326	RPS24	P62847	1			49	68			PF01282	IPR001976	Ribosomal protein S24e	23	101			1	1	0	0	0	0	0
DRTPPPRFRPAGAAPRPPPK	ENSG00000197728	RPS26	P62854	1			93	113			PF01283	IPR000892	Ribosomal protein S26e	0	103	81	115	1	1	1	0	0	0	0
DRTPPPRFRPAGAAPRPPPKPM	ENSG00000197728	RPS26	P62854	1			93	115			PF01283	IPR000892	Ribosomal protein S26e	0	103	81	115	1	1	1	0	0	0	0
FVIRNIVEAAAVRDISEASVFDAYVLPK	ENSG00000197728	RPS26	P62854	1			38	66			PF01283	IPR000892	Ribosomal protein S26e	0	103			1	1	0	0	0	0	0
GRGHVQPIRCTNCARCVPK	ENSG00000197728	RPS26	P62854	1			13	32			PF01283	IPR000892	Ribosomal protein S26e	0	103	0	18	1	1	1	0	0	0	0
GPVREGDVLTLLESEREARRLR	ENSG00000233927	RPS28	P62857	1			47	69			PF01200	IPR000289	Ribosomal protein S28e	6	68	59	69	1	1	1	0	0	0	0
VLGRTGSQGQCTQVRVEFMDDTSRSIIRNVK	ENSG00000233927	RPS28	P62857	1			16	47			PF01200	IPR000289	Ribosomal protein S28e	6	68	18	46	1	1	1	0	0	0	0
YYRVCTLAIIDPGDSDIIRSMPEQTGEK	ENSG00000156482	RPL30	P62888	1			87	115			PF01248	IPR004038	Ribosomal protein L7Ae/L30e/S12e/Gadd45	12	105	103	115	1	1	1	0	0	0	0
GAARLRAVDFAERHGYIK	ENSG00000161016	RPL8	P62917	1			24	42			PF00181	IPR022666	Ribosomal Proteins L2; RNA binding domain	12	90			1	1	0	0	0	0	0
VGLIAARRTGRLRGTK	ENSG00000161016	RPL8	P62917	1			234	250								206	257	0	0	1	1	1	0	0
VISSANRAVVGVVAGGGRIDK	ENSG00000161016	RPL8	P62917	1			156	177			PF03947	IPR022669	Ribosomal protein L2; C-terminal	96	230			1	1	0	0	0	0	0
VVFRDPYRFK	ENSG00000161016	RPL8	P62917	1			60	70			PF00181	IPR022666	Ribosomal Proteins L2; RNA binding domain	12	90			1	1	0	0	0	0	0
GSCFHRIIPGFMCQGGDFTRHNGTGGK	ENSG00000196262	PPIA	P62937	8			49	76			PF00160	IPR002130	Cyclophilin-type peptidyl-prolyl cis-trans isomerase domain	7	162			1	0	0	1	0	1	1
FNSLNELVDYHRSTSVSRNQQIFLRDIEQVPQQPTYVQALFDFDPQEDGELGFRRGDFIHVMDNSDPNWWK	ENSG00000177885	GRB2	P62993	1			124	195			PF00017,PF00018	IPR000980,IPR001452	SH2 domain,SH3 domain	59	206			1	0	0	1	0	1	1
ERANGMELDGRRIRVDFSITK	ENSG00000136527	TRA2B	P62995	2			176	197			PF00076	IPR000504	RNA recognition motif domain	121	190	192	238	1	1	1	0	0	0	0
RPHTPTPGIYMGRPTYGSSRRRDYYDRGYDRGYDDRDYYSRSYRGGGGGGGGWRAAQDRDQIYRRRSPSPYYSRGGYRSRSRSRSYSPRRY	ENSG00000136527	TRA2B	P62995	1			197	288								192	288	0	0	1	1	1	0	0
SRSRSESRSRSRRSSRRHYTRSRSRSRSHRRSRSRSYSRDYRRRHSHSHSPMSTRRRHVGNRANPDPNCCLGVFGLSLYTTERDLREVFSK	ENSG00000136527	TRA2B	P62995	1			49	140			PF00076	IPR000504	RNA recognition motif domain	121	190	0	114	1	1	1	0	0	0	0
YGPIADVSIVYDQQSRRSRGFAFVYFENVDDAK	ENSG00000136527	TRA2B	P62995	1			140	173			PF00076	IPR000504	RNA recognition motif domain	121	190			1	1	0	0	0	0	0
LTRDETNYGIPQRALRGHSHFVSDVVISSDGQFALSGSWDGTLRLWDLTTGTTTRRFVGHTK	ENSG00000204628	GNB2L1	P63244	1			44	106			PF00400	IPR001680	WD40 repeat	7	133			1	0	0	1	0	1	1
AGFAGDDAPRAVFPSIVGRPRHQGVMVGMGQK	ENSG00000184009	ACTG1	P63261	10			18	50			PF00022	IPR004000	Actin family	2	375	47	48	1	0	1	1	0	0	1
AGFAGDDAPRAVFPSIVGRPRHQGVMVGMGQK	ENSG00000163017	ACTG2	P63267	10			19	51			PF00022	IPR004000	Actin family	3	376	48	49	1	0	1	1	0	0	1
EDVFVHQTAIK	ENSG00000065978	YBX1	P67809	3			81	92			PF00313	IPR002059	Cold-shock protein; DNA-binding	60	127	92	96	1	1	1	0	0	0	0
ENQGDETQGQQPPQRRYRRNFNYRRRRPENPK	ENSG00000065978	YBX1	P67809	1			264	296								118	324	0	0	1	1	1	0	0
ENQGDETQGQQPPQRRYRRNFNYRRRRPENPKPQDGK	ENSG00000065978	YBX1	P67809	1			264	301								118	324	0	0	1	1	1	0	0
GAEAANVTGPGGVPVQGSK	ENSG00000065978	YBX1	P67809	1			118	137			PF00313	IPR002059	Cold-shock protein; DNA-binding	60	127	118	324	1	1	1	0	0	0	0
NEGSESAPEGQAQQRRPYRRRRFPPYYMRRPYGRRPQYSNPPVQGEVMEGADNQGAGEQGRPVRQNMYRGYRPRFRRGPPRQRQPREDGNEEDK	ENSG00000065978	YBX1	P67809	1			170	264								118	324	0	0	1	1	1	0	0
NEGSESAPEGQAQQRRPYRRRRFPPYYMRRPYGRRPQYSNPPVQGEVMEGADNQGAGEQGRPVRQNMYRGYRPRFRRGPPRQRQPREDGNEEDKENQGDETQGQQPPQRRYRRNFNYRRRRPENPK	ENSG00000065978	YBX1	P67809	1			170	296								118	324	0	0	1	1	1	0	0
VLGTVK	ENSG00000065978	YBX1	P67809	2			58	64			PF00313	IPR002059	Cold-shock protein; DNA-binding	60	127			1	1	0	0	0	0	0
WFNVRNGYGFINRNDTK	ENSG00000065978	YBX1	P67809	3			64	81			PF00313	IPR002059	Cold-shock protein; DNA-binding	60	127			1	1	0	0	0	0	0
YAADRNHYRRYPRRRGPPRNYQQNYQNSESGEK	ENSG00000065978	YBX1	P67809	1			137	170								118	324	0	0	1	1	1	0	0
YLRSVGDGETVEFDVVEGEK	ENSG00000065978	YBX1	P67809	3			98	118			PF00313	IPR002059	Cold-shock protein; DNA-binding	60	127	118	324	1	1	1	0	0	0	0
AGFAGDDAPRAVFPSIVGRPRHQGVMVGMGQK	ENSG00000159251	ACTC1	P68032	10			20	52			PF00022	IPR004000	Actin family	4	377	49	50	1	0	1	1	0	0	1
AGFAGDDAPRAVFPSIVGRPRHQGVMVGMGQK	ENSG00000143632	ACTA1	P68133	10			20	52			PF00022	IPR004000	Actin family	4	377	49	50	1	0	1	1	0	0	1
EIIDLVLDRIRK	ENSG00000123416	TUBA1B	P68363	3			112	124			PF00091	IPR003008	Tubulin/FtsZ; GTPase domain	2	213			1	0	0	1	0	1	1
RIYRSTPPEVIVEVLEPYVRLTTANVRIIK	ENSG00000004534	RBM6	P78332	1			661	691										0	0	0	1	0	1	0
SHAQERHSGNFPGRDSLPFDFQGHSGPPFANVEEHSFSYGARDGPHGDYRGGEGPGHDFRGGDFSSSDFQSRDSSQLDFRGRDIHSGDFRDREGPPMDYRGGDGTSMDYRGREAPHMNYRDRDAHAVDFRGRDAPPSDFRGRGTYDLDFRGRDGSHADFRGRDLSDLDFRAREQSRSDFRNRDVSDLDFRDK	ENSG00000004534	RBM6	P78332	1			36	228								0	398	0	0	1	1	1	0	0
HFTEDIQTRQYRSIEVLIGAGYSTPADIWSTACMAFELATGDYLFEPHSGEDYSRDEDHIAHIIELLGSIPRHFALSGK	ENSG00000135250	SRPK2	P78362	3			539	618			PF00069	IPR000719	Protein kinase domain	523	686			1	0	0	1	0	1	1
AALSALESFLK	ENSG00000253729	PRKDC	P78527	1			310	321										0	0	0	1	0	1	0
AVAFFLESIAMHDIIAAEK	ENSG00000253729	PRKDC	P78527	1			1292	1311										0	0	0	1	0	1	0
DDPRLSFTRQSFVDRSLLTLLWHCSLDALREFFSTIVVDAIDVLK	ENSG00000253729	PRKDC	P78527	1			1807	1852			PF08163	IPR012582	NUC194	1815	2202			1	0	0	1	0	1	1
DEVLANRLLNFLMK	ENSG00000253729	PRKDC	P78527	1			2207	2221										0	0	0	1	0	1	0
DVLIQGLIDENPGLQLIIRNFWSHETRLPSNTLDRLLALNSLYSPK	ENSG00000253729	PRKDC	P78527	1			2503	2549										0	0	0	1	0	1	0
EEGVSFLINTFEGGGCGQPSGILAQPTLLYLRGPFSLQATLCWLDLLLAALECYNTFIGERTVGALQVLGTEAQSSLLK	ENSG00000253729	PRKDC	P78527	1			1213	1292										0	0	0	1	0	1	0
ETGLMYSIMVHALRAFRSDPGLLTNTMDVFVK	ENSG00000253729	PRKDC	P78527	1			3975	4007			PF00454	IPR000403	Phosphatidylinositol 3-/4-kinase; catalytic domain	3748	4014			1	0	0	1	0	1	1
EVYAAAAEVLGLILRYVMERK	ENSG00000253729	PRKDC	P78527	1			2313	2334										0	0	0	1	0	1	0
FLCIFLEK	ENSG00000253729	PRKDC	P78527	1			87	95										0	0	0	1	0	1	0
GGEDLRQDQRVEQLFQVMNGILAQDSACSQRALQLRTYSVVPMTSRLGLIEWLENTVTLK	ENSG00000253729	PRKDC	P78527	1			3753	3813			PF00454	IPR000403	Phosphatidylinositol 3-/4-kinase; catalytic domain	3748	4014	3751	3755	1	0	1	1	0	0	1
GPVLRNCISTVVHQGLIRICSK	ENSG00000253729	PRKDC	P78527	1			471	493										0	0	0	1	0	1	0
GQAVTLLPFFTSLTGGSLEELRRVLEQLIVAHFPMQSREFPPGTPRFNNYVDCMK	ENSG00000253729	PRKDC	P78527	1			1689	1744										0	0	0	1	0	1	0
IPALDLLIK	ENSG00000253729	PRKDC	P78527	1			124	133										0	0	0	1	0	1	0
LCYDAFTENMAGENQLLERRRLYHCAAYNCAISVICCVFNELK	ENSG00000253729	PRKDC	P78527	1			1917	1960			PF08163	IPR012582	NUC194	1815	2202			1	0	0	1	0	1	1
LGNPIVPLNIRLFLAK	ENSG00000253729	PRKDC	P78527	1			2132	2148			PF08163	IPR012582	NUC194	1815	2202			1	0	0	1	0	1	1
LLQDFNRFLNTTFSFFPPFVSCIQDISCQHAALLSLDPAAVSAGCLASLQQPVGIRLLEEALLRLLPAELPAK	ENSG00000253729	PRKDC	P78527	1			2835	2908										0	0	0	1	0	1	0
LLQTFRSSRLMDEFK	ENSG00000253729	PRKDC	P78527	1			133	148										0	0	0	1	0	1	0
MAGSGAGVRCSLLRLQETLSAADRCGAALAGHQLIRGLGQECVLSSSPAVLALQTSLVFSRDFGLLVFVRK	ENSG00000253729	PRKDC	P78527	1			0	71								0	7	0	0	1	1	1	0	0
PVVLPK	ENSG00000253729	PRKDC	P78527	1			493	499								497	514	0	0	1	1	1	0	0
QAEFFEPWVYSFSYELILQSTRLPLISGFYK	ENSG00000253729	PRKDC	P78527	1			637	668										0	0	0	1	0	1	0
RRLPRGFPPSASLCLLDLVK	ENSG00000253729	PRKDC	P78527	1			1150	1170								1151	1152	0	0	1	1	1	0	0
RTFPVLLRLACDVDQVTRQLYEPLVMQLIHWFTNNK	ENSG00000253729	PRKDC	P78527	1			963	999										0	0	0	1	0	1	0
RYAVPSAGLRLFALHASQFSTCLLDNYVSLFEVLLK	ENSG00000253729	PRKDC	P78527	1			263	299										0	0	0	1	0	1	0
SFPPLADRFMNAVFFLLPK	ENSG00000253729	PRKDC	P78527	1			2369	2388										0	0	0	1	0	1	0
VYELLGLLGEVHPSEMINNAENLFRAFLGELK	ENSG00000253729	PRKDC	P78527	1			173	205										0	0	0	1	0	1	0
SALHRGPPGSRGPLIPPLLSLPPPPWGRGPIRRGLGPRSSPYGRGWWGVNAEPPFPGPGHGGPTRGSFHK	ENSG00000204576	PRR3	P79522	1			55	125								0	158	0	0	1	1	1	0	0
DLNRGQIIGEGRYGFLWPGLNVPLMK	ENSG00000144029	MRPS5	P82675	1			124	150								102	127	0	0	1	1	1	0	0
GYGLRCHRAIITICRLIGIK	ENSG00000144029	MRPS5	P82675	1			310	330			PF03719	IPR005324	Ribosomal protein S5; C-terminal	296	365			1	1	0	0	0	0	0
RERGWSGNSWGGISLGPPDPGPCGETYEDFDTRILEVRNVFTMTAK	ENSG00000144029	MRPS5	P82675	1			188	234			PF00333	IPR013810	Ribosomal protein S5; N-terminal	217	283	159	211	1	1	1	0	0	0	0
VEADMIQQREEWDRK	ENSG00000144029	MRPS5	P82675	1			167	182								159	211	0	0	1	1	1	0	0
IRPLWRHYFQNTQGLIFVVDSNDRERVNEAREELMRMLAEDELRDAVLLVFANK	ENSG00000143761	ARF1	P84077	3			73	127			PF00025	IPR006689	Small GTPase superfamily; ARF/SAR type	6	176			1	0	0	1	0	1	1
LLADQAEARRSK	ENSG00000108298	RPL19	P84098	1			153	165								151	196	0	0	1	1	1	0	0
MHRDSCPLDCK	ENSG00000112081	SRSF3	P84103	1			0	11			PF00076	IPR000504	RNA recognition motif domain	11	77	0	5	1	1	1	0	0	0	0
TELERAFGYYGPLRSVWVARNPPGFAFVEFEDPRDAADAVRELDGRTLCGCRVRVELSNGEK	ENSG00000112081	SRSF3	P84103	1			23	85			PF00076	IPR000504	RNA recognition motif domain	11	77	76	164	1	1	1	0	0	0	0
VYVGNLGNNGNK	ENSG00000112081	SRSF3	P84103	1			11	23			PF00076	IPR000504	RNA recognition motif domain	11	77			1	1	0	0	0	0	0
VYVGNLGNNGNKTELERAFGYYGPLRSVWVARNPPGFAFVEFEDPRDAADAVRELDGRTLCGCRVRVELSNGEK	ENSG00000112081	SRSF3	P84103	1			11	85			PF00076	IPR000504	RNA recognition motif domain	11	77	76	164	1	1	1	0	0	0	0
ASNIVMLRMLPQAATEDDIRGQLQSHGVQAREVRLMRNK	ENSG00000182872	RBM10	P98175	1			126	165			PF00076	IPR000504	RNA recognition motif domain	131	190	0	169	1	1	1	0	0	0	0
LPLGTRLDQQTLPLGGRELSQGLLPLPQPYQAQGVLASQALSQGSEPSSENANDTIILRNLNPHSTMDSILGALAPYAVLSSSNVRVIK	ENSG00000182872	RBM10	P98175	1			246	335								244	301	0	0	1	1	1	0	0
DRETQRSRGFGFITFTNPEHASVAMRAMNGESLDGRQIRVDHAGK	ENSG00000102317	RBM3	P98179	1			39	84			PF00076	IPR000504	RNA recognition motif domain	7	78	65	157	1	1	1	0	0	0	0
LFVGGLNFNTDEQALEDHFSSFGPISEVVVVK	ENSG00000102317	RBM3	P98179	1			7	39			PF00076	IPR000504	RNA recognition motif domain	7	78	0	7	1	1	1	0	0	0	0
SARGTRGGGFGAHGRGRSYSRGGGDQGYGSGRYYDSRPGGYGYGYGRSRDYNGRNQGGYDRYSGGNYRDNYDN	ENSG00000102317	RBM3	P98179	1			84	157								65	157	0	0	1	1	1	0	0
ENQRGRFLRIRQTVNRGPGLGSTQGQTIALPAQGLIEFRDALAK	ENSG00000185129	PURA	Q00577	1			160	204			PF04845	IPR006628	Purine-rich element binding protein family	57	278	175	185	1	1	1	0	0	0	0
PTYRNSITVPYK	ENSG00000185129	PURA	Q00577	1			250	262			PF04845	IPR006628	Purine-rich element binding protein family	57	278			1	1	0	0	0	0	0
RFFFDVGSNK	ENSG00000185129	PURA	Q00577	1			229	239			PF04845	IPR006628	Purine-rich element binding protein family	57	278			1	1	0	0	0	0	0
SEFLVRENRK	ENSG00000185129	PURA	Q00577	2			144	154			PF04845	IPR006628	Purine-rich element binding protein family	57	278			1	1	0	0	0	0	0
SRLTLSMSVAVEFRDYLGDFIEHYAQLGPSQPPDLAQAQDEPRRALK	ENSG00000185129	PURA	Q00577	1			97	144			PF04845	IPR006628	Purine-rich element binding protein family	57	278	124	139	1	1	1	0	0	0	0
YGVFMRVSEVK	ENSG00000185129	PURA	Q00577	1			239	250			PF04845	IPR006628	Purine-rich element binding protein family	57	278			1	1	0	0	0	0	0
YGVFMRVSEVKPTYRNSITVPYK	ENSG00000185129	PURA	Q00577	1			239	262			PF04845	IPR006628	Purine-rich element binding protein family	57	278			1	1	0	0	0	0	0
DIDIHEVRIGWSLTTSGMLLGEEEFSYGYSLK	ENSG00000153187	HNRNPU	Q00839	1			352	384			PF00622	IPR003877	SPRY domain	356	461			1	0	0	1	0	1	1
FIEIAARK	ENSG00000153187	HNRNPU	Q00839	1			565	573										0	0	0	1	0	1	0
ISRDRLSASSLTMESFAFLWAGGRASYGVSK	ENSG00000153187	HNRNPU	Q00839	1			300	331										0	0	0	1	0	1	0
NQFNRGGGHRGRGGFNMRGGNFRGGAPGNRGGYNRRGNMPQRGGGGGGSGGIGYPYPRAPVFPGRGSYSNRGNYNRGGMPNRGNYNQNFRGRGNNRGYK	ENSG00000153187	HNRNPU	Q00839	1			697	796								664	801	0	0	1	1	1	0	0
NQSQGYNQWQQGQFWGQK	ENSG00000153187	HNRNPU	Q00839	1			796	814								664	814	0	0	1	1	1	0	0
PWSQHYHQGYY	ENSG00000153187	HNRNPU	Q00839	1			814	825								811	825	0	0	1	1	1	0	0
RNFILDQTNVSAAAQRRK	ENSG00000153187	HNRNPU	Q00839	1			574	592										0	0	0	1	0	1	0
RPREDHGRGYFEYIEENK	ENSG00000153187	HNRNPU	Q00839	1			247	265								0	282	0	0	1	1	1	0	0
AVIDLNNRWFNGQPIHAELSPVTDFREACCRQYEMGECTRGGFCNFMHLK	ENSG00000160201	U2AF1	Q01081	1			125	175			PF00076,PF00642	IPR000504,IPR000571	RNA recognition motif domain,Zinc finger; CCCH-type	90	174			1	1	0	0	0	0	0
MAEYLASIFGTEK	ENSG00000160201	U2AF1	Q01081	3			0	13								0	1	0	0	1	1	1	0	0
PISRELRRELYGRRRK	ENSG00000160201	U2AF1	Q01081	1			175	191								180	240	0	0	1	1	1	0	0
PTFSQTIALLNIYRNPQNSSQSADGLRCAVSDVEMQEHYDEFFEEVFTEMEEK	ENSG00000160201	U2AF1	Q01081	1			39	92			PF00076	IPR000504	RNA recognition motif domain	90	141	55	60	1	1	1	0	0	0	0
GYGFVSFYNK	ENSG00000151923	TIAL1	Q01085	1			138	148			PF00076	IPR000504	RNA recognition motif domain	98	169			1	1	0	0	0	0	0
GYSFVRFSTHESAAHAIVSVNGTTIEGHVVK	ENSG00000151923	TIAL1	Q01085	1			240	271			PF00076	IPR000504	RNA recognition motif domain	206	271			1	1	0	0	0	0	0
LDAENAIVHMGGQWLGGRQIRTNWATRK	ENSG00000151923	TIAL1	Q01085	1			148	176			PF00076	IPR000504	RNA recognition motif domain	98	169	173	192	1	1	1	0	0	0	0
MITEHTSNDPYCFVEFYEHRDAAAALAAMNGRK	ENSG00000151923	TIAL1	Q01085	1			39	72			PF00076	IPR000504	RNA recognition motif domain	10	79			1	1	0	0	0	0	0
MMEDDGQPRTLYVGNLSRDVTEVLILQLFSQIGPCK	ENSG00000151923	TIAL1	Q01085	1			0	36			PF00076	IPR000504	RNA recognition motif domain	10	79	0	8	1	1	1	0	0	0	0
NCTVYCGGIASGLTDQLMRQTFSPFGQIMEIRVFPEK	ENSG00000151923	TIAL1	Q01085	2			203	240			PF00076	IPR000504	RNA recognition motif domain	206	271			1	1	0	0	0	0	0
MSYGRPPPDVEGMTSLK	ENSG00000161547	SRSF2	Q01130	1			0	17			PF00076	IPR000504	RNA recognition motif domain	16	86	0	19	1	1	1	0	0	0	0
RDAEDAMDAMDGAVLDGRELRVQMARYGRPPDSHHSRRGPPPRRYGGGGYGRRSRSPRRRRRSRSRSRSRSRSRSRSRYSRSK	ENSG00000161547	SRSF2	Q01130	1			65	148			PF00076	IPR000504	RNA recognition motif domain	16	86	85	221	1	1	1	0	0	0	0
VDNLTYRTSPDTLRRVFEK	ENSG00000161547	SRSF2	Q01130	1			17	36			PF00076	IPR000504	RNA recognition motif domain	16	86	0	19	1	1	1	0	0	0	0
YGRVGDVYIPRDRYTK	ENSG00000161547	SRSF2	Q01130	2			36	52			PF00076	IPR000504	RNA recognition motif domain	16	86			1	1	0	0	0	0	0
PPMNSMRGGLPPREGRGMPPPLRGGPGGPGGPGGPMGRMGGRGGDRGGFPPRGPRGSRGNPSGGGNVQHRAGDWQCPNPGCGNQNFAWRTECNQCK	ENSG00000182944	EWSR1	Q01844	1			448	544			PF00641	IPR001876	Zinc finger; RanBP2-type	517	548	440	531	1	1	1	0	0	0	0
PTETSQPQSSTGGYNQPSLGYGQSNYSYPQVPGSYPMQPVTAPPSYPPTSYSSTQPTSYDQSSYSQQNTYGQPSSYGQQSSYGQQSSYGQQPPTSYPPQTGSYSQAPSQYSQQSSSYGQQSSFRQDHPSSMGVYGQESGGFSGPGENRSMSGPDNRGRGRGGFDRGGMSRGGRGGGRGGMGSAGERGGFNK	ENSG00000182944	EWSR1	Q01844	1			144	335								107	364	0	0	1	1	1	0	0
CHTPPLYRMRIFAPNHVVAK	ENSG00000105640	RPL18A	Q02543	1			21	41			PF01775	IPR023573	Ribosomal protein 50S-L18Ae/60S-L20/60S-L18A	6	130			1	1	0	0	0	0	0
FPLPHRVLRRQHK	ENSG00000105640	RPL18A	Q02543	1			151	164								160	176	0	0	1	1	1	0	0
NFGIWLRYDSRSGTHNMYREYRDLTTAGAVTQCYRDMGARHRARAHSIQIMK	ENSG00000105640	RPL18A	Q02543	1			76	128			PF01775	IPR023573	Ribosomal protein 50S-L18Ae/60S-L20/60S-L18A	6	130			1	1	0	0	0	0	0
KPFSQHVRK	ENSG00000089009	RPL6	Q02878	1			130	139								125	132	0	0	1	1	1	0	0
LRASITPGTILIILTGRHRGK	ENSG00000089009	RPL6	Q02878	1			139	160										0	0	0	1	0	1	0
PHCSRNPVLVRGIGRYSRSAMYSRK	ENSG00000089009	RPL6	Q02878	1			41	66			PF03868	IPR005568	Ribosomal protein L6; N-terminal	35	95	0	61	1	1	1	0	0	0	0
QLASGLLLVTGPLVLNRVPLRRTHQK	ENSG00000089009	RPL6	Q02878	1			166	192			PF01159	IPR000915	60S ribosomal protein L6E	180	288			1	1	0	0	0	0	0
RVVFLK	ENSG00000089009	RPL6	Q02878	1			160	166										0	0	0	1	0	1	0
APQSTGPPPAPSPGLPQPAFPPGQTAPVVFSTPQATQMNTPSQPRQHFYPSRAQPPSSAASRVQSAAPARPGPAAHVYPAGSQVMMIPSQISYPASQGAYYIPGQGRSTYVVPTQQYPVQPGAPGFYPGASPTEFGTYAGAYYPAQGVQQFPTGVAPTPVLMNQPPQIAPK	ENSG00000114867	EIF4G1	Q04637	1			3	174								0	602	0	0	1	1	1	0	0
EAVQCVQELASPSLLFIFVRHGVESTLERSAIAREHMGQLLHQLLCAGHLSTAQYYQGLYEILELAEDMEIDIPHVWLYLAELVTPILQEGGVPMGELFREITK	ENSG00000114867	EIF4G1	Q04637	1			1260	1364			PF02847	IPR003891	Initiation factor eIF-4 gamma; MA3	1241	1353			1	0	0	1	0	1	1
EGSSNQRVFDWIEANLSEQQIVSNTLVRALMTAVCYSAIIFETPLRVDVAVLK	ENSG00000114867	EIF4G1	Q04637	1			1452	1505										0	0	0	1	0	1	0
GVIDLIFEK	ENSG00000114867	EIF4G1	Q04637	1			795	804			PF02854	IPR003890	MIF4G-like; type 3	761	987			1	1	0	0	0	0	0
LTPQMFQQLMK	ENSG00000114867	EIF4G1	Q04637	1			770	781			PF02854	IPR003890	MIF4G-like; type 3	761	987			1	1	0	0	0	0	0
QVTQLAIDTEERLK	ENSG00000114867	EIF4G1	Q04637	1			781	795			PF02854	IPR003890	MIF4G-like; type 3	761	987			1	1	0	0	0	0	0
TPLRPLDPTRLQGINCGPDFTPSFANLGRTTLSTRGPPRGGPGGELPRGPAGLGPRRSQQGPRK	ENSG00000114867	EIF4G1	Q04637	1			646	710								648	716	0	0	1	1	1	0	0
TQDLFRRVRSILNK	ENSG00000114867	EIF4G1	Q04637	1			756	770			PF02854	IPR003890	MIF4G-like; type 3	761	987	728	758	1	1	1	0	0	0	0
IDYGEYMDK	ENSG00000106028	SSBP1	Q04837	2			113	122			PF00436	IPR000424	Primosome PriB/single-strand DNA-binding	29	140			1	0	0	1	0	1	1
MFRRPVLQVLRQFVRHESETTTSLVLERSLNRVHLLGRVGQDPVLRQVEGK	ENSG00000106028	SSBP1	Q04837	2			0	51			PF00436	IPR000424	Primosome PriB/single-strand DNA-binding	29	140	0	4	1	0	1	1	0	0	1
NNVRRQATTIIADNIIFLSDQTK	ENSG00000106028	SSBP1	Q04837	1			122	145			PF00436	IPR000424	Primosome PriB/single-strand DNA-binding	29	140	142	148	1	0	1	1	0	0	1
NPVTIFSLATNEMWRSGDSEVYQLGDVSQK	ENSG00000106028	SSBP1	Q04837	2			51	81			PF00436	IPR000424	Primosome PriB/single-strand DNA-binding	29	140			1	0	0	1	0	1	1
TTWHRISVFRPGLRDVAYQYVK	ENSG00000106028	SSBP1	Q04837	2			81	103			PF00436	IPR000424	Primosome PriB/single-strand DNA-binding	29	140			1	0	0	1	0	1	1
ARSFLEFAEDVIQVPRNLVGK	ENSG00000102081	FMR1	Q06787	1			274	295			PF00013	IPR004088	K Homology domain; type 1	221	332			1	1	0	0	0	0	0
EVDQLRLERLQIDEQLRQIGASSRPPPNRTDK	ENSG00000102081	FMR1	Q06787	3			425	457			PF12235	IPR022034	Fragile X-related 1 protein; C-terminal core	419	542	438	632	1	1	1	0	0	0	0
GRTTDGSLQIRVDCNNERSVHTK	ENSG00000102081	FMR1	Q06787	1			570	593			PF16098	IPR032196	Fragile X-related mental retardation protein; C-terminal region 2	548	632	438	632	1	0	1	1	0	0	1
QLESSRQLASRFHEQFIVREDLMGLAIGTHGANIQQARK	ENSG00000102081	FMR1	Q06787	1			207	246			PF00013	IPR004088	K Homology domain; type 1	221	277			1	1	0	0	0	0	0
SYVTDDGQGMGRGSRPYRNRGHGRRGPGYTSGTNSEASNASETESDHRDELSDWSLAPTEEERESFLRRGDGRRRGGGGRGQGGRGRGGGFK	ENSG00000102081	FMR1	Q06787	1			459	551			PF12235,PF16098	IPR022034,IPR032196	Fragile X-related 1 protein; C-terminal core,Fragile X-related mental retardation protein; C-terminal region 2	419	632	438	632	1	1	1	0	0	0	0
FLVPDMMDDICQEQFLELSYLNGVPEPSRGRGVPVRGRGAAPPPPPVPRGRGVGPPRGALVRGTPVRGAITRGATVTRGVPPPPTVRGAPAPRARTAGIQRIPLPPPPAPETYEEYGYDDTYAEQSYEGYEGYYSQSQGDSEYYDYGHGEVQDSYEAYGQDDWNGTRPSLK	ENSG00000121774	KHDRBS1	Q07666	1			253	424			PF16568	IPR032335	Sam68; tyrosine-rich domain	365	415	279	443	1	0	1	1	0	0	1
MQRRDDPAARMSRSSGRSGSMDPSGAHPSVRQTPSRQPPLPHRSRGGGGGSRGGARASPATQPPPLLPPSATGPDATVGGPAPTPLLPPSATASVK	ENSG00000121774	KHDRBS1	Q07666	1			0	96								0	109	0	0	1	1	1	0	0
DLCGERVIVEHARGPRRDGSYGSGRSGYGYRRSGRDK	ENSG00000116350	SRSF4	Q08170	1			58	95			PF00076	IPR000504	RNA recognition motif domain	3	64	71	100	1	1	1	0	0	0	0
MPRVYIGRLSYQARERDVERFFK	ENSG00000116350	SRSF4	Q08170	1			0	23			PF00076	IPR000504	RNA recognition motif domain	3	64	0	4	1	1	1	0	0	0	0
NGYGFVEFDDLRDADDAVYELNGK	ENSG00000116350	SRSF4	Q08170	2			34	58			PF00076	IPR000504	RNA recognition motif domain	3	64			1	1	0	0	0	0	0
YGPPTRTEYRLIVENLSSRCSWQDLK	ENSG00000116350	SRSF4	Q08170	3			95	121			PF00076	IPR000504	RNA recognition motif domain	105	171	71	100	1	1	1	0	0	0	0
AIEPPPLDAVIEAEHTLRELDALDANDELTPLGRILAK	ENSG00000135829	DHX9	Q08211	1			819	857			PF04408	IPR007502	Helicase-associated domain	831	898			1	0	0	1	0	1	1
DDDGGEDDDANCNLICGDEYGPETRLSMSQLNEK	ENSG00000135829	DHX9	Q08211	1			596	630								584	624	0	0	1	1	1	0	0
ETPFELIEALLK	ENSG00000135829	DHX9	Q08211	1			630	642			PF00271	IPR001650	Helicase; C-terminal	636	768			1	1	0	0	0	0	0
GMTLVTPLQLLLFASK	ENSG00000135829	DHX9	Q08211	1			1057	1073			PF07717	IPR011709	Domain of unknown function DUF1605	958	1073			1	0	0	1	0	1	1
GRAGRVRPGFCFHLCSRARFERLETHMTPEMFRTPLHEIALSIK	ENSG00000135829	DHX9	Q08211	1			762	806			PF00271	IPR001650	Helicase; C-terminal	636	768	761	764	1	1	1	0	0	0	0
HLEMNPHFGSHRYQILPLHSQIPREEQRK	ENSG00000135829	DHX9	Q08211	1			668	697			PF00271	IPR001650	Helicase; C-terminal	636	768			1	1	0	0	0	0	0
ILTTEGRNALIHK	ENSG00000135829	DHX9	Q08211	1			1011	1024			PF07717	IPR011709	Domain of unknown function DUF1605	958	1073			1	0	0	1	0	1	1
LAAQSCALSLVRQLYHLGVVEAYSGLTK	ENSG00000135829	DHX9	Q08211	1			236	264			PF00035	IPR014720	Double-stranded RNA-binding domain	180	250			1	1	0	0	0	0	0
LEAGIRGISHVIVDEIHERDINTDFLLVVLRDVVQAYPEVRIVLMSATIDTSMFCEYFFNCPIIEVYGRTYPVQEYFLEDCIQMTHFVPPPK	ENSG00000135829	DHX9	Q08211	1			497	589			PF00270	IPR011545	DEAD/DEAH box helicase domain	394	547	584	608	1	1	1	0	0	0	0
LLRLGGIGQFLAK	ENSG00000135829	DHX9	Q08211	1			806	819										0	0	0	1	0	1	0
LPIEPRFGK	ENSG00000135829	DHX9	Q08211	1			857	866			PF04408	IPR007502	Helicase-associated domain	831	898			1	0	0	1	0	1	1
LQISHEAAACITGLRAAMEALVVEVTK	ENSG00000135829	DHX9	Q08211	1			1089	1116										0	0	0	1	0	1	0
MARYDNGSGYRRGGSSYSGGGYGGGYSSGGYGSGGYGGSANSFRAGYGAGVGGGYRGVSRGGFRGNSGGDYRGPSGGYRGSGGFQRGGGRGAYGTGYFGQGRGGGGY	ENSG00000135829	DHX9	Q08211	1			1163	1270								1158	1270	0	0	1	1	1	0	0
MTPSYEIRAVGNK	ENSG00000135829	DHX9	Q08211	1			16	29			PF00035	IPR014720	Double-stranded RNA-binding domain	4	69			1	1	0	0	0	0	0
QPAIISQLDPVNERMLNMIRQISRPSAAGINLMIGSTRYGDGPRPPK	ENSG00000135829	DHX9	Q08211	1			1116	1163								1153	1172	0	0	1	1	1	0	0
RLGYIHRNFAGNRFSDHVALLSVFQAWDDARMGGEEAEIRFCEHK	ENSG00000135829	DHX9	Q08211	1			898	943			PF04408	IPR007502	Helicase-associated domain	831	898			1	0	0	1	0	1	1
RLNMATLRMTWEAK	ENSG00000135829	DHX9	Q08211	1			943	957										0	0	0	1	0	1	0
SCGYSVRFESILPRPHASIMFCTVGVLLRK	ENSG00000135829	DHX9	Q08211	1			467	497			PF00270	IPR011545	DEAD/DEAH box helicase domain	394	547			1	1	0	0	0	0	0
SCGYSVRFESILPRPHASIMFCTVGVLLRKLEAGIRGISHVIVDEIHERDINTDFLLVVLRDVVQAYPEVRIVLMSATIDTSMFCEYFFNCPIIEVYGRTYPVQEYFLEDCIQMTHFVPPPK	ENSG00000135829	DHX9	Q08211	1			467	589			PF00270	IPR011545	DEAD/DEAH box helicase domain	394	547	584	608	1	1	1	0	0	0	0
VQSDGQIVLVDDWIK	ENSG00000135829	DHX9	Q08211	1			1074	1089										0	0	0	1	0	1	0
YPSPFFVFGEK	ENSG00000135829	DHX9	Q08211	1			1037	1048			PF07717	IPR011709	Domain of unknown function DUF1605	958	1073			1	0	0	1	0	1	1
YTQVGPDHNRSFIAEMTIYIK	ENSG00000135829	DHX9	Q08211	1			199	220			PF00035	IPR014720	Double-stranded RNA-binding domain	180	250			1	1	0	0	0	0	0
VWCRNNSGEEFDCAFRLAQEGIYTLYPFINSRIITVSMEDVK	ENSG00000037474	NSUN2	Q08J23	1			586	628										0	0	0	1	0	1	0
HREEIGNRYIEIFPSRRNEVRTHVGSYK	ENSG00000132463	GRSF1	Q12849	1			309	337			PF00076	IPR000504	RNA recognition motif domain	252	319			1	1	0	0	0	0	0
HRMYMGQRYVEVYEINNEDVDALMK	ENSG00000132463	GRSF1	Q12849	1			212	237										0	0	0	1	0	1	0
LEEEVDDVFLIRAQGLPWSCTMEDVLNFFSDCRIRNGENGIHFLLNRDGK	ENSG00000132463	GRSF1	Q12849	1			141	191										0	0	0	1	0	1	0
LPEAADFGTTSSLHFVHMRGLPFQANAQDIINFFAPLK	ENSG00000132463	GRSF1	Q12849	1			387	425								384	390	0	0	1	1	1	0	0
LPEAADFGTTSSLHFVHMRGLPFQANAQDIINFFAPLKPVRITMEYSSSGK	ENSG00000132463	GRSF1	Q12849	1			387	438								384	435	0	0	1	1	1	0	0
MAGTRWVLGALLRGCGCNCSSCRRTGAACLPFYSAAGSIPSGVSGRRRLLLLLGAAAAAASQTRGLQTGPVPPGRLAGPPAVATSAAAAAAASYSALRASLLPQSLAAAAAVPTRSYSQESK	ENSG00000132463	GRSF1	Q12849	1			0	122								0	140	0	0	1	1	1	0	0
PVRITMEYSSSGK	ENSG00000132463	GRSF1	Q12849	1			425	438								432	435	0	0	1	1	1	0	0
SSPVVNDGVVRLRGLPYSCNEK	ENSG00000132463	GRSF1	Q12849	1			242	264			PF00076	IPR000504	RNA recognition motif domain	252	319			1	1	0	0	0	0	0
TTYLEDLPPPPEYELAPSK	ENSG00000132463	GRSF1	Q12849	1			122	141								107	140	0	0	1	1	1	0	0
TTYLEDLPPPPEYELAPSKLEEEVDDVFLIRAQGLPWSCTMEDVLNFFSDCRIRNGENGIHFLLNRDGK	ENSG00000132463	GRSF1	Q12849	1			122	191								107	140	0	0	1	1	1	0	0
DLRIRFPGFEPLTPWILDLLGHYAVMNNPTRQPLALNVAYRRCLQILAAGLFLPGSVGITDPCESGNFRVHTVMTLEQQDMVCYTAQTLVRILSHGGFRK	ENSG00000143621	ILF2	Q12905	1			228	328			PF07528	IPR006561	DZF domain	103	337			1	0	0	1	0	1	1
ILITTVPPNLRK	ENSG00000143621	ILF2	Q12905	1			174	186			PF07528	IPR006561	DZF domain	103	337			1	0	0	1	0	1	1
ILITTVPPNLRKLDPELHLDIK	ENSG00000143621	ILF2	Q12905	1			174	196			PF07528	IPR006561	DZF domain	103	337			1	0	0	1	0	1	1
ILPTLEAVAALGNK	ENSG00000143621	ILF2	Q12905	1			127	141			PF07528	IPR006561	DZF domain	103	337			1	0	0	1	0	1	1
LDPELHLDIK	ENSG00000143621	ILF2	Q12905	1			186	196			PF07528	IPR006561	DZF domain	103	337			1	0	0	1	0	1	1
MRGDRGRGRGGRFGSRGGPGGGFRPFVPHIPFDFYLCEMAFPRVK	ENSG00000143621	ILF2	Q12905	1			0	45								0	24	0	0	1	1	1	0	0
VLQSALAAIRHARWFEENASQSTVK	ENSG00000143621	ILF2	Q12905	1			196	221			PF07528	IPR006561	DZF domain	103	337			1	0	0	1	0	1	1
EATDAIGHLDRQQREDITQSAQHALRLAAFGQLHK	ENSG00000129351	ILF3	Q12906	1			297	332			PF07528	IPR006561	DZF domain	93	342	306	317	1	0	1	1	0	0	1
FNYSGSGGRSGGNSYGSGGASYNPGSHGGYGGGSGGGSSYQGK	ENSG00000129351	ILF3	Q12906	1			806	849								685	894	0	0	1	1	1	0	0
GDLDLELVLLCK	ENSG00000129351	ILF3	Q12906	1			105	117			PF07528	IPR006561	DZF domain	93	342			1	0	0	1	0	1	1
MRPMRIFVNDDRHVMAK	ENSG00000129351	ILF3	Q12906	1			0	17								0	4	0	0	1	1	1	0	0
QGGYSQSNYNSPGSGQNYSGPPSSYQSSQGGYGRNADHSMNYQYR	ENSG00000129351	ILF3	Q12906	1			849	894								685	894	0	0	1	1	1	0	0
SCVIVIRVLRDLCTRVPTWGPLRGWPLELLCEK	ENSG00000129351	ILF3	Q12906	1			224	257			PF07528	IPR006561	DZF domain	93	342			1	0	0	1	0	1	1
SIGTANRPMGAGEALRRVLECLASGIVMPDGSGIYDPCEK	ENSG00000129351	ILF3	Q12906	1			257	297			PF07528	IPR006561	DZF domain	93	342			1	0	0	1	0	1	1
VLGMDPLPSK	ENSG00000129351	ILF3	Q12906	1			332	342			PF07528	IPR006561	DZF domain	93	342	336	406	1	0	1	1	0	0	1
AINTLNGLRLQTK	ENSG00000107105	ELAVL2	Q12926	3			95	108			PF00076	IPR000504	RNA recognition motif domain	40	111			1	1	0	0	0	0	0
ELEQLFSQYGRIITSRILVDQVTGISRGVGFIRFDK	ENSG00000107105	ELAVL2	Q12926	1			139	175			PF00076	IPR000504	RNA recognition motif domain	126	193			1	1	0	0	0	0	0
GFGFVTMTNYDEAAMAIASLNGYRLGDRVLQVSFK	ENSG00000107105	ELAVL2	Q12926	3			317	352			PF00076	IPR000504	RNA recognition motif domain	277	347	352	359	1	1	1	0	0	0	0
TNLIVNYLPQNMTQEELK	ENSG00000107105	ELAVL2	Q12926	1			38	56			PF00076	IPR000504	RNA recognition motif domain	40	111	0	38	1	1	1	0	0	0	0
TNQAILSQLYQSPNRRYPGPLAQQAQRFRLDNLLNMAYGVK	ENSG00000107105	ELAVL2	Q12926	1			209	250								212	224	0	0	1	1	1	0	0
VIRDFNTNK	ENSG00000107105	ELAVL2	Q12926	3			306	315			PF00076	IPR000504	RNA recognition motif domain	277	347			1	1	0	0	0	0	0
VSYARPSSASIRDANLYVSGLPK	ENSG00000107105	ELAVL2	Q12926	3			111	134			PF00076	IPR000504	RNA recognition motif domain	40	193			1	1	0	0	0	0	0
NGQRERVEDVPIPIYFPPESQRGLWGGEGWILGQIYANNDK	ENSG00000086504	MRPL28	Q13084	1			55	96			PF00830	IPR026569	Ribosomal protein L28/L24	88	136	35	59	1	1	1	0	0	0	0
GFGFVRFTEYETQVK	ENSG00000120948	TARDBP	Q13148	1			145	160			PF00076	IPR000504	RNA recognition motif domain	105	164			1	1	0	0	0	0	0
GISVHISNAEPK	ENSG00000120948	TARDBP	Q13148	2			251	263								259	304	0	0	1	1	1	0	0
HNSNRQLERSGRFGGNPGGFGNQGGFGNSRGGGAGLGNNQGSNMGGGMNFGAFSINPAMMAAAQAALQSSWGMMGMLASQQNQSGPSGNNQNQGNMQREPNQAFGSGNNSYSGSNSGAAIGWGSASNAGSGSGFNGGFGSSMDSK	ENSG00000120948	TARDBP	Q13148	1			263	408								259	414	0	0	1	1	1	0	0
MSEYIRVTEDENDEPIEIPSEDDGTVLLSTVTAQFPGACGLRYRNPVSQCMRGVRLVEGILHAPDAGWGNLVYVVNYPK	ENSG00000120948	TARDBP	Q13148	1			0	79								0	23	0	0	1	1	1	0	0
PFRAFAFVTFADDQIAQSLCGEDLIIK	ENSG00000120948	TARDBP	Q13148	2			224	251			PF00076	IPR000504	RNA recognition motif domain	192	241			1	1	0	0	0	0	0
QSQDEPLRSRK	ENSG00000120948	TARDBP	Q13148	1			181	192			PF00076	IPR000504	RNA recognition motif domain	192	241	179	186	1	1	1	0	0	0	0
VFVGRCTEDMTEDELREFFSQYGDVMDVFIPK	ENSG00000120948	TARDBP	Q13148	1			192	224			PF00076	IPR000504	RNA recognition motif domain	192	241			1	1	0	0	0	0	0
VMSQRHMIDGRWCDCK	ENSG00000120948	TARDBP	Q13148	1			160	176			PF00076	IPR000504	RNA recognition motif domain	105	164			1	1	0	0	0	0	0
EDIYSGGGGGGSRSSRGGRGGRGRGGGRDQNGLSK	ENSG00000177733	HNRNPA0	Q13151	1			176	211								170	214	0	0	1	1	1	0	0
FHPIQGHRVEVK	ENSG00000177733	HNRNPA0	Q13151	1			159	171								170	214	0	0	1	1	1	0	0
KLFVGGLK	ENSG00000177733	HNRNPA0	Q13151	1			98	106			PF00076	IPR000504	RNA recognition motif domain	99	157			1	1	0	0	0	0	0
LFIGGLNVQTSESGLRGHFEAFGTLTDCVVVVNPQTK	ENSG00000177733	HNRNPA0	Q13151	1			8	45			PF00076	IPR000504	RNA recognition motif domain	8	69			1	1	0	0	0	0	0
LFVGGLK	ENSG00000177733	HNRNPA0	Q13151	1			99	106			PF00076	IPR000504	RNA recognition motif domain	99	157			1	1	0	0	0	0	0
RAVSREDSARPGAHAK	ENSG00000177733	HNRNPA0	Q13151	1			80	96								81	93	0	0	1	1	1	0	0
SGGGGGGGGSSWGGRSNSGPYRGGYGGGGGYGGSSF	ENSG00000177733	HNRNPA0	Q13151	1			269	305								258	305	0	0	1	1	1	0	0
VFGVEGSSAFLECEPRSLQARVEWTFQRAGVTAHTQVLAEERTERTARGLLLRRLRRRDSGVYLCAAVEQGFTQPLRRLSLHVLSATQAERLARAEEAAPAAPPGPK	ENSG00000012171	SEMA3B	Q13214	1			579	686			PF00047	IPR013151	Immunoglobulin	581	656	670	686	1	0	1	1	0	0	1
DLEDLFYK	ENSG00000111786	SRSF9	Q13242	1			28	36			PF00076	IPR000504	RNA recognition motif domain	15	83			1	1	0	0	0	0	0
FRSHEGETSYIRVYPERSTSYGYSRSRSGSRGRDSPYQSRGSPHYFSPFRPY	ENSG00000111786	SRSF9	Q13242	1			169	221			PF00076	IPR000504	RNA recognition motif domain	112	174	175	221	1	1	1	0	0	0	0
MSGWADERGGEGDGRIYVGNLPTDVREK	ENSG00000111786	SRSF9	Q13242	1			0	28			PF00076	IPR000504	RNA recognition motif domain	15	83	0	10	1	1	1	0	0	0	0
NRHGLVPFAFVRFEDPRDAEDAIYGRNGYDYGQCRLRVEFPRTYGGRGGWPRGGRNGPPTRRSDFRVLVSGLPPSGSWQDLK	ENSG00000111786	SRSF9	Q13242	1			46	128			PF00076	IPR000504	RNA recognition motif domain	15	174	92	109	1	1	1	0	0	0	0
ELCSERVTIEHARARSRGGRGRGRYSDRFSSRRPRNDRRNAPPVRTENRLIVENLSSRVSWQDLK	ENSG00000100650	SRSF5	Q13243	1			60	125			PF00076	IPR000504	RNA recognition motif domain	5	175	71	107	1	1	1	0	0	0	0
MSGCRVFIGRLNPAAREK	ENSG00000100650	SRSF5	Q13243	1			0	18			PF00076	IPR000504	RNA recognition motif domain	5	67	0	3	1	1	1	0	0	0	0
RGFGFVEFEDPRDADDAVYELDGK	ENSG00000100650	SRSF5	Q13243	1			36	60			PF00076	IPR000504	RNA recognition motif domain	5	67			1	1	0	0	0	0	0
DIQRFFSGYGRLLEVDLK	ENSG00000124193	SRSF6	Q13247	1			16	34			PF00076	IPR000504	RNA recognition motif domain	3	64			1	1	0	0	0	0	0
ELCGERVIVEHARGPRRDRDGYSYGSRSGGGGYSSRRTSGRDK	ENSG00000124193	SRSF6	Q13247	1			58	101			PF00076	IPR000504	RNA recognition motif domain	3	64	69	105	1	1	1	0	0	0	0
LDGTEINGRNIRLIEDKPRTSHRRSYSGSRSRSRSRRRSRSRSRRSSRSRSRSISK	ENSG00000124193	SRSF6	Q13247	1			165	221			PF00076	IPR000504	RNA recognition motif domain	111	177	164	344	1	1	1	0	0	0	0
MPRVYIGRLSYNVREK	ENSG00000124193	SRSF6	Q13247	1			0	16			PF00076	IPR000504	RNA recognition motif domain	3	64	0	3	1	1	1	0	0	0	0
NGYGFVEFEDSRDADDAVYELNGK	ENSG00000124193	SRSF6	Q13247	2			34	58			PF00076	IPR000504	RNA recognition motif domain	3	64			1	1	0	0	0	0	0
YGPPVRTEYRLIVENLSSRCSWQDLK	ENSG00000124193	SRSF6	Q13247	3			101	127			PF00076	IPR000504	RNA recognition motif domain	111	177	69	105	1	1	1	0	0	0	0
DFFQSYGNVVELRINSGGK	ENSG00000145907	G3BP1	Q13283	1			357	376			PF00076	IPR000504	RNA recognition motif domain	341	396			1	1	0	0	0	0	0
IRHVDAHATLNDGVVVQVMGLLSNNNQALRRFMQTFVLAPEGSVANK	ENSG00000145907	G3BP1	Q13283	1			76	123			PF02136	IPR002075	Nuclear transport factor 2	10	133			1	0	0	1	0	1	1
LPNFGFVVFDDSEPVQK	ENSG00000145907	G3BP1	Q13283	1			376	393			PF00076	IPR000504	RNA recognition motif domain	341	396			1	1	0	0	0	0	0
PESQIPPQRPQRDQRVREQRINIPPQRGPRPIREAGEQGDIEPRRMVRHPDSHQLFIGNLPHEVDK	ENSG00000145907	G3BP1	Q13283	1			287	353			PF00076	IPR000504	RNA recognition motif domain	341	396	139	334	1	1	1	0	0	0	0
VLSNRPIMFRGEVRLNVEEK	ENSG00000145907	G3BP1	Q13283	1			393	413			PF00076	IPR000504	RNA recognition motif domain	341	396	410	466	1	1	1	0	0	0	0
VPASQPRPESK	ENSG00000145907	G3BP1	Q13283	1			276	287								139	334	0	0	1	1	1	0	0
VPASQPRPESKPESQIPPQRPQRDQRVREQRINIPPQRGPRPIREAGEQGDIEPRRMVRHPDSHQLFIGNLPHEVDK	ENSG00000145907	G3BP1	Q13283	1			276	353			PF00076	IPR000504	RNA recognition motif domain	341	396	139	334	1	1	1	0	0	0	0
AHLTNQYMQRVAGMRALPANAILNQFQPAAGGYFVPAVPQAQGRPPYYTPNQLAQMRPNPRWQQGGRPQGFQGMPSAIRQSGPRPTLRHLAPTGSECPDRLAMDFGGAGAAQQGLTDSCQSGGVPTAVQNLAPRAAVAAAAPRAVAPYK	ENSG00000090621	PABPC4	Q13310	1			375	524								419	495	0	0	1	1	1	0	0
FSPAGPVLSIRVCRDMITRRSLGYAYVNFQQPADAERALDTMNFDVIK	ENSG00000090621	PABPC4	Q13310	1			30	78			PF00076	IPR000504	RNA recognition motif domain	12	83			1	1	0	0	0	0	0
ITGMLLEIDNSELLHMLESPESLRSK	ENSG00000090621	PABPC4	Q13310	2			589	615			PF00658	IPR002004	Polyadenylate-binding protein/Hyperplastic disc protein	556	623			1	1	0	0	0	0	0
QERISRYQGVNLYIK	ENSG00000090621	PABPC4	Q13310	1			284	299			PF00076	IPR000504	RNA recognition motif domain	295	363			1	1	0	0	0	0	0
VDEAVAVLQAHHAK	ENSG00000090621	PABPC4	Q13310	1			615	629			PF00658	IPR002004	Polyadenylate-binding protein/Hyperplastic disc protein	556	623			1	1	0	0	0	0	0
NRERERERECNPPNSQPASYQRRLLVTRSGRK	ENSG00000138398	PPIG	Q13427	2			300	332								176	754	0	0	1	1	1	0	0
EAMERANGMELDGRRIRVDYSITK	ENSG00000164548	TRA2A	Q13595	2			174	198			PF00076	IPR000504	RNA recognition motif domain	122	191	195	198	1	1	1	0	0	0	0
RAHTPTPGIYMGRPTHSGGGGGGGGGGGGGGGGRRRDSYYDRGYDRGYDRYEDYDYRYRRRSPSPYYSRYRSRSRSRSYSPRRY	ENSG00000164548	TRA2A	Q13595	1			198	282								195	282	0	0	1	1	1	0	0
SRSRSRRHSHRRYTRSRSHSHSHRRRSRSRSYTPEYRRRRSRSHSPMSNRRRHTGSRANPDPNTCLGVFGLSLYTTERDLREVFSRYGPLSGVNVVYDQRTGRSRGFAFVYFERIDDSK	ENSG00000164548	TRA2A	Q13595	1			55	174			PF00076	IPR000504	RNA recognition motif domain	122	191	0	119	1	1	1	0	0	0	0
DFQRRILVATNLFGRGMDIERVNIAFNYDMPEDSDTYLHRVARAGRFGTK	ENSG00000215425	DDX39B	Q13838	3			334	384			PF00271	IPR001650	Helicase; C-terminal	273	382			1	1	0	0	0	0	0
MLEQLDMRRDVQEIFRMTPHEK	ENSG00000215425	DDX39B	Q13838	7			200	222			PF00270	IPR011545	DEAD/DEAH box helicase domain	69	235			1	1	0	0	0	0	0
NCPHIVVGTPGRILALARNK	ENSG00000215425	DDX39B	Q13838	6			163	183			PF00270	IPR011545	DEAD/DEAH box helicase domain	69	235			1	1	0	0	0	0	0
SVQRCIALAQLLVEQNFPAIAIHRGMPQEERLSRYQQFK	ENSG00000215425	DDX39B	Q13838	3			295	334			PF00271	IPR001650	Helicase; C-terminal	273	382			1	1	0	0	0	0	0
TAVFVLATLQQLEPVTGQVSVLVMCHTRELAFQISK	ENSG00000215425	DDX39B	Q13838	7			95	131			PF00270	IPR011545	DEAD/DEAH box helicase domain	69	235			1	1	0	0	0	0	0
EQYQQQQQWGSRGGFAGRARGRGGGPSQNWNQGYSNYWNQGYGNYGYNSQGYGGYGGYDYTGYNNYYGYGDYSNQQSGYGK	ENSG00000138668	HNRNPD	Q14103	1			260	341								262	355	0	0	1	1	1	0	0
FGEVVDCTLK	ENSG00000138668	HNRNPD	Q14103	1			119	129			PF00076	IPR000504	RNA recognition motif domain	99	167			1	1	0	0	0	0	0
IFVGGLSPDTPEEK	ENSG00000138668	HNRNPD	Q14103	1			183	197			PF00076	IPR000504	RNA recognition motif domain	183	244	185	186	1	1	1	0	0	0	0
LDPITGRSRGFGFVLFK	ENSG00000138668	HNRNPD	Q14103	1			129	146			PF00076	IPR000504	RNA recognition motif domain	99	167			1	1	0	0	0	0	0
MFIGGLSWDTTK	ENSG00000138668	HNRNPD	Q14103	1			98	110			PF00076	IPR000504	RNA recognition motif domain	99	167			1	1	0	0	0	0	0
NEEDEGHSNSSPRHSEAATAQREEWK	ENSG00000138668	HNRNPD	Q14103	1			72	98			PF08143	IPR012956	CARG-binding factor; N-terminal	0	78	0	94	1	0	1	1	0	0	1
RRGFCFITFK	ENSG00000138668	HNRNPD	Q14103	1			221	231			PF00076	IPR000504	RNA recognition motif domain	183	244			1	1	0	0	0	0	0
EQERIHREREELRRQQEQLRYEQERRPGRRPYDLDRRDDAYWPEGK	ENSG00000130254	SAFB2	Q14151	2			700	746								477	953	0	0	1	1	1	0	0
RLSEGRGLPPPPRGGRDWGEHNQRLEEHQARAWQGAMDAGAASREHARWQGGERGLSGPSGPGHMASRGGVAGRGGFAQGGHSQGHVVPGGGLEGGGVASQDRGSRVPHPHPHPPPYPHFTRRY	ENSG00000130254	SAFB2	Q14151	1			829	953								477	953	0	0	1	1	1	0	0
RVAMEDRYRADFPRPDHRFHDFDHRDRGQYQDHAIDRREGSRPMMGDHRDGQHYGDDRHGHGGPPERHGRDSRDGWGGYGSDK	ENSG00000130254	SAFB2	Q14151	1			746	829								477	953	0	0	1	1	1	0	0
DLYNWLEVEFNPLK	ENSG00000107581	EIF3A	Q14152	1			388	402			PF01399	IPR000717	Proteasome component (PCI) domain	365	494			1	0	0	1	0	1	1
DPERERDRERDVDREDRFRRPRDEGGWRRGPAEESSSWRDSSRRDDRDRDDRRRERDDRRDLRERRDLRDDRDRRGPPLRSEREEVSSWRRADDRK	ENSG00000107581	EIF3A	Q14152	1			1221	1317								780	1382	0	0	1	1	1	0	0
EESQQMVLDIEDLDNIQTPESVLLSAVSGEDTQDRTDRLLLTPWVK	ENSG00000107581	EIF3A	Q14152	1			105	151								102	138	0	0	1	1	1	0	0
EPELQQYVPQLQNNTILRLLQQVSQIYQSIEFSRLTSLVPFVDAFQLERAIVDAARHCDLQVRIDHTSRTLSFGSDLNYATREDAPIGPHLQSMPSEQIRNQLTAMSSVLAK	ENSG00000107581	EIF3A	Q14152	1			420	532			PF01399	IPR000717	Proteasome component (PCI) domain	365	494	507	509	1	0	1	1	0	0	1
ERDRDNQDREENDKDPERERDRERDVDREDRFRRPRDEGGWRRGPAEESSSWRDSSRRDDRDRDDRRRERDDRRDLRERRDLRDDRDRRGPPLRSEREEVSSWRRADDRK	ENSG00000107581	EIF3A	Q14152	1			1207	1317								780	1382	0	0	1	1	1	0	0
EWRRGEGRDEDRSHRRDEERPRRLGDDEDREPSLRPDDDRVPRRGMDDDRGPRRGPEEDRFSRRGADDDRPSWRNTDDDRPPRRIADEDRGNWRHADDDRPPRRGLDEDRGSWRTADEDRGPRRGMDDDRGPRRGGADDERSSWRNADDDRGPRRGLDDDRGPRRGMDDDRGPRRGMDDDRGPRRGMDDDRGPRRGLDDDRGPWRNADDDRIPRRGAEDDRGPWRNMDDDRLSRRADDDRFPRRGDDSRPGPWRPLVK	ENSG00000107581	EIF3A	Q14152	1			916	1174								780	1382	0	0	1	1	1	0	0
FCLQYTRK	ENSG00000107581	EIF3A	Q14152	1			183	191										0	0	0	1	0	1	0
FLWESYRQCLDLLRNNSRVERLYHDIAQQAFK	ENSG00000107581	EIF3A	Q14152	1			151	183										0	0	0	1	0	1	0
LCDNLRMHLSQIQRHHNQSTAINLNNPESQSMHLETRLVQLDSAISMELWQEAFK	ENSG00000107581	EIF3A	Q14152	1			196	251								213	224	0	0	1	1	1	0	0
NLTQDEMQRMSTRVLLATLSIPITPERTDIARLLDMDGIIVEK	ENSG00000107581	EIF3A	Q14152	1			308	351								310	311	0	0	1	1	1	0	0
QRRLATLLGLQAPPTRIGLINDMVRFNVLQYVVPEVK	ENSG00000107581	EIF3A	Q14152	1			351	388			PF01399	IPR000717	Proteasome component (PCI) domain	365	494			1	0	0	1	0	1	1
ENRDRDRDYSRRRGGPPRRGRGASRGREFRGQENGLDGTK	ENSG00000143569	UBAP2L	Q14157	1			121	161								90	252	0	0	1	1	1	0	0
IFTASNVSSVPLPAENVTITAGQRIDLAVLLGK	ENSG00000143569	UBAP2L	Q14157	1			257	290										0	0	0	1	0	1	0
SGGPSGRGTERGRRGRGRGRGGSGRRGGRFSAQGMGTFNPADYAEPANTDDNYGNSSGNTWNNTGHFEPDDGTSAWRTATEEWGTEDWNEDLSETK	ENSG00000143569	UBAP2L	Q14157	1			161	257								90	252	0	0	1	1	1	0	0
ERDVIMREFRSGSSRVLITTDLLARGIDVQQVSLVINYDLPTNRENYIHRIGRGGRFGRK	ENSG00000156976	EIF4A2	Q14240	2			310	370			PF00271	IPR001650	Helicase; C-terminal	259	368			1	1	0	0	0	0	0
ETQALVLAPTRELAQQIQK	ENSG00000156976	EIF4A2	Q14240	1			100	119			PF00270	IPR011545	DEAD/DEAH box helicase domain	57	222			1	1	0	0	0	0	0
LQAEAPHIVVGTPGRVFDMLNRRYLSPK	ENSG00000156976	EIF4A2	Q14240	1			147	175			PF00270	IPR011545	DEAD/DEAH box helicase domain	57	222			1	1	0	0	0	0	0
VHLMYK	ENSG00000121060	TRIM25	Q14258	1			596	602			PF00622	IPR003877	SPRY domain	510	625			1	0	0	1	0	1	1
LVLPFGRLNYLPLEQQFMPCLERILAREAGVAPLATVNILMSLCQLRCLPFRALHFVFSPGFINYISGTPHALIVRRYLSLLDTAVELELPGYRGPRLPRRQQVPIFPQPLITDRARCK	ENSG00000164896	FASTK	Q14296	1			279	398			PF06743,PF08368	IPR010622,IPR013579	FAST kinase leucine-rich,FAST kinase-like protein; subdomain 2	278	444			1	0	0	1	0	1	1
VRAHHYSVALRRLGQLLGSRPRPPPVEQVTLQDLSQLIIRNCPSFDIHTIHVCLHLAVLLGFPSDGPLVCALEQERRLRLPPK	ENSG00000164896	FASTK	Q14296	1			108	191								124	200	0	0	1	1	1	0	0
YRQDLTVPPGYCTDFLLCASSSGAVLPVRTQDPFLPYPPRSCPQGQAASSATTRDPAQRVVLVLRERWHFCRDGRVLLGSRALRERHLGLMGYQLLPLPFEELESQRGLPQLK	ENSG00000164896	FASTK	Q14296	1			417	530			PF08368,PF08373	IPR013579,IPR013584	FAST kinase-like protein; subdomain 2,RAP domain	354	536	453	472	1	0	1	1	0	0	1
QQNQYQASYNQSFSSQPHQVEQTELQQEQLQTVVGTYHGSPDQSHQVTGNHQQPPQQNTGFPRSNQPYYNSRGVSRGGSRGARGLMNGYRGPANGFRGGYDGYRPSFSNTPNSGYTQSQFSAPRDYSGYQRDGYQQNFK	ENSG00000135387	CAPRIN1	Q14444	1			536	675			PF12287	IPR022070	Cytoplasmic activation/proliferation-associated protein-1 C term	358	685	521	709	1	0	1	1	0	0	1
GSAGPMRLYVGSLHFNITEDMLRGIFEPFGRIESIQLMMDSETGRSK	ENSG00000131051	RBM39	Q14498	1			244	291			PF00076	IPR000504	RNA recognition motif domain	251	322	245	246	1	1	1	0	0	0	0
SPVREPIDNLTPEERDARTVFCMQLAARIRPRDLEEFFSTVGK	ENSG00000131051	RBM39	Q14498	1			135	178			PF00076	IPR000504	RNA recognition motif domain	154	219	0	150	1	1	1	0	0	0	0
VGHVTERTDASSASSFLDSDELERTGIDLGTTGRLQLMARLAEGTGLQIPPAAQQALQMSGSLAFGAVAEFSFVIDLQTRLSQQTEASALAAAASVQPLATQCFQLSNMFNPQTEEEVGWDTEIK	ENSG00000131051	RBM39	Q14498	1			322	447			PF00076,PF15519	IPR000504,IPR029123	RNA recognition motif domain,Splicing factor RBM39; linker	251	442	324	339	1	1	1	0	0	0	0
NGAEFTDSLISNLLRLIQTMRPPAK	ENSG00000067596	DHX8	Q14562	1			72	97								91	112	0	0	1	1	1	0	0
RWEGLVHISELRREGRVANVADVVSK	ENSG00000067596	DHX8	Q14562	1			289	315			PF00575	IPR003029	S1 domain	260	334			1	1	0	0	0	0	0
YMTDGMLLRECLIDPDLTQYAIIMLDEAHERTIHTDVLFGLLK	ENSG00000067596	DHX8	Q14562	1			659	702										0	0	0	1	0	1	0
GFGFVTMTNYDEAAMAIASLNGYRLGERVLQVSFK	ENSG00000196361	ELAVL3	Q14576	3			325	360			PF00076	IPR000504	RNA recognition motif domain	285	355	360	367	1	1	1	0	0	0	0
VSYARPSSASIRDANLYVSGLPK	ENSG00000196361	ELAVL3	Q14576	3			111	134			PF00076	IPR000504	RNA recognition motif domain	40	190			1	1	0	0	0	0	0
IAELLENVTLIHK	ENSG00000103194	USP10	Q14694	1			395	408										0	0	0	1	0	1	0
AFIPAIDSFGFETDLRTHTQGQAFSLSVFHHWQIVPGDPLDK	ENSG00000108883	EFTUD2	Q15029	1			872	914			PF00679	IPR000640	Translation elongation factor EFG; V domain	825	914			1	0	0	1	0	1	1
APTSSSQRSFVEFILEPLYK	ENSG00000108883	EFTUD2	Q15029	1			359	379								355	366	0	0	1	1	1	0	0
ILDAVVAQEPLHRGGGQIIPTARRVVYSAFLMATPRLMEPYYFVEVQAPADCVSAVYTVLARRRGHVTQDAPIPGSPLYTIK	ENSG00000108883	EFTUD2	Q15029	2			790	872			PF00679,PF03764	IPR000640,IPR005517	Translation elongation factor EFG; V domain,Translation elongation factor EFG/EF2; domain IV	706	914			1	0	0	1	0	1	1
FPPMTSYHRMLLHRVAAYFGLDHNVDQSGK	ENSG00000048991	R3HDM1	Q15032	1			191	221			PF01424	IPR001374	R3H domain	169	227	183	194	1	1	1	0	0	0	0
KFPPMTSYHRMLLHRVAAYFGLDHNVDQSGK	ENSG00000048991	R3HDM1	Q15032	1			190	221			PF01424	IPR001374	R3H domain	169	227	183	194	1	1	1	0	0	0	0
EALTYDGALLGDRSLRVDIAEGRK	ENSG00000106682	EIF4H	Q15056	1			96	120			PF00076	IPR000504	RNA recognition motif domain	44	112	116	157	1	1	1	0	0	0	0
ELPTEPPYTAYVGNLPFNTVQGDIDAIFK	ENSG00000106682	EIF4H	Q15056	1			34	63			PF00076	IPR000504	RNA recognition motif domain	44	112	0	41	1	1	1	0	0	0	0
GGPDDRGMGSSRESRGGWDSRDDFNSGFRDDFLGGRGGSRPGDRRTGPPMGSRFRDGPPLRGSNMDFREPTEEERAQRPRLQLK	ENSG00000106682	EIF4H	Q15056	1			130	214								119	248	0	0	1	1	1	0	0
MADFDTYDDRAYSSFGGGRGSRGSAGGHGSRSQK	ENSG00000106682	EIF4H	Q15056	1			0	34								0	41	0	0	1	1	1	0	0
PRTVATPLNQVANPNSAIFGGARPREEVVQK	ENSG00000106682	EIF4H	Q15056	1			214	245								158	248	0	0	1	1	1	0	0
AGEVFIHK	ENSG00000147140	NONO	Q15233	1			99	107			PF00076	IPR000504	RNA recognition motif domain	75	140			1	1	0	0	0	0	0
EREQPPRFAQPGSFEYEYAMRWK	ENSG00000147140	NONO	Q15233	1			249	272			PF08075	IPR012975	NOPS	220	272	244	261	1	0	1	1	0	0	1
GFGFIRLETRTLAEIAK	ENSG00000147140	NONO	Q15233	2			109	126			PF00076	IPR000504	RNA recognition motif domain	75	140			1	1	0	0	0	0	0
GTFPDAREQEIRMGQMAMGGAMGINNRGAMPPAPVPAGTPAPPGPATMMPDGTLGLTPPTTERFGQAATMEGIGAIGGTPPAFNRAAPGAEFAPNK	ENSG00000147140	NONO	Q15233	1			371	467								326	471	0	0	1	1	1	0	0
LEMEMEAARHEHQVMLMRQDLMRRQEELRRMEELHNQEVQK	ENSG00000147140	NONO	Q15233	1			295	336								295	391	0	0	1	1	1	0	0
QLRVRFACHSASLTVRNLPQYVSNELLEEAFSVFGQVERAVVIVDDRGRPSGK	ENSG00000147140	NONO	Q15233	1			137	190			PF00076	IPR000504	RNA recognition motif domain	75	210			1	1	0	0	0	0	0
TFTQRSRLFVGNLPPDITEEEMRK	ENSG00000147140	NONO	Q15233	1			68	92			PF00076	IPR000504	RNA recognition motif domain	75	140	0	74	1	1	1	0	0	0	0
VELDNMPLRGK	ENSG00000147140	NONO	Q15233	1			126	137			PF00076	IPR000504	RNA recognition motif domain	75	140			1	1	0	0	0	0	0
DMSTWVFGAERWDNLIYYALGGHK	ENSG00000241945	PWP2	Q15269	2			164	188										0	0	0	1	0	1	0
GDMSSRHFKPEIRVTSLRFSPTGRCWAATTTEGLLIYSLDTRVLFDPFELDTSVTPGRVREALRQQDFTRAILMALRLNESK	ENSG00000241945	PWP2	Q15269	2			691	773			PF04003	IPR007148	Small-subunit processome; Utp12	769	874	692	697	1	0	1	1	0	0	1
PEIRVTSLRFSPTGRCWAATTTEGLLIYSLDTRVLFDPFELDTSVTPGRVREALRQQDFTRAILMALRLNESK	ENSG00000241945	PWP2	Q15269	2			700	773			PF04003	IPR007148	Small-subunit processome; Utp12	769	874			1	0	0	1	0	1	1
HMDGGQIDGQEITATAVLAPWPRPPPRRFSPPRRMLPPPPMWRRSPPRMRRRSRSPRRRSPVRRRSRSPGRRRHRSRSSSNSSR	ENSG00000205937	RNPS1	Q15287	1			221	305			PF00076	IPR000504	RNA recognition motif domain	164	233	222	305	1	1	1	0	0	0	0
MIDMPVERMHPHLSK	ENSG00000205937	RNPS1	Q15287	1			188	203			PF00076	IPR000504	RNA recognition motif domain	164	233			1	1	0	0	0	0	0
AFAMIIDK	ENSG00000169564	PCBP1	Q15365	2			70	78			PF00013	IPR004088	K Homology domain; type 1	14	76			1	1	0	0	0	0	0
EIRESTGAQVQVAGDMLPNSTERAITIAGVPQSVTECVK	ENSG00000169564	PCBP1	Q15365	1			121	160			PF00013	IPR004088	K Homology domain; type 1	98	162			1	1	0	0	0	0	0
EVGSIIGK	ENSG00000169564	PCBP1	Q15365	4			23	31			PF00013	IPR004088	K Homology domain; type 1	14	76			1	1	0	0	0	0	0
GYWASLDASTQTTHELTIPNNLIGCIIGRQGANINEIRQMSGAQIK	ENSG00000169564	PCBP1	Q15365	1			268	314			PF00013	IPR004088	K Homology domain; type 1	280	344			1	1	0	0	0	0	0
LEEDINSSMTNSTAASRPPVTLRLVVPATQCGSLIGK	ENSG00000169564	PCBP1	Q15365	1			78	115			PF00013	IPR004088	K Homology domain; type 1	98	162	85	95	1	1	1	0	0	0	0
QICLVMLETLSQSPQGRVMTIPYQPMPASSPVICAGGQDRCSDAAGYPHATHDLEGPPLDAYSIQGQHTISPLDLAK	ENSG00000169564	PCBP1	Q15365	1			160	237			PF00013	IPR004088	K Homology domain; type 1	98	162	175	221	1	1	1	0	0	0	0
RIREESGARINISEGNCPERIITLTGPTNAIFK	ENSG00000169564	PCBP1	Q15365	1			37	70			PF00013	IPR004088	K Homology domain; type 1	14	76			1	1	0	0	0	0	0
RAALDERYHSDFNRQDRFHDFDHRDRGRYPDHSVDRREGSRSMMGEREGQHYPERHGGPERHGRDSRDGWGGYGSDK	ENSG00000160633	SAFB	Q15424	1			728	805								729	915	0	0	1	1	1	0	0
RMSEGRGLPPPPRRDWGDHGRREDDRSWQGTADGGMMDRDHK	ENSG00000160633	SAFB	Q15424	1			805	847								729	915	0	0	1	1	1	0	0
SRDSESHSRVRERSEREQRMQAQWEREERERLEIARERLAFQRQRLERERMERERLERERMHVEHERRREQERIHREREELRRQQELRYEQERRPAVRRPYDLDRRDDAYWPEAK	ENSG00000160633	SAFB	Q15424	1			613	728								474	722	0	0	1	1	1	0	0
GERHGSAAERLLAAQNPLSQADRPHQLFADAPPPPSAPNPVVSSLGSGLPPPGMPPPGSFPPPVPPPGALPPGIPPAMPPPPMPPGAAGHGPPSAGTPGAGHPGHGHSHPHPFPPGGMPHPGMSQMQLAHHGPHGLGHPHAGPPGSGGQPPPRPPPGMPHPGPPPMGMPPRGPPFGSPMGHPGPMPPHGMRGPPPLMPPHGYTGPPRPPPYGYQRGPLPPPRPTPRPPVPPRGPLRGPLPQ	ENSG00000143368	SF3B4	Q15427	1			183	424								179	424	0	0	1	1	1	0	0
GYAFINFASFDASDAAIEAMNGQYLCNRPITVSYAFK	ENSG00000143368	SF3B4	Q15427	1			142	179			PF00076	IPR000504	RNA recognition motif domain	101	172	179	424	1	1	1	0	0	0	0
MAAGPISERNQDATVYVGGLDEK	ENSG00000143368	SF3B4	Q15427	1			0	23			PF00076	IPR000504	RNA recognition motif domain	14	85	0	10	1	1	1	0	0	0	0
FVQNGRAWPRNADMGVMALTYDPTTALQNGFYPAPYNITPNRMLAQSALSPYLSSPVSSYQRVTQTSPLQVPNPSWMHHHSYLMQPSGSVLTPGMDHPISLQPASMMGPLTQQLGHLSLSSTGTYMPTAAAMQGAYISQYTPVPSSSVSVEESSGQQNQVAVDAPSEHGVYSFQFNK	ENSG00000076067	RBMS2	Q15434	1			230	407								216	407	0	0	1	1	1	0	0
MLLSVTSRPGISTFGYNRNNK	ENSG00000076067	RBMS2	Q15434	1			0	21								0	59	0	0	1	1	1	0	0
PFGQVISTRILRDTSGTSRGVGFARMESTEK	ENSG00000076067	RBMS2	Q15434	2			156	187			PF00076	IPR000504	RNA recognition motif domain	136	201	170	178	1	1	1	0	0	0	0
TNLYIRGLQPGTTDQDLVK	ENSG00000076067	RBMS2	Q15434	1			55	74			PF00076	IPR000504	RNA recognition motif domain	57	118	21	61	1	1	1	0	0	0	0
FPAEQYYRFHEHWRFVLQRLVFLAAFVVYLETETLVTREAVTEILGIEPDREK	ENSG00000211460	TSN	Q15631	1			78	131			PF01997	IPR002848	Translin family	18	216			1	0	0	1	0	1	1
MQLRELARLNGTLREDDNRILRPWQSSETRSITNTTVCTK	ENSG00000168066	SF1	Q15637	1			241	281			PF00098	IPR001878	Zinc finger; CCHC-type	277	293	252	275	1	1	1	0	0	0	0
DAERAINTLNGLRLQSK	ENSG00000066044	ELAVL1	Q15717	3			72	89			PF00076	IPR000504	RNA recognition motif domain	21	92			1	1	0	0	0	0	0
DANLYISGLPRTMTQK	ENSG00000066044	ELAVL1	Q15717	1			104	120			PF00076	IPR000504	RNA recognition motif domain	107	174			1	1	0	0	0	0	0
DVEDMFSRFGRIINSRVLVDQTTGLSRGVAFIRFDK	ENSG00000066044	ELAVL1	Q15717	1			120	156			PF00076	IPR000504	RNA recognition motif domain	107	174			1	1	0	0	0	0	0
GFGFVTMTNYEEAAMAIASLNGYRLGDK	ENSG00000066044	ELAVL1	Q15717	1			285	313			PF00076	IPR000504	RNA recognition motif domain	245	315			1	1	0	0	0	0	0
ILQVSFK	ENSG00000066044	ELAVL1	Q15717	1			313	320			PF00076	IPR000504	RNA recognition motif domain	245	315	319	326	1	1	1	0	0	0	0
MSNGYEDHMAEDCRGDIGRTNLIVNYLPQNMTQDELRSLFSSIGEVESAK	ENSG00000066044	ELAVL1	Q15717	1			0	50			PF00076	IPR000504	RNA recognition motif domain	21	92	0	9	1	1	1	0	0	0	0
NVALLSQLYHSPARRFGGPVHHQAQRFRFSPMGVDHMSGLSGVNVPGNASSGWCIFIYNLGQDADEGILWQMFGPFGAVTNVK	ENSG00000066044	ELAVL1	Q15717	1			191	274			PF00076	IPR000504	RNA recognition motif domain	245	315	206	211	1	1	1	0	0	0	0
RSEAEEAITSFNGHKPPGSSEPITVK	ENSG00000066044	ELAVL1	Q15717	1			156	182			PF00076	IPR000504	RNA recognition motif domain	107	174	163	181	1	1	1	0	0	0	0
VIRDFNTNK	ENSG00000066044	ELAVL1	Q15717	3			274	283			PF00076	IPR000504	RNA recognition motif domain	245	315			1	1	0	0	0	0	0
VSYARPSSEVIK	ENSG00000066044	ELAVL1	Q15717	1			92	104			PF00076	IPR000504	RNA recognition motif domain	21	92			1	1	0	0	0	0	0
GELERAFSYYGPLRTVWIARNPPGFAFVEFEDPRDAEDAVRGLDGK	ENSG00000115875	SRSF7	Q16629	1			24	70			PF00076	IPR000504	RNA recognition motif domain	12	77			1	1	0	0	0	0	0
GHYAYDCHRYSRRRRSRSRSRSHSRSRGRRYSRSRSRSRGRRSRSASPRRSRSISLRRSRSASLRRSRSGSIK	ENSG00000115875	SRSF7	Q16629	1			112	185								117	238	0	0	1	1	1	0	0
VICGSRVRVELSTGMPRRSRFDRPPARRPFDPNDRCYECGEK	ENSG00000115875	SRSF7	Q16629	1			70	112			PF00076	IPR000504	RNA recognition motif domain	12	77	81	110	1	1	1	0	0	0	0
VYVGNLGTGAGK	ENSG00000115875	SRSF7	Q16629	1			12	24			PF00076	IPR000504	RNA recognition motif domain	12	77			1	1	0	0	0	0	0
AGPPGGSSRAAFPQGGRGRGRFPGAVPGGDRFPGPAGPGGPPPPFPAGQTPPRPPLGPPGPPGPPGPPPPGQVLPPPLAGPPNRGDRPPPPVLFPGQPFGQPPLGPLPPGPPPPVPGYGPPPGPPPPQQGPPPPPGPFPPRPPGPLGPPLTLAPPPHLPGPPPGAPPPAPHVNPAFFPPPTNSGMPTSDSRGPPPTDPYGRPPPYDRGDYGPPGREMDTARTPLSEAEFEEIMNRNRAISSSAISRAVSDASAGDYGSAIETLVTAISLIK	ENSG00000111605	CPSF6	Q16630	1			185	456								160	442	0	0	1	1	1	0	0
PPSPWSSYQSPSPTPSSSWSPGGGGYGGWGGSQGRDHRRGLNGGITPLNSISPLK	ENSG00000113742	CPEB4	Q17RY0	1			280	335								215	328	0	0	1	1	1	0	0
VFVGGLPPDIDEDEITASFRRFGPLIVDWPHK	ENSG00000113742	CPEB4	Q17RY0	1			473	505			PF16367	IPR000504	RNA recognition motif domain	470	560			1	1	0	0	0	0	0
ANFSLPEK	ENSG00000214753	HNRNPUL2	Q1KMD3	2			593	601										0	0	0	1	0	1	0
DEHGRAYYEFREEAYHSRSK	ENSG00000214753	HNRNPUL2	Q1KMD3	2			207	227								31	251	0	0	1	1	1	0	0
RNRQNRSRGQGYVGGQRRGYDNRAYGQQYWGQPGNRGGYRNFYDRYRGDYDRFYGRDYEYNRYRDYYRQYNRDWQSYYYHHPQDRDRYYRNYYGYQGYR	ENSG00000214753	HNRNPUL2	Q1KMD3	1			648	747								623	747	0	0	1	1	1	0	0
CATSQGVRNYSVPIGLDSRVLVDLVVVGSVAVSEK	ENSG00000103248	MTHFSD	Q2M296	1			112	147			PF01812	IPR002698	5-formyltetrahydrofolate cyclo-ligase	9	207			1	0	0	1	0	1	1
RLLELLRAPDTGNAHCADCGAADPDWASYK	ENSG00000184060	CENTA2	Q2V6Q1	1			9	39			PF01412	IPR001164	Arf GTPase activating protein	12	130			1	0	0	1	0	1	1
EDTEEHHLRDYFEQYGK	ENSG00000139675	HNRNPA1L2	Q32P51	2			113	130			PF00076	IPR000504	RNA recognition motif domain	106	168			1	1	0	0	0	0	0
EPEQLRK	ENSG00000139675	HNRNPA1L2	Q32P51	3			8	15			PF00076	IPR000504	RNA recognition motif domain	15	81	0	11	1	1	1	0	0	0	0
GGNFGGRSSGPYGGGGQYFAK	ENSG00000139675	HNRNPA1L2	Q32P51	3			277	298			PF11627	IPR021662	Nuclear factor hnRNPA1	254	292	177	320	1	0	1	1	0	0	1
IEVIEIMTDRGSGK	ENSG00000139675	HNRNPA1L2	Q32P51	2			130	144			PF00076	IPR000504	RNA recognition motif domain	106	168			1	1	0	0	0	0	0
LFIGGLSFETTDESLRSHFEQWGTLTDCVVMRDPNTK	ENSG00000139675	HNRNPA1L2	Q32P51	2			15	52			PF00076	IPR000504	RNA recognition motif domain	15	81			1	1	0	0	0	0	0
QEMASASSSQRGRRGSGNFGGGRGDGFGGNDNFGRGGNFSGRGGFGGSCGGGGYGGSGDGYNGFGNDGSNFGGGGSYNDFGNYNNQSSNFGPMK	ENSG00000139675	HNRNPA1L2	Q32P51	2			183	277			PF11627	IPR021662	Nuclear factor hnRNPA1	254	292	177	320	1	0	1	1	0	0	1
RAVSREDSQRPGAHLTVK	ENSG00000139675	HNRNPA1L2	Q32P51	2			87	105								86	98	0	0	1	1	1	0	0
RGFAFVTFDDHDSVDK	ENSG00000139675	HNRNPA1L2	Q32P51	2			145	161			PF00076	IPR000504	RNA recognition motif domain	106	168			1	1	0	0	0	0	0
LCGENDRLNHTYSQLLK	ENSG00000115355	CCDC88A	Q3V6T2	1			1242	1259										0	0	0	1	0	1	0
FSPAGPILSIRVCRDVATRRSLGYAYINFQQPADAERALDTMNFEMLK	ENSG00000101104	PABPC1L	Q4VXU2	4			30	78			PF00076	IPR000504	RNA recognition motif domain	12	83			1	1	0	0	0	0	0
QDRLRRYQGVNLYVK	ENSG00000101104	PABPC1L	Q4VXU2	2			284	299			PF00076	IPR000504	RNA recognition motif domain	295	363			1	1	0	0	0	0	0
RPLPPPPGSSPRASHVPSRLPPRSAATVSPVAGTHPWPQYTTRAPPGHFSTTPMLSLRQRMMHARFRNPLSRQPARPSYRQGYNGRPNVEGK	ENSG00000164694	FNDC1	Q4ZHG4	1			1241	1333								513	1347	0	0	1	1	1	0	0
LRPGFMEDRGRENYSSYSSFSSPHMK	ENSG00000162664	ZNF326	Q5BKZ1	1			140	166								140	211	0	0	1	1	1	0	0
MDFEDDYTHSACRNTYQGFNGMDRDYGPGSYGGMDRDYGHGSYGGQRSMDSYLNQSYGMDNHSGGGGGSRFGPYESYDSRSSLGGRDLYRSGYGFNEPEQSRFGGSYGGRFESSYRNSLDSFGGRNQGGSSWEAPYSRSK	ENSG00000162664	ZNF326	Q5BKZ1	1			0	140								0	211	0	0	1	1	1	0	0
PAPVGSRGRGTPAYPESTFGSRNYDAFGGPSTGRGRGRGHMGDFGSIHRPGIVVDYQNK	ENSG00000162664	ZNF326	Q5BKZ1	1			166	225								140	211	0	0	1	1	1	0	0
FQHILRVLNTNIDGRRK	ENSG00000227794	RPS18	Q5GGW2	2			8	25										0	0	0	1	0	1	0
FSPAGPILSIRICRDK	ENSG00000186288	PABPC1L2A	Q5JQF8	4			21	37			PF00076	IPR000504	RNA recognition motif domain	3	74			1	1	0	0	0	0	0
GWAFGSNSLPIAGSVGMGVARRTQRQFPMPPRALPPGRMGLLSPSGIGGVSPRHALTSPSLGGQGRQNLWFANPGGSNSMPSQSRSSVQRTHSLPVHSSPQAILMFPPDCPVPGPDLEINPTLESLCLSMTEHALGDGTDK	ENSG00000179134	SAMD4B	Q5PRF9	1			549	690								565	694	0	0	1	1	1	0	0
DFQRRILVATNLFGRGMDIERVNIAFNYDMPEDSDTYLHRCYPLSPSRWPEQAGLAPRAWLSHLCPMRMMPRSSMMCRIALRSILVSCLMR	ENSG00000198563	DDX39B	Q5STU3	3			334	425			PF00271	IPR001650	Helicase; C-terminal	273	374	381	384	1	1	1	0	0	0	0
MLEQLDMRRDVQEIFRMTPHEK	ENSG00000198563	DDX39B	Q5STU3	7			200	222			PF00270	IPR011545	DEAD/DEAH box helicase domain	69	235			1	1	0	0	0	0	0
NCPHIVVGTPGRILALARNK	ENSG00000198563	DDX39B	Q5STU3	6			163	183			PF00270	IPR011545	DEAD/DEAH box helicase domain	69	235			1	1	0	0	0	0	0
SVQRCIALAQLLVEQNFPAIAIHRGMPQEERLSRYQQFK	ENSG00000198563	DDX39B	Q5STU3	3			295	334			PF00271	IPR001650	Helicase; C-terminal	273	374			1	1	0	0	0	0	0
TAVFVLATLQQLEPVTGQVSVLVMCHTRELAFQISK	ENSG00000198563	DDX39B	Q5STU3	7			95	131			PF00270	IPR011545	DEAD/DEAH box helicase domain	69	235			1	1	0	0	0	0	0
ALEFIPSDQQVINEMVRELDGHVLK	ENSG00000134644	PUM1	Q5T1Z8	1			976	1001			PF00806	IPR001313	Pumilio RNA-binding repeat	956	1022			1	1	0	0	0	0	0
CVTHASRTERAVLIDEVCTMNDGPHSALYTMMK	ENSG00000134644	PUM1	Q5T1Z8	1			1122	1155			PF00806	IPR001313	Pumilio RNA-binding repeat	1101	1177			1	1	0	0	0	0	0
FFEFGSLEQK	ENSG00000134644	PUM1	Q5T1Z8	1			940	950			PF00806	IPR001313	Pumilio RNA-binding repeat	920	950			1	1	0	0	0	0	0
GQVFALSTHPYGCRVIQRILEHCLPDQTLPILEELHQHTEQLVQDQYGNYVIQHVLEHGRPEDK	ENSG00000134644	PUM1	Q5T1Z8	1			1032	1096			PF00806	IPR001313	Pumilio RNA-binding repeat	1030	1099			1	1	0	0	0	0	0
IRPHIATLRK	ENSG00000134644	PUM1	Q5T1Z8	1			1181	1191										0	0	0	1	0	1	0
PVEDFSNMESQSVPLDPMEHVGMEPLQFDYSGTQVPVDSAAATVGLFDYNSQQQLFQRPNALAVQQLTAAQQQQYALAAAHQPHIGLAPAAFVPNPYIISAAPPGTDPYTAGLAAAATLGPAVVPHQYYGVTPWGVYPASLFQQQAAAAAAATNSANQQTTPQAQQGQQQVLRGGASQRPLTPNQNQQGQQTDPLVAAAAVNSALAFGQGLAAGMPGYPVLAPAAYYDQTGALVVNAGARNGLGAPVRLVAPAPVIISSSAAQAAVAAAAASANGAAGGLAGTTNGPFRPLGTQQPQPQPQQQPNNNLASSSFYGNNSLNSNSQSSSLFSQGSAQPANTSLGFGSSSSLGATLGSALGGFGTAVANSNTGSGSRRDSLTGSSDLYK	ENSG00000134644	PUM1	Q5T1Z8	1			368	754								326	763	0	0	1	1	1	0	0
RTSSSLTPIGHSFYNGLSFSSSPGPVGMPLPSQGPGHSQTPPPSLSSHGSSSSLNLGGLTNGSGRYISAAPGAEAK	ENSG00000134644	PUM1	Q5T1Z8	2			754	830								727	850	0	0	1	1	1	0	0
YRSASSASSLFSPSSTLFSSSRLRYGMSDVMPSGRSRLLEDFRNNRYPNLQLREIAGHIMEFSQDQHGSRFIQLK	ENSG00000134644	PUM1	Q5T1Z8	1			830	905			PF00806	IPR001313	Pumilio RNA-binding repeat	884	918	823	852	1	1	1	0	0	0	0
VLRVLSPDLVRRLLNLAVRAFQVPK	ENSG00000135750	KCNK1	Q5T5E6	1			0	25								0	4	0	0	1	1	1	0	0
AISSTEAVLNNRFIK	ENSG00000139746	RBM26	Q5T8P6	3			585	600										0	0	0	1	0	1	0
IEPVFIPLVLAFRYWAK	ENSG00000134744	ZCCHC11	Q5TAX3	1			488	505										0	0	0	1	0	1	0
RCDIGDASRGSLSSYAYILMVLYFLQQRKPPVIPVLQEIFDGK	ENSG00000134744	ZCCHC11	Q5TAX3	1			1107	1150										0	0	0	1	0	1	0
SGLLCRVSAGNDMACLTTDLLTALGK	ENSG00000134744	ZCCHC11	Q5TAX3	1			462	488										0	0	0	1	0	1	0
LQTPASFAQSVQELTIALQRTGDPANLNRLRPHLELLANIDPSPDAPPPTWEQLENGLVAVRTVVHGLVDYIQNHSK	ENSG00000135870	RC3H1	Q5TC82	1			323	400								362	415	0	0	1	1	1	0	0
LVLLALEDGSALSRK	ENSG00000135870	RC3H1	Q5TC82	2			205	220										0	0	0	1	0	1	0
LVTLVHCQLVEEEGRIRAMRAARSLGERTVTELILQHQNPQQLSSNLWAAVRARGCQFLGPAMQEEALK	ENSG00000135870	RC3H1	Q5TC82	1			136	205								175	177	0	0	1	1	1	0	0
VLVLFVVQRLEPRFPQASK	ENSG00000135870	RC3H1	Q5TC82	2			220	239										0	0	0	1	0	1	0
MELFSQLFIQAVRQTLSTPGTIILGTIPVPK	ENSG00000135778	NTPCR	Q5TDF0	1			117	148			PF03266	IPR004948	Nucleoside-triphosphatase; THEP1 type	3	177			1	0	0	1	0	1	1
RECRVGQYVVDLTSFEQLALPVLRNADCSSGPGQRVCVIDEIGK	ENSG00000135778	NTPCR	Q5TDF0	1			73	117			PF03266	IPR004948	Nucleoside-triphosphatase; THEP1 type	3	177			1	0	0	1	0	1	1
SSGVPVDGFYTEEVRQGGRRIGFDVVTLSGTRGPLSRVGLEPPPGK	ENSG00000135778	NTPCR	Q5TDF0	1			27	73			PF03266	IPR004948	Nucleoside-triphosphatase; THEP1 type	3	177	61	72	1	0	1	1	0	0	1
NGPALGGLSCSPNLPGQTTVQVRVPYRVVGLVVGPK	ENSG00000176624	MEX3C	Q5U5Q3	3			309	345			PF00013	IPR004088	K Homology domain; type 1	327	388	320	321	1	1	1	0	0	0	0
REILSAAEHFSMIRASRNK	ENSG00000176624	MEX3C	Q5U5Q3	1			290	309			PF00013	IPR004088	K Homology domain; type 1	233	294			1	1	0	0	0	0	0
LEWFSTLFPRIPVPVQK	ENSG00000134186	PRPF38B	Q5VTL8	1			210	227			PF03371	IPR005037	Pre-mRNA-splicing factor 38	47	230	227	546	1	0	1	1	0	0	1
QVMGLITHTDSPYIRALGFMYIRYTQPPTDLWDWFESFLDDEEDLDVK	ENSG00000134186	PRPF38B	Q5VTL8	1			143	191			PF03371	IPR005037	Pre-mRNA-splicing factor 38	47	230			1	0	0	1	0	1	1
QRFSVFGEIEECTIHFRVQGDNYGFVTYRYAEEAFAAIESGHK	ENSG00000148840	PPRC1	Q5VV67	1			1560	1603			PF00076	IPR000504	RNA recognition motif domain	1544	1600			1	1	0	0	0	0	0
LVPLVIAFRYWAK	ENSG00000083223	ZCCHC6	Q5VYS8	1			432	445										0	0	0	1	0	1	0
MCDIGDASRGSLSSYAYTLMVLYFLQQRNPPVIPVLQEIYK	ENSG00000083223	ZCCHC6	Q5VYS8	1			1156	1197										0	0	0	1	0	1	0
SCQVENGRVIACFDSLK	ENSG00000139793	MBNL2	Q5VZF2	2			41	58										0	0	0	1	0	1	0
ENYRYGLECLFRFYSYGLEK	ENSG00000138709	LARP1B	Q659C4	2			766	786										0	0	0	1	0	1	0
MDEQGFLPISLIAGFQRVQALTTNLNLILEALK	ENSG00000138709	LARP1B	Q659C4	1			241	274			PF05383	IPR006630	RNA-binding protein Lupus La	218	274			1	1	0	0	0	0	0
RDDQDDVSSVRSEGGNIRGSFRGRGRGRGRGRGRGRGNPRLNFDYSYGYQEHGERTDQPFQTELNTSMMYYYDDGTGVQVYPVEEALLK	ENSG00000138709	LARP1B	Q659C4	1			127	216								0	186	0	0	1	1	1	0	0
RLGIGQSQEMNTLFRFWSFFLRDHFNK	ENSG00000138709	LARP1B	Q659C4	2			724	751										0	0	0	1	0	1	0
WVPLHLDVVRSESQERPGSRNSSRCQPEANK	ENSG00000138709	LARP1B	Q659C4	1			77	108								0	186	0	0	1	1	1	0	0
LLQEIVRSFSGTTCQPIQHMLRRICVQLCDLASPTALLIMRTVLDLIVEDLQSTSEDK	ENSG00000164944	KIAA1429	Q69YN4	1			1156	1214								1209	1216	0	0	1	1	1	0	0
LNSILTQPWRLHVNMGTTLHRVTTISMARCTLTLLK	ENSG00000164944	KIAA1429	Q69YN4	1			978	1014										0	0	0	1	0	1	0
EDSCSGSDAGSAAGSTYEPSPMRLEALQVLTLLARGYFSMTQAYLMELGEVICK	ENSG00000068097	HEATR6	Q6AI08	1			665	719								665	683	0	0	1	1	1	0	0
LDTMCRYQVHQGVCMEVSPLRPRPWREAGEASPGDDPQQLWLVLDGIQDPRNFGAVLRSAHFLGVDK	ENSG00000274853	MRM1	Q6IN84	1			106	173			PF00588,PF08032	IPR001537,IPR013123	tRNA/rRNA methyltransferase; SpoU type,RNA 2-O ribose methyltransferase; substrate binding	50	301	129	142	1	1	1	0	0	0	0
RYIELFRSTAAEVQQVLNRFSSAPLIPLPTPPIIPVLPQQFVPPTNVRDCIRLRGLPYAATIEDILDFLGEFATDIRTHGVHMVLNHQGRPSGDAFIQMK	ENSG00000104413	ESRP1	Q6NXG1	2			396	496										0	0	0	1	0	1	0
LEVNEAELLRRRNFK	ENSG00000177469	PTRF	Q6NZI2	1			137	152			PF15237	IPR026752	Cavin family	47	256			1	0	0	1	0	1	1
EYMDACGEANNQNFQQRYHAEEVEERFGRFK	ENSG00000033030	ZCCHC8	Q6NZY4	1			256	287			PF04046	IPR006568	PSP; proline-rich	286	333			1	0	0	1	0	1	1
EYMDACGEANNQNFQQRYHAEEVEERFGRFKPGVISEELQDALGVTDK	ENSG00000033030	ZCCHC8	Q6NZY4	1			256	304			PF04046	IPR006568	PSP; proline-rich	286	333			1	0	0	1	0	1	1
MRAVLAREMDGRRVLGRFWSGWRRGLGVRPVPEDAGFGTEARHQRQPRGSCQRSGPLGDQPFAGLLPK	ENSG00000156990	RPUSD3	Q6P087	1			0	68								0	60	0	0	1	1	1	0	0
PQRQVLDEALLRRLHLTPSQAAQLPLHLHLHRLLLPGTRARDTPVELLAPLPPYFSRTLQCLGLRLQ	ENSG00000156990	RPUSD3	Q6P087	1			284	351								348	351	0	0	1	1	1	0	0
ASSRIWDDGDDFCIFSESRRPSRPSNSNISK	ENSG00000163214	DHX57	Q6P158	1			52	83								0	149	0	0	1	1	1	0	0
DIVSQRPGLQVILMSATLNAELFSDYFNSCPVITIPGRTFPVDQFFLEDAIAVTRYVLQDGSPYMRSMK	ENSG00000163214	DHX57	Q6P158	1			685	754			PF00270	IPR011545	DEAD/DEAH box helicase domain	550	705			1	1	0	0	0	0	0
EGVRASYNYCRQNFLSGRVLQEMASLK	ENSG00000163214	DHX57	Q6P158	1			1136	1163			PF07717	IPR011709	Domain of unknown function DUF1605	1163	1310			1	0	0	1	0	1	1
HSYPPGAILVFLPGLAEIK	ENSG00000163214	DHX57	Q6P158	1			842	861			PF00271	IPR001650	Helicase; C-terminal	830	968			1	1	0	0	0	0	0
LMLFGSIFRCLDPALTIAASLAFK	ENSG00000163214	DHX57	Q6P158	1			1070	1094			PF04408	IPR007502	Helicase-associated domain	1038	1122			1	0	0	1	0	1	1
SSATRLLYCTTGVLLRRLEGDTALQGVSHIIVDEVHERTEESDFLLLVLK	ENSG00000163214	DHX57	Q6P158	1			635	685			PF00270	IPR011545	DEAD/DEAH box helicase domain	550	705			1	1	0	0	0	0	0
TSRVFIRDCSMVSVYPLVLFGGGQVNVQLQRGEFVVSLDDGWIRFVAASHQVAELVK	ENSG00000163214	DHX57	Q6P158	1			1288	1345			PF07717	IPR011709	Domain of unknown function DUF1605	1163	1310			1	0	0	1	0	1	1
TLEELDPESREYWRRLRKQNIWRHNRLSK	ENSG00000183617	MRPL54	Q6P161	1			105	134								102	138	0	0	1	1	1	0	0
ANPALYVLRERIRK	ENSG00000174231	PRPF8	Q6P2Q9	1			1735	1749										0	0	0	1	0	1	0
ARTILQHLSEAWRCWK	ENSG00000174231	PRPF8	Q6P2Q9	1			705	721			PF08083	IPR012592	PROCN domain	395	801			1	0	0	1	0	1	1
ATEPQMVLFNLYDDWLK	ENSG00000174231	PRPF8	Q6P2Q9	1			1908	1925			PF12134	IPR021983	PRP8 domain IV core	1759	1989			1	0	0	1	0	1	1
DMNHTNSYGIIRGLQFASFIVQYYGLVMDLLVLGLHRASEMAGPPQMPNDFLSFQDIATEAAHPIRLFCRYIDRIHIFFRFTADEARDLIQRYLTEHPDPNNENIVGYNNK	ENSG00000174231	PRPF8	Q6P2Q9	1			1020	1131			PF10598	IPR019582	RNA recognition motif; spliceosomal PrP8	985	1076			1	1	0	0	0	0	0
GPGCGFWAAGWRVWLFFMRGITPLLERWLGNLLARQFEGRHSK	ENSG00000174231	PRPF8	Q6P2Q9	1			623	666			PF08083	IPR012592	PROCN domain	395	801	662	666	1	0	1	1	0	0	1
GTYFPTWEGLFWEK	ENSG00000174231	PRPF8	Q6P2Q9	1			1491	1505			PF10596	IPR019580	Pre-mRNA-processing-splicing factor 8; U6-snRNA-binding	1441	1600			1	1	0	0	0	0	0
GYLPSHYERVQMLLSDRFLGFFMVPAQSSWNYNFMGVRHDPNMK	ENSG00000174231	PRPF8	Q6P2Q9	1			2249	2293			PF08084	IPR012984	PROCT domain	2211	2332	2245	2250	1	0	1	1	0	0	1
HLIYYRFNTGPVGK	ENSG00000174231	PRPF8	Q6P2Q9	1			609	623			PF08083	IPR012592	PROCN domain	395	801			1	0	0	1	0	1	1
IDLTLLNRLLRLIVDHNIADYMTAK	ENSG00000174231	PRPF8	Q6P2Q9	1			987	1012			PF10598	IPR019582	RNA recognition motif; spliceosomal PrP8	985	1076			1	1	0	0	0	0	0
ISLIQIFRAHLWQK	ENSG00000174231	PRPF8	Q6P2Q9	1			1570	1584			PF10596	IPR019580	Pre-mRNA-processing-splicing factor 8; U6-snRNA-binding	1441	1600			1	1	0	0	0	0	0
LDWVEVGLQVCRQGYNMLNLLIHRK	ENSG00000174231	PRPF8	Q6P2Q9	1			486	511			PF08083	IPR012592	PROCN domain	395	801			1	0	0	1	0	1	1
LLENMPMPWEQIRDVPVLYHITGAISFVNEIPWVIEPVYISQWGSMWIMMRREK	ENSG00000174231	PRPF8	Q6P2Q9	1			101	155			PF08082	IPR012591	PRO8NT domain	57	209			1	0	0	1	0	1	1
LLILALERLK	ENSG00000174231	PRPF8	Q6P2Q9	1			837	847										0	0	0	1	0	1	0
LTNAQRSGLNQIPNRRFTLWWSPTINRANVYVGFQVQLDLTGIFMHGK	ENSG00000174231	PRPF8	Q6P2Q9	1			1517	1565			PF10596	IPR019580	Pre-mRNA-processing-splicing factor 8; U6-snRNA-binding	1441	1600			1	1	0	0	0	0	0
LVVDSHVQYRLGNVDAFQLADGLQYIFAHVGQLTGMYRYK	ENSG00000174231	PRPF8	Q6P2Q9	1			555	595			PF08083	IPR012592	PROCN domain	395	801			1	0	0	1	0	1	1
LWNLNNYRTDMIQALGGVEGILEHTLFK	ENSG00000174231	PRPF8	Q6P2Q9	1			1463	1491			PF10596	IPR019580	Pre-mRNA-processing-splicing factor 8; U6-snRNA-binding	1441	1600			1	1	0	0	0	0	0
PINGAIFIFNPRTGQLFLK	ENSG00000174231	PRPF8	Q6P2Q9	1			1801	1820			PF12134	IPR021983	PRP8 domain IV core	1759	1989			1	0	0	1	0	1	1
SRFGNAFHLCREVLRLTK	ENSG00000174231	PRPF8	Q6P2Q9	1			537	555			PF08083	IPR012592	PROCN domain	395	801			1	0	0	1	0	1	1
TFEGNLTTK	ENSG00000174231	PRPF8	Q6P2Q9	1			1792	1801			PF12134	IPR021983	PRP8 domain IV core	1759	1989			1	0	0	1	0	1	1
WNTALIGLMTYFREAVVNTQELLDLLVK	ENSG00000174231	PRPF8	Q6P2Q9	1			1262	1290			PF10597	IPR019581	Pre-mRNA-processing-splicing factor 8; U5-snRNA-binding	1209	1343			1	1	0	0	0	0	0
YVNGSTYQRWQFTLPMMSTLYRLANQLLTDLVDDNYFYLFDLK	ENSG00000174231	PRPF8	Q6P2Q9	1			218	261										0	0	0	1	0	1	0
EENRRSVLLPTHRRRGSFSSENYWRK	ENSG00000091542	ALKBH5	Q6P6C2	1			344	370								289	394	0	0	1	1	1	0	0
PIRVSEPVLSLPVRRGSVTVLSGYAADEITHCIRPQDIK	ENSG00000091542	ALKBH5	Q6P6C2	1			235	274			PF13532	IPR027450	Alpha-ketoglutarate-dependent dioxygenase AlkB-like	117	277			1	0	0	1	0	1	1
PAVAPPAPPSSSQLCRYFPACK	ENSG00000100722	ZC3H14	Q6PJT7	1			667	689								664	679	0	0	1	1	1	0	0
PDCPFTHVSRRIPVLSPK	ENSG00000100722	ZC3H14	Q6PJT7	1			649	667								664	679	0	0	1	1	1	0	0
EGYRYGLECLFRYYSYGLEK	ENSG00000155506	LARP1	Q6PKG0	1			944	964										0	0	0	1	0	1	0
LFGAPEPSTIARSLPTTVPESPNYRNTRTPRTPRTPQLK	ENSG00000155506	LARP1	Q6PKG0	1			753	792								716	867	0	0	1	1	1	0	0
MDADGFLPITLIASFHRVQALTTDISLIFAALK	ENSG00000155506	LARP1	Q6PKG0	1			429	462			PF05383	IPR006630	RNA-binding protein Lupus La	406	462			1	1	0	0	0	0	0
RCPSQSSSRPAAMISQPPTPPTGQPVREDAK	ENSG00000155506	LARP1	Q6PKG0	1			1052	1083								1025	1096	0	0	1	1	1	0	0
RHSVVAGGGGGEGRK	ENSG00000155506	LARP1	Q6PKG0	1			1037	1052								1025	1096	0	0	1	1	1	0	0
RLGIGQSQEMNTLFRFWSFFLRDHFNK	ENSG00000155506	LARP1	Q6PKG0	2			902	929										0	0	0	1	0	1	0
SDGAGGARASFRGRGRGRGRGRGRGRGGTRTHFDYQFGYRK	ENSG00000155506	LARP1	Q6PKG0	1			326	367								0	356	0	0	1	1	1	0	0
TRHSSNPPLESHVGWVMDSREHRPRTASISSSPSEGTPTVGSYGCTPQSLPK	ENSG00000155506	LARP1	Q6PKG0	1			819	871								716	867	0	0	1	1	1	0	0
YMNNITYYFDNVSSTELYSVDQELLK	ENSG00000155506	LARP1	Q6PKG0	1			378	404										0	0	0	1	0	1	0
AGFAGDDAPRAVFPSIVGRPRQQGMMGGMHQK	ENSG00000188219	POTEE	Q6S8J3	10			718	750			PF00022	IPR004000	Actin family	702	1075	736	757	1	0	1	1	0	0	1
WQDRYGRAESPDLRRLPGAIDVIGQTITISRVEGRRRANENSNIQVLSERSATEVDNNFSK	ENSG00000145216	FIP1L1	Q6UN15	1			294	355								234	594	0	0	1	1	1	0	0
PFGHVISTRILRDANGVSRGVGFARMESTEK	ENSG00000144642	RBMS3	Q6XE24	1			161	192			PF00076	IPR000504	RNA recognition motif domain	141	206			1	1	0	0	0	0	0
TNLYIRGLPPGTTDQDLIK	ENSG00000144642	RBMS3	Q6XE24	1			60	79			PF00076	IPR000504	RNA recognition motif domain	62	122	26	67	1	1	1	0	0	0	0
EFLPILQEEPLPPLALVPFTEEEQRNFSMSVNSAAVLRLTGRGGGGTVVGAPRGRSSSRGRGRGRGECGFYQRSFDEVEGVFGRGGGREMHRSQSWEERGDRRFEK	ENSG00000204120	GIGYF2	Q6Y7W6	1			65	171								105	196	0	0	1	1	1	0	0
EGEPVEFTFK	ENSG00000187772	LIN28B	Q6ZN17	1			78	88			PF00313	IPR002059	Cold-shock protein; DNA-binding	30	101			1	1	0	0	0	0	0
LFMEGFRSLK	ENSG00000187772	LIN28B	Q6ZN17	1			68	78			PF00313	IPR002059	Cold-shock protein; DNA-binding	30	101			1	1	0	0	0	0	0
LPEPAEEESQVLRGTGHCK	ENSG00000187772	LIN28B	Q6ZN17	1			16	35			PF00313	IPR002059	Cold-shock protein; DNA-binding	30	101	0	28	1	1	1	0	0	0	0
NVAQPPASSQGRQEAESQPCTSTLPREVGGGHGCTSPPFPQEARAEISERSGRSPQEASSTK	ENSG00000187772	LIN28B	Q6ZN17	1			167	229								164	250	0	0	1	1	1	0	0
WFNVRMGFGFISMINREGSPLDIPVDVFVHQSK	ENSG00000187772	LIN28B	Q6ZN17	1			35	68			PF00313	IPR002059	Cold-shock protein; DNA-binding	30	101			1	1	0	0	0	0	0
PRELYLLFRPFK	ENSG00000166831	RBPMS2	Q6ZRY4	2			43	55			PF00076	IPR000504	RNA recognition motif domain	32	94			1	1	0	0	0	0	0
ETSTLQVEQNGDYGRGRRTLFRGRRRREDDRISRPHPSTAESK	ENSG00000161813	LARP4	Q71RC2	1			428	471								366	493	0	0	1	1	1	0	0
FDLLASNFPPLPGSSSRMPGELVLENRMSDVVK	ENSG00000161813	LARP4	Q71RC2	1			476	509								366	498	0	0	1	1	1	0	0
IREQRRQFSHRAIPQGVTRRNGK	ENSG00000161813	LARP4	Q71RC2	1			691	714								620	724	0	0	1	1	1	0	0
PQFRSSGGSEHSTEGSVSLGDGQLNRYSSRNFPAERHNPTVTGHQEQTYLQK	ENSG00000161813	LARP4	Q71RC2	1			376	428								366	493	0	0	1	1	1	0	0
EIIDLVLDRIRK	ENSG00000167552	TUBA1A	Q71U36	3			112	124			PF00091	IPR003008	Tubulin/FtsZ; GTPase domain	2	213			1	0	0	1	0	1	1
SWYPSPMWSMVIVYDLIDSMQLRRQEMAIQQSLGMRCPEDEYAGYGYHSYHQGYQDGYQDDYRHHESYHHGYPY	ENSG00000091986	CCDC80	Q76M96	1			876	950			PF13778	IPR025232	Domain of unknown function DUF4174	770	902	937	950	1	0	1	1	0	0	1
CPTFRREADGSETPEPFAAEAK	ENSG00000197157	SND1	Q7KZF4	1			227	249			PF00565	IPR016071	Staphylococcal nuclease (SNase-like); OB-fold	219	327	233	240	1	0	1	1	0	0	1
DTNGENIAESLVAEGLATRREGMRANNPEQNRLSECEEQAK	ENSG00000197157	SND1	Q7KZF4	1			116	157			PF00565	IPR016071	Staphylococcal nuclease (SNase-like); OB-fold	49	166	134	156	1	0	1	1	0	0	1
ELVLQREVEVEVESMDK	ENSG00000197157	SND1	Q7KZF4	1			586	603			PF00565	IPR016071	Staphylococcal nuclease (SNase-like); OB-fold	552	659			1	0	0	1	0	1	1
ETCLITFLLAGIECPRGARNLPGLVQEGEPFSEEATLFTK	ENSG00000197157	SND1	Q7KZF4	1			546	586			PF00565	IPR016071	Staphylococcal nuclease (SNase-like); OB-fold	552	659			1	0	0	1	0	1	1
FFTESRLLQRDVQIILESCHNQNILGTILHPNGNITELLLK	ENSG00000197157	SND1	Q7KZF4	1			249	290			PF00565	IPR016071	Staphylococcal nuclease (SNase-like); OB-fold	219	327			1	0	0	1	0	1	1
GLATVIRYRQDDDQRSSHYDELLAAEARAIK	ENSG00000197157	SND1	Q7KZF4	1			457	488			PF00565	IPR016071	Staphylococcal nuclease (SNase-like); OB-fold	367	495	469	473	1	0	1	1	0	0	1
IHVFYIDYGNREVLPSTRLGTLSPAFSTRVLPAQATEYAFAFIQVPQDDDARTDAVDSVVRDIQNTQCLLNVEHLSAGCPHVTLQFADSK	ENSG00000197157	SND1	Q7KZF4	1			758	848			PF00567,PF00565	IPR002999,IPR016071	Tudor domain,Staphylococcal nuclease (SNase-like); OB-fold	678	894			1	0	0	1	0	1	1
LMENMRNDIASHPPVEGSYAPRRGEFCIAK	ENSG00000197157	SND1	Q7KZF4	1			709	739			PF00567	IPR002999	Tudor domain	678	797	720	725	1	0	1	1	0	0	1
LRPLYDIPYMFEAREFLRK	ENSG00000197157	SND1	Q7KZF4	1			389	408			PF00565	IPR016071	Staphylococcal nuclease (SNase-like); OB-fold	367	495			1	0	0	1	0	1	1
MVLSGCAIIVRGQPRGGPPPERQINLSNIRAGNLARRAAATQPDAK	ENSG00000197157	SND1	Q7KZF4	1			25	71			PF00565	IPR016071	Staphylococcal nuclease (SNase-like); OB-fold	49	166	36	78	1	0	1	1	0	0	1
PVNAIIEHVRDGSVVRALLLPDYYLVTVMLSGIK	ENSG00000197157	SND1	Q7KZF4	1			193	227			PF00565	IPR016071	Staphylococcal nuclease (SNase-like); OB-fold	219	327			1	0	0	1	0	1	1
QFLPFLQRAGRSEAVVEYVFSGSRLK	ENSG00000197157	SND1	Q7KZF4	1			515	541										0	0	0	1	0	1	0
VNVTVDYIRPASPATETVPAFSERTCATVTIGGINIAEALVSK	ENSG00000197157	SND1	Q7KZF4	1			414	457			PF00565	IPR016071	Staphylococcal nuclease (SNase-like); OB-fold	367	495	427	432	1	0	1	1	0	0	1
YTIENPRHFVDSHHQK	ENSG00000197157	SND1	Q7KZF4	1			177	193										0	0	0	1	0	1	0
NFLFLRLWDRNMDIAMGWK	ENSG00000174173	TRMT10C	Q7L0Y3	1			175	194										0	0	0	1	0	1	0
AIVLAAIFRCLHPLLVVVSCLTRDPFSSSLQNRAEVDK	ENSG00000132153	DHX30	Q7L2E3	1			885	923			PF04408	IPR007502	Helicase-associated domain	850	938			1	0	0	1	0	1	1
ALLSHDSGSDHLAFVRAVAGWEEVLRWQDRSSRENYLEENLLYAPSLRFIHGLIK	ENSG00000132153	DHX30	Q7L2E3	1			925	980			PF04408	IPR007502	Helicase-associated domain	850	938			1	0	0	1	0	1	1
AVDEAVILLQEIGVLDQREYLTTLGQRLAHISTDPRLAK	ENSG00000132153	DHX30	Q7L2E3	1			846	885			PF04408	IPR007502	Helicase-associated domain	850	938			1	0	0	1	0	1	1
EHYLEDILAK	ENSG00000132153	DHX30	Q7L2E3	1			619	629										0	0	0	1	0	1	0
ELRRALGRMVERSLRSELAALPPSVQEEHGQLLALLAELLRGPCGSFDVRK	ENSG00000132153	DHX30	Q7L2E3	1			1139	1190								1189	1194	0	0	1	1	1	0	0
GLQRLNPALRLVLMSATGDNERFSRYFGGCPVIK	ENSG00000132153	DHX30	Q7L2E3	1			576	610			PF00270	IPR011545	DEAD/DEAH box helicase domain	442	594			1	1	0	0	0	0	0
GVQQRLQEALGMHESK	ENSG00000132153	DHX30	Q7L2E3	1			682	698			PF00271	IPR001650	Helicase; C-terminal	662	786			1	1	0	0	0	0	0
GWGLLGPRNELFDAAK	ENSG00000132153	DHX30	Q7L2E3	1			122	138										0	0	0	1	0	1	0
HQYLHRHRHHESEDECALDLDLVTDLVLHIDARGEPGGILCFLPGWQEIK	ENSG00000132153	DHX30	Q7L2E3	1			632	682			PF00271	IPR001650	Helicase; C-terminal	662	786	642	647	1	1	1	0	0	0	0
LQSNPSLEGVSHVIVDEVHERDVNTDFLLILLK	ENSG00000132153	DHX30	Q7L2E3	1			543	576			PF00270	IPR011545	DEAD/DEAH box helicase domain	442	594			1	1	0	0	0	0	0
NLLNSVIGRALGISHAK	ENSG00000132153	DHX30	Q7L2E3	1			54	71										0	0	0	1	0	1	0
PPSRGGALLFCTVGILLRK	ENSG00000132153	DHX30	Q7L2E3	1			524	543			PF00270	IPR011545	DEAD/DEAH box helicase domain	442	594	523	527	1	1	1	0	0	0	0
QFSENIYEAFLVGK	ENSG00000132153	DHX30	Q7L2E3	1			980	994										0	0	0	1	0	1	0
SLGLVDRNNEPLTHAMYNLASLRELGETQRRPCTIQVPEPILRK	ENSG00000132153	DHX30	Q7L2E3	1			313	357										0	0	0	1	0	1	0
SNGSVFVRDSSQVHPLAVLLLTDGDVHIRDDGRRATISLSDSDLLRLEGDSRTVRLLK	ENSG00000132153	DHX30	Q7L2E3	1			1081	1139			PF07717	IPR011709	Domain of unknown function DUF1605	996	1102			1	0	0	1	0	1	1
TTRIPQLLLERYVTEGRGARCNVIITQPRRISAVSVAQRVSHELGPSLRRNVGFQVRLESK	ENSG00000132153	DHX30	Q7L2E3	1			463	524			PF00270	IPR011545	DEAD/DEAH box helicase domain	442	594	523	527	1	1	1	0	0	0	0
TTRIPQLLLERYVTEGRGARCNVIITQPRRISAVSVAQRVSHELGPSLRRNVGFQVRLESKPPSRGGALLFCTVGILLRK	ENSG00000132153	DHX30	Q7L2E3	1			463	543			PF00270	IPR011545	DEAD/DEAH box helicase domain	442	594	523	527	1	1	1	0	0	0	0
VPGFMYPVK	ENSG00000132153	DHX30	Q7L2E3	1			610	619										0	0	0	1	0	1	0
VSCLETVWVSRANVIQRRGRAGRCQSGFAYHLFPRSRLEK	ENSG00000132153	DHX30	Q7L2E3	1			762	802			PF00271	IPR001650	Helicase; C-terminal	662	786			1	1	0	0	0	0	0
YRVLADRFGSPADSWWRPEPTMPPTSWRQLNPESIRPGGPGGLSRSLGREEEEDEEEELEEGTIDVTDFLSMTQQDSHAPLRDSRGSSFEMTDDDSAIRALTQFPLPK	ENSG00000132153	DHX30	Q7L2E3	1			138	246								147	228	0	0	1	1	1	0	0
LQEDGLLSNVSHVIVDEVHERSVQSDFLLIILK	ENSG00000067248	DHX29	Q7Z478	1			686	719			PF00270	IPR011545	DEAD/DEAH box helicase domain	580	738			1	1	0	0	0	0	0
QLRVLIDSVLRK	ENSG00000067248	DHX29	Q7Z478	1			1330	1342										0	0	0	1	0	1	0
VLLSSFLSQFGRSVFDIGFCMSITMWIHLNHGDHGLWEFLAHLSSLCHYLLVEPQPWK	ENSG00000186666	BCDIN3D	Q7Z5W3	1			143	201			PF06859	IPR010675	RNA methyltransferase bin3; C-terminal	157	263			1	1	0	0	0	0	0
DVPNNQLRHIRLENNDNKPVTNSRDTQEVPLEK	ENSG00000185728	YTHDF3	Q7Z739	2			509	542			PF04146	IPR007275	YTH domain	416	550	521	537	1	1	1	0	0	0	0
PVTNSRDTQEVPLEK	ENSG00000185728	YTHDF3	Q7Z739	3			527	542			PF04146	IPR007275	YTH domain	416	550	521	537	1	1	1	0	0	0	0
PAIHPSCLPSPPSPPQEEIGLIRLLRREIAAVFQDNRMIAVCQNVALSAEDK	ENSG00000159111	MRPL10	Q7Z7H8	1			57	109			PF00466	IPR001790	Ribosomal protein L10P	83	162	59	72	1	1	1	0	0	0	0
IVGCSVHK	ENSG00000184672	RALYL	Q86SE5	2			47	55			PF00076	IPR000504	RNA recognition motif domain	22	85			1	1	0	0	0	0	0
FGLSLLLILLSRGEDLQSSDPATESTQNNQWTEVMFMATRELLRIPQAALAK	ENSG00000166889	PATL1	Q86TB9	1			683	735			PF09770	IPR019167	Topoisomerase II-associated protein PAT1	473	717	698	712	1	0	1	1	0	0	1
PISIPTNLVSLFSRYVDRQK	ENSG00000166889	PATL1	Q86TB9	1			735	755										0	0	0	1	0	1	0
RMVARILPFLSTEQAADILMTTARNLPFLIK	ENSG00000166889	PATL1	Q86TB9	1			594	625			PF09770	IPR019167	Topoisomerase II-associated protein PAT1	473	717			1	0	0	1	0	1	1
DWPILVEAIDGRPIASGPVVHETHDLIVDLGDHREVLSFDVTQSPFFPVVLGVRWLSTHDPNITWSTRSIVFDSEYCRYHCRMYSPIPPSLPPPAPQPPLYYPVDGYRVYQPVRYYYVQNVYTPVDEHVYPDHRLVDPHIEMIPGAHSIPSGHVYSLSEPEMAALRDFVARNVK	ENSG00000242265	PEG10	Q86TG7	1			393	567										0	0	0	1	0	1	0
GNGGPMRLYVGSLHFNITEDMLRGIFEPFGK	ENSG00000100461	RBM23	Q86U06	2			257	288			PF00076	IPR000504	RNA recognition motif domain	264	334	255	260	1	1	1	0	0	0	0
DGPTETLEELVLGLAAEVCDDFLVYCGDTHGSFVVRTLLQVLGGTILESERARPRGSQSSEAQK	ENSG00000196943	NOP9	Q86U38	1			172	236								156	244	0	0	1	1	1	0	0
EVETQALALSTNRTGSEMLQELLGFSPLK	ENSG00000196943	NOP9	Q86U38	1			91	120										0	0	0	1	0	1	0
LPQFCAHLCNAVIGYLSTRGSSVDGSPLLLFLRDQTSSRLLEQVLLVLEPPRLQSLFEEHLQGQLQTLAAHPIANFPLQRLLDAVTTPELLSPVFEELSPVLEAVLAQGHPGVVIALVGACRRVGAYQAK	ENSG00000196943	NOP9	Q86U38	1			291	421										0	0	0	1	0	1	0
MAAAAAAAAAAGAAGGRGSGPGRRRHLVPGAGGEAGEGAPGGAGDYGNGLESEELEPEELLLEPEPEPEPEEEPPRPRAPPGAPGPGPGSGAPGSQEEEEEPGLVEGDPGDGAIEDPELEAIK	ENSG00000100836	PABPN1	Q86U42	1			0	123								0	158	0	0	1	1	1	0	0
MEADARSIYVGNVDYGATAEELEAHFHGCGSVNRVTILCDK	ENSG00000100836	PABPN1	Q86U42	1			166	207			PF00076	IPR000504	RNA recognition motif domain	173	243			1	1	0	0	0	0	0
APRLLPAPRAYLVPENFRERNLQLIQSIRDFLQSDEARFSEFK	ENSG00000167962	ZNF598	Q86UK7	1			736	779								270	781	0	0	1	1	1	0	0
REEEDREVAAAVRASVAAQQQEEARRSEDQEEGGRPK	ENSG00000167962	ZNF598	Q86UK7	1			337	374								270	739	0	0	1	1	1	0	0
AAVHYDRSGRSLGTADVHFERK	ENSG00000183684	ALYREF	Q86V81	1			134	156			PF00076	IPR000504	RNA recognition motif domain	107	176	140	145	1	1	1	0	0	0	0
LLVSNLDFGVSDADIQELFAEFGTLK	ENSG00000183684	ALYREF	Q86V81	1			107	133			PF00076	IPR000504	RNA recognition motif domain	107	176			1	1	0	0	0	0	0
LNRSQRGGRGGGRGRGRAGSQGGRGGGAQAAARVNRGGGPIRNRPAIARGAAGGGGRNRPAPYSRPK	ENSG00000183684	ALYREF	Q86V81	1			14	81								0	90	0	0	1	1	1	0	0
MDMSLDDIIK	ENSG00000183684	ALYREF	Q86V81	1			4	14								0	90	0	0	1	1	1	0	0
QYNGVPLDGRPMNIQLVTSQIDAQRRPAQSVNRGGMTRNRGAGGFGGGGGTRRGTRGGARGRGRGAGRNSK	ENSG00000183684	ALYREF	Q86V81	1			164	235			PF00076,PF13865	IPR000504,IPR025715	RNA recognition motif domain,Chromatin target of PRMT1 protein; C-terminal	107	252	181	257	1	1	1	0	0	0	0
WQHDLFDSGFGGGAGVETGGK	ENSG00000183684	ALYREF	Q86V81	1			86	107			PF00076	IPR000504	RNA recognition motif domain	107	176	0	90	1	1	1	0	0	0	0
DPEAVRALTCTLLREDFGLSIDIPLERLIPTVPLRLNYIHWVEDLIGHQDSDK	ENSG00000127804	METTL16	Q86W50	1			47	100			PF05971	IPR010286	Ribosomal RNA large subunit methyltransferase F-like	0	291			1	1	0	0	0	0	0
AGGLPGAAQGPPNLPGQTTIQVRVPYRVVGLVVGPK	ENSG00000181588	MEX3D	Q86XN8	3			256	292			PF00013	IPR004088	K Homology domain; type 1	274	335	256	272	1	1	1	0	0	0	0
TPNQGRRPPTATAGLRGDTALGAPSAPEAFYAGSRGGPSVPDPGPASPYSGSGNGGFAFGAEGPGAPVGTAAPDDCDFGFDFDFLALDLTVPAAATIWAPFERAAPLPAFSGCSTVNGAPGPPAAGARRSSGAGTPRHSPTLPEPGGLRLELPLSRRGAPDPVGALSWRPPQGPVSFPGGAAFSTATSLPSSPAAAACAPLDSGASENSRK	ENSG00000181588	MEX3D	Q86XN8	1			375	586								373	595	0	0	1	1	1	0	0
RERYTENRGSSRHSHGETGNRHSDSPRHGDGGRHGDGYRHPESSSRHTDGHRHGENRHGGSAGRHGENRGANDGRNGESRK	ENSG00000198231	DDX42	Q86XP3	1			806	887								713	938	0	0	1	1	1	0	0
SNDPMNQGRHDSMGRYRNSSWYSSGSRYQSAPSQAPGNTIERGQTHSAGTNGTGVSMEPSPPTPSFK	ENSG00000123352	SPATS2	Q86XZ4	1			460	527								367	545	0	0	1	1	1	0	0
RWMVAGLGNPGLPGTRHSVGMAVLGQLARRLGVAESWTRDRHCAADLALAPLGDAQLVLLRPRRLMNANGRSVARAAELFGLTAEEVYLVHDELDK	ENSG00000187024	PTRH1	Q86Y79	1			29	125			PF01195	IPR001328	Peptidyl-tRNA hydrolase	31	203	32	35	1	0	1	1	0	0	1
VFIAQSRSSGSHRDVEDEELTRIFVMIPK	ENSG00000155636	RBM45	Q8IUH3	1			100	129			PF00076	IPR000504	RNA recognition motif domain	126	183	104	115	1	1	1	0	0	0	0
YTPESVLRERFSPFGDIQDIWVVRDK	ENSG00000155636	RBM45	Q8IUH3	1			34	60			PF00076	IPR000504	RNA recognition motif domain	33	92			1	1	0	0	0	0	0
AYGRNESWLCFTMEVVK	ENSG00000128394	APOBEC3F	Q8IUX4	1			209	226			PF08210	IPR013158	APOBEC-like; N-terminal	199	370			1	0	0	1	0	1	1
LAEFLAEHPNVTLTISAARLYYYWERDYRRALCRLSQAGARVK	ENSG00000128394	APOBEC3F	Q8IUX4	2			102	145			PF08210	IPR013158	APOBEC-like; N-terminal	16	186			1	0	0	1	0	1	1
PHFRNTVERMYRDTFSYNFYNRPILSRRNTVWLCYEVK	ENSG00000128394	APOBEC3F	Q8IUX4	2			2	40			PF08210	IPR013158	APOBEC-like; N-terminal	16	186	0	6	1	0	1	1	0	0	1
RGVFRNQVDPETHCHAERCFLSWFCDDILSPNTNYEVTWYTSWSPCPECAGEVAEFLARHSNVNLTIFTARLYYFWDTDYQEGLRSLSQEGASVEIMGYK	ENSG00000128394	APOBEC3F	Q8IUX4	1			234	334			PF08210	IPR013158	APOBEC-like; N-terminal	199	370			1	0	0	1	0	1	1
MSVRVARVAWVRGLGASYRRGASSFPVPPPGAQGVAELLRDATGAEEEAPWAATERRMPGQCSVLLFPGQGSQVVGMGRGLLNYPRVRELYAAARRVLGYDLLELSLHGPQETLDRTVHCQPAIFVASLAAVEK	ENSG00000100294	MCAT	Q8IVS2	1			0	134			PF00698	IPR014043	Acyl transferase	65	335	0	56	1	0	1	1	0	0	1
DVAAEEECRYSGHCTFAYCQEEIDVWTLERK	ENSG00000122299	ZC3H7A	Q8IWR0	1			507	538										0	0	0	1	0	1	0
IRSFHGQCQLDLCRHEVRYGCLREDECFYAHSLVELK	ENSG00000122299	ZC3H7A	Q8IWR0	1			622	659										0	0	0	1	0	1	0
GADVNAPPVPSSRDTALTIAADK	ENSG00000131503	ANKHD1	Q8IWZ3	2			1279	1302			PF12796	IPR020683	Ankyrin repeat-containing domain	1193	1379	1286	1291	1	0	1	1	0	0	1
AENPYLFLRGLPYLVNEDDVRVFFSGLCVDGVIFLK	ENSG00000183808	RBM12B	Q8IXT5	1			151	187										0	0	0	1	0	1	0
ANVNEILDFFHGYRIIPDSVSIQYNEQGLPTGEAIVAMINYNEAMAAIK	ENSG00000183808	RBM12B	Q8IXT5	1			935	984										0	0	0	1	0	1	0
DPPIYSVGAFENFRHQLEDLRQLDNFK	ENSG00000183808	RBM12B	Q8IXT5	1			514	541								490	886	0	0	1	1	1	0	0
HPQRDFRQPDRHPPEDFRHSSEDFRFPPEDFRHSPEDFRRPREEDFRRPSEEDFRRPWEEDFRRPPEDDFRHPREEDWRRPLEEDWRRPLEEDFRRSPTEDFRQLPEEDFRQPPEEDLRWLPEEDFRRPPEEDWRRPPEEDFRRPLQGEWRRPPEDDFRRPPEEDFRHSPEEDFRQSPQEHFRRPPQEHFRRPPPEHFRRPPPEHFRRPPPEHFRRPPPEHFRRPPPEHFRRPPPEHFRRPPQEHFRRPPQEHFRRSREEDFRHPPDEDFRGPPDEDFRHPPDEDFRSPQEEDFRCPSDEDFRQLPEEDLREAPEEDPRLPDNFRPPGEDFRSPPDDFRSHRPFVNFGRPEGGK	ENSG00000183808	RBM12B	Q8IXT5	1			541	895								537	905	0	0	1	1	1	0	0
MAVVIRLLGLPFIAGPVDIRHFFTGLTIPDGGVHIIGGEIGEAFIIFATDEDARRAISRSGGFIK	ENSG00000183808	RBM12B	Q8IXT5	1			0	65										0	0	0	1	0	1	0
PFVPNVHAAEFVPSFLRGPTQPPTLPAGSGSNDETCTGAGYPQGK	ENSG00000189369	GSPT2	Q8IYD1	1			57	102			PF07145	IPR009818	Ataxin-2; C-terminal	46	64	70	196	1	0	1	1	0	0	1
REPLPSRPLNARPGPGK	ENSG00000167771	RCOR2	Q8IZ40	3			223	240								178	272	0	0	1	1	1	0	0
QLVSRVVTQNICQYRSLQYSRQEGLDGGLPEEVLFGNLDLLPPPGK	ENSG00000158941	CCAR2	Q8N163	1			742	788								785	800	0	0	1	1	1	0	0
RQRINPLPGGRNFSGTASTSLLGPPPGLLTPPVATELSQNARHLQGGEK	ENSG00000158941	CCAR2	Q8N163	1			5	54			PF14444	IPR025223	S1-like RNA binding domain	54	112	0	50	1	0	1	1	0	0	1
SQLQRLLQELRRRLTPLQLEIQRVVEK	ENSG00000158941	CCAR2	Q8N163	1			882	909								869	923	0	0	1	1	1	0	0
PVLIFVSSRRQTRLTALELIAFLATEEDPK	ENSG00000112249	ASCC3	Q8N3C0	1			1556	1586										0	0	0	1	0	1	0
SARSPRGRRSRSHSCSRSGDRNGLTHQLGGLSQGSRNQSYRSRSRSRSRERPSAPRGIPFASASSSVYYGSYSRPYGSDK	ENSG00000101882	NKAP	Q8N5F7	1			32	112								0	311	0	0	1	1	1	0	0
IRNLLGLALGRLEGGSARHVVFSGSGRAAGK	ENSG00000164967	RPP25L	Q8N5L8	1			35	66			PF01918	IPR002775	DNA/RNA-binding protein Alba-like	26	88			1	0	0	1	0	1	1
LRFLQTEDSWVPASPDTGLDPLTVRRHVPAVWVLLSRDPLDPNECGYQPPGAPPGLGSMPSSSCGPRSRRRARDTRS	ENSG00000164967	RPP25L	Q8N5L8	1			86	163			PF01918	IPR002775	DNA/RNA-binding protein Alba-like	26	88	102	163	1	0	1	1	0	0	1
RECVRVPRGGIPPRAHSRDSSDSADGRATPSENLVPSSARVDK	ENSG00000149532	CPSF7	Q8N684	1			174	217								157	222	0	0	1	1	1	0	0
TPAILYTYSGLRNRRAAVYVGSFSWWTTDQQLIQVIRSIGVYDVVELK	ENSG00000149532	CPSF7	Q8N684	1			66	114			PF00076	IPR000504	RNA recognition motif domain	83	155	14	69	1	1	1	0	0	0	0
VDVRPATRQNLSQFEAQARK	ENSG00000149532	CPSF7	Q8N684	1			154	174			PF00076	IPR000504	RNA recognition motif domain	83	155	153	222	1	1	1	0	0	0	0
MVRRFLVTLRIRRACGPPRVRVFVVHIPRLTGEWAAPGAPAAVALVLMLLRSQRLGQQPLPRRPGHDDGQRPSGGAAAAPRRGAQLRRPRHSHPTRARRCPGGLPGHAGGAAPGRGAAGRARCLGPSARGPG	ENSG00000147889	CDKN2A	Q8N726	1			0	132			PF07392	IPR010868	Tumor suppressor ARF	3	54	0	132	1	0	1	1	0	0	1
RGPPPRHWASPPHK	ENSG00000175718	RBMXL3	Q8N7X1	5			149	163								142	252	0	0	1	1	1	0	0
DELTESPK	ENSG00000142864	SERBP1	Q8NC51	1			228	236			PF04774	IPR006861	Hyaluronan/mRNA-binding protein	188	313	29	296	1	1	1	0	0	0	0
EGIRRVGRRPDQQLQGEGK	ENSG00000142864	SERBP1	Q8NC51	1			103	122			PF16174	IPR032381	Intracellular hyaluronan-binding protein 4; N-terminal domain	4	152	29	296	1	0	1	1	0	0	1
GEGGEFSVDRPIIDRPIRGRGGLGRGRGGRGRGMGRGDGFDSRGK	ENSG00000142864	SERBP1	Q8NC51	1			145	190			PF04774,PF16174	IPR006861,IPR032381	Hyaluronan/mRNA-binding protein,Intracellular hyaluronan-binding protein 4; N-terminal domain	4	313	29	296	1	1	1	0	0	0	0
IIDRRPERRPPRERRFEK	ENSG00000142864	SERBP1	Q8NC51	1			122	140			PF16174	IPR032381	Intracellular hyaluronan-binding protein 4; N-terminal domain	4	152	29	296	1	0	1	1	0	0	1
MPGHLQEGFGCVVTNRFDQLFDDESDPFEVLK	ENSG00000142864	SERBP1	Q8NC51	1			0	32			PF16174	IPR032381	Intracellular hyaluronan-binding protein 4; N-terminal domain	4	152	0	296	1	0	1	1	0	0	1
PANDITSQLEINFGDLGRPGRGGRGGRGGRGRGGRPNRGSRTDK	ENSG00000142864	SERBP1	Q8NC51	1			346	390								324	408	0	0	1	1	1	0	0
REFDRHSGSDRSSFSHYSGLK	ENSG00000142864	SERBP1	Q8NC51	1			190	211			PF04774	IPR006861	Hyaluronan/mRNA-binding protein	188	313	29	296	1	1	1	0	0	0	0
SEEAHAEDSVMDHHFRK	ENSG00000142864	SERBP1	Q8NC51	1			329	346								324	408	0	0	1	1	1	0	0
SEEAHAEDSVMDHHFRKPANDITSQLEINFGDLGRPGRGGRGGRGGRGRGGRPNRGSRTDK	ENSG00000142864	SERBP1	Q8NC51	1			329	390								324	408	0	0	1	1	1	0	0
HQGGWTDGGSGGGGGYQDGGYRDSGFQPGGYHGGHSSGGYQGGGYGGFQTSSSYTGSGYQGGGYQQDNRYQDGGHHGDRGGGRGGRGGRGGRGGRAGQGGGWGGRGSQNYHQGGQFEQHFQHGGYQYNHSGFGQGRHYTS	ENSG00000119812	FAM98A	Q8NCA5	1			379	519								293	519	0	0	1	1	1	0	0
TARTTMAGLTMEELIQLVAARLAEHERVAASTQPLGRIRALFPAPLAQISTPMFLPSAQVSYPGRSSHAPATCK	ENSG00000167257	RNF214	Q8ND24	1			582	656								642	651	0	0	1	1	1	0	0
SFFDNISCDDNRERRPTWAEERRLNAETFGIPLRPNRGRGGYRGRGGLGFRGGRGRGGGRGGTFTAPRGFRGGFRGGRGGREFADFEYRK	ENSG00000257103	LSM14A	Q8ND56	1			367	457			PF09532	IPR019050	FDF domain	289	399	371	463	1	0	1	1	0	0	1
QRSLSPVAAPPLREPRARHAAAAFALDAAAAAAVGLSRERALDYYGLYDDRGRPYGYPAVCEEDLMPEDDQRATRNLFIGNLDHSVSEVELRRAFEK	ENSG00000259956	RBM15B	Q8NDT2	1			262	359			PF00076	IPR000504	RNA recognition motif domain	338	408	265	274	1	1	1	0	0	0	0
RFGEISLRLSHTPELGRVAYVNFRHPQDAREARQHALARQLLLYDRPLK	ENSG00000259956	RBM15B	Q8NDT2	1			164	213								191	197	0	0	1	1	1	0	0
VEPVYLRGGGGSSRRSSSSSAAASTPPPGPPAPADPLGYLPLHGGYQYK	ENSG00000259956	RBM15B	Q8NDT2	1			213	262								216	259	0	0	1	1	1	0	0
VFVGGLPPDIDEDEITASFRRFGPLVVDWPHK	ENSG00000107864	CPEB3	Q8NE35	2			442	474			PF16367	IPR000504	RNA recognition motif domain	439	529			1	1	0	0	0	0	0
KPPLLDRPGEGSYNRYYSHVDYRDYDEGRSFSHDRRSGPPHRGDESGYRWTRDDHSASRQPEYRDMRDGFRRK	ENSG00000134283	PPHLN1	Q8NEY8	1			36	109								0	300	0	0	1	1	1	0	0
PPLLDRPGEGSYNRYYSHVDYRDYDEGRSFSHDRRSGPPHRGDESGYRWTRDDHSASRQPEYRDMRDGFRRK	ENSG00000134283	PPHLN1	Q8NEY8	1			37	109								0	300	0	0	1	1	1	0	0
RLLVTRNDPELPAVTSSLELIDLHFSDYGTYLCMASFPGAPVPDLSVEVNISSETVPPTISVPK	ENSG00000112139	MDGA1	Q8NFP4	2			382	446								437	438	0	0	1	1	1	0	0
GQVFVLSTHPYGCRVIQRILEHCTAEQTLPILEELHQHTEQLVQDQYGNYVIQHVLEHGRPEDK	ENSG00000055917	PUM2	Q8TB72	1			874	938			PF00806	IPR001313	Pumilio RNA-binding repeat	872	941			1	1	0	0	0	0	0
IRPHITTLRK	ENSG00000055917	PUM2	Q8TB72	1			1023	1033										0	0	0	1	0	1	0
LALATRIRGHVLPLALQMYGCRVIQK	ENSG00000055917	PUM2	Q8TB72	1			792	818			PF00806	IPR001313	Pumilio RNA-binding repeat	798	827			1	1	0	0	0	0	0
RSSSSLAPIGQPFYNSLGFSSSPSPIGMPLPSQTPGHSLTPPPSLSSHGSSSSLHLGGLTNGSGRYISAAPGAEAK	ENSG00000055917	PUM2	Q8TB72	2			596	672								478	702	0	0	1	1	1	0	0
YRSASSTSSLFSSSSQLFPPSRLRYNRSDIMPSGRSRLLEDFRNNRFPNLQLRDLIGHIVEFSQDQHGSRFIQQK	ENSG00000055917	PUM2	Q8TB72	1			672	747			PF00806	IPR001313	Pumilio RNA-binding repeat	726	760	665	704	1	1	1	0	0	0	0
FRREEDGERAVAELSNRWFNGQAVHGELSPVTDFRESCCRQYEMGECTRGGFCNFMHLRPISQNLQRQLYGRGPRRRSPPRFHTGHHPRERNHRCSPDHWHGRF	ENSG00000161265	U2AF1L4	Q8WU68	2			116	220			PF00076,PF00642	IPR000504,IPR000571	RNA recognition motif domain,Zinc finger; CCCH-type	87	174	181	220	1	1	1	0	0	0	0
MAEYLASIFGTEK	ENSG00000161265	U2AF1L4	Q8WU68	3			0	13								0	1	0	0	1	1	1	0	0
LNPVTTDEDLEIIFSRFGPIRSCEVIRDWK	ENSG00000131013	PPIL4	Q8WUA2	1			246	276			PF00076	IPR000504	RNA recognition motif domain	241	312			1	1	0	0	0	0	0
FGPLFVRLCYELDLEESAVELMK	ENSG00000049883	PTCD2	Q8WV60	1			131	154			PF10037	IPR019266	Ribosomal protein S27; mitochondrial	36	217			1	1	0	0	0	0	0
GSLPPQRSDQHQPASAPPMMQAAAAAGPPLVAATPYSSYIPYNPQQFPGQPAMMQPMAHYPSQPVFAPMLQSNPRMLTSGSHPQAIVSSSTPQYPSAEQPTPQALYATVHQSYPHHATQLHAHQPQPATTPTGSQPQSQHAAPSPVQHQAGQAPHLGSGQPQQNLYHPGALTGTPPSLPPGPSAQSPQSSFPQPAAVYAIHHQQLPHGFTNMAHVTQAHVQTGITAAPPPHPGAPHPPQVMLLHPPQSHGGPPQGAVPQSGVPALSASTPSPYPYIGHPQGEQPGQAPGFPGGADDRIREFSLAGGIWHGRAEGLQVGQDARVLGGE	ENSG00000168488	ATXN2L	Q8WWM7	1			748	1075								723	1075	0	0	1	1	1	0	0
STSTPTSPGPRTHSTPSIPVLTAGQSGLYSPQYISYIPQIHMGPAVQAPQMYPYPVSNSVPGQQGK	ENSG00000168488	ATXN2L	Q8WWM7	1			677	743								301	773	0	0	1	1	1	0	0
YIPLPQRVREGPRGGVRCSSSRGGRPGLSSLPPRGPHHLDNSSPGPGSEARGINGGPSRMSPK	ENSG00000168488	ATXN2L	Q8WWM7	1			348	411								301	701	0	0	1	1	1	0	0
FVRMAGDETQPTRFAFVEFADQNSVPRALAFNGVMFGDRPLK	ENSG00000153914	SREK1	Q8WXA9	1			94	136			PF00076	IPR000504	RNA recognition motif domain	67	136			1	1	0	0	0	0	0
MSRYTRPPNTSLFIRNVADATRPEDLRREFGRYGPIVDVYIPLDFYTRRPRGFAYVQFEDVRDAEDALYNLNRK	ENSG00000154548	SRSF12	Q8WXF0	1			0	74			PF00076	IPR000504	RNA recognition motif domain	11	81	0	10	1	1	1	0	0	0	0
WVCGRQIEIQFAQGDRK	ENSG00000154548	SRSF12	Q8WXF0	2			74	91			PF00076	IPR000504	RNA recognition motif domain	11	81	85	261	1	1	1	0	0	0	0
QIQLRHEEEHRRREEEMIRHREQEELRRQQEGFK	ENSG00000121390	PSPC1	Q8WXF1	1			346	380								336	523	0	0	1	1	1	0	0
RLFERYGEPSEVFINRDRGFGFIRLESRTLAEIAK	ENSG00000121390	PSPC1	Q8WXF1	1			99	134			PF00076	IPR000504	RNA recognition motif domain	83	148			1	1	0	0	0	0	0
SRPLRIRFATHGAALTVK	ENSG00000121390	PSPC1	Q8WXF1	1			143	161			PF00076	IPR000504	RNA recognition motif domain	83	216			1	1	0	0	0	0	0
TYTQRCRLFVGNLPTDITEEDFK	ENSG00000121390	PSPC1	Q8WXF1	1			76	99			PF00076	IPR000504	RNA recognition motif domain	83	148			1	1	0	0	0	0	0
LNLSQVRFLVLDEADGLLSQGYSDFINRMHNQIPQVTSDGK	ENSG00000079785	DDX1	Q92499	1			358	399			PF00270	IPR011545	DEAD/DEAH box helicase domain	25	418			1	1	0	0	0	0	0
ARRVIMERIGLATAGEPYHDIRFNLMAVVPDRRIK	ENSG00000163930	BAP1	Q92560	2			205	240			PF01088	IPR001578	Peptidase C12; ubiquitin carboxyl-terminal hydrolase	4	214			1	0	0	1	0	1	1
NGFRPLDVSLYAQQRYATSFYFPPMYSPQQQFPLYSLITPQTWSATHSYLDPPLVTPFPNTGFINGFTSPAFK	ENSG00000107929	LARP4B	Q92615	1			321	394								392	433	0	0	1	1	1	0	0
PAASPLTSLRQYPPRSRNPSK	ENSG00000107929	LARP4B	Q92615	1			394	415								392	433	0	0	1	1	1	0	0
SHLRHAIPSAERGPGLLESPSIFNFTADRLINGVRSPQTRQAGQTRTRIQNPSAYAK	ENSG00000107929	LARP4B	Q92615	1			415	472								392	547	0	0	1	1	1	0	0
VRPNQNRCIVILREISESTPVEEVEALFK	ENSG00000107929	LARP4B	Q92615	1			228	257								225	229	0	0	1	1	1	0	0
AALLETLSLLLAK	ENSG00000089154	GCN1L1	Q92616	1			2323	2336										0	0	0	1	0	1	0
VDPLFTELLNGIRAMEDPGVRDTMLQALRFVIQGAGAK	ENSG00000089154	GCN1L1	Q92616	1			2380	2418										0	0	0	1	0	1	0
SLEATLGRLRRATEYAPK	ENSG00000102738	MRPS31	Q92665	1			127	145			PF15433	IPR026299	Mitochondrial 28S ribosomal protein S31	95	389	111	152	1	1	1	0	0	0	0
VARSATARVRSRPELRIQFDEGYDNYPGQEK	ENSG00000102738	MRPS31	Q92665	1			209	240			PF15433	IPR026299	Mitochondrial 28S ribosomal protein S31	95	389	211	244	1	1	1	0	0	0	0
VELSTVNVRTTK	ENSG00000102738	MRPS31	Q92665	1			107	119			PF15433	IPR026299	Mitochondrial 28S ribosomal protein S31	95	389	111	132	1	1	1	0	0	0	0
NFGGHRDYGPRTDADSESDNSDNNTIFVQGLGEGVSTDQVGEFFK	ENSG00000270647	TAF15	Q92804	1			210	255			PF00076	IPR000504	RNA recognition motif domain	235	314	0	237	1	1	1	0	0	0	0
QSSYSQQPYNNQGQQQNMESSGSQGGRAPSYDQPDYGQQDSYDQQSGYDQHQGSYDEQSNYDQQHDSYSQNQQSYHSQRENYSHHTQDDRRDVSRYGEDNRGYGGSQGGGRGRGGYDK	ENSG00000270647	TAF15	Q92804	1			74	192								0	237	0	0	1	1	1	0	0
SGDWVCPNPSCGNMNFARRNSCNQCNEPRPEDSRPSGGDFRGRGYGGERGYRGRGGRGGDRGGYGGDRSGGGYGGDRSSGGGYSGDRSGGGYGGDRSGGGYGGDRGGGYGGDRGGGYGGDRGGGYGGDRGGYGGDRGGGYGGDRGGYGGDRGGYGGDRGGYGGDRGGYGGDRSRGGYGGDRGGGSGYGGDRSGGYGGDRSGGGYGGDRGGGYGGDRGGYGGK	ENSG00000270647	TAF15	Q92804	1			354	576			PF00641	IPR001876	Zinc finger; RanBP2-type	353	384	321	592	1	1	1	0	0	0	0
VSFATRRPEFMRGGGSGGGRRGRGGYRGRGGFQGRGGDPK	ENSG00000270647	TAF15	Q92804	2			314	354			PF00076,PF00641	IPR000504,IPR001876	RNA recognition motif domain,Zinc finger; RanBP2-type	235	384	321	592	1	1	1	0	0	0	0
AGLSQSLFERLVVLGIRPIRLQVQYRMHPALSAFPSNIFYEGSLQNGVTAADRVK	ENSG00000005007	UPF1	Q92900	1			688	743										0	0	0	1	0	1	0
DFIILSCVRANEHQGIGFLNDPRRLNVALTRARYGVIIVGNPK	ENSG00000005007	UPF1	Q92900	1			845	888										0	0	0	1	0	1	0
DGPLGETVLECYNCGCRNVFLLGFIPAK	ENSG00000005007	UPF1	Q92900	1			172	200			PF09416	IPR018999	RNA helicase UPF1; UPF2-interacting domain	120	272			1	1	0	0	0	0	0
IPSEQEQLRARQITAQQINK	ENSG00000005007	UPF1	Q92900	1			244	264			PF09416	IPR018999	RNA helicase UPF1; UPF2-interacting domain	120	272			1	1	0	0	0	0	0
LVNTINPGARFMTTAMYDAREAIIPGSVYDRSSQGRPSSMYFQTHDQIGMISAGPSHVAAMNIPIPFNLVMPPMPPPGYFGQANGPAAGRGTPK	ENSG00000005007	UPF1	Q92900	1			929	1023								956	1100	0	0	1	1	1	0	0
PGVDEEPQHVLLRYEDAYQYQNIFGPLVK	ENSG00000005007	UPF1	Q92900	1			282	311								277	284	0	0	1	1	1	0	0
RFTAQGLPDLNHSQVYAVK	ENSG00000005007	UPF1	Q92900	1			472	491										0	0	0	1	0	1	0
SREAIDSPVSFLALHNQIRNMDSMPELQK	ENSG00000005007	UPF1	Q92900	1			558	587										0	0	0	1	0	1	0
TDSGNEDLVIIWLRDMRLMQGDEICLRYK	ENSG00000005007	UPF1	Q92900	1			349	378										0	0	0	1	0	1	0
VLVEGPLNNLRESLMQFSK	ENSG00000005007	UPF1	Q92900	1			907	926										0	0	0	1	0	1	0
WFCNGRGNTSGSHIVNHLVRAK	ENSG00000005007	UPF1	Q92900	1			142	164			PF09416	IPR018999	RNA helicase UPF1; UPF2-interacting domain	120	272			1	1	0	0	0	0	0
AINQQTGAFVEISRQLPPNGDPNFK	ENSG00000088247	KHSRP	Q92945	1			448	473			PF00013	IPR004088	K Homology domain; type 1	427	493	461	467	1	1	1	0	0	0	0
IAHIMGPPDRCEHAARIINDLLQSLRSGPPGPPGGPGMPPGGRGRGRGQGNWGPPGGEMTFSIPTHK	ENSG00000088247	KHSRP	Q92945	1			368	435			PF00013	IPR004088	K Homology domain; type 1	326	493	358	430	1	1	1	0	0	0	0
IQNDAGVRIQFK	ENSG00000088247	KHSRP	Q92945	3			347	359			PF00013	IPR004088	K Homology domain; type 1	326	387	358	374	1	1	1	0	0	0	0
LASQGDSISSQLGPIHPPPRTSMTEEYRVPDGMVGLIIGRGGEQINK	ENSG00000088247	KHSRP	Q92945	1			122	169			PF00013	IPR004088	K Homology domain; type 1	145	209	86	200	1	1	1	0	0	0	0
MMLDDIVSRGRGGPPGQFHDNANGGQNGTVQEIMIPAGK	ENSG00000088247	KHSRP	Q92945	1			205	244			PF00013	IPR004088	K Homology domain; type 1	145	301	210	234	1	1	1	0	0	0	0
PLRIIGDPYK	ENSG00000088247	KHSRP	Q92945	1			281	291			PF00013	IPR004088	K Homology domain; type 1	235	301			1	1	0	0	0	0	0
QAQVATGGGPGAPPGSQPDYSAAWAEYYRQQAAYYGQTPGPGGPQPPPTQQGQQQAQ	ENSG00000088247	KHSRP	Q92945	1			654	711			PF09005	IPR015096	Domain of unknown function DUF1897	666	685	581	711	1	0	1	1	0	0	1
VQQACEMVMDILRERDQGGFGDRNEYGSRIGGGIDVPVPRHSVGVVIGRSGEMIK	ENSG00000088247	KHSRP	Q92945	1			291	346			PF00013	IPR004088	K Homology domain; type 1	235	387	307	324	1	1	1	0	0	0	0
DFMIVALDLLSGLAEGLGGNIEQLVARSNILTLMYQCMQDK	ENSG00000083312	TNPO1	Q92973	1			646	687										0	0	0	1	0	1	0
GDVEEDETIPDSEQDIRPRFHRSRTVAQQHDEDGIEEEDDDDDEIDDDDTISDWNLRK	ENSG00000083312	TNPO1	Q92973	1			327	385								330	378	0	0	1	1	1	0	0
MPEVRQSSFALLGDLTK	ENSG00000083312	TNPO1	Q92973	2			687	704										0	0	0	1	0	1	0
NVCRALVMLLEVRMDRLLPHMHNIVEYMLQRTQDQDENVALEACEFWLTLAEQPICK	ENSG00000083312	TNPO1	Q92973	1			241	298										0	0	0	1	0	1	0
PLMTELLK	ENSG00000083312	TNPO1	Q92973	2			487	495										0	0	0	1	0	1	0
ATRPEELLELLGGSHDLDSNQAAMVLIRLSHLLSEK	ENSG00000136270	TBRG4	Q969Z0	1			78	114										0	0	0	1	0	1	0
DVLLDVAYAYGK	ENSG00000136270	TBRG4	Q969Z0	1			292	304										0	0	0	1	0	1	0
HLAFLAESCATLSQEQHSQELLAELLTHLERRWTEIEDSHTLVTVMMK	ENSG00000136270	TBRG4	Q969Z0	1			182	230										0	0	0	1	0	1	0
LLGSLYALGIPK	ENSG00000136270	TBRG4	Q969Z0	1			148	160										0	0	0	1	0	1	0
LSFHQTQVSQRLATDLLSLMPSLTSGEVAHCAK	ENSG00000136270	TBRG4	Q969Z0	1			304	337										0	0	0	1	0	1	0
PFSLTK	ENSG00000136270	TBRG4	Q969Z0	1			286	292										0	0	0	1	0	1	0
RLAFLRWEFPNFNSRSK	ENSG00000136270	TBRG4	Q969Z0	1			559	576			PF08373	IPR013584	RAP domain	569	620			1	0	0	1	0	1	1
VGHLSEPLMNRLEDK	ENSG00000136270	TBRG4	Q969Z0	1			230	245										0	0	0	1	0	1	0
VLVMLAAQSRRSVPLLRAISYHLVQK	ENSG00000136270	TBRG4	Q969Z0	1			260	286										0	0	0	1	0	1	0
WLSLPLFEAFAQHVLNRAQDITLPHLCSVLLAFARLNFHPDQEDQFFSLVHEK	ENSG00000136270	TBRG4	Q969Z0	1			343	396			PF06743	IPR010622	FAST kinase leucine-rich	369	436			1	0	0	1	0	1	1
MAVASDFYLRYYVGHK	ENSG00000111196	MAGOHB	Q96A72	1			0	16			PF02792	IPR004023	Mago nashi protein	6	148	0	3	1	0	1	1	0	0	1
NNFAERQKRLQAMQK	ENSG00000163040	CCDC74A	Q96AQ1	2			355	370			PF14917	IPR029422	Coiled coil protein 74; C-terminal	265	375	351	378	1	0	1	1	0	0	1
EWLRSPDNPMNQRAVPFNAPK	ENSG00000007080	CCDC124	Q96CT7	1			202	223			PF06244	IPR010422	Coiled-coil domain-containing protein 124	95	214	202	223	1	0	1	1	0	0	1
SHLEVPLEENVNRRVLEEGSVEARTIEDAIAVLSVAEEAADRHPERRMRAAFTAFEEAQLPRLK	ENSG00000007080	CCDC124	Q96CT7	1			121	185			PF06244	IPR010422	Coiled-coil domain-containing protein 124	95	214	0	190	1	0	1	1	0	0	1
DHGLEVLGLVRVPLYTLRDGVGGLPTFLENSFIGSAREQLLEALQDLGLLQSGSISGLK	ENSG00000198585	NUDT16	Q96DE0	2			131	190								185	195	0	0	1	1	1	0	0
EVMFPPGTRGRARGLPYTMDAFMLGMGMLGYPNFVATYGRGYPGFAPSYGYQFPGFPAAAYGPVAAAAVAAARGSGSNPARPGGFPGANSPGPVADLYGPASQDSGVGNYISAASPQPGSGFGHGIAGPLIATAFTNGYH	ENSG00000153944	MSI2	Q96DH6	1			188	328								189	328	0	0	1	1	1	0	0
DSYSSRDYPSSRDTRDYAPPPRDYTYRDYGHSSSRDDYPSRGYGDRDGYGRDRDYSDHPSGGSYRDSYESYGNSRSAPLTRGPPPSYGGSSRYDDYSSSRDGYGGSRDSYSSSRSDLYSSCDRVGRQERGLPPSVERGYPSSRDSYSSSSRGAPRGAGPGGSRSDRGGGRSRY	ENSG00000213516	RBMXL1	Q96E39	2			217	390			PF08081	IPR012604	RBM1CTR	172	217	57	390	1	0	1	1	0	0	1
MVEADRPGK	ENSG00000213516	RBMXL1	Q96E39	3			0	9			PF00076	IPR000504	RNA recognition motif domain	9	80	0	7	1	1	1	0	0	0	0
PSFERGRHGPPPPPRSRGPPRGFGAGRGGSGGTRGPPSRGGHMDDGGYSMNFNMSSSRGPLPVK	ENSG00000213516	RBMXL1	Q96E39	2			86	150								57	390	0	0	1	1	1	0	0
RGPPPRSGGPSPK	ENSG00000213516	RBMXL1	Q96E39	5			150	163								57	390	0	0	1	1	1	0	0
RSAPSGLVRSSSGMGGRAPLSRGRDSYGGPPRREPLPSRRDVYLSPRDDGYSTK	ENSG00000213516	RBMXL1	Q96E39	2			163	217			PF08081	IPR012604	RBM1CTR	172	217	57	390	1	0	1	1	0	0	1
VEQATKPSFERGRHGPPPPPRSRGPPRGFGAGRGGSGGTRGPPSRGGHMDDGGYSMNFNMSSSRGPLPVK	ENSG00000213516	RBMXL1	Q96E39	1			80	150			PF00076	IPR000504	RNA recognition motif domain	9	80	57	390	1	1	1	0	0	0	0
FDIDMMVSLLRQENARDICVIQVPPEMRYTDYFVIVSGTSTRHLHAMAFYVVK	ENSG00000156928	MALSU1	Q96EH3	1			91	144										0	0	0	1	0	1	0
RRGNQLEICAVVLRQLSPHK	ENSG00000062582	MRPS24	Q96EL2	1			111	131			PF14955	IPR026146	28S ribosomal protein S24; mitochondrial	35	167			1	1	0	0	0	0	0
DPNCVGTVLASRPHTLDGRNIDPK	ENSG00000071626	DAZAP1	Q96EP5	1			59	83			PF00076	IPR000504	RNA recognition motif domain	11	69	70	117	1	1	1	0	0	0	0
FGVVTEVVMIYDAEK	ENSG00000071626	DAZAP1	Q96EP5	1			135	150			PF00076	IPR000504	RNA recognition motif domain	114	183			1	1	0	0	0	0	0
LFVGGLDWSTTQETLRSYFSQYGEVVDCVIMK	ENSG00000071626	DAZAP1	Q96EP5	1			11	43			PF00076	IPR000504	RNA recognition motif domain	11	69			1	1	0	0	0	0	0
MNNSGADEIGK	ENSG00000071626	DAZAP1	Q96EP5	1			0	11			PF00076	IPR000504	RNA recognition motif domain	11	69	0	7	1	1	1	0	0	0	0
PCTPRGMQPERTRPK	ENSG00000071626	DAZAP1	Q96EP5	1			83	98								70	117	0	0	1	1	1	0	0
PPTAQPDFPYGQYAGYGQDLSGFGQGFSDPSQQPPSYGGPSVPGSGGPPAGGSGFGRGQNHNVQGFHPYRR	ENSG00000071626	DAZAP1	Q96EP5	1			336	407								239	407	0	0	1	1	1	0	0
QRPRGFGFITFEDEQSVDQAVNMHFHDIMGK	ENSG00000071626	DAZAP1	Q96EP5	1			150	181			PF00076	IPR000504	RNA recognition motif domain	114	183	181	231	1	1	1	0	0	0	0
SQAPGQPGASQWGSRVVPNAANGWAGQPPPTWQQGYGPQGMWVPAGQAIGGYGPPPAGRGAPPPPPPFTSYIVSTPPGGFPPPQGFPQGYGAPPQFSFGYGPPPPPPDQFAPPGVPPPPATPGAAPLAFPPPPSQAAPDMSK	ENSG00000071626	DAZAP1	Q96EP5	1			194	336								181	407	0	0	1	1	1	0	0
CLRRFHVFARSPALQVLREMK	ENSG00000132300	PTCD3	Q96EY7	1			340	361			PF13812	IPR002885	Pentatricopeptide repeat	352	379			1	1	0	0	0	0	0
EYGHTFRSDLREEILMLMARDK	ENSG00000132300	PTCD3	Q96EY7	1			517	539										0	0	0	1	0	1	0
FFDLICLMEQIDVTLK	ENSG00000132300	PTCD3	Q96EY7	1			460	476										0	0	0	1	0	1	0
FIGPDQHRNFYYSK	ENSG00000132300	PTCD3	Q96EY7	1			446	460										0	0	0	1	0	1	0
HRAYEQALNLYTELLNNRLHADVYTFNALIEATVCAINEK	ENSG00000132300	PTCD3	Q96EY7	1			268	308			PF13041	IPR002885	Pentatricopeptide repeat	253	300			1	1	0	0	0	0	0
ILELLRHMVAQK	ENSG00000132300	PTCD3	Q96EY7	1			315	327										0	0	0	1	0	1	0
SAYESQPIRQTAQDWPATSLNCIAILFLRAGRTQEAWK	ENSG00000132300	PTCD3	Q96EY7	1			556	594										0	0	0	1	0	1	0
VAVLQALASTVNRDTTAVPYVFQDDPYLMPASSLESRSFLLAK	ENSG00000132300	PTCD3	Q96EY7	1			67	110										0	0	0	1	0	1	0
WYEDLIPSAYFPHSQTMIHLLQALDVANRLEVIPK	ENSG00000132300	PTCD3	Q96EY7	1			476	511										0	0	0	1	0	1	0
DQADFRGVRGDFNSRMGGGSIEVSVPRFAVGIVIGRNGEMIK	ENSG00000107164	FUBP3	Q96I24	1			235	277			PF00013	IPR004088	K Homology domain; type 1	255	319			1	1	0	0	0	0	0
IQNDAGVRIQFK	ENSG00000107164	FUBP3	Q96I24	3			278	290			PF00013	IPR004088	K Homology domain; type 1	255	319			1	1	0	0	0	0	0
IQNDAGVRIQFKPDDGISPERAAQVMGPPDRCQHAAHIISELILTAQERDGFGGLAAARGRGRGRGDWSVGAPGGVQEITYTVPADK	ENSG00000107164	FUBP3	Q96I24	1			278	365			PF00013	IPR004088	K Homology domain; type 1	255	423	291	347	1	1	1	0	0	0	0
MVGFIIGRGGEQISRIQAESGCK	ENSG00000107164	FUBP3	Q96I24	1			87	110			PF00013	IPR004088	K Homology domain; type 1	78	141			1	1	0	0	0	0	0
MVMIQDGPLPTGADK	ENSG00000107164	FUBP3	Q96I24	1			195	210			PF00013	IPR004088	K Homology domain; type 1	164	230	201	211	1	1	1	0	0	0	0
PDDGISPERAAQVMGPPDRCQHAAHIISELILTAQERDGFGGLAAARGRGRGRGDWSVGAPGGVQEITYTVPADK	ENSG00000107164	FUBP3	Q96I24	1			290	365			PF00013	IPR004088	K Homology domain; type 1	255	423	291	347	1	1	1	0	0	0	0
RLLGQIVDRCRNGPGFHNDIDSNSTIQEILIPASK	ENSG00000107164	FUBP3	Q96I24	1			138	173			PF00013	IPR004088	K Homology domain; type 1	78	230			1	1	0	0	0	0	0
RPLDDGVGNQLGALVHQRTVITEEFK	ENSG00000107164	FUBP3	Q96I24	1			57	83			PF00013	IPR004088	K Homology domain; type 1	78	141			1	1	0	0	0	0	0
SINQQSGAHVELQRNPPPNSDPNLRRFTIRGVPQQIEVARQLIDEK	ENSG00000107164	FUBP3	Q96I24	1			378	424			PF00013	IPR004088	K Homology domain; type 1	357	423	381	403	1	1	1	0	0	0	0
VGGTNLGAPGAFGQSPFSQPPAPPHQNTFPPRSSGCFPNMAAK	ENSG00000107164	FUBP3	Q96I24	1			424	467								425	544	0	0	1	1	1	0	0
MALVALVAGARLGRRLSGPGLGRGHWTAARRSRSRREAAEAEAEVPVVQYVGERAARADRVFVWGFSFSGALGVPSFVVPSSGPGPRAGARPRRRIQPVPYRLELDQK	ENSG00000274523	WBSCR16	Q96I51	1			0	108			PF00415	IPR000408	Regulator of chromosome condensation; RCC1	58	120	13	96	1	0	1	1	0	0	1
AISSASSPQSPGDALRRVFECISSGIILK	ENSG00000056097	ZFR	Q96KR1	1			953	982			PF07528	IPR006561	DZF domain	789	1036	955	966	1	0	1	1	0	0	1
WFQARANGLQSCVIIIRILRDLCQRVPTWSDFPSWAMELLVEK	ENSG00000056097	ZFR	Q96KR1	1			910	953			PF07528	IPR006561	DZF domain	789	1036			1	0	0	1	0	1	1
NNFAERQKRLQAMQK	ENSG00000152076	CCDC74B	Q96LY2	2			357	372			PF14917	IPR029422	Coiled coil protein 74; C-terminal	265	377	354	380	1	0	1	1	0	0	1
QLYALVCETQRYSAVLDAVIASAGLLRAEK	ENSG00000130305	NSUN5	Q96P11	1			34	64										0	0	0	1	0	1	0
IFVGNVSAACTSQELRSLFERRGRVIECDVVK	ENSG00000239306	RBM14	Q96PK6	2			80	112			PF00076	IPR000504	RNA recognition motif domain	80	142			1	1	0	0	0	0	0
PGAGDTAFPGTGGFSATFDYQQAFGNSTGGFDGQARQPTPPFFGRDRSPLRRSPPRASYVAPLTAQPATYRAQPSVSLGAAYRAQPSASLGVGYRTQPMTAQAASYRAQPSVSLGAPYRGQLASPSSQSAAASSLGPYGGAQPSASALSSYGGQAAAASSLNSYGAQGSSLASYGNQPSSYGAQAASSYGVRAAASSYNTQGAASSLGSYGAQAASYGAQSAASSLAYGAQAASYNAQPSASYNAQSAPYAAQQAASYSSQPAAYVAQPATAAAYASQPAAYAAQATTPMAGSYGAQPVVQTQLNSYGAQASMGLSGSYGAQSAAAATGSYGAAAAYGAQPSATLAAPYRTQSSASLAASYAAQQHPQAAASYRGQPGNAYDGAGQPSAAYLSMSQGAV…	ENSG00000239306	RBM14	Q96PK6	1			167	593								143	593	0	0	1	1	1	0	0
QFAFVHMRENAGALRAIEALHGHELRPGRALVVEMSRPRPLNTWK	ENSG00000239306	RBM14	Q96PK6	2			35	80			PF00076	IPR000504	RNA recognition motif domain	2	142			1	1	0	0	0	0	0
RYGSDRRLAELSDYRRLSESQLSFRRSPTK	ENSG00000239306	RBM14	Q96PK6	1			600	630								598	640	0	0	1	1	1	0	0
SSLDYRRLPDAHSDYARYSGSYNDYLRAAQMHSGYQRRM	ENSG00000239306	RBM14	Q96PK6	1			630	669								609	669	0	0	1	1	1	0	0
LLQELRQEGACCLGLLCASLSYEAEK	ENSG00000157106	SMG1	Q96Q15	3			205	231										0	0	0	1	0	1	0
TPQLPRK	ENSG00000155749	ALS2CR12	Q96Q35	2			24	31								24	67	0	0	1	1	1	0	0
GMQHFPPGPGGPMPGPHGGPGGPVGPRLLGPPPPPRGGDPFWDGPGDPMRGGPMRGGPGPGPGPYHRGRGGRGGNEPPPPPPPFRGARGGRSGGGPPNGRGGPGGGMVGGGGHRPHEGPGGGMGNSSGHRPHEGPGGGMGSGHRPHEGPGGSMGGGGGHRPHEGPGGGISGGSGHRPHEGPGGGMGAGGGHRPHEGPGGSMGGSGGHRPHEGPGHGGPHGHRPHDVPGHRGHDHRGPPPHEHRGHDGPGHGGGGHRGHDGGHSHGGDMSNRPVCRHFMMK	ENSG00000204569	PPP1R10	Q96QC0	1			638	918			PF00642	IPR000571	Zinc finger; CCCH-type	908	932	620	910	1	1	1	0	0	0	0
PRLTRTAVPSFLTK	ENSG00000122068	FYTTD1	Q96QD9	1			247	261								252	264	0	0	1	1	1	0	0
QNFPRLNRRLLQQSGAQQFRMRVRWGIQQNSGFGK	ENSG00000122068	FYTTD1	Q96QD9	1			47	82								41	101	0	0	1	1	1	0	0
ENQRGRFLRIRQTVNRGGGGFGAGPGPGGLQSGQTIALPAQGLIEFRDALAK	ENSG00000146676	PURB	Q96QR8	1			136	188			PF04845	IPR006628	Purine-rich element binding protein family	30	279	153	170	1	1	1	0	0	0	0
MADGDSGSERGGGGGPCGFQPASRGGGEQETQELASK	ENSG00000146676	PURB	Q96QR8	1			0	37			PF04845	IPR006628	Purine-rich element binding protein family	30	279	0	36	1	1	1	0	0	0	0
PSYRNAITVPFK	ENSG00000146676	PURB	Q96QR8	1			251	263			PF04845	IPR006628	Purine-rich element binding protein family	30	279			1	1	0	0	0	0	0
SEFLVRENRK	ENSG00000146676	PURB	Q96QR8	2			120	130			PF04845	IPR006628	Purine-rich element binding protein family	30	279			1	1	0	0	0	0	0
SRLTLSMAVAAEFRDSLGDFIEHYAQLGPSSPEQLAAGAEEGGGPRRALK	ENSG00000146676	PURB	Q96QR8	1			70	120			PF04845	IPR006628	Purine-rich element binding protein family	30	279	100	117	1	1	1	0	0	0	0
YGVFLRVSEVK	ENSG00000146676	PURB	Q96QR8	1			240	251			PF04845	IPR006628	Purine-rich element binding protein family	30	279			1	1	0	0	0	0	0
SCVIVLRILRDLCNRVPTWAPLK	ENSG00000165209	STRBP	Q96SI9	1			216	239			PF07528	IPR006561	DZF domain	86	333			1	0	0	1	0	1	1
DTYPPSASVVGASVGGHRHPPGGGGGQRSLSPGGAALGYRDYRLQQLALGRLPPPPPPPLPRDLERERDYPFYERVRPAYSLEPRVGAGAGAAPFREVDEISPEDDQRANRTLFLGNLDITVTESDLRRAFDRFGVITEVDIK	ENSG00000162775	RBM15	Q96T37	1			263	406			PF00076	IPR000504	RNA recognition motif domain	375	444	253	369	1	1	1	0	0	0	0
DTYPPSASVVGASVGGHRHPPGGGGGQRSLSPGGAALGYRDYRLQQLALGRLPPPPPPPLPRDLERERDYPFYERVRPAYSLEPRVGAGAGAAPFREVDEISPEDDQRANRTLFLGNLDITVTESDLRRAFDRFGVITEVDIKRPSRGQTSTYGFLK	ENSG00000162775	RBM15	Q96T37	1			263	420			PF00076	IPR000504	RNA recognition motif domain	375	444	253	412	1	1	1	0	0	0	0
GDSWAYIQYESLDAAHAAWTHMRGFPLGGPDRRLRVDFADTEHRYQQQYLQPLPLTHYELVTDAFGHRAPDPLRGARDRTPPLLYRDRDRDLYPDSDWVPPPPPVRERSTRTAATSVPAYEPLDSLDRRRDGWSLDRDRGDRDLPSSRDQPRK	ENSG00000162775	RBM15	Q96T37	1			488	641								553	780	0	0	1	1	1	0	0
HARGRLVLYDRPLK	ENSG00000162775	RBM15	Q96T37	1			232	246			PF00076	IPR000504	RNA recognition motif domain	180	245			1	1	0	0	0	0	0
RPSRGQTSTYGFLK	ENSG00000162775	RBM15	Q96T37	1			406	420			PF00076	IPR000504	RNA recognition motif domain	375	444	409	412	1	1	1	0	0	0	0
GMALVLYNEIEYAQAAVK	ENSG00000065526	SPEN	Q96T58	1			552	570			PF00076	IPR000504	RNA recognition motif domain	519	583			1	1	0	0	0	0	0
MGDRDLRTDYNEPGTIPSAARGLDDTVSIASRSREVSGFRGGGGGPAYGPPPSLHAREGRYERRLDGASDNRERAYEHSAYGHHERGTGGFDRTRHYDQDYYRDPRERTLQHGLYYASRSRSPNRFDAHDPRYEPRAREQFTLPSVVHRDIYRDDITREVRGRRPERNYQHSRSRSPHSSQSRNQSPQRLASQASRPTRSPSGSGSRSRSSSSDSISSSSSTSSDSSDSSSSSSDDSPARSVQSAAVPAPTSQLLSSLEK	ENSG00000065526	SPEN	Q96T58	1			68	328			PF00076	IPR000504	RNA recognition motif domain	7	69	60	338	1	1	1	0	0	0	0
NDTAAVQLHFVSGNNVLAHRSLPLSEGGPPLRIAQRMRLEATQLEGVARRMTVETDYCLLLALPCGRDQEDVVSQTESLK	ENSG00000065526	SPEN	Q96T58	1			3516	3596			PF07744	IPR012921	Spen paralogue and orthologue SPOC; C-terminal	3499	3662	3544	3545	1	0	1	1	0	0	1
SGQDIRDFYEMLAERREERRASYDYNQDRTYYESVRTPGTYPEDSRRDYPARGREFYSEWETYQGDYYESRYYDDPREYRDYRNDPYEQDIREYSYRQRERERERERFESDRDRDHERRPIERSQSPVHLRRPQSPGASPSQAERLPSDSERRLYSRSSDRSGSCSSLSPPRYEK	ENSG00000065526	SPEN	Q96T58	1			601	776								618	872	0	0	1	1	1	0	0
QFGTWRLRVTPVDYLLGVADLTGELMRMCINSVGNGDIDTPFEVSQFLRQVYDGFSFIGNTGPYEVSK	ENSG00000116918	TSNAX	Q99598	1			173	241			PF01997	IPR002848	Translin family	50	264	156	173	1	0	1	1	0	0	1
RTIFLLHRITSAPDMEDILTESEIK	ENSG00000116918	TSNAX	Q99598	2			68	93			PF01997	IPR002848	Translin family	50	264			1	0	0	1	0	1	1
DRTDRIRTCAILCHIYHHALHSRWYQARDLMLMSHLQDNIQHADPPVQILYNRTMVQLGICAFRQGLTK	ENSG00000184110	EIF3C	Q99613	2			558	627			PF05470	IPR008905	Eukaryotic translation initiation factor 3 subunit C; N-terminal domain	30	705			1	1	0	0	0	0	0
QFHHQLRVGERQPLLGPPESMREHVVAASK	ENSG00000184110	EIF3C	Q99613	2			712	742			PF01399	IPR000717	Proteasome component (PCI) domain	712	846	720	732	1	0	1	1	0	0	1
YIPPGQRNREVISWGSGRQNSPRMGQPGSGSMPSRSTSHTSDFNPNSGSDQRVVNGGVPWPSPCPSPSSRPPSRYQSGPNSLPPRAATPTRPPSRPPSRPSRPPSHPSAHGSPAPVSTMPK	ENSG00000204842	ATXN2	Q99700	1			492	613								456	960	0	0	1	1	1	0	0
DYAFVHMERAEDAVEAIRGLDNTEFQGK	ENSG00000173914	RBM4B	Q9BQ04	2			111	139			PF00076	IPR000504	RNA recognition motif domain	80	142			1	1	0	0	0	0	0
LFIGNLPREATEQEIRSLFEQYGK	ENSG00000173914	RBM4B	Q9BQ04	2			3	27			PF00076	IPR000504	RNA recognition motif domain	3	64			1	1	0	0	0	0	0
RMHVQLSTSRLRTAPGMGDQSGCYRCGK	ENSG00000173914	RBM4B	Q9BQ04	2			139	167			PF00076,PF00098	IPR000504,IPR001878	RNA recognition motif domain,Zinc finger; CCHC-type	80	176	146	170	1	1	1	0	0	0	0
RYRVRSYEAVAAAAAASAYNYAEQTMSHLPQVQSTTVTSHLNSTSVDPYDRHLLPNSGAAATSAAMAAAAATTSSYYGRDRSPLRRAAAMLPTVGEGYGYGPESELSQASAATRNSLYDMARYEREQYVDRARYSAF	ENSG00000173914	RBM4B	Q9BQ04	2			222	359								254	359	0	0	1	1	1	0	0
LSVACFYGGTSYQSQINHIRNGIDILVGTPGRIK	ENSG00000107625	DDX50	Q9BQ39	2			237	271			PF00270	IPR011545	DEAD/DEAH box helicase domain	160	335			1	1	0	0	0	0	0
ALRRDFQIRVLDLVEVLVTK	ENSG00000132382	MYBBP1A	Q9BQG0	1			818	838			PF04931	IPR007015	DNA polymerase V	71	836			1	0	0	1	0	1	1
FAPEMDDYVGTFLEGCQDDPERQLAVLVAFSSVTNQGLPVTPTFWRVVRFLSPPALQGYVAWLRAMFLQPDLDSLVDFSTNNQK	ENSG00000132382	MYBBP1A	Q9BQG0	1			347	431			PF04931	IPR007015	DNA polymerase V	71	836	428	438	1	0	1	1	0	0	1
MQFWPASYLCFRLLGAALPLLTK	ENSG00000132382	MYBBP1A	Q9BQG0	1			295	318			PF04931	IPR007015	DNA polymerase V	71	836			1	0	0	1	0	1	1
RNSPLTVPMFLSLFSRHPVLCQSLLPILVQHITGPVRPRHQACLLLQK	ENSG00000132382	MYBBP1A	Q9BQG0	1			988	1036										0	0	0	1	0	1	0
TIDPQEPPWVEVLVEILLALLAQPSHLMRQVARSVFGHICSHLTPRALQLILDVLNPETSEDENDRVVVTDDSDERRLK	ENSG00000132382	MYBBP1A	Q9BQG0	1			638	717			PF04931	IPR007015	DNA polymerase V	71	836	627	786	1	0	1	1	0	0	1
QISRVEAMRLGPGWSHSCHAMLYAANPGQLFGRIPMRFSVLMQMRFDGLLGFPGGFVDRRFWSLEDGLNRVLGLGLGCLRLTEADYLSSHLTEGPHRVVAHLYARQLTLEQLHAVEISAVHSRDHGLEVLGLVRVPLYTQK	ENSG00000168101	NUDT16L1	Q9BRJ7	1			10	151										0	0	0	1	0	1	0
APRGFAFVRFHDRRDAQDAEAAMDGAELDGRELRVQVARYGRRDLPRSRQGEPRGRSRGGGYGRRSRSYGRRSRSPRRRHRSRSRGPSCSRSRSRSRYRGSRYSRSPYSRSPYSRSRYSRSPYSRSRYRESRYGGSHYSSSGYSNSRYSRYHSSRSHSK	ENSG00000263465	SRSF8	Q9BRL6	1			52	211			PF00076	IPR000504	RNA recognition motif domain	16	86	67	282	1	1	1	0	0	0	0
YGRVGDVYIPREPHTK	ENSG00000263465	SRSF8	Q9BRL6	2			36	52			PF00076	IPR000504	RNA recognition motif domain	16	86			1	1	0	0	0	0	0
GNCSQHDRALERFYEQVVQAIQRHIHFDVVK	ENSG00000152684	PELO	Q9BRX2	1			172	203			PF03464	IPR005141	eRF1 domain 2	135	268	170	172	1	0	1	1	0	0	1
DTYLLYEGRGPGGSSLLIEALSNSSHK	ENSG00000136463	TACO1	Q9BSH4	1			132	159			PF01709	IPR002876	Transcriptional regulator TACO1-like	60	296			1	0	0	1	0	1	1
DPSDYVRAMREMNGK	ENSG00000126254	RBM42	Q9BTD8	1			430	445			PF00076	IPR000504	RNA recognition motif domain	382	453			1	1	0	0	0	0	0
RCIRTAAGSSWEDPSLLEWDADDFRIFCGDLGNEVNDDILARAFSRFPSFLK	ENSG00000126254	RBM42	Q9BTD8	1			357	409			PF00076	IPR000504	RNA recognition motif domain	382	453			1	1	0	0	0	0	0
RPPESPPIVEEWNSRAGGNQRNRGNRLQDNRQFRGRDNRWGWPSDNRSNQWHGRSWGNNYPQHRQEPYYPQQYGHYGYNQRPPYGYY	ENSG00000169612	FAM103A1	Q9BTL3	1			31	118			PF15320	IPR028271	RNMT-activating mini protein	9	87	23	118	1	1	1	0	0	0	0
MRVMGLRRQRNYAGRWDVLIQQATQCLNRLIQIAARK	ENSG00000105323	HNRNPUL1	Q9BUJ2	1			461	498										0	0	0	1	0	1	0
NCAVEFNFGQRAEPYCSVLPGFTFIQHLPLSERIRGTVGPK	ENSG00000105323	HNRNPUL1	Q9BUJ2	1			375	416			PF00622	IPR003877	SPRY domain	263	385			1	0	0	1	0	1	1
QGAPTSFLPPEASQLKPDRQQFQSRK	ENSG00000105323	HNRNPUL1	Q9BUJ2	1			146	172								0	208	0	0	1	1	1	0	0
RFDNRGGGGFRGRGGGGGFQRYENRGPPGGNRGGFQNRGGGSGGGGNYRGGFNRSGGGGYSQNRWGNNNRDNNNSNNRGSYNRAPQQQPPPQQPPPPQPPPQQPPPPPSYSPARNPPGASTYNK	ENSG00000105323	HNRNPUL1	Q9BUJ2	1			607	731								590	814	0	0	1	1	1	0	0
RPYEENRGRGYFEHREDRRGRSPQPPAEEDEDDFDDTLVAIDTYNCDLHFK	ENSG00000105323	HNRNPUL1	Q9BUJ2	1			172	223								0	208	0	0	1	1	1	0	0
DYAFVHMERAEDAVEAIRGLDNTEFQGK	ENSG00000173933	RBM4	Q9BWF3	2			111	139			PF00076	IPR000504	RNA recognition motif domain	80	142			1	1	0	0	0	0	0
ECPIDRSGRVADLTEQYNEQYGAVRTPYTMSYGDSLYYNNAYGALDAYYK	ENSG00000173933	RBM4	Q9BWF3	1			173	223			PF00098	IPR001878	Zinc finger; CCHC-type	160	176	172	173	1	1	1	0	0	0	0
LFIGNLPREATEQEIRSLFEQYGK	ENSG00000173933	RBM4	Q9BWF3	2			3	27			PF00076	IPR000504	RNA recognition motif domain	3	64			1	1	0	0	0	0	0
RCRAARSYEAVAAAAASVYNYAEQTLSQLPQVQNTAMASHLTSTSLDPYDRHLLPTSGAAATAAAAAAAAAAVTAASTSYYGRDRSPLRRATAPVPTVGEGYGYGHESELSQASAAARNSLYDMARYEREQYADRARYSAF	ENSG00000173933	RBM4	Q9BWF3	1			223	364								259	364	0	0	1	1	1	0	0
RMHVQLSTSRLRTAPGMGDQSGCYRCGK	ENSG00000173933	RBM4	Q9BWF3	2			139	167			PF00076,PF00098	IPR000504,IPR001878	RNA recognition motif domain,Zinc finger; CCHC-type	80	176	146	164	1	1	1	0	0	0	0
LNTETFGVSGRFLRGRSSRGGFRGGRGNGTTRRNPTSHRAGTGRV	ENSG00000149657	LSM14B	Q9BX40	1			340	385			PF09532	IPR019050	FDF domain	246	349	350	385	1	0	1	1	0	0	1
PRNRMVRGDPRAIVEYRDLDAPDDVDFF	ENSG00000087087	SRRT	Q9BXP5	1			848	876			PF04959	IPR007042	Arsenite-resistance protein 2	645	851	815	876	1	0	1	1	0	0	1
AMAPLHPHPAGMRINVVNNHQAK	ENSG00000100227	POLDIP3	Q9BY77	1			155	178								151	165	0	0	1	1	1	0	0
GRLNARPGVGGVRSRVGIQQGLLSQSTRTATFQQRFDARQK	ENSG00000100227	POLDIP3	Q9BY77	1			18	59								16	47	0	0	1	1	1	0	0
RLDEYTQEEIDAFPRLWTPPEDYRL	ENSG00000172172	MRPL13	Q9BYD1	1			153	178								152	178	0	0	1	1	1	0	0
VYSSHTGYPGGFRQVTAAQLHLRDPVAIVK	ENSG00000172172	MRPL13	Q9BYD1	1			75	105			PF00572	IPR005822	Ribosomal protein L13	17	139			1	1	0	0	0	0	0
DVPNNQLRHIRLENNDNKPVTNSRDTQEVPLEK	ENSG00000149658	YTHDF1	Q9BYJ9	2			482	515			PF04146	IPR007275	YTH domain	389	523	494	511	1	1	1	0	0	0	0
FDVQWIFVK	ENSG00000149658	YTHDF1	Q9BYJ9	1			473	482			PF04146	IPR007275	YTH domain	389	523			1	1	0	0	0	0	0
PVTNSRDTQEVPLEK	ENSG00000149658	YTHDF1	Q9BYJ9	3			500	515			PF04146	IPR007275	YTH domain	389	523	494	511	1	1	1	0	0	0	0
IERVNMPPAVDPAEFFVLMERYQHYRQTVRALRMEFVSEVQRK	ENSG00000125901	MRPS26	Q9BYN8	1			38	81			PF14943	IPR026140	28S ribosomal protein S26	27	196	0	41	1	1	1	0	0	0	0
EVQVIPWVLADSNFVRSPSQRLDPSRTVFVGALHGMLNAEALAAILNDLFGGVVYAGIDTDK	ENSG00000214575	CPEB1	Q9BZB8	3			404	466			PF16367	IPR000504	RNA recognition motif domain	309	410			1	1	0	0	0	0	0
VFLGGVPWDITEAGLVNTFRVFGSLSVEWPGK	ENSG00000214575	CPEB1	Q9BZB8	3			312	344			PF16367	IPR000504	RNA recognition motif domain	309	410	343	353	1	1	1	0	0	0	0
IRLQYFARGLQVYIRQLRLALQGK	ENSG00000166181	API5	Q9BZZ5	1			374	398			PF05918	IPR008383	Apoptosis inhibitory 5	3	517			1	0	0	1	0	1	1
LQFSYVECLLYSFHQLGRKLPDFLTAK	ENSG00000166181	API5	Q9BZZ5	1			337	364			PF05918	IPR008383	Apoptosis inhibitory 5	3	517			1	0	0	1	0	1	1
YSSNLGNFNYEQRGAFRGSRGGRGWGTRGNRSRGRLY	ENSG00000166181	API5	Q9BZZ5	1			487	524			PF05918	IPR008383	Apoptosis inhibitory 5	3	517	450	524	1	0	1	1	0	0	1
CNDMQQSGSCPRGPFCAFAHVEQPPLSDDLQPSSAVSSPTQPGPVLYMPSAAGDSVPVSPSSPHAPDLSALLCRNSSLGSPSNLCGSPPGSIRKPPNLEGIVFPGESGLAPGSYK	ENSG00000132478	UNK	Q9C0B0	1			298	413			PF00642	IPR000571	Zinc finger; CCCH-type	293	319	322	416	1	1	1	0	0	0	0
CTQHRPYTCFHWHFVNQRRRRSIRRRDGTFNYSPDVYCTK	ENSG00000132478	UNK	Q9C0B0	1			52	92										0	0	0	1	0	1	0
NGLHCAFAHGPHDLRSPVYDIRELQAMEALQNGQTTVEGSIEGQSAGAASHAMIEK	ENSG00000132478	UNK	Q9C0B0	1			142	198								179	188	0	0	1	1	1	0	0
GDSRGPPNHHMGPMSERRHEQSGGPEHGPERGPFRGGQDCRGPPDRRGPHPDFPDDFSRPDDFHPDK	ENSG00000136709	WDR33	Q9C0J8	1			956	1023								562	1336	0	0	1	1	1	0	0
EHFAQFGHVRRCILPFDK	ENSG00000119705	SLIRP	Q9GZT3	1			36	54			PF00076	IPR000504	RNA recognition motif domain	21	83			1	1	0	0	0	0	0
ETGFHRGLGWVQFSSEEGLRNALQQENHIIDGVK	ENSG00000119705	SLIRP	Q9GZT3	1			54	88			PF00076	IPR000504	RNA recognition motif domain	21	83			1	1	0	0	0	0	0
LPQTSDDEK	ENSG00000119705	SLIRP	Q9GZT3	1			97	106								89	109	0	0	1	1	1	0	0
MAASAARGAAALRRSINQPVAFVRRIPWTAASSQLK	ENSG00000119705	SLIRP	Q9GZT3	1			0	36			PF00076	IPR000504	RNA recognition motif domain	21	83	0	11	1	1	1	0	0	0	0
VQVHTRRPK	ENSG00000119705	SLIRP	Q9GZT3	1			88	97								89	109	0	0	1	1	1	0	0
PHSYLDAIRSGLDDVEASSSYSNEQQLCPYAAAGECRFGDACVYLHGEVCEICRLQVLHPFDPEQRK	ENSG00000075975	MKRN2	Q9H000	1			143	210			PF00642	IPR000571	Zinc finger; CCCH-type	168	191	71	159	1	1	1	0	0	0	0
HDELADSLPCAEGEFIFLRLNVLREYLERELTMASLPFTFDVERSIDDWVFMCFFVGNDFLPHLPSLEIRENAIDRLVNIYK	ENSG00000088930	XRN2	Q9H0D6	1			286	368										0	0	0	1	0	1	0
NEDEMMVAIFEYIDRLFSIVRPRRLLYMAIDGVAPRAK	ENSG00000088930	XRN2	Q9H0D6	1			72	110			PF03159	IPR004859	Putative 5-3 exonuclease	0	254	108	128	1	1	1	0	0	0	0
PQLGFNRDRRPVHLDQAAFRTLGHVMPRGSGTGIYSNAAPPPVTYQGNLYRPLLRGQAQIPK	ENSG00000088930	XRN2	Q9H0D6	1			796	858								781	881	0	0	1	1	1	0	0
RDQPAFTPSGILTPHALGSRNSPGSQVASNPRQAAYEMRMQNNSSPSISPNTSFTSDGSPSPLGGIK	ENSG00000088930	XRN2	Q9H0D6	1			426	493								402	508	0	0	1	1	1	0	0
TGGYLTESGYVNLQRVQMIMLAVGEVEDSIFK	ENSG00000088930	XRN2	Q9H0D6	1			373	405								402	508	0	0	1	1	1	0	0
CHRVHFHLPYRWQFLDRGK	ENSG00000059378	PARP12	Q9H0J9	1			289	308										0	0	0	1	0	1	0
MAQAGVVGEVTQVLCAAGGALELPELRRRLRMGLSADALERLLRQRGRFVVAVRAGGAAAAPERVVLAASPLRLCRAHQGSK	ENSG00000059378	PARP12	Q9H0J9	1			0	82								0	5	0	0	1	1	1	0	0
PPHFILTTDWIWYWSDEFGSWQEYGRQGTVHPVTTVSSSDVEK	ENSG00000059378	PARP12	Q9H0J9	1			367	410			PF02825	IPR004170	WWE domain	376	458			1	0	0	1	0	1	1
DIFSEVGSVVSFRLVYDRETGK	ENSG00000177613	CSTF2T	Q9H0L4	1			33	55			PF00076	IPR000504	RNA recognition motif domain	17	88			1	1	0	0	0	0	0
DIPPLMQTPIQGGIPAPGPIPAAVPGAGPGSLTPGGAMQPQLGMPGVGPVPLERGQVQMSDPRAPIPRGPVTPGGLPPRGLLGDAPNDPRGGTLLSVTGEVEPRGYLGPPHQGPPMHHASGHDTRGPSSHEMRGGPLGDPRLLIGEPRGPMIDQRGLPMDGRGGRDSRAMETRAMETEVLETRVMERRGMETCAMETRGMEARGMDARGLEMRGPVPSSRGPMTGGIQGPGPINIGAGGPPQGPRQVPGISGVGNPGAGMQGTGIQGTGMQGAGIQGGGMQGAGIQGVSIQGGGIQGGGIQGASK	ENSG00000177613	CSTF2T	Q9H0L4	2			248	553								200	576	0	0	1	1	1	0	0
GYGFCEYQDQETALSAMRNLNGREFSGRALRVDNAASEK	ENSG00000177613	CSTF2T	Q9H0L4	2			57	96			PF00076	IPR000504	RNA recognition motif domain	17	88	93	127	1	1	1	0	0	0	0
MSSLAVRDPAMDRSLRSVFVGNIPYEATEEQLK	ENSG00000177613	CSTF2T	Q9H0L4	1			0	33			PF00076	IPR000504	RNA recognition motif domain	17	88	0	9	1	1	1	0	0	0	0
DPFVIPLGK	ENSG00000174953	DHX36	Q9H2U1	1			728	737			PF04408	IPR007502	Helicase-associated domain	670	758			1	0	0	1	0	1	1
GRAGRVQPGHCYHLYNGLRASLLDDYQLPEILRTPLEELCLQIK	ENSG00000174953	DHX36	Q9H2U1	1			600	644			PF00271	IPR001650	Helicase; C-terminal	476	606	598	604	1	1	1	0	0	0	0
ILRLGGIAYFLSRLMDPPSNEAVLLSIRHLMELNALDK	ENSG00000174953	DHX36	Q9H2U1	1			644	682			PF04408	IPR007502	Helicase-associated domain	670	758			1	0	0	1	0	1	1
MSYDYHQNWGRDGGPRSSGGGYGGGPAGGHGGNRGSGGGGGGGGGGRGGRGRHPGHLK	ENSG00000174953	DHX36	Q9H2U1	1			0	58								0	90	0	0	1	1	1	0	0
VDLNLIVALIRYIVLEEEDGAILVFLPGWDNISTLHDLLMSQVMFK	ENSG00000174953	DHX36	Q9H2U1	1			469	515			PF00271	IPR001650	Helicase; C-terminal	476	606			1	1	0	0	0	0	0
LTGRDPNDVRPIQARLLALSGPGGGRGRGSLLLRRGFSDSGGGPPAK	ENSG00000100941	PNN	Q9H307	1			28	75			PF04697	IPR006787	Pinin/SDK	0	132	16	143	1	0	1	1	0	0	1
FSPAGPILSIRICRDLITSGSSNYAYVNFQHTK	ENSG00000151846	PABPC3	Q9H361	4			30	63			PF00076	IPR000504	RNA recognition motif domain	12	83			1	1	0	0	0	0	0
PSAIRPGAPRVPFSTMRPASSQVPRVMSTQRVANTSTQTVGPRPAAAAAAAATPAVRTVPRYK	ENSG00000151846	PABPC3	Q9H361	2			444	507								427	496	0	0	1	1	1	0	0
VDEAVAVLQAHQAK	ENSG00000151846	PABPC3	Q9H361	2			601	615			PF00658	IPR002004	Polyadenylate-binding protein/Hyperplastic disc protein	542	609	612	613	1	1	1	0	0	0	0
ALPTDWLIYDEMTRAHRIANIRCCSAVTPVTILVFCGPARLASNALQEPSSFRVDGIPNDSSDSEMEDK	ENSG00000047188	YTHDC2	Q9H6S0	1			1028	1097			PF07717	IPR011709	Domain of unknown function DUF1605	938	1065	1078	1097	1	0	1	1	0	0	1
MSRPSSVSPRQPAPGGGGGGGPSPCGPGGGGRAK	ENSG00000047188	YTHDC2	Q9H6S0	1			0	34								0	38	0	0	1	1	1	0	0
TLLTFCTNGVLLRTLMAGDSTLSTVTHVIVDEVHERDRFSDFLLTK	ENSG00000047188	YTHDC2	Q9H6S0	1			285	331			PF00270	IPR011545	DEAD/DEAH box helicase domain	197	352			1	1	0	0	0	0	0
ADVVDSETVVRARGLPWQSSDQDVARFFK	ENSG00000103067	ESRP2	Q9H6T0	1			249	278										0	0	0	1	0	1	0
ERYVEVVPCSTEEMSRVLMGGTLGRSGMSPPPCK	ENSG00000103067	ESRP2	Q9H6T0	1			544	578								563	575	0	0	1	1	1	0	0
GLNVARGGVALCLNAQGRRNGEALIRFVDSEQRDLALQRHK	ENSG00000103067	ESRP2	Q9H6T0	1			278	319										0	0	0	1	0	1	0
IAGGTSLEVARFLSREDQVILRLRGLPFSAGPTDVLGFLGPECPVTGGTEGLLFVRHPDGRPTGDAFALFACEELAQAALRRHK	ENSG00000103067	ESRP2	Q9H6T0	1			339	423										0	0	0	1	0	1	0
NLVLPDMFFSFYDLRREFHMQHPSTCPARDLTVATMAQGLGLETDATEDDFGVWEVK	ENSG00000103067	ESRP2	Q9H6T0	1			147	204										0	0	0	1	0	1	0
RYIELFRSTAAEVQQVLNRYASGPLLPTLTAPLLPIPFPLAPGTGRDCVRLRGLPYTATIEDILSFLGEAAADIRPHGVHMVLNQQGRPSGDAFIQMTSAERALAAAQRCHK	ENSG00000103067	ESRP2	Q9H6T0	1			428	540										0	0	0	1	0	1	0
SLLIDFFRGPTVSNIRLAGLEYVLHFTALNGK	ENSG00000197498	RPF2	Q9H7B2	1			160	192			PF04427	IPR007109	Brix domain	39	227			1	0	0	1	0	1	1
RHHTRLFCADRTERVGRSGNIPAGTTVDTDITHPYEFDFYLCSHAGIQGTSRPSHYHVLWDDNCFTADELQLLTYQLCHTYVRCTRSVSIPAPAYYAHLVAFRARYHLVDK	ENSG00000126070	AGO3	Q9H9G7	4			710	821			PF02171	IPR003165	Piwi domain	517	818	728	731	1	1	1	0	0	0	0
LVRALFIVPRQRLDLLPFYARLVATLHPCMSDVAEDLCSMLRGDFRFHVRK	ENSG00000151461	UPF2	Q9HAU5	1			603	654			PF02854	IPR003890	MIF4G-like; type 3	573	757			1	1	0	0	0	0	0
GLQMHGQHDGCMASLVHLAFQIYEALRPRYLEIRAVMEQIPEIQK	ENSG00000124571	XPO5	Q9HAV4	1			1078	1123										0	0	0	1	0	1	0
LLDNLLALIRTHNTLYAPEMLAK	ENSG00000124571	XPO5	Q9HAV4	1			771	794										0	0	0	1	0	1	0
YLESFLAFTTHPSQFLRSSTQMTWGALFRHEILSRDPLLLAIIPK	ENSG00000124571	XPO5	Q9HAV4	1			351	396										0	0	0	1	0	1	0
LVLLALEDGSALSRK	ENSG00000056586	RC3H2	Q9HBD1	2			202	217										0	0	0	1	0	1	0
VLVLFVVQRLEPRFPQASK	ENSG00000056586	RC3H2	Q9HBD1	2			217	236										0	0	0	1	0	1	0
PHFRNTVERMYRDTFSYNFYNRPILSRRNTVWLCYEVK	ENSG00000239713	APOBEC3G	Q9HC16	2			2	40			PF08210	IPR013158	APOBEC-like; N-terminal	16	181	0	6	1	0	1	1	0	0	1
MNTAPSRPSPTRRDPYGFGDSRDSRRDRSPIRGSPRREPRDGRNGRDARDSRDIRDPRDLRDHRHSRDLRDHRDSRSVRDVRDVRDLRDFRDLRDSRDFRDQRDPMYDRYRDMRDSRDPMYRREGSYDRYLRMDDYCRRK	ENSG00000124160	NCOA5	Q9HCD5	1			0	140								0	125	0	0	1	1	1	0	0
AHILACAPSNSGADLLCQRLRVHLPSSIYRLLAPSRDIRMVPEDIK	ENSG00000155363	MOV10	Q9HCE1	1			547	593										0	0	0	1	0	1	0
AQLETALK	ENSG00000155363	MOV10	Q9HCE1	1			324	332										0	0	0	1	0	1	0
DEREGNSPSFFNPEEAATVTSYLK	ENSG00000155363	MOV10	Q9HCE1	1			784	808								788	794	0	0	1	1	1	0	0
ETGDPGGQLVLAGDPRQLGPVLRSPLTQK	ENSG00000155363	MOV10	Q9HCE1	1			666	695										0	0	0	1	0	1	0
EVLTLRLRNGGTQSVTLTHLFPLCRTPQFAFYNEDQELPCPLGPGECYELHVHCK	ENSG00000155363	MOV10	Q9HCE1	1			148	203										0	0	0	1	0	1	0
FSCRQLREAGQCFESFLVVRGLDMETDRERLRTIYNRDFK	ENSG00000155363	MOV10	Q9HCE1	1			4	44								0	6	0	0	1	1	1	0	0
GYDLELSMALGTYYPPPRLRQLLPMLLQGTSIFTAPK	ENSG00000155363	MOV10	Q9HCE1	1			281	318								281	282	0	0	1	1	1	0	0
HGLGYSLLERLLTYNSLYK	ENSG00000155363	MOV10	Q9HCE1	1			695	714										0	0	0	1	0	1	0
LQEYRVLITTLITAGRLVSAQFPIDHFTHIFIDEAGHCMEPESLVAIAGLMEVK	ENSG00000155363	MOV10	Q9HCE1	1			612	666										0	0	0	1	0	1	0
LRLLLHLEELQMEHDIRHYDLESVPMTWDPVDQNPRLLTLEVPGVTESRPSVLRGDHLFALLSSETHQEDPITYK	ENSG00000155363	MOV10	Q9HCE1	1			339	414										0	0	0	1	0	1	0
LSFSMSLLSRFVDGLTFK	ENSG00000155363	MOV10	Q9HCE1	1			426	444										0	0	0	1	0	1	0
PMTPFK	ENSG00000155363	MOV10	Q9HCE1	1			251	257										0	0	0	1	0	1	0
RFNVAVTRAK	ENSG00000155363	MOV10	Q9HCE1	1			903	913										0	0	0	1	0	1	0
RTRITGNPVVTNRIEEGERPDRAK	ENSG00000155363	MOV10	Q9HCE1	1			257	281								268	282	0	0	1	1	1	0	0
TSFVGYFPATVLWELLGPGESGSEGAGTFYIARFLAAVAHSPLAAQLK	ENSG00000155363	MOV10	Q9HCE1	1			203	251										0	0	0	1	0	1	0
VGSVEEFQGQERSVILISTVRSSQSFVQLDLDFNLGFLK	ENSG00000155363	MOV10	Q9HCE1	1			861	900										0	0	0	1	0	1	0
VNFTFNRQPLRVQHRALELTGRWLLWPMLFPVAPRDVPLLPSDVK	ENSG00000155363	MOV10	Q9HCE1	1			444	489										0	0	0	1	0	1	0
SGNVPAGTTVDSTITHPSEFDFYLCSHAGIQGTSRPSHYQVLWDDNCFTADELQLLTYQLCHTYVRCTRSVSIPAPAYYARLVAFRARYHLVDK	ENSG00000134698	AGO4	Q9HCK5	4			728	822			PF02171	IPR003165	Piwi domain	508	819	729	738	1	1	1	0	0	0	0
GDPLLPPRLQHSMHYGHDPPMHYSQTAGNVMSNEHFHPQHPSPRQGRGYGMPRNSSRFINRHNMPGPK	ENSG00000101901	ALG13	Q9NP73	1			606	674								614	673	0	0	1	1	1	0	0
LVELTQK	ENSG00000135241	PNPLA8	Q9NP80	2			463	470			PF01734	IPR002641	Patatin/Phospholipase A2-related	444	639			1	0	0	1	0	1	1
TVFLSGLPPPPAEPEPEPEPEPEPALDLAALRAVACDCLLQEHFYLRRRRRVHRYEESEVISLPFLDQLVSTLVGLLSPHNPALAAAALDYRCPVHFYWVRGEEIIPRGHRRGRIDDLRYQIDDK	ENSG00000112996	MRPS30	Q9NP92	1			111	236			PF07147	IPR010793	Ribosomal protein L37/S30	0	429	118	135	1	1	1	0	0	0	0
TVFLSGLPPPPAEPEPEPEPEPEPALDLAALRAVACDCLLQEHFYLRRRRRVHRYEESEVISLPFLDQLVSTLVGLLSPHNPALAAAALDYRCPVHFYWVRGEEIIPRGHRRGRIDDLRYQIDDKPNNQIRISK	ENSG00000112996	MRPS30	Q9NP92	1			111	245			PF07147	IPR010793	Ribosomal protein L37/S30	0	429	118	135	1	1	1	0	0	0	0
YLVLDEADRMLDMGFGPEMK	ENSG00000152670	DDX4	Q9NQI0	3			441	461			PF00270	IPR011545	DEAD/DEAH box helicase domain	311	491			1	1	0	0	0	0	0
CHWTQRAAVIGDVIRVYSGHQGRTIIFCETK	ENSG00000165732	DDX21	Q9NR30	1			417	448			PF00271	IPR001650	Helicase; C-terminal	435	532			1	1	0	0	0	0	0
DVESYIHRSGRTGRAGRTGVCICFYQHK	ENSG00000165732	DDX21	Q9NR30	1			516	544			PF00271	IPR001650	Helicase; C-terminal	435	532	517	529	1	1	1	0	0	0	0
EEYQLVQVEQK	ENSG00000165732	DDX21	Q9NR30	1			544	555										0	0	0	1	0	1	0
GAVEALAAALAHISGATSVDQRSLINSNVGFVTMILQCSIEMPNISYAWK	ENSG00000165732	DDX21	Q9NR30	1			605	655			PF08152	IPR012562	GUCT	619	715			1	1	0	0	0	0	0
LSVACFYGGTPYGGQFERMRNGIDILVGTPGRIK	ENSG00000165732	DDX21	Q9NR30	2			286	320			PF00270	IPR011545	DEAD/DEAH box helicase domain	209	380			1	1	0	0	0	0	0
RGRAPQVLVLAPTRELANQVSK	ENSG00000165732	DDX21	Q9NR30	1			256	278			PF00270	IPR011545	DEAD/DEAH box helicase domain	209	380			1	1	0	0	0	0	0
WHDSRRWQLSVATEQPELEGPREGYGGFRGQREGSRGFRGQRDGNRRFRGQREGSRGPRGQRSGGGNK	ENSG00000165732	DDX21	Q9NR30	1			696	764			PF08152	IPR012562	GUCT	619	715	700	783	1	1	1	0	0	0	0
LMRTDRLEVCREYQRGNCNRGENDCRFAHPADSTMIDTNDNTVTVCMDYIK	ENSG00000152601	MBNL1	Q9NR56	1			175	226			PF00642	IPR000571	Zinc finger; CCCH-type	182	205			1	1	0	0	0	0	0
SCQVENGRVIACFDSLK	ENSG00000152601	MBNL1	Q9NR56	2			41	58										0	0	0	1	0	1	0
LTEFEEAIGVIFTHVRLLARAFTLRTVGFNHLTLGHNQRMEFLGDSIMQLVATEYLFIHFPDHHEGHLTLLRSSLVNNRTQAK	ENSG00000113360	DROSHA	Q9NRR4	1			1106	1189			PF00636	IPR000999	Ribonuclease III domain	1143	1232			1	1	0	0	0	0	0
TGVFRNQVDSETHCHAERCFLSWFCDDILSPNTK	ENSG00000244509	APOBEC3C	Q9NRW3	1			51	85			PF08210	IPR013158	APOBEC-like; N-terminal	16	187			1	0	0	1	0	1	1
YQVTWYTSWSPCPDCAGEVAEFLARHSNVNLTIFTARLYYFQYPCYQEGLRSLSQEGVAVEIMDYEDFK	ENSG00000244509	APOBEC3C	Q9NRW3	1			85	154			PF08210	IPR013158	APOBEC-like; N-terminal	16	187			1	0	0	1	0	1	1
MRLSVAAAISHGRVFRRMGLGPESRIHLLRNLLTGLVRHERIEAPWARVDEMRGYAEK	ENSG00000158042	MRPL17	Q9NRX2	1			0	58			PF01196	IPR000456	Ribosomal protein L17	27	125	0	3	1	1	1	0	0	0	0
CEIELRQGEGGVRHLPGAFFLGAERGYSWYK	ENSG00000247315	ZCCHC3	Q9NUD5	1			299	330										0	0	0	1	0	1	0
CGSRTHMSGSCTQDRCFRCGEEGHLSPYCRK	ENSG00000247315	ZCCHC3	Q9NUD5	1			338	369			PF00098	IPR001878	Zinc finger; CCHC-type	352	369			1	1	0	0	0	0	0
GRFLVRICFQGDEGACPTRDFVVGALILRSIGMDPSDIYAVIQIPGSREFDVSFRSAEK	ENSG00000247315	ZCCHC3	Q9NUD5	1			163	222								0	163	0	0	1	1	1	0	0
RHCDVLAVPVK	ENSG00000247315	ZCCHC3	Q9NUD5	1			275	286										0	0	0	1	0	1	0
TLFILFRNETVDVEDIVTWLK	ENSG00000247315	ZCCHC3	Q9NUD5	1			254	275										0	0	0	1	0	1	0
VTDRFGIWTGEYK	ENSG00000247315	ZCCHC3	Q9NUD5	1			286	299										0	0	0	1	0	1	0
PFPNYRANYNFRGMYNQRYHCPVPK	ENSG00000040341	STAU2	Q9NUL3	1			119	144			PF00035	IPR014720	Double-stranded RNA-binding domain	140	179			1	1	0	0	0	0	0
RGEPAIYRPLDPK	ENSG00000040341	STAU2	Q9NUL3	1			106	119										0	0	0	1	0	1	0
MALTRPVRLFSLVTRLLLAPRRGLTVRSPDEPLPVVRIPVALQRQLEQRQSRRRNLPRPVLVRPGPLLVSARRPELNQPARLTLGRWERAPLASQGWK	ENSG00000182810	DDX28	Q9NUL7	1			0	98								0	106	0	0	1	1	1	0	0
TLSYLLPLLQRLLGQPSLDSLPIPAPRGLVLVPSRELAQQVRAVAQPLGRSLGLLVRDLEGGHGMRRIRLQLSRQPSADVLVATPGALWK	ENSG00000182810	DDX28	Q9NUL7	1			178	268			PF00270	IPR011545	DEAD/DEAH box helicase domain	151	337			1	1	0	0	0	0	0
PRRRQHAADTSEARPFRGSVGRVSQCNLCPTRIEVSTDAAVLSVPAVTLVA	ENSG00000196141	SPATS2L	Q9NUQ6	1			507	558								360	558	0	0	1	1	1	0	0
MQQQPTREFSGGWRMRLALARALFARPDLLLLDEPTNMLDVRAILWLENYLQTWPSTILVVSHDRNFLNAIATDIIHLHSQRLDGYRGDFETFIK	ENSG00000161204	ABCF3	Q9NUQ8	1			319	414			PF00005,PF12848	IPR003439,IPR032781	ABC transporter-like,ABC-transporter extension domain	195	475			1	0	0	1	0	1	1
TLAFLIPAVELIVK	ENSG00000088205	DDX18	Q9NVP1	1			229	243			PF00270	IPR011545	DEAD/DEAH box helicase domain	202	374			1	1	0	0	0	0	0
GPRWNRVRMPVGSPLLRDNVCYSRTPWK	ENSG00000096080	MRPS18A	Q9NVS2	1			165	193								193	196	0	0	1	1	1	0	0
FVDLARESAWILQQEDTDRPSISSNRPWGLVSLLLPSAPNRK	ENSG00000107951	MTPAP	Q9NVV4	1			497	539								511	545	0	0	1	1	1	0	0
ILNARCPLVRFSHQASGFQCDLTTNNRIALTSSELLYIYGALDSRVRALVFSVRCWARAHSLTSSIPGAWITNFSLTMMVIFFLQRRSPPILPTLDSLK	ENSG00000107951	MTPAP	Q9NVV4	1			304	403										0	0	0	1	0	1	0
ICARPFTVFRWCPGVRMRFK	ENSG00000086589	RBM22	Q9NW64	1			46	66										0	0	0	1	0	1	0
PTDPDDPLADQNIK	ENSG00000086589	RBM22	Q9NW64	1			185	199								177	198	0	0	1	1	1	0	0
TITTLYVGGLGDTITETDLRNHFYQFGEIRTITVVQRQQCAFIQFATRQAAEVAAEK	ENSG00000086589	RBM22	Q9NW64	1			229	286			PF00076	IPR000504	RNA recognition motif domain	233	298	216	229	1	1	1	0	0	0	0
EWHGPPSQGPSYHDTRRMGDGRAGAGMITQHSSNASPINRIVQISGNSMPRGSGSGFK	ENSG00000137776	SLTM	Q9NWH9	1			966	1024								707	1034	0	0	1	1	1	0	0
LSLDTDARFGHGSDYSRQQNRFNDFDHRERGRFPESSAVQSSSFERRDRFVGQSEGK	ENSG00000137776	SLTM	Q9NWH9	1			746	803								707	1034	0	0	1	1	1	0	0
ASPPLGPDSSHSSSSDGDEPNGASSDHITEAFHHQPEWGNPNRDRGSWAQPVDTGVSEASLGDGEPHIPSLLSMSTRNHMDITIPPLPPVAPEVLRVAEHRHRRGLMYPYIYHVLTK	ENSG00000184083	FAM120C	Q9NX05	1			513	630								505	597	0	0	1	1	1	0	0
IPVCIEDECNMELPPAALLFRSARQYVYGVLFSLAETQRK	ENSG00000184083	FAM120C	Q9NX05	1			634	674										0	0	0	1	0	1	0
LARTVSRQQQQQHLHRQLPPTAALAPGAPRAARGSVPLQPPLPPAALGAYSGGAGPIRHHHPAHHFHHHGQAQPGLHPPLPPPPPPQLPGARVLVDAGSALPRLYGGYQTDWVCGGQWNAMLGYLSALCQACAYPGGDGLELVVMFPGGLGK	ENSG00000184083	FAM120C	Q9NX05	1			25	177								29	118	0	0	1	1	1	0	0
LSSLPVGPSFLGFRNNRLGNPPLPRNQVGTISAGK	ENSG00000184083	FAM120C	Q9NX05	1			408	443								428	444	0	0	1	1	1	0	0
SRNNSHVNREEVIRELAGIVCTLNSENK	ENSG00000066654	THUMPD1	Q9NXG2	1			201	229			PF02926	IPR004114	THUMP domain	120	253			1	1	0	0	0	0	0
LHRIGDFIDVSEGPLIPRTSICFQYEVSAVHNLQPTQPSLIRRFQGVSLPVHLRAHFTIWDK	ENSG00000154719	MRPL39	Q9NYK5	1			253	315										0	0	0	1	0	1	0
ALRELDRFSVLNSQHMFEVLAAMNHRSLILLDECSK	ENSG00000118246	FASTKD2	Q9NYY8	1			332	368										0	0	0	1	0	1	0
DVHLPHNYHIDFEIRMDTNRNQVLPLSDVDTTSATDIQRVAVLCVSRSAYCLGSSHPRGFLAMK	ENSG00000118246	FASTKD2	Q9NYY8	1			594	658			PF08368,PF08373	IPR013579,IPR013584	FAST kinase-like protein; subdomain 2,RAP domain	571	691			1	0	0	1	0	1	1
GLADYVAATFDIWK	ENSG00000118246	FASTKD2	Q9NYY8	1			401	415										0	0	0	1	0	1	0
IEDVFTLQVVMK	ENSG00000118246	FASTKD2	Q9NYY8	1			303	315										0	0	0	1	0	1	0
LDDTVYLRDIALSLPQLPRELPSSHTNAK	ENSG00000118246	FASTKD2	Q9NYY8	1			548	577			PF08368	IPR013579	FAST kinase-like protein; subdomain 2	571	619	569	572	1	0	1	1	0	0	1
LGIPQNTILVQTLLRVTQERINECDEICLSVLSTVLEAMEPCK	ENSG00000118246	FASTKD2	Q9NYY8	1			241	284										0	0	0	1	0	1	0
NVHVLRTGFRILVDQQVWK	ENSG00000118246	FASTKD2	Q9NYY8	1			284	303										0	0	0	1	0	1	0
RIVEDPESLNMK	ENSG00000118246	FASTKD2	Q9NYY8	1			442	454										0	0	0	1	0	1	0
VLFILILFENLGFRPVGLMDLFMK	ENSG00000118246	FASTKD2	Q9NYY8	1			418	442										0	0	0	1	0	1	0
VVLDNIHGCPLRIMINILQSCK	ENSG00000118246	FASTKD2	Q9NYY8	1			368	390										0	0	0	1	0	1	0
DLPPAALLYRPVRQYVYGVLFSLAESRK	ENSG00000048828	FAM120A	Q9NZB2	1			593	621										0	0	0	1	0	1	0
LARGSLVGGGRQRPPQTPLRLLVDADNCLHRLYGGFYTDWVSGGQWNHMLGYLAALAK	ENSG00000048828	FAM120A	Q9NZB2	1			25	83								31	40	0	0	1	1	1	0	0
LEIAGTVVGHWAGSRRGRGGRGPFPLQVVSVGGPARGRPRGVISTPVIRTFGRGGRYYGRGYK	ENSG00000048828	FAM120A	Q9NZB2	1			946	1009								959	1012	0	0	1	1	1	0	0
MRQSVLEGLSFSRQSHTLPFPPPPALPFYPASAYPRHFGPVPPSQGRGRGFAGVCGFGGPYGETVATGPYRAFRVAAASGHCGAFSGSDSSRTSK	ENSG00000048828	FAM120A	Q9NZB2	1			837	932								876	945	0	0	1	1	1	0	0
NRRMRAFLACMRSDTPAMLNPANVPTHLMVLCCVLRYMVQWPGARILRRQELDAFLAQALSPK	ENSG00000048828	FAM120A	Q9NZB2	1			684	747										0	0	0	1	0	1	0
SPQTPELVEALAFREWTCPNLK	ENSG00000048828	FAM120A	Q9NZB2	1			651	673								650	652	0	0	1	1	1	0	0
SQGGVQPIPSQGGK	ENSG00000048828	FAM120A	Q9NZB2	1			932	946								919	945	0	0	1	1	1	0	0
VAQSIEDHHQEVIGFCRENGFHGLVAYDSDYALCNIPYYFSAHALK	ENSG00000048828	FAM120A	Q9NZB2	1			158	204										0	0	0	1	0	1	0
VWFLPPVCMAHCIRLALIRFHVK	ENSG00000048828	FAM120A	Q9NZB2	1			135	158										0	0	0	1	0	1	0
IIGHFYASQMAQRK	ENSG00000159217	IGF2BP1	Q9NZI8	1			538	552			PF00013	IPR004088	K Homology domain; type 1	489	554			1	1	0	0	0	0	0
LETHIRVPASAAGRVIGK	ENSG00000159217	IGF2BP1	Q9NZI8	1			487	505			PF00013	IPR004088	K Homology domain; type 1	489	554			1	1	0	0	0	0	0
QQQVDIPLRLLVPTQYVGAIIGK	ENSG00000159217	IGF2BP1	Q9NZI8	1			190	213			PF00013	IPR004088	K Homology domain; type 1	197	262	154	193	1	1	1	0	0	0	0
TVNELQNLTAAEVVVPRDQTPDENDQVIVK	ENSG00000159217	IGF2BP1	Q9NZI8	1			508	538			PF00013	IPR004088	K Homology domain; type 1	489	554	526	527	1	1	1	0	0	0	0
VSYIPDEQIAQGPENGRRGGFGSRGQPRQGSPVAAGAPAK	ENSG00000159217	IGF2BP1	Q9NZI8	1			150	190			PF00076	IPR000504	RNA recognition motif domain	84	150	154	193	1	1	1	0	0	0	0
GERQRGTRPRLGFEGGQTPFYIRIPK	ENSG00000137547	MRPL15	Q9P015	1			54	80			PF00828	IPR021131	Ribosomal protein L18e/L15P	44	175	19	71	1	1	1	0	0	0	0
EVYVPHPRNTEAVDLITRLPK	ENSG00000108826	MRPL27	Q9P0M9	1			101	122			PF01016	IPR001684	Ribosomal protein L27	30	101			1	1	0	0	0	0	0
MEERRPHLDARPRNSHTNHRGPVDGELPPRARNQANNPPANALRGGASHPGRHPRANNHPAAYWQREERFRAMGRNPHQGRRNQEGHASDEARDQRHDQENDTRWRNGNQDCRNRRPPWSNDNFQQWRTPHQKPTEQPQQAK	ENSG00000124201	ZNFX1	Q9P2E3	1			0	142								0	144	0	0	1	1	1	0	0
EDPDGENARRALQRTGGSFPGGHVPDMGSGLMNLPPSILNNPNIPPEVISNLQAGRLGSTIFVANLDFK	ENSG00000104177	MYEF2	Q9P2K5	1			174	243			PF00076	IPR000504	RNA recognition motif domain	234	303	165	204	1	1	1	0	0	0	0
GCGTVRFDSPESAEK	ENSG00000104177	MYEF2	Q9P2K5	1			562	577			PF00076	IPR000504	RNA recognition motif domain	524	592	561	562	1	1	1	0	0	0	0
GNQIFVRNLPFDLTWQK	ENSG00000104177	MYEF2	Q9P2K5	1			521	538			PF00076	IPR000504	RNA recognition motif domain	524	592			1	1	0	0	0	0	0
GPNRNRVFISNIPYDMK	ENSG00000104177	MYEF2	Q9P2K5	1			95	112			PF00076	IPR000504	RNA recognition motif domain	101	171	0	101	1	1	1	0	0	0	0
TPQLPRGLGGIGMGLGPGGQPISASQLNIGGVMGNLGPGGMGMDGPGFGGMNRIGGGIGFGGLEAMNSMGGFGGVGRMGELYRGAMTSSMERDFGRGDIGINQGFGDSFGRLGSAMIGGFAGRIGSSNMGPVGSGISGGMGSMNSVTGGMGMGLDRMSSSFDRMGPGIGAILERSIDMDRGFLSGPMGSGMRERIGSK	ENSG00000104177	MYEF2	Q9P2K5	1			323	521								308	517	0	0	1	1	1	0	0
YDLSGRPLNIK	ENSG00000104177	MYEF2	Q9P2K5	1			163	174			PF00076	IPR000504	RNA recognition motif domain	101	171	165	200	1	1	1	0	0	0	0
AISSTEAVLNNRFIRVLWHRENNEQPTLQSSAQLLLQQQQTLSHLSQQHHHLPQHLHQQQVLVAQSAPSTVHGGIQK	ENSG00000091009	RBM27	Q9P2N5	3			653	730								694	732	0	0	1	1	1	0	0
RRCRDYDERGFCVLGDLCQFDHGNDPLVVDEVALPSMIPFPPPPPGLPPPPPPGMLMPPMPGPGPGPGPGPGPGPGPGPGPGHSMRLPVPQGHGQPPPSVVLPIPRPPITQSSLINSRDQPGTSAVPNLASVGTRLPPPLPQNLLYTVSERQPMYSREHGAAASERLQLGTPPPLLAARLVPPRNLMGSSIGYHTSVSSPTPLVPDTYEPDGYNPEAPSITSSGRSQYRQFFSRTQTQRPNLIGLTSGDMDVNPRAANIVIQTEPPVPVSINSNITRVVLEPDSRK	ENSG00000091009	RBM27	Q9P2N5	2			276	562			PF00642	IPR000571	Zinc finger; CCCH-type	275	299	239	594	1	1	1	0	0	0	0
RALELALLQGLLGENRLLTPAASMPRFFQVLPPFSDLSTFVCIHMSGYCFYREDEWCAGFGLYVLSPTSPPVSLSFSCSPYTPTYAHLAAVACGLERFGQSPLPVVFLTHCNWIFSLLWELLPLWRARGFLSSDGAPLPHPSLLSYIISLTSGLSSLPFIYRTSYRGSLFAVTVDTLAK	ENSG00000205978	NYNRIN	Q9P2P1	1			1267	1446										0	0	0	1	0	1	0
YGEGNRRSGRGGSGIRSSRLEEDDGDVAMSDAQDGPRVRYNPYTTRPNRRGDTWHDRDRIHVTVRRDRAPPERGGAGTSQDGTSK	ENSG00000162231	NXF1	Q9UBU9	1			32	117			PF09162	IPR015245	Nuclear RNA export factor Tap; RNA-binding domain	115	198	0	116	1	1	1	0	0	0	0
FLLTGQCDFGSNCRFSHMSERDLQELSIQVEEERRAREWLLDAPELPEGHLEDWLEK	ENSG00000100319	ZMAT5	Q9UDW3	1			59	116			PF00642	IPR000571	Zinc finger; CCCH-type	53	76			1	1	0	0	0	0	0
CQYVGNCSFAHSPEERDMWTFMK	ENSG00000100403	ZC3H7B	Q9UGR2	1			784	807			PF00642	IPR000571	Zinc finger; CCCH-type	771	797			1	1	0	0	0	0	0
IRQFQEHFQFDVCRHEVRYGCLREDSCHFAHSFIELK	ENSG00000100403	ZC3H7B	Q9UGR2	1			620	657										0	0	0	1	0	1	0
WVSVRPLPSIRNFPQQYDLCIHAQNGRK	ENSG00000100403	ZC3H7B	Q9UGR2	1			756	784			PF00642	IPR000571	Zinc finger; CCCH-type	771	797			1	1	0	0	0	0	0
QTIAHQQQQLTNLQMAAVTMGFGDPLSPLQSMAAQRQRALAIMCRVYVGSIYYELGEDTIRQAFAPFGPIK	ENSG00000179950	PUF60	Q9UHX1	2			85	156			PF00076	IPR000504	RNA recognition motif domain	130	201			1	1	0	0	0	0	0
EKMFQEAQQLLK	ENSG00000168356	SCN11A	Q9UI33	1			417	429										0	0	0	1	0	1	0
SPGAQLWLFPSAAGLHRALLRRVEVTRQLCCSPGRLAVLERGGAGVQVHQLLAGSGGARTPK	ENSG00000138646	HERC5	Q9UII4	1			27	89								0	30	0	0	1	1	1	0	0
ENQRGRFLRIRQTMMRGTGMIGYFGHSLGQEQTIVLPAQGMIEFRDALVQLIEDYGEGDIEERRGGDDDPLELPEGTSFRVDNK	ENSG00000172733	PURG	Q9UJV8	1			188	272			PF04845	IPR006628	Purine-rich element binding protein family	56	321	246	264	1	1	1	0	0	0	0
ETSLLAVPGALSPLAIPNAAAAAAAAAAGRVGMPGVSAGGNTVLLVSNLNEEMVTPQSLFTLFGVYGDVQRVK	ENSG00000117569	PTBP2	Q9UKA9	1			296	369										0	0	0	1	0	1	0
HQTVQLPREGLDDQGLTK	ENSG00000117569	PTBP2	Q9UKA9	1			411	429								419	429	0	0	1	1	1	0	0
IITFTK	ENSG00000117569	PTBP2	Q9UKA9	3			209	215			PF00076	IPR000504	RNA recognition motif domain	182	246			1	1	0	0	0	0	0
NFQNIFPPSATLHLSNIPPSVAEEDLRTLFANTGGTVK	ENSG00000117569	PTBP2	Q9UKA9	1			445	483			PF00076	IPR000504	RNA recognition motif domain	458	518	437	445	1	1	1	0	0	0	0
GYAFVQYSNERHARAAVLGENGRVLAGQTLDINMAGEPK	ENSG00000125970	RALY	Q9UKM9	1			55	94			PF00076	IPR000504	RNA recognition motif domain	22	85	88	100	1	1	1	0	0	0	0
GYAFVQYSNERHARAAVLGENGRVLAGQTLDINMAGEPKPDRPK	ENSG00000125970	RALY	Q9UKM9	1			55	99			PF00076	IPR000504	RNA recognition motif domain	22	85	88	100	1	1	1	0	0	0	0
LFARSTAVTTSSAK	ENSG00000125970	RALY	Q9UKM9	1			165	179								177	178	0	0	1	1	1	0	0
RAASAIYSGYIFDYDYYRDDFYDRLFDYRGRLSPVPVPRAVPVK	ENSG00000125970	RALY	Q9UKM9	1			102	146								144	146	0	0	1	1	1	0	0
RPRVTVPLVRRVK	ENSG00000125970	RALY	Q9UKM9	1			146	159								144	146	0	0	1	1	1	0	0
SINSRVFIGNLNTALVK	ENSG00000125970	RALY	Q9UKM9	1			17	34			PF00076	IPR000504	RNA recognition motif domain	22	85	0	18	1	1	1	0	0	0	0
ITHPTEFDFYLCSHAGIQGTSRPSHYHVLWDDNRFSSDELQILTYQLCHTYVRCTRSVSIPAPAYYAHLVAFRARYHLVDK	ENSG00000123908	AGO2	Q9UKV8	1			739	820			PF02171	IPR003165	Piwi domain	517	817			1	1	0	0	0	0	0
KPSIAAVVGSMDAHPNRYCATVRVQQHRQEIIQDLAAMVRELLIQFYK	ENSG00000123908	AGO2	Q9UKV8	1			607	655			PF02171	IPR003165	Piwi domain	517	817	606	607	1	1	1	0	0	0	0
PSIAAVVGSMDAHPNRYCATVRVQQHRQEIIQDLAAMVRELLIQFYK	ENSG00000123908	AGO2	Q9UKV8	1			608	655			PF02171	IPR003165	Piwi domain	517	817			1	1	0	0	0	0	0
PTRIIFYRDGVSEGQFQQVLHHELLAIREACIK	ENSG00000123908	AGO2	Q9UKV8	1			660	693			PF02171	IPR003165	Piwi domain	517	817			1	1	0	0	0	0	0
WVSCVSLQALHDALSGRLPSVPFETIQALDVVMRHLPSMRYTPVGRSFFTASEGCSNPLGGGREVWFGFHQSVRPSLWK	ENSG00000123908	AGO2	Q9UKV8	1			133	212			PF08699,PF16486	IPR014811,IPR032474	Argonaute; linker 1 domain,Protein argonaute; N-terminal	35	226			1	0	0	1	0	1	1
SGNIPAGTTVDTNITHPFEFDFYLCSHAGIQGTSRPSHYYVLWDDNRFTADELQILTYQLCHTYVRCTRSVSIPAPAYYARLVAFRARYHLVDK	ENSG00000092847	AGO1	Q9UL18	4			724	818			PF02171	IPR003165	Piwi domain	514	815	725	727	1	1	1	0	0	0	0
MSYTGFVQGSETTLQSTYSDTSAQPTCDYGYGTWNSGTNRGYEGYGYGYGYGQDNTTNYGYGMATSHSWEMPSSDTNANTSASGSASADSVLSRINQRLDMVPHLETDMMQGGVYGSGGERYDSYESCDSRAVLSERDLYRSGYDYSELDPEMEMAYEGQYDAYRDQFRMRGNDTFGPRAQGWARDARSGRPMASGYGRMWEDPMGARGQCMSGASRLPSLFSQNIIPEYGMFQGMRGGGAFPGGSRFGFGFGNGMK	ENSG00000011243	AKAP8L	Q9ULX6	1			0	257								0	198	0	0	1	1	1	0	0
APVSQPRVEAKPEVQSQPPRVREQRPRERPGFPPRGPRPGRGDMEQNDSDNRRIIRYPDSHQLFVGNLPHDIDENELK	ENSG00000138757	G3BP2	Q9UN86	1			270	348			PF00076	IPR000504	RNA recognition motif domain	332	389	134	326	1	1	1	0	0	0	0
LPNFGFVVFDDSEPVQRILIAK	ENSG00000138757	G3BP2	Q9UN86	1			370	392			PF00076	IPR000504	RNA recognition motif domain	332	389			1	1	0	0	0	0	0
PEVQSQPPRVREQRPRERPGFPPRGPRPGRGDMEQNDSDNRRIIRYPDSHQLFVGNLPHDIDENELK	ENSG00000138757	G3BP2	Q9UN86	1			281	348			PF00076	IPR000504	RNA recognition motif domain	332	389	134	326	1	1	1	0	0	0	0
TRAARERETRGGGDDRRDIRRNDRGPGGPRGIVGGGMMRDRDGRGPPPRGGMAQK	ENSG00000138757	G3BP2	Q9UN86	1			408	463								402	482	0	0	1	1	1	0	0
TLVEYQELTGARIQISK	ENSG00000104967	NOVA2	Q9UNW9	2			427	444			PF00013	IPR004088	K Homology domain; type 1	409	474			1	1	0	0	0	0	0
GLHEERGRFRSGNYRFDPRSGPWNRGFGQEVHRDFDDRRRPWERQRDRDDRDFDFCREMNGNRLGRDRIQNTWVPPPHARVFDYFEGATSQRK	ENSG00000213079	SCAF8	Q9UPN6	1			1114	1207								1116	1271	0	0	1	1	1	0	0
GEEELRRLEAALVK	ENSG00000167978	SRRM2	Q9UQ35	1			37	51								0	58	0	0	1	1	1	0	0
RSLTRSPPAIRRRSASGSSSDRSRSATPPATRNHSGSRTPPVALNSSRMSCFSRPSMSPTPLDRCRSPGMLEPLGSSRTPMSVLQQAGGSMMDGPGPRIPDHQRTSVPENHAQSRIALALTAISLGTARPPPSMSAAGLAARMSQVPAPVPLMSLRTAPAANLASRIPAASAAAMNLASARTPAIPTAVNLADSRTPAAAAAMNLASPRTAVAPSAVNLADPRTPTAPAVNLAGARTPAALAALSLTGSGTPPTAANYPSSSRTPQAPASANLVGPRSAHATAPVNIAGSRTAAALAPASLTSARMAPALSGANLTSPRVPLSAYERVSGRTSPPLLDRARSRTPPSAPSQSRMTSERAPSPSSRMGQAPSQSLLPPAQDQPRSPVPSAFSDQSRCLIA…	ENSG00000167978	SRRM2	Q9UQ35	1			2065	2528								101	2752	0	0	1	1	1	0	0
TSRAFFSEVERRFDAMPFTLRAFEDEK	ENSG00000170515	PA2G4	Q9UQ80	1			260	287										0	0	0	1	0	1	0
GTRVRLRLLDLELTSRFLGATTDTTVLEANAVLLGIQESK	ENSG00000147586	MRPS28	Q9Y2Q9	1			136	176			PF10246	IPR019375	Ribosomal protein S28; mitochondrial	74	177	171	187	1	1	1	0	0	0	0
EDVFVHQTAIK	ENSG00000006047	YBX2	Q9Y2T7	3			116	127			PF00313	IPR002059	Cold-shock protein; DNA-binding	95	162			1	1	0	0	0	0	0
FLRSVGDGETVEFDVVEGEK	ENSG00000006047	YBX2	Q9Y2T7	3			133	153			PF00313	IPR002059	Cold-shock protein; DNA-binding	95	162	152	364	1	1	1	0	0	0	0
PSQGPADGSRPEPQRPRNRPYFQRRRQQAPGPQQAPGPRQPAAPETSAPVNSGDPTTTILE	ENSG00000006047	YBX2	Q9Y2T7	1			303	364								152	364	0	0	1	1	1	0	0
WFNVRNGYGFINRNDTK	ENSG00000006047	YBX2	Q9Y2T7	3			99	116			PF00313	IPR002059	Cold-shock protein; DNA-binding	95	162			1	1	0	0	0	0	0
EQEFRSIFQHIQSAQSQRSPSELFAQHIVTIVHHVK	ENSG00000054118	THRAP3	Q9Y2W1	1			603	639			PF15440	IPR029199	THRAP3/BCLAF1 family	122	791	616	623	1	0	1	1	0	0	1
RRLSSRSRSRSYSPAHNRERNHPRVYQNRDFRGHNRGYRRPYYFRGRNRGFYPWGQYNRGGYGNYRSNWQNYRQAYSPRRGRSRSRSPK	ENSG00000054118	THRAP3	Q9Y2W1	1			42	131			PF15440	IPR029199	THRAP3/BCLAF1 family	122	791	0	561	1	0	1	1	0	0	1
AAAEISMGTEVSEEDICNILHLCTQVIEISEYRTQLYEYLQNRMMAIAPNVTVMVGELVGARLIAHAGSLLNLAK	ENSG00000055044	NOP58	Q9Y2X3	1			235	310			PF01798	IPR002687	Nop domain	167	396			1	0	0	1	0	1	1
VDTMIVQAISLLDDLDK	ENSG00000055044	NOP58	Q9Y2X3	1			157	174			PF01798	IPR002687	Nop domain	167	396			1	0	0	1	0	1	1
LTDISVTDPEK	ENSG00000204392	LSM2	Q9Y333	1			39	50			PF01423	IPR001163	LSM domain; eukaryotic/archaea-type	5	71			1	1	0	0	0	0	0
NCFIRGSVVRYVQLPADEVDTQLLQDAARK	ENSG00000204392	LSM2	Q9Y333	1			58	88			PF01423	IPR001163	LSM domain; eukaryotic/archaea-type	5	71	86	95	1	1	1	0	0	0	0
MNIPTVGIVDTNCNPCLITYPVPGNDDSPLAVHLYCRLFQTAITRAK	ENSG00000122140	MRPS2	Q9Y399	1			214	261			PF00318	IPR001865	Ribosomal protein S2	187	259			1	1	0	0	0	0	0
RANIRLPPEVNRILYIRNLPYK	ENSG00000115128	SF3B6	Q9Y3B4	1			7	29			PF00076	IPR000504	RNA recognition motif domain	20	87	0	7	1	1	1	0	0	0	0
AYRGGHLTIRLALGGCTNRPFYRIVAAHNK	ENSG00000182180	MRPS16	Q9Y3D3	1			10	40			PF00886	IPR000307	Ribosomal protein S16	24	84			1	1	0	0	0	0	0
NVQLLSQFVSPFTGCIYGRHITGLCGK	ENSG00000163319	MRPS18C	Q9Y3D5	1			75	102			PF01084	IPR001648	Ribosomal protein S18	69	120			1	1	0	0	0	0	0
ALLAEGVILRRVGEARTQHGGSHVSRK	ENSG00000181610	MRPS23	Q9Y3D9	1			123	150			PF10484	IPR023611	Ribosomal protein S23/S25; mitochondrial	1	129	136	190	1	1	1	0	0	0	0
FYSVYGSGQRAFDLFNPNFK	ENSG00000181610	MRPS23	Q9Y3D9	1			73	93			PF10484	IPR023611	Ribosomal protein S23/S25; mitochondrial	1	129			1	1	0	0	0	0	0
PLWFDVYDAFPPLREPVFQRPRVRYGK	ENSG00000181610	MRPS23	Q9Y3D9	1			28	55			PF10484	IPR023611	Ribosomal protein S23/S25; mitochondrial	1	129			1	1	0	0	0	0	0
LMFEELRNACRGGGVGGFLPAMK	ENSG00000100220	RTCB	Q9Y3I0	1			44	67			PF01139	IPR001233	tRNA-splicing ligase; RtcB	67	505			1	0	0	1	0	1	1
QIGNVAALPGIVHRSIGLPDVHSGYGFAIGNMAAFDMNDPEAVVSPGGVGFDINCGVRLLRTNLDESDVQPVK	ENSG00000100220	RTCB	Q9Y3I0	1			67	140			PF01139	IPR001233	tRNA-splicing ligase; RtcB	67	505			1	0	0	1	0	1	1
DGPVPAHEPSHRYDDQAWARPPK	ENSG00000105321	CCDC9	Q9Y3X0	1			303	326			PF15266	IPR029336	Protein of unknown function DUF4594	205	373	268	531	1	0	1	1	0	0	1
IAEYERNQREGVLEPNPVRNFLDDPRRRSGPLEESERDRREESRRHGRNWGGPDFERVRCGLEHERQGRRAGLGSAGDMTLSMTGRERSEYLRWK	ENSG00000105321	CCDC9	Q9Y3X0	1			173	268			PF15266	IPR029336	Protein of unknown function DUF4594	205	373	0	531	1	0	1	1	0	0	1
QPTPVNIRASMQQQQQLASARNRRLAQQMENRPSVQAALK	ENSG00000160679	CHTOP	Q9Y3Y2	1			30	70								26	72	0	0	1	1	1	0	0
SNIQARLGRPIGALARGAIGGRGLPIIQRGLPRGGLRGGRATRTLLRGGMSLRGQNLLRGGRAVAPRMGLRRGGVRGRGGPGRGGLGRGAMGRGGIGGRGRGMIGRGRGGFGGRGRGRGRGRGALARPVLTK	ENSG00000160679	CHTOP	Q9Y3Y2	1			81	213			PF13865	IPR025715	Chromatin target of PRMT1 protein; C-terminal	165	243	81	218	1	0	1	1	0	0	1
IYPYLVMNDACLTESRREERVLQLLRLLNPCLEK	ENSG00000196367	TRRAP	Q9Y4A5	2			3524	3558			PF00454	IPR000403	Phosphatidylinositol 3-/4-kinase; catalytic domain	3537	3782			1	0	0	1	0	1	1
AYSEVDGQVFQGRMLHVLPSTIK	ENSG00000122965	RBM19	Q9Y4C8	1			458	481			PF00076	IPR000504	RNA recognition motif domain	403	473	481	514	1	1	1	0	0	0	0
MAANATTNPSQLLPLELVDK	ENSG00000106355	LSM5	Q9Y4Y9	1			0	20			PF01423	IPR001163	LSM domain; eukaryotic/archaea-type	16	84	0	10	1	1	1	0	0	0	0
FDPARERPRRQRPTRPPRQDK	ENSG00000117523	PRRC2C	Q9Y520	1			1412	1433								745	1649	0	0	1	1	1	0	0
GEPTRRGRGGTFRRGGRDPGGRPSRPSTLRRPAYRDNQWNPRQSEVPK	ENSG00000117523	PRRC2C	Q9Y520	1			1336	1384								745	1649	0	0	1	1	1	0	0
GEPTRRGRGGTFRRGGRDPGGRPSRPSTLRRPAYRDNQWNPRQSEVPKPEDGEPPRRHEQFIPIAADK	ENSG00000117523	PRRC2C	Q9Y520	1			1336	1404								745	1649	0	0	1	1	1	0	0
PEDGEPPRRHEQFIPIAADK	ENSG00000117523	PRRC2C	Q9Y520	1			1384	1404								745	1649	0	0	1	1	1	0	0
PRAEHIPSGPLRQREESETRSESSDFEVVPK	ENSG00000117523	PRRC2C	Q9Y520	1			1225	1256								745	1649	0	0	1	1	1	0	0
SETRWGPRPSSNRREEVNDRPVRRSGPIK	ENSG00000117523	PRRC2C	Q9Y520	1			988	1017								745	1649	0	0	1	1	1	0	0
GSCFHRIIPGFMCQGGDFTRHNGTGDK	ENSG00000263353	PPIAL4A	Q9Y536	8			49	76			PF00160	IPR002130	Cyclophilin-type peptidyl-prolyl cis-trans isomerase domain	7	162			1	0	0	1	0	1	1
DGLNDDDFEPYLSPQARPNNAYTAMSDSYLPSYYSPSIGFSYSLGEAAWSTGGDTAMPYLTSYGQLSNGEPHFLPDAMFGQPGALGSTPFLGQHGFNFFPSGIDFSAWGNNSSQGQSTQSSGYSSNYAYAPSSLGGAMIDGQSAFANETLNK	ENSG00000198492	YTHDF2	Q9Y5A9	1			26	178								0	180	0	0	1	1	1	0	0
PVTNSRDTQEVPLEK	ENSG00000198492	YTHDF2	Q9Y5A9	3			521	536			PF04146	IPR007275	YTH domain	410	544	514	532	1	1	1	0	0	0	0
GRGFGSEEGSRARMREDYDSVEQDGDEPGPQRSVEGWILFVTGVHEEATEEDIHDK	ENSG00000265241	RBM8A	Q9Y5S9	1			36	92			PF00076	IPR000504	RNA recognition motif domain	74	144	0	70	1	1	1	0	0	0	0
DPRFYRSPPLHEHPLYK	ENSG00000116221	MRPL37	S4R369	1			83	100										0	0	0	1	0	1	0
HPSLARRICVQNSTFSATWNRESLLLQVRGSGGARLSTK	ENSG00000116221	MRPL37	S4R369	1			194	233								227	233	0	0	1	1	1	0	0
TEEQGIPRPLHPPPPPPVQPPQHPRAEQREQERAVREQWAEREREMERRERTRSEREWDRDK	ENSG00000100813	ACIN1	S4R3H4	1			1049	1111			PF16294	IPR032552	Acin1; RNSP1-SAP18 binding (RSB) motif	1089	1189	1038	1283	1	0	1	1	0	0	1
EQFAWRHFYWYLTNEGIQYLRDYLHLPPEIVPATLRRSRPETGRPRPK	ENSG00000270800	RPS10-NUDT3	S4R435	2			59	107			PF03501	IPR005326	Plectin/S10; N-terminal	2	97	91	145	1	0	1	1	0	0	1
GLEGERPARLTRGEADRDTYRRSAVPPGADK	ENSG00000270800	RPS10-NUDT3	S4R435	2			107	138								91	145	0	0	1	1	1	0	0
NRIAIYELLFK	ENSG00000270800	RPS10-NUDT3	S4R435	2			6	17			PF03501	IPR005326	Plectin/S10; N-terminal	2	97			1	0	0	1	0	1	1
AISSTEAVLNNRFIRVLWHRENNEQPTLQSSAQLLLQQQQTLSHLSQQHHHLPQHLHQQQVLVAQSAPSTVHGGIQK	ENSG00000275740	RBM27	U3KPZ7	3			598	675								639	677	0	0	1	1	1	0	0
RRCRDYDERGFCVLGDLCQFDHGNDPLVVDEVALPSMIPFPPPPPGLPPPPPPGMLMPPMPGPGPGPGPGPGPGPGPGPGPGHSMRLPVPQGHGQPPPSVVLPIPRPPITQSSLINSRDQPGTSAVPNLASVGTRLPPPLPQNLLYTVSEHTYEPDGYNPEAPSITSSGRSQYRQFFSRTQTQRPNLIGLTSGDMDVNPRAANIVIQTEPPVPVSINSNITRVVLEPDSRK	ENSG00000275740	RBM27	U3KPZ7	2			276	507			PF00642	IPR000571	Zinc finger; CCCH-type	275	299	309	540	1	1	1	0	0	0	0
YLRIPDEIIDMVK	ENSG00000130520	LSM4	V9GZ56	1			67	80			PF01423	IPR001163	LSM domain; eukaryotic/archaea-type	5	69			1	1	0	0	0	0	0
ACQIFVR	ENSG00000099783	HNRNPM	P52272	1	652	658			U; rest,U; cyclicrest,U; U+rest	19	PF00076	IPR000504	RNA recognition motif domain	654	722			1	1	0	0	0	0	0
AFAFVTFADDQIAQSLCGEDLIIKGISVHK	ENSG00000120948	TARDBP	Q13148	1	0	29			A; A+rest	1						0	23	0	0	1	1	1	0	0
AFFSEVER	ENSG00000170515	PA2G4	Q9UQ80	1	264	271			C+rest; U	3								0	0	0	1	0	1	0
AFITNIPFDVK	ENSG00000099783	HNRNPM	P52272	1	73	83			U; cyclicrest,U; rest,U; U+rest,C; U+rest,A; U+rest,A+rest; U	23	PF00076	IPR000504	RNA recognition motif domain	73	143			1	1	0	0	0	0	0
AGEVFIHK	ENSG00000147140	NONO	Q15233	1	100	107			U; rest	2	PF00076	IPR000504	RNA recognition motif domain	75	140			1	1	0	0	0	0	0
ALSRQEMQEVQSSR	ENSG00000122566	HNRNPA2B1	P22626	1	187	200			U; cyclicrest	1						185	235	0	0	1	1	1	0	0
ANMQHR	ENSG00000126945	HNRNPH2	P55795	3	350	355			U; rest	2	PF00076	IPR000504	RNA recognition motif domain	292	356			1	1	0	0	0	0	0
ATVECVK	ENSG00000009307	CSDE1	O75534	1	676	682			U; rest	2	PF00313	IPR002059	Cold-shock protein; DNA-binding	674	737			1	1	0	0	0	0	0
AVAREESGK	ENSG00000122566	HNRNPA2B1	P22626	1	96	104			U; rest	1						95	105	0	0	1	1	1	0	0
AVSREDSQRPGAHLTVK	ENSG00000135486	HNRNPA1	P09651	1	89	105			U; cyclicrest,U; rest	4						81	98	0	0	1	1	1	0	0
CFGFVSYDNPVSAQAAIQAMNGFQIGMK	ENSG00000048740	CELF2	E9PC62	1	478	505			U,U; rest,C; rest	6	PF00076	IPR000504	RNA recognition motif domain	437	508			1	1	0	0	0	0	0
CFGFVSYDNPVSAQAAIQSMNGFQIGMK	ENSG00000149187	CELF1	G5EA30	1	471	498			U,U; cyclicrest,U; rest	10	PF00076	IPR000504	RNA recognition motif domain	430	501			1	1	0	0	0	0	0
CGAALAGHQLIR	ENSG00000253729	PRKDC	P78527	1	25	36			U	2								0	0	0	1	0	1	0
CGAIAEQTPILLLFLLR	ENSG00000138095	LRPPRC	P42704	1	1277	1293			U; cyclicrest,G; cyclicrest	4								0	0	0	1	0	1	0
CGLVIGK	ENSG00000107164	FUBP3	Q96I24	1	366	372			U,U; rest,C,U; cyclicrest,U; U+rest	20	PF00013	IPR004088	K Homology domain; type 1	357	423			1	1	0	0	0	0	0
CGLVIGR	ENSG00000088247	KHSRP	Q92945	1	436	442			U,U; rest,U; cyclicrest,U; U+rest,A+rest; U	68	PF00013	IPR004088	K Homology domain; type 1	427	493			1	1	0	0	0	0	0
CILPFDK	ENSG00000119705	SLIRP	Q9GZT3	1	48	54			U	3	PF00076	IPR000504	RNA recognition motif domain	21	83			1	1	0	0	0	0	0
CRLFVGNLPADITEDEFK	ENSG00000116560	SFPQ	P23246	1	297	314			G; rest,A+rest; U	4	PF00076	IPR000504	RNA recognition motif domain	298	363			1	1	0	0	0	0	0
CTEDMTEDELR	ENSG00000120948	TARDBP	Q13148	1	198	208			C	1	PF00076	IPR000504	RNA recognition motif domain	192	241			1	1	0	0	0	0	0
DANLYISGLPR	ENSG00000066044	ELAVL1	Q15717	1	105	115			U; rest	6	PF00076	IPR000504	RNA recognition motif domain	107	174			1	1	0	0	0	0	0
DGFGFIK	ENSG00000009307	CSDE1	O75534	1	358	364			U,U; rest	4	PF00313	IPR002059	Cold-shock protein; DNA-binding	350	411			1	1	0	0	0	0	0
DHFNKK	ENSG00000138709	LARP1B	Q659C4	2	747	752			C; C+rest	1								0	0	0	1	0	1	0
DIQEESTFSSR	ENSG00000138095	LRPPRC	P42704	1	67	77			U; rest	4						68	76	0	0	1	1	1	0	0
DLAGSIIGK	ENSG00000165119	HNRNPK	P61978	1	397	405			U; rest,U; cyclicrest	15	PF00013	IPR004088	K Homology domain; type 1	388	452			1	1	0	0	0	0	0
DNFGFIETANHDK	ENSG00000009307	CSDE1	O75534	1	528	540			U; rest,U; cyclicrest	9	PF00313	IPR002059	Cold-shock protein; DNA-binding	520	581			1	1	0	0	0	0	0
DQFGFINYEVGDSK	ENSG00000009307	CSDE1	O75534	1	683	696			U; cyclicrest,U; rest	10	PF00313	IPR002059	Cold-shock protein; DNA-binding	674	737			1	1	0	0	0	0	0
DQYANYVVQK	ENSG00000055917	PUM2	Q8TB72	2	998	1007			U; rest,A+rest; U,U; cyclicrest	23	PF00806	IPR001313	Pumilio RNA-binding repeat	991	1177			1	1	0	0	0	0	0
DTSNHFHVFVGDLSPEITTEDIK	ENSG00000116001	TIA1	P31483	2	0	22			U; U+cyclicrest,U; cyclicrest,U; rest,U; U+rest,A+cyclicrest; U	30	PF00076	IPR000504	RNA recognition motif domain	8	169	0	92	1	1	1	0	0	0	0
DTTALSFFHMLNGAALR	ENSG00000138095	LRPPRC	P42704	1	783	799			U; rest	2								0	0	0	1	0	1	0
DYAFIHFDER	ENSG00000135316	SYNCRIP	O60506	1	372	381			C; cyclicrest,U; rest,U; cyclicrest,A+rest; U,C; rest,A+cyclicrest; U	51	PF00076	IPR000504	RNA recognition motif domain	339	401			1	1	0	0	0	0	0
DYAFVHFEDR	ENSG00000125944	HNRNPR	O43390	1	375	384			U; rest,U; cyclicrest	31	PF00076	IPR000504	RNA recognition motif domain	342	404			1	1	0	0	0	0	0
DYFSK	ENSG00000138668	HNRNPD	Q14103	2	115	119			A; A+cyclicrest	1	PF00076	IPR000504	RNA recognition motif domain	23	167			1	1	0	0	0	0	0
EAFGFIER	ENSG00000009307	CSDE1	O75534	1	195	202			U; rest,U; cyclicrest	11	PF00313	IPR002059	Cold-shock protein; DNA-binding	185	246			1	1	0	0	0	0	0
EAGDVCYADVQK	ENSG00000111786	SRSF9	Q13242	1	133	144			U; rest	1	PF00076	IPR000504	RNA recognition motif domain	112	174			1	1	0	0	0	0	0
EDSQRPGAHLTVK	ENSG00000135486	HNRNPA1	P09651	1	93	105			U; cyclicrest,U; rest	6						81	98	0	0	1	1	1	0	0
EDVFVHQTAIK	ENSG00000060138	YBX3	P16989	3	114	124			U; rest,U; U+rest,C; U+rest,U; cyclicrest,A+rest; U,A+cyclicrest; U,G+rest; U,C; rest,G+cyclicrest; U,G; U+rest,A+rest; C,U; U+cyclicrest,C; cyclicrest,A+cyclicrest; C,A; U+rest,C+rest; U,AC+rest; U	202	PF00313	IPR002059	Cold-shock protein; DNA-binding	60	162	92	128	1	1	1	0	0	0	0
EEIVQFFSGILKSLRAVELK	ENSG00000169045	HNRNPH1	G8JLB6	1	0	19			A+rest; C	1	PF00076	IPR000504	RNA recognition motif domain	13	82	0	7	1	1	1	0	0	0	0
EESGKPGAHVTVK	ENSG00000122566	HNRNPA2B1	P22626	1	100	112			U; cyclicrest,U; rest	5						95	105	0	0	1	1	1	0	0
EFTNVYIK	ENSG00000070756	PABPC1	P11940	2	189	196			U; rest	5	PF00076	IPR000504	RNA recognition motif domain	192	261			1	1	0	0	0	0	0
EGPEGANLFIYHLPQEFGDQDILQMFMPFGNVISAK	ENSG00000048740	CELF2	E9PC62	1	431	466			U; rest,U; cyclicrest,A+cyclicrest; U	6	PF00076	IPR000504	RNA recognition motif domain	437	508	420	433	1	1	1	0	0	0	0
EGPEGANLFIYHLPQEFGDQDLLQMFMPFGNVVSAK	ENSG00000149187	CELF1	G5EA30	1	424	459			U; rest,U; cyclicrest,C; cyclicrest,A+cyclicrest; U,U; U+cyclicrest,C; rest,A+rest; U,A+rest; C,G+cyclicrest; U	17	PF00076	IPR000504	RNA recognition motif domain	430	501	416	424	1	1	1	0	0	0	0
EGSPLDIPVDVFVHQSK	ENSG00000187772	LIN28B	Q6ZN17	1	52	68			U; rest	2	PF00313	IPR002059	Cold-shock protein; DNA-binding	30	101			1	1	0	0	0	0	0
EIETYHNLLEGGQEDFESSGAGKIGLGGR	ENSG00000171403	KRT9	K7EQQ3	1	217	245			A+cyclicrest; U	2	PF00038	IPR001664	Intermediate filament protein	1	230	225	390	1	0	1	1	0	0	1
EIFFHYSEFK	ENSG00000009307	CSDE1	O75534	1	208	217			U; rest	1	PF00313	IPR002059	Cold-shock protein; DNA-binding	185	246			1	1	0	0	0	0	0
EIFFHYSEFSGDVDSLELGDMVEYSLSK	ENSG00000009307	CSDE1	O75534	1	541	568			U; cyclicrest	2	PF00313	IPR002059	Cold-shock protein; DNA-binding	520	581	568	571	1	1	1	0	0	0	0
ELPTEPPYTAYVGNLPFNTVQGDIDAIFK	ENSG00000106682	EIF4H	Q15056	1	35	63			U; rest,U; cyclicrest,U; U+rest,G+rest; U	18	PF00076	IPR000504	RNA recognition motif domain	44	112	0	41	1	1	1	0	0	0	0
ETPFELIEALLK	ENSG00000135829	DHX9	Q08211	1	631	642			U; rest,U; cyclicrest	13	PF00271	IPR001650	Helicase; C-terminal	636	768			1	1	0	0	0	0	0
EVATDVR	ENSG00000009307	CSDE1	O75534	1	240	246			A; AA+cyclicrest	1	PF00313	IPR002059	Cold-shock protein; DNA-binding	185	246			1	1	0	0	0	0	0
EVYQQQQYGSGGR	ENSG00000197451	HNRNPAB	D6RBZ0	1	233	245			U; rest	10						228	263	0	0	1	1	1	0	0
EYGMIYLGK	ENSG00000197157	SND1	Q7KZF4	1	108	116			U; rest	3	PF00565	IPR016071	Staphylococcal nuclease (SNase-like); OB-fold	49	166			1	0	0	1	0	1	1
FAHPADSTMIDTNDNTVTVCMDYIK	ENSG00000152601	MBNL1	Q9NR56	1	202	226			U; rest	1	PF00642	IPR000571	Zinc finger; CCCH-type	182	205			1	1	0	0	0	0	0
FGFPEGSVELYAEK	ENSG00000149273	RPS3	P23396	1	77	90			U; rest	1	PF07650	IPR004044	K Homology domain; type 2	19	93			1	1	0	0	0	0	0
FIMESGAK	ENSG00000149273	RPS3	P23396	1	125	132			U; rest,U; cyclicrest,A+rest; U,C+rest; U	15								0	0	0	1	0	1	0
FPGFEPLTPWILDLLGHYAVMNNPTR	ENSG00000143621	ILF2	Q12905	1	234	259			AA+rest; G	1	PF07528	IPR006561	DZF domain	103	337			1	0	0	1	0	1	1
FPNCLR	ENSG00000105939	ZC3HAV1	C9J6P4	1	184	189			U; rest	2								0	0	0	1	0	1	0
FRPAGAAPRPPPK	ENSG00000197728	RPS26	P62854	1	101	113			U; cyclicrest,U; rest,U; U+rest	10	PF01283	IPR000892	Ribosomal protein S26e	0	103	81	115	1	1	1	0	0	0	0
FVNVVPTFGK	ENSG00000149806	FAU	E9PR30	1	81	90			U; rest,U; cyclicrest,U; U+rest,C; U+rest,G; U+rest,C+rest; U	34	PF04758	IPR006846	Ribosomal protein S30	39	97	40	98	1	1	1	0	0	0	0
GFAFIQLSTIEAAQLLQILQALHPPLTIDGK	ENSG00000182872	RBM10	P98175	1	0	30			U; cyclicrest,U; rest	2						0	135	0	0	1	1	1	0	0
GFAFISFHR	ENSG00000130811	EIF3G	O75821	1	281	289			U; rest	2	PF00076	IPR000504	RNA recognition motif domain	240	304			1	1	0	0	0	0	0
GFAFVEYEVPEAAQLALEQMNSVMLGGR	ENSG00000179950	PUF60	Q9UHX1	2	171	198			U; rest,C; rest	2	PF00076	IPR000504	RNA recognition motif domain	122	201			1	1	0	0	0	0	0
GFAFVQYVNER	ENSG00000092199	HNRNPC	G3V4C1	1	51	61			U; rest,U; U+rest,A+rest; U,U; UU+rest,C+rest; U,U; cyclicrest,A+cyclicrest; U	170	PF00076	IPR000504	RNA recognition motif domain	17	80			1	1	0	0	0	0	0
GFAFVR	ENSG00000161547	SRSF2	Q01130	1	56	61			U; rest,C; U+cyclicrest,C; rest,C; cyclicrest,C+rest; U,U; U+rest	19	PF00076	IPR000504	RNA recognition motif domain	16	86			1	1	0	0	0	0	0
GFAFVTFDDHDSVDK	ENSG00000135486	HNRNPA1	P09651	1	147	161			A+rest; U,A+cyclicrest; U,U; cyclicrest,U; rest	6	PF00076	IPR000504	RNA recognition motif domain	106	167			1	1	0	0	0	0	0
GFAFVTFDDHDTVDK	ENSG00000170144	HNRNPA3	P51991	1	168	182			U; cyclicrest	1	PF00076	IPR000504	RNA recognition motif domain	127	191			1	1	0	0	0	0	0
GFAFVTFESPADAK	ENSG00000147274	RBMX	P38159	3	50	63			U; rest	2	PF00076	IPR000504	RNA recognition motif domain	9	80	57	392	1	1	1	0	0	0	0
GFCFITFK	ENSG00000138668	HNRNPD	Q14103	1	224	231			U; U+rest,U; rest,A; U+rest,A+rest; U,U; cyclicrest	11	PF00076	IPR000504	RNA recognition motif domain	183	244			1	1	0	0	0	0	0
GFCFITYTDEEPVK	ENSG00000152795	HNRNPDL	O14979	1	275	288			U; rest,U; cyclicrest	9	PF00076	IPR000504	RNA recognition motif domain	234	294			1	1	0	0	0	0	0
GFGFILFK	ENSG00000197451	HNRNPAB	D6RBZ0	1	112	119			U; cyclicrest,U; rest,A+cyclicrest; U,A+rest; U	11	PF00076	IPR000504	RNA recognition motif domain	72	139			1	1	0	0	0	0	0
GFGFIR	ENSG00000121390	PSPC1	Q8WXF1	2	118	123			U; rest	5	PF00076	IPR000504	RNA recognition motif domain	75	148			1	1	0	0	0	0	0
GFGFITFEDEQSVDQAVNMHFHDIMGK	ENSG00000071626	DAZAP1	Q96EP5	1	155	181			U; rest,A+cyclicrest; U,A+rest; U,G; U+cyclicrest,G; U+rest	9	PF00076	IPR000504	RNA recognition motif domain	114	183	181	231	1	1	1	0	0	0	0
GFGFITFTNPEHASVAMR	ENSG00000102317	RBM3	P98179	1	48	65			U; cyclicrest,U; rest,U; U+rest,C+rest; U	19	PF00076	IPR000504	RNA recognition motif domain	7	78	65	157	1	1	1	0	0	0	0
GFGFVCFSSPEEATK	ENSG00000070756	PABPC1	P11940	2	334	348			U; rest	3	PF00076	IPR000504	RNA recognition motif domain	295	363			1	1	0	0	0	0	0
GFGFVDFNSEEDAK	ENSG00000115053	NCL	P19338	1	611	624			U; cyclicrest,U; rest,C; rest,C; cyclicrest	11	PF00076	IPR000504	RNA recognition motif domain	573	640	609	632	1	1	1	0	0	0	0
GFGFVK	ENSG00000071626	DAZAP1	Q96EP5	1	52	57			A; U+rest	1	PF00076	IPR000504	RNA recognition motif domain	11	69			1	1	0	0	0	0	0
GFGFVLFK	ENSG00000138668	HNRNPD	Q14103	2	139	146			U; rest,U; cyclicrest,A+rest; U,A; U+rest,U; U+rest,C+rest; U	29	PF00076	IPR000504	RNA recognition motif domain	99	218			1	1	0	0	0	0	0
GFGFVTFDDHDPVDK	ENSG00000122566	HNRNPA2B1	P22626	1	154	168			U; rest,A+cyclicrest; U,A+rest; U	3	PF00076	IPR000504	RNA recognition motif domain	113	173			1	1	0	0	0	0	0
GFGFVTFENIDDAK	ENSG00000099622	CIRBP	D6W5Y5	1	48	61			U; cyclicrest,U; rest	9	PF00076	IPR000504	RNA recognition motif domain	7	78			1	1	0	0	0	0	0
GFGFVTFSSMAEVDAAMAAR	ENSG00000122566	HNRNPA2B1	P22626	1	63	82			U; cyclicrest,U; rest	5	PF00076	IPR000504	RNA recognition motif domain	22	86			1	1	0	0	0	0	0
GFGFVTMTNYEEAAMAIASLNGYR	ENSG00000066044	ELAVL1	Q15717	1	286	309			U; rest,U; cyclicrest,U; U+rest	17	PF00076	IPR000504	RNA recognition motif domain	245	315			1	1	0	0	0	0	0
GFGFVTYATVEEVDAAMNAR	ENSG00000135486	HNRNPA1	P09651	1	56	75			A+rest; U,U; rest	2	PF00076	IPR000504	RNA recognition motif domain	15	82			1	1	0	0	0	0	0
GFVFITFK	ENSG00000197451	HNRNPAB	D6RBZ0	1	196	203			U; rest,U; cyclicrest,A+rest; U	11	PF00076	IPR000504	RNA recognition motif domain	155	215			1	1	0	0	0	0	0
GGGGNFGPGPGSNFR	ENSG00000122566	HNRNPA2B1	P22626	1	214	228			U; rest,C; rest	4						185	235	0	0	1	1	1	0	0
GGNFGFGDSR	ENSG00000122566	HNRNPA2B1	P22626	1	204	213			U; rest	13						185	235	0	0	1	1	1	0	0
GGNFGGR	ENSG00000135486	HNRNPA1	P09651	2	330	336			U; rest	1	PF11627	IPR021662	Nuclear factor hnRNPA1	306	344	240	372	1	0	1	1	0	0	1
GGPPFAFVEFEDPR	ENSG00000136450	SRSF1	J3KTL2	1	52	65			U; cyclicrest,U; rest	11	PF00076	IPR000504	RNA recognition motif domain	17	85			1	1	0	0	0	0	0
GGPPFAFVEFEDPRDAEDAVYGR	ENSG00000136450	SRSF1	J3KTL2	1	52	74			U; rest	1	PF00076	IPR000504	RNA recognition motif domain	17	85	71	72	1	1	1	0	0	0	0
GHYAYDCHR	ENSG00000115875	SRSF7	Q16629	1	113	121			U; rest	1						117	238	0	0	1	1	1	0	0
GLPFGCSK	ENSG00000096746	HNRNPH3	P31942	3	22	29			U; rest,U; U+rest,A+rest; U,G; U+rest,G+rest; U,C; U+rest,G; G+rest	27	PF00076	IPR000504	RNA recognition motif domain	18	181			1	1	0	0	0	0	0
GLPFGCTK	ENSG00000169813	HNRNPF	P52597	1	117	124			U; rest	2	PF00076	IPR000504	RNA recognition motif domain	113	181			1	1	0	0	0	0	0
GLPYSCNEK	ENSG00000132463	GRSF1	Q12849	1	256	264			U; rest,U; cyclicrest	3	PF00076	IPR000504	RNA recognition motif domain	252	319			1	1	0	0	0	0	0
GQTSTYGFLK	ENSG00000162775	RBM15	Q96T37	1	411	420			U; U+rest	1	PF00076	IPR000504	RNA recognition motif domain	375	444	409	412	1	1	1	0	0	0	0
GVAFIR	ENSG00000066044	ELAVL1	Q15717	1	148	153			U; U+rest,U; rest,U; cyclicrest,U; UU+rest	6	PF00076	IPR000504	RNA recognition motif domain	107	174			1	1	0	0	0	0	0
GVDLDQLLDMSYEQLMQLYSAR	ENSG00000115268	RPS15	P62841	1	19	40			U; cyclicrest	1								0	0	0	1	0	1	0
GYAFVQYSNER	ENSG00000125970	RALY	Q9UKM9	1	56	66			U; U+rest,U; rest,U; cyclicrest	14	PF00076	IPR000504	RNA recognition motif domain	22	85			1	1	0	0	0	0	0
GYGFVSFFNK	ENSG00000116001	TIA1	P31483	1	148	157			U; U+rest,U; cyclicrest,U; rest	10	PF00076	IPR000504	RNA recognition motif domain	107	178			1	1	0	0	0	0	0
GYGFVSFK	ENSG00000126254	RBM42	Q9BTD8	1	423	430			U; rest,U; cyclicrest	8	PF00076	IPR000504	RNA recognition motif domain	382	453			1	1	0	0	0	0	0
GYGFVSFYNK	ENSG00000151923	TIAL1	Q01085	1	139	148			U; U+rest,U; rest	11	PF00076	IPR000504	RNA recognition motif domain	98	169			1	1	0	0	0	0	0
GYSFVR	ENSG00000116001	TIA1	P31483	2	250	255			U; U+rest,U; rest	6	PF00076	IPR000504	RNA recognition motif domain	206	280			1	1	0	0	0	0	0
HDSEQDNSDNNTIFVQGLGENVTIESVADYFK	ENSG00000089280	FUS	P35637	1	275	306			C; rest,U; cyclicrest,U; rest	3	PF00076	IPR000504	RNA recognition motif domain	286	365	0	286	1	1	1	0	0	0	0
HGLVPFAFVR	ENSG00000111786	SRSF9	Q13242	1	49	58			U; rest,U; cyclicrest	9	PF00076	IPR000504	RNA recognition motif domain	15	83			1	1	0	0	0	0	0
HGYIK	ENSG00000161016	RPL8	P62917	1	38	42			U; U+rest,U; rest	5	PF00181	IPR022666	Ribosomal Proteins L2; RNA binding domain	12	90			1	1	0	0	0	0	0
HLPGAFFLGAER	ENSG00000247315	ZCCHC3	Q9NUD5	1	313	324			U; cyclicrest	1								0	0	0	1	0	1	0
HPDSHQLFIGNLPHEVDK	ENSG00000145907	G3BP1	Q13283	1	336	353			U; cyclicrest	1	PF00076	IPR000504	RNA recognition motif domain	341	396			1	1	0	0	0	0	0
HQNVQLPR	ENSG00000011304	PTBP1	P26599	1	411	418			U; rest,U,C+rest; U	8						409	434	0	0	1	1	1	0	0
IDTIEIITDRQSGK	ENSG00000122566	HNRNPA2B1	P22626	1	138	151			U; cyclicrest,U; rest	2	PF00076	IPR000504	RNA recognition motif domain	113	173			1	1	0	0	0	0	0
IETIEVMEDR	ENSG00000170144	HNRNPA3	P51991	1	152	161			U; cyclicrest,U; rest	5	PF00076	IPR000504	RNA recognition motif domain	127	191			1	1	0	0	0	0	0
IEVIEIMTDR	ENSG00000135486	HNRNPA1	P09651	1	131	140			U; cyclicrest,U; rest	5	PF00076	IPR000504	RNA recognition motif domain	106	167			1	1	0	0	0	0	0
IFVGGIK	ENSG00000135486	HNRNPA1	P09651	2	107	113			U; rest,G	27	PF00076	IPR000504	RNA recognition motif domain	106	191			1	1	0	0	0	0	0
IFVGGIPHNCGETELR	ENSG00000071626	DAZAP1	Q96EP5	1	115	130			G; GG+cyclicrest	1	PF00076	IPR000504	RNA recognition motif domain	114	183	70	117	1	1	1	0	0	0	0
IFVGGLNPEATEEK	ENSG00000197451	HNRNPAB	D6RBZ0	1	156	169			U; rest,U; cyclicrest	12	PF00076	IPR000504	RNA recognition motif domain	155	215			1	1	0	0	0	0	0
IFVGGLPYHTTDASLR	ENSG00000112183	RBM24	Q9BX46	2	13	28			U; rest,U; cyclicrest	8	PF00076	IPR000504	RNA recognition motif domain	12	93			1	1	0	0	0	0	0
IFVGGLSPDTPEEK	ENSG00000138668	HNRNPD	Q14103	1	184	197			U; rest,U; cyclicrest	12	PF00076	IPR000504	RNA recognition motif domain	183	244	185	186	1	1	1	0	0	0	0
IFVGNVSAACTSQELR	ENSG00000239306	RBM14	Q96PK6	2	81	96			U; rest	1	PF00076	IPR000504	RNA recognition motif domain	80	142			1	1	0	0	0	0	0
IGKGEGYADLEYAMMVSMGAVSK	ENSG00000103248	MTHFSD	Q2M296	1	151	173			G	2	PF01812	IPR002698	5-formyltetrahydrofolate cyclo-ligase	9	207			1	0	0	1	0	1	1
IIVENLFYPVTLDVLHQIFSK	ENSG00000011304	PTBP1	P26599	1	186	206			A	1	PF00076	IPR000504	RNA recognition motif domain	185	249			1	1	0	0	0	0	0
ILPKPTR	ENSG00000171863	RPS7	P62081	1	100	106			U; U+rest,U	3	PF01251	IPR000554	Ribosomal protein S7e	6	191	100	121	1	1	1	0	0	0	0
IMFNK	ENSG00000119314	PTBP3	O95758	1	390	394			U; rest	1								0	0	0	1	0	1	0
IMFNKK	ENSG00000119314	PTBP3	O95758	1	390	395			U; U+rest	2								0	0	0	1	0	1	0
IRDYAFVHFTSR	ENSG00000163694	RBM47	A0AV96	1	280	291			U; cyclicrest	1	PF00076	IPR000504	RNA recognition motif domain	247	311			1	1	0	0	0	0	0
ITGQSLGYGFVNYIDPK	ENSG00000107105	ELAVL2	Q12926	2	75	91			U; U+rest,U; rest,C+rest; U	7	PF00076	IPR000504	RNA recognition motif domain	40	123			1	1	0	0	0	0	0
IVEVLLMK	ENSG00000147274	RBMX	P38159	2	34	41			U; cyclicrest,U; rest	2	PF00076	IPR000504	RNA recognition motif domain	9	80			1	1	0	0	0	0	0
IVLATNIAETSITINDIVHVVDSGLHK	ENSG00000132153	DHX30	Q7L2E3	1	727	753			U; rest,U; cyclicrest	2	PF00271	IPR001650	Helicase; C-terminal	662	786			1	1	0	0	0	0	0
IYVGNLPPDIR	ENSG00000136450	SRSF1	J3KTL2	1	18	28			U; rest	1	PF00076	IPR000504	RNA recognition motif domain	17	85			1	1	0	0	0	0	0
IYVGNLPTDVR	ENSG00000111786	SRSF9	Q13242	1	16	26			U; rest,U; cyclicrest	18	PF00076	IPR000504	RNA recognition motif domain	15	83			1	1	0	0	0	0	0
KEKQFQK	ENSG00000197157	SND1	Q7KZF4	1	867	873			A	2	PF00565	IPR016071	Staphylococcal nuclease (SNase-like); OB-fold	847	894			1	0	0	1	0	1	1
KIFVGGIK	ENSG00000135486	HNRNPA1	P09651	2	106	113			U; U+rest,U; rest,A+rest; U	10	PF00076	IPR000504	RNA recognition motif domain	106	191			1	1	0	0	0	0	0
KIFVGGLSPDTPEEK	ENSG00000138668	HNRNPD	Q14103	1	183	197			U; cyclicrest	1	PF00076	IPR000504	RNA recognition motif domain	183	244	185	186	1	1	1	0	0	0	0
KLFFHVK	ENSG00000009307	CSDE1	O75534	1	697	703			U; rest	1	PF00313	IPR002059	Cold-shock protein; DNA-binding	674	737			1	1	0	0	0	0	0
KLFIGMISK	ENSG00000149187	CELF1	G5EA30	1	136	144			U; rest,U; cyclicrest	2	PF00076	IPR000504	RNA recognition motif domain	136	201			1	1	0	0	0	0	0
KLFVGGIK	ENSG00000122566	HNRNPA2B1	P22626	1	113	120			U; rest,A+rest; U,U; U+rest	10	PF00076	IPR000504	RNA recognition motif domain	113	173			1	1	0	0	0	0	0
KLFVGGLK	ENSG00000177733	HNRNPA0	Q13151	1	99	106			U; U+rest,U; rest,A+rest; U	10	PF00076	IPR000504	RNA recognition motif domain	99	157			1	1	0	0	0	0	0
KYGGPPPDSVYSGQQPSVGTEIFVGKIPRDLFEDELVPLFEK	ENSG00000135316	SYNCRIP	O60506	1	143	184			AG+cyclicrest; U	2	PF00076	IPR000504	RNA recognition motif domain	163	229	138	157	1	1	1	0	0	0	0
LANQFAIYKPVTDFFLQLVDAGK	ENSG00000138095	LRPPRC	P42704	1	1244	1266			U; cyclicrest	1								0	0	0	1	0	1	0
LCFSTAQHAS	ENSG00000104824	HNRNPL	P14866	1	580	589			U; rest	1						585	589	0	0	1	1	1	0	0
LFFHVK	ENSG00000009307	CSDE1	O75534	1	698	703			U; rest	2	PF00313	IPR002059	Cold-shock protein; DNA-binding	674	737			1	1	0	0	0	0	0
LFIGGIPK	ENSG00000163694	RBM47	A0AV96	1	153	160			U; rest	3	PF00076	IPR000504	RNA recognition motif domain	152	214			1	1	0	0	0	0	0
LFIGGLNTETNEK	ENSG00000147274	RBMX	P38159	1	10	22			U; rest,U; cyclicrest	4	PF00076	IPR000504	RNA recognition motif domain	9	80			1	1	0	0	0	0	0
LFIGGLNVQTSESGLR	ENSG00000177733	HNRNPA0	Q13151	1	9	24			U; rest	3	PF00076	IPR000504	RNA recognition motif domain	8	69			1	1	0	0	0	0	0
LFIGGLPNYLNDDQVK	ENSG00000063244	U2AF2	P26368	1	261	276			U; cyclicrest,U; rest,U; U+rest	24	PF00076	IPR000504	RNA recognition motif domain	260	330			1	1	0	0	0	0	0
LFIGGLSFETTDDSLR	ENSG00000170144	HNRNPA3	P51991	1	37	52			U; rest,U; cyclicrest	6	PF00076	IPR000504	RNA recognition motif domain	36	94			1	1	0	0	0	0	0
LFIGGLSFETTDESLR	ENSG00000135486	HNRNPA1	P09651	1	16	31			U; rest,U; cyclicrest,G; rest,U; U+rest	38	PF00076	IPR000504	RNA recognition motif domain	15	82			1	1	0	0	0	0	0
LFIGGLSFETTEESLR	ENSG00000122566	HNRNPA2B1	P22626	1	23	38			U; rest,U; cyclicrest,U; U+rest,G,G; rest	40	PF00076	IPR000504	RNA recognition motif domain	22	86			1	1	0	0	0	0	0
LFIGMISK	ENSG00000149187	CELF1	G5EA30	1	137	144			U; rest,U; cyclicrest,G+rest; U,G; U+rest	15	PF00076	IPR000504	RNA recognition motif domain	136	201			1	1	0	0	0	0	0
LFIGMVSK	ENSG00000048740	CELF2	E9PC62	1	141	148			U; rest,U; cyclicrest	8	PF00076	IPR000504	RNA recognition motif domain	140	205			1	1	0	0	0	0	0
LFIGNLPR	ENSG00000173933	RBM4	Q9BWF3	1	4	11			U; rest	4	PF00076	IPR000504	RNA recognition motif domain	3	64			1	1	0	0	0	0	0
LFVGGIK	ENSG00000122566	HNRNPA2B1	P22626	1	114	120			U; rest,G	27	PF00076	IPR000504	RNA recognition motif domain	113	173			1	1	0	0	0	0	0
LFVGGLK	ENSG00000177733	HNRNPA0	Q13151	1	100	106			U; rest	26	PF00076	IPR000504	RNA recognition motif domain	99	157			1	1	0	0	0	0	0
LFVGGLNFNTDEQALEDHFSSFGPISEVVVVK	ENSG00000102317	RBM3	P98179	1	8	39			U; rest,U; cyclicrest,U; U+rest,G+rest; U	19	PF00076	IPR000504	RNA recognition motif domain	7	78			1	1	0	0	0	0	0
LFVGGLSFDTNEQSLEQVFSK	ENSG00000099622	CIRBP	D6W5Y5	1	8	28			U; rest	4	PF00076	IPR000504	RNA recognition motif domain	7	78			1	1	0	0	0	0	0
LFVGNLPADITEDEFK	ENSG00000116560	SFPQ	P23246	1	299	314			U; rest,U; cyclicrest	10	PF00076	IPR000504	RNA recognition motif domain	298	363			1	1	0	0	0	0	0
LFVGNLPPDITEEEMR	ENSG00000147140	NONO	Q15233	1	76	91			U; rest	4	PF00076	IPR000504	RNA recognition motif domain	75	140			1	1	0	0	0	0	0
LFVGNLPTDITEEDFK	ENSG00000121390	PSPC1	Q8WXF1	1	84	99			U; cyclicrest,U; rest	2	PF00076	IPR000504	RNA recognition motif domain	83	148			1	1	0	0	0	0	0
LFVGSIPK	ENSG00000125944	HNRNPR	O43390	2	248	255			C; rest,U; rest,U; cyclicrest,U; U+rest,C+rest; U,A+rest; U,G; U+rest	38	PF00076	IPR000504	RNA recognition motif domain	244	309			1	1	0	0	0	0	0
LGSTIFVANLDFK	ENSG00000104177	MYEF2	Q9P2K5	1	231	243			U; rest	2	PF00076	IPR000504	RNA recognition motif domain	234	303			1	1	0	0	0	0	0
LGSTVFVANLDYK	ENSG00000099783	HNRNPM	P52272	1	202	214			U; cyclicrest,U; rest,U; U+rest	38	PF00076	IPR000504	RNA recognition motif domain	205	274			1	1	0	0	0	0	0
LHYCVSCAIHSK	ENSG00000197728	RPS26	P62854	1	71	82			U; rest,U; cyclicrest	7	PF01283	IPR000892	Ribosomal protein S26e	0	103	81	115	1	1	1	0	0	0	0
LIDFLECGK	ENSG00000108654	DDX5	P17844	1	228	236			U; rest,U; cyclicrest	8	PF00270	IPR011545	DEAD/DEAH box helicase domain	117	288			1	1	0	0	0	0	0
LLIHQSLAGGIIGVK	ENSG00000165119	HNRNPK	P61978	1	149	163			U,U; rest,U; cyclicrest,C+rest; U,C; U+rest,A+rest; U,A; U+rest,G+rest; U	56	PF00013	IPR004088	K Homology domain; type 1	146	210			1	1	0	0	0	0	0
LLSQDFVQIMEDIILTLPK	ENSG00000110367	DDX6	P26196	1	251	269			U; rest,U; cyclicrest	18	PF00270	IPR011545	DEAD/DEAH box helicase domain	120	286			1	1	0	0	0	0	0
LLTSYGFIQCSER	ENSG00000009307	CSDE1	O75534	1	33	45			U; rest	2	PF00313	IPR002059	Cold-shock protein; DNA-binding	26	89			1	1	0	0	0	0	0
LLVSNLDFGVSDADIQELFAEFGTLK	ENSG00000183684	ALYREF	Q86V81	1	108	133			A+cyclicrest; U,U; rest,G+rest; U,U; cyclicrest,C+rest; G,A+cyclicrest; G,G; G+cyclicrest,G; U+rest,A+rest; G,G; rest,G+cyclicrest; U,G; G+rest,A; U+rest,AA+cyclicrest; G,A+rest; U	66	PF00076	IPR000504	RNA recognition motif domain	107	176			1	1	0	0	0	0	0
LPNFGFVVFDDSEPVQK	ENSG00000145907	G3BP1	Q13283	1	377	393			U; rest	1	PF00076	IPR000504	RNA recognition motif domain	341	396			1	1	0	0	0	0	0
LQWFCDR	ENSG00000138095	LRPPRC	P42704	1	923	929			U; rest,U; cyclicrest	10								0	0	0	1	0	1	0
LTDCVVMRDPASK	ENSG00000122566	HNRNPA2B1	P22626	1	47	59			U; rest,U; cyclicrest	9	PF00076	IPR000504	RNA recognition motif domain	22	86			1	1	0	0	0	0	0
LVVPASQCGSLIGK	ENSG00000183570	PCBP3	P57721	2	134	147			C; C+cyclicrest	1	PF00013	IPR004088	K Homology domain; type 1	98	194			1	1	0	0	0	0	0
LYVGSLHFNITEDMLR	ENSG00000100461	RBM23	Q86U06	2	265	280			U; rest,U; cyclicrest	6	PF00076	IPR000504	RNA recognition motif domain	251	334			1	1	0	0	0	0	0
MASNVTNKMDPHSMNSRVFIGNLNTLVVK	ENSG00000179172	HNRNPCL1	O60812	4	1	29			A+cyclicrest; G	1	PF00076	IPR000504	RNA recognition motif domain	17	79	0	13	1	1	1	0	0	0	0
MDFQRGKNLRYQLLQLVEPFGVISNHLILNK	ENSG00000015479	MATR3	P43243	1	403	433			A+rest; C	1								0	0	0	1	0	1	0
MFIGGLSWDTTK	ENSG00000138668	HNRNPD	Q14103	1	99	110			U; rest,U; cyclicrest	7	PF00076	IPR000504	RNA recognition motif domain	99	167			1	1	0	0	0	0	0
MFVGGLSWDTSK	ENSG00000197451	HNRNPAB	D6RBZ0	1	72	83			U; rest	3	PF00076	IPR000504	RNA recognition motif domain	72	139			1	1	0	0	0	0	0
MFVGQIPR	ENSG00000048740	CELF2	E9PC62	1	49	56			U; rest,U; cyclicrest,G+rest; U	13	PF00076	IPR000504	RNA recognition motif domain	49	118			1	1	0	0	0	0	0
MFVGQVPR	ENSG00000149187	CELF1	G5EA30	1	45	52			U; cyclicrest,U; rest,U; U+rest,G+rest; U,G; U+rest	35	PF00076	IPR000504	RNA recognition motif domain	45	111			1	1	0	0	0	0	0
MGFGFISMINR	ENSG00000187772	LIN28B	Q6ZN17	1	41	51			U; cyclicrest,U; rest	4	PF00313	IPR002059	Cold-shock protein; DNA-binding	30	101			1	1	0	0	0	0	0
MILIQDGSQNTNVDK	ENSG00000088247	KHSRP	Q92945	1	267	281			U; cyclicrest	1	PF00013	IPR004088	K Homology domain; type 1	235	301	277	278	1	1	1	0	0	0	0
MIMDTAGNDPYCFVEFHEHR	ENSG00000116001	TIA1	P31483	1	38	57			U; cyclicrest	1	PF00076	IPR000504	RNA recognition motif domain	8	77			1	1	0	0	0	0	0
MITEHTSNDPYCFVEFYEHR	ENSG00000151923	TIAL1	Q01085	1	40	59			U; cyclicrest,U; rest	7	PF00076	IPR000504	RNA recognition motif domain	10	79			1	1	0	0	0	0	0
MLLHR	ENSG00000048991	R3HDM1	Q15032	2	201	205			U; cyclicrest	1	PF01424	IPR001374	R3H domain	169	227			1	1	0	0	0	0	0
NAGAVIGK	ENSG00000165119	HNRNPK	P61978	1	53	60			U; rest,A; U+rest,C; U+rest	10	PF00013	IPR004088	K Homology domain; type 1	44	101			1	1	0	0	0	0	0
NCTVYCGGIASGLTDQLMR	ENSG00000151923	TIAL1	Q01085	1	204	222			A	1	PF00076	IPR000504	RNA recognition motif domain	206	271			1	1	0	0	0	0	0
NGYGFINR	ENSG00000006047	YBX2	Q9Y2T7	3	105	112			U; rest,U; cyclicrest,C+rest; U,U; U+rest,A+rest; U	42	PF00313	IPR002059	Cold-shock protein; DNA-binding	60	162			1	1	0	0	0	0	0
NGYGFVEFDDLR	ENSG00000116350	SRSF4	Q08170	1	35	46			U; rest,U; cyclicrest	8	PF00076	IPR000504	RNA recognition motif domain	3	64			1	1	0	0	0	0	0
NGYGFVEFEDSR	ENSG00000124193	SRSF6	Q13247	1	35	46			U; rest,U; cyclicrest	11	PF00076	IPR000504	RNA recognition motif domain	3	64			1	1	0	0	0	0	0
NLDVGANIFIGNLDPEIDEK	ENSG00000143368	SF3B4	Q15427	1	95	114			U; rest,U; cyclicrest	2	PF00076	IPR000504	RNA recognition motif domain	101	172			1	1	0	0	0	0	0
NLFIGNLDHSVSEVELR	ENSG00000259956	RBM15B	Q8NDT2	1	338	354			U; cyclicrest,U; rest	3	PF00076	IPR000504	RNA recognition motif domain	338	408			1	1	0	0	0	0	0
NLPFDFTWK	ENSG00000099783	HNRNPM	P52272	1	659	667			U; rest	4	PF00076	IPR000504	RNA recognition motif domain	654	722			1	1	0	0	0	0	0
NPNGPYPYTLK	ENSG00000104824	HNRNPL	P14866	1	569	579			U; rest	3								0	0	0	1	0	1	0
NQDATVYVGGLDEK	ENSG00000143368	SF3B4	Q15427	1	10	23			U; rest	1	PF00076	IPR000504	RNA recognition motif domain	14	85	0	10	1	1	1	0	0	0	0
NQGGYGGSSSSSSYGSGR	ENSG00000135486	HNRNPA1	P09651	1	353	370			U; rest	3						315	372	0	0	1	1	1	0	0
NRPAPYSRPK	ENSG00000183684	ALYREF	Q86V81	1	72	81			U; rest	1						0	90	0	0	1	1	1	0	0
NYGFVHIEDK	ENSG00000173933	RBM4	Q9BWF3	1	36	45			U; cyclicrest,U; rest	6	PF00076	IPR000504	RNA recognition motif domain	3	64			1	1	0	0	0	0	0
NYQQNYQNSESGEK	ENSG00000065978	YBX1	P67809	1	157	170			U; rest	8						118	324	0	0	1	1	1	0	0
PASPATETVPAFSER	ENSG00000197157	SND1	Q7KZF4	1	424	438			U; rest	2	PF00565	IPR016071	Staphylococcal nuclease (SNase-like); OB-fold	367	495	427	432	1	0	1	1	0	0	1
PGAHVTVK	ENSG00000122566	HNRNPA2B1	P22626	1	105	112			U; rest	3						95	105	0	0	1	1	1	0	0
PPVTLRLVVPASQCGSLIGK	ENSG00000183570	PCBP3	P57721	2	128	147			C; C+rest	1	PF00013	IPR004088	K Homology domain; type 1	98	194	84	129	1	1	1	0	0	0	0
PVNAIIEHVR	ENSG00000197157	SND1	Q7KZF4	1	194	203			U; rest	2								0	0	0	1	0	1	0
QEMQEVQSSR	ENSG00000122566	HNRNPA2B1	P22626	1	191	200			G; G+rest,G; G+cyclicrest,U; rest,G; cyclicrest,G	10						185	235	0	0	1	1	1	0	0
QFAFVHMR	ENSG00000239306	RBM14	Q96PK6	2	36	43			U; cyclicrest	2	PF00076	IPR000504	RNA recognition motif domain	2	60			1	1	0	0	0	0	0
QQEQDPTNLYISNLPLSMDEQELENMLK	ENSG00000153250	RBMS1	P29558	1	135	162			U; rest	1	PF00076	IPR000504	RNA recognition motif domain	142	207	130	138	1	1	1	0	0	0	0
QRLSGNTSRR	ENSG00000179172	HNRNPCL1	O60812	1	146	155			A+cyclicrest; G	1						127	185	0	0	1	1	1	0	0
RCILPFDK	ENSG00000119705	SLIRP	Q9GZT3	1	47	54			U; cyclicrest	1	PF00076	IPR000504	RNA recognition motif domain	21	83			1	1	0	0	0	0	0
RFPPYYMRR	ENSG00000065978	YBX1	P67809	1	192	200			U	1						118	324	0	0	1	1	1	0	0
RGFAFVTFDDHDSVDK	ENSG00000135486	HNRNPA1	P09651	1	146	161			U; rest,A+rest; U	3	PF00076	IPR000504	RNA recognition motif domain	106	167			1	1	0	0	0	0	0
RGFAFVTFDDHDTVDK	ENSG00000170144	HNRNPA3	P51991	1	167	182			U; cyclicrest,U; rest	3	PF00076	IPR000504	RNA recognition motif domain	127	191			1	1	0	0	0	0	0
RGFCFITYTDEEPVK	ENSG00000152795	HNRNPDL	O14979	1	274	288			U; cyclicrest,U; rest	4	PF00076	IPR000504	RNA recognition motif domain	234	294			1	1	0	0	0	0	0
RGFGFVTFDDHDPVDK	ENSG00000122566	HNRNPA2B1	P22626	1	153	168			U; cyclicrest,A+rest; U,A; U+rest	4	PF00076	IPR000504	RNA recognition motif domain	113	173			1	1	0	0	0	0	0
SEEAHAEDSVMDHHFR	ENSG00000142864	SERBP1	Q8NC51	1	330	345			U; cyclicrest,U; rest	24						324	408	0	0	1	1	1	0	0
SEEAHAEDSVMDHHFRK	ENSG00000142864	SERBP1	Q8NC51	1	330	346			U; rest,U; cyclicrest	3						324	408	0	0	1	1	1	0	0
SGFNSK	ENSG00000092199	HNRNPC	G3V4C1	5	158	163			U; rest	1						124	186	0	0	1	1	1	0	0
SGNFGGSR	ENSG00000122566	HNRNPA2B1	P22626	1	318	325			U; rest	1						297	353	0	0	1	1	1	0	0
[truncated: 71 more rows]

## Sheet: Drosophila CAPRI peptides
Panhale et al Supplementary Data 10
Drosophila CAPRI peptides with information about overlaps with Pfam domains.
Legend
CAPRI-peptide	CAPRI peptide sequence.
gene_id	FlyBase gene ID
gene_name	gene name
uniprot_id	Uniprot ID with maximum number of peptides amongst the other uniprot IDs for the same gene
num_gene_hits	Number of gene ids the peptides maps to
XL-peptide_start	Start position of the XL-peptide in the Uniprot sequence
XL-peptide_end	End position of the XL-peptide in the Uniprot sequence
ADJ-peptide_start	Start position of the ADJ-peptide in the Uniprot sequence
ADJ-peptide_end	End position of the ADJ-peptide in the Uniprot sequence
sorted_RNA_PTMs	RNA-PTMs detected for each of the XL-peptides separated by a comma
num_Spectra	total number of spectra identified
pfam_domain_ids	Pfam domain IDs overlapping with the XL-peptide
pfam_interpro_ids	Interpro IDs corresponding to the Pfam domain Id overlapping with the XL-peptide
pfam_domain_names	Pfam domain names overlapping with the XL-peptide
pfam_start	Start position of the Pfam domains in the Uniprot ID
pfam_end	End position of the Pfam domains in the Uniprot IDs
disorder_start	If overlapping with disordered regions, start position of the disordered region in the Uniprot ID
disorder_end	If overlapping with disordered regions, end position of the disordered region in the Uniprot ID
overlap_with_pfam	1: If the ADJ-peptide overlaps with Pfam domains, 0: If there is no overlap
overlap_with_RBD_pfam	1: If the ADJ-peptide overlaps with RBD Pfam domains, 0: If there is no overlap
overlap_with_disorder	1: If the ADJ-peptide overlaps with disordered regions, 0: If there is no overlap
novel	1: If the CAPRI-peptide does not overlap with RBD Pfam domains, 0: If CAPRI-peptide overlaps with RBD Pfam domains
novel_IDR	1: If the Novel CAPRI-peptide overlaps with disordered regions but not with Pfam domains, 0: all other cases
novel_globular	1: If the Novel CAPRI-peptide does not overlap with a disordered regions, 0: all other cases
novel_pfam	1: If the Novel CAPRI-peptide overlaps with Pfam domain, 0: all other cases
CAPRI-peptide	gene_id	gene_name	uniprot_id	num_gene_hits	XL-peptide_start	XL-peptide_end	ADJ-peptide_start	ADJ-peptide_end	sorted_RNA_PTMs	num_Spectra	pfam_domain_ids	pfam_interpro_ids	pfam_domain_names	pfam_start	pfam_end	disorder_start	disorder_end	overlap_with_pfam	overlap_with_RBD_pfam	overlap_with_disorder	novel	novel_IDR	novel_globular	novel_pfam
ATTRLDTHPCVITVEEMAAARHFIRTQSHQVPEQNRFALLQPELEINPK	FBgn0026761	Trap1	A1Z6L9	1			585	634			PF00183	IPR001404	Heat shock protein Hsp90 family	277	688			1	0	0	1	0	1	1
LEAYLRNHFWGVDEEPLQYQYLMHLREVVEMSTVCLMGHERRQSLHLIQSLAAQVLFNK	FBgn0050497	CG30497	A1Z743	1			678	737			PF07984	IPR012937	FAM46 family	399	729	736	807	1	0	1	1	0	0	1
PQRQQIFLQSLPRDSSNYRSNSFRNSIDINSNSSNMSSK	FBgn0050497	CG30497	A1Z743	1			82	121								0	141	0	0	1	1	1	0	0
GPGCGFWAPGWRVWLFFMRGITPLLERWLGNLLSRQFEGRHSK	FBgn0033688	Prp8	A1Z8U0	1			683	726			PF08083	IPR012592	PROCN domain	455	861	722	728	1	0	1	1	0	0	1
HLIYYRFNTGPVGK	FBgn0033688	Prp8	A1Z8U0	1			669	683			PF08083	IPR012592	PROCN domain	455	861			1	0	0	1	0	1	1
IDLTLLNRLLRLIVDHNIADYMTAK	FBgn0033688	Prp8	A1Z8U0	1			1047	1072			PF10598	IPR019582	RNA recognition motif; spliceosomal PrP8	1045	1136			1	1	0	0	0	0	0
ISLIQIFRAHLWQK	FBgn0033688	Prp8	A1Z8U0	1			1630	1644			PF10596	IPR019580	Pre-mRNA-processing-splicing factor 8; U6-snRNA-binding	1501	1660			1	1	0	0	0	0	0
LIIDSHVQYRLNNVDAFQLADGLQYIFAHVGQLTGMYRYK	FBgn0033688	Prp8	A1Z8U0	1			615	655			PF08083	IPR012592	PROCN domain	455	861			1	0	0	1	0	1	1
LTNAQRSGLNQIPNRRFTLWWSPTINRANVYVGFQVQLDLTGIFMHGK	FBgn0033688	Prp8	A1Z8U0	1			1577	1625			PF10596	IPR019580	Pre-mRNA-processing-splicing factor 8; U6-snRNA-binding	1501	1660			1	1	0	0	0	0	0
ESIYYRNYLALLCQTESTEDFMLSYDLLVPNIYIPEPGIMEEILRAIEINGAVEYVPRLWSDMVVFDHTHRESLLLYVLRILVDNK	FBgn0033816	CG4679	A1Z9A8	1			422	508										0	0	0	1	0	1	0
ESIYYRNYLALLCQTESTEDFMLSYDLLVPNIYIPEPGIMEEILRAIEINGAVEYVPRLWSDMVVFDHTHRESLLLYVLRILVDNKPNPDSPAQAQLPEQGAK	FBgn0033816	CG4679	A1Z9A8	1			422	525								509	521	0	0	1	1	1	0	0
NYDLVGDSFK	FBgn0033816	CG4679	A1Z9A8	1			412	422										0	0	0	1	0	1	0
PTTSSTFAPVVQETHRIMPEPTNNNYHHNRRHYRGGRRHHHHHQHGHHHRAERERGEQNAAAAPANAGGSTSNAVNTNSK	FBgn0033884	CG13344	A1Z9I6	1			281	361								247	374	0	0	1	1	1	0	0
APQSQPRPLTRIFSANCDRRIDNIDDLLLEYSNMYTVHFYPAVQAVHQYRIVICTLSLAGK	FBgn0033889	CG6701	A1Z9K0	1			686	747										0	0	0	1	0	1	0
CYQVEEDGSYNASVQTRLIRNFRSHPEIVSLYNNMYYEGHLRTEAPMEIVCRFHNWFYLPNATFPIMFHSVFGTTMNTK	FBgn0033889	CG6701	A1Z9K0	1			824	903										0	0	0	1	0	1	0
DFDSILRWARNVDGMVGSLDK	FBgn0033889	CG6701	A1Z9K0	1			503	524										0	0	0	1	0	1	0
HEDAQMCLASFDNQYQNYCERGREITQENLTGTLRTLLQVEDIERLQHYLSLK	FBgn0033889	CG6701	A1Z9K0	1			385	438										0	0	0	1	0	1	0
LGFLNNERRLNVLLSRPISLLILIGNPRTLSQNSDFQHIIEMCRNRK	FBgn0033889	CG6701	A1Z9K0	1			991	1038								972	1005	0	0	1	1	1	0	0
LSSQGATNIGSLLHRTNFLINTPRGNPNYRIK	FBgn0033889	CG6701	A1Z9K0	1			103	135										0	0	0	1	0	1	0
MLENNNNVLELALK	FBgn0033889	CG6701	A1Z9K0	1			489	503										0	0	0	1	0	1	0
PTVPWERELMGSFLLEMARLQVISAQTEWYVDK	FBgn0033889	CG6701	A1Z9K0	1			47	80								78	92	0	0	1	1	1	0	0
QLGPVLQSQRANEWGLGLTLFERLLQRK	FBgn0033889	CG6701	A1Z9K0	1			796	824										0	0	0	1	0	1	0
QPRVYFARILGVSTQRVNITCERQLPDNTTYTLIFRPLRAVMRYQYRALQQLSFTRHSDVQRILFPGEIPNTPLASGVLQLNNK	FBgn0033889	CG6701	A1Z9K0	1			524	608								604	609	0	0	1	1	1	0	0
TTRSSAYNHIPSGNFRFENVRPTPEEVRRFNGANDQRRARPFREPHGNWSNFGWSPPPRDPTPPRRNK	FBgn0033889	CG6701	A1Z9K0	1			1258	1326										0	0	0	1	0	1	0
RVAEEYGCRLGQEVGYTIRFEDCTSPETIIK	FBgn0086895	pea	A1Z9L3	1			649	680										0	0	0	1	0	1	0
RWEGLVHISQLRAEGRVTDVTEVVTRNQTVK	FBgn0086895	pea	A1Z9L3	1			309	340			PF00575	IPR003029	S1 domain	281	354			1	1	0	0	0	0	0
LQSFLLDLDERFAEYLGPEEFCLYNMCNNHFFYDRTPFEQFLAGTSSDRLVIVTDPPFGCRTELISHTLRSLRK	FBgn0033948	CG12863	A1Z9S8	1			149	223			PF10237	IPR019369	Protein-lysine N-methyltransferase Efm5	105	281			1	0	0	1	0	1	1
EGYELISGALNLLNNVFGALHQENGSCLRMLARLSYLLGDAQDALAIQQRAVIMSERVNGMDHPSTILEYTHLSLYSFANGHVGMSLK	FBgn0034087	clu	A1ZAB5	1			1120	1208			PF13374	IPR011990	Tetratricopeptide-like helical domain	1145	1184			1	0	0	1	0	1	1
SNLDYSRFPVLQESDIEETFMRGSGPGGQAVNK	FBgn0050100	CG42372-RA	A1ZAD7	1			19	52			PF00472	IPR000352	Peptide chain release factor class I/class II	29	127	39	49	1	1	1	0	0	0	0
INMELNVISRK	FBgn0014870	Psi	A1ZAK8	1			494	505								495	593	0	0	1	1	1	0	0
LINQQSGAHTEMDRNASNPPNEK	FBgn0014870	Psi	A1ZAK8	1			450	473			PF00013	IPR004088	K Homology domain; type 1	428	493	454	484	1	1	1	0	0	0	0
LQFIQGK	FBgn0014870	Psi	A1ZAK8	1			348	355			PF00013	IPR004088	K Homology domain; type 1	317	380			1	1	0	0	0	0	0
NDEMGDRRCVIQGTRQQVDDAK	FBgn0014870	Psi	A1ZAK8	1			355	377			PF00013	IPR004088	K Homology domain; type 1	317	380	369	372	1	1	1	0	0	0	0
RSLGSPEYANNSSNMSSGSGGGGGGGGGPGGASITQAIAQAAAVAARLAASAGTSCEEQIRLPESVAGAFMGRSSNDTITHIQAESGVK	FBgn0014870	Psi	A1ZAK8	1			66	155			PF00013	IPR004088	K Homology domain; type 1	123	183	0	125	1	1	1	0	0	0	0
RTIDGLIENVMQRNGMNRNGNGGGGGPGGDSGNSNYGYGYGVNHAQGGREEITFLVPASK	FBgn0014870	Psi	A1ZAK8	1			377	437			PF00013	IPR004088	K Homology domain; type 1	317	493	387	417	1	1	1	0	0	0	0
DLLPTVLQRLTK	FBgn0023172	RhoGEF2	A1ZAN6	1			1678	1690			PF00621	IPR000219	Dbl homology (DH) domain	1541	1731			1	0	0	1	0	1	1
VTVRLLPENTTEAEAIQRAVESSK	FBgn0023172	RhoGEF2	A1ZAN6	1			1700	1724			PF00621	IPR000219	Dbl homology (DH) domain	1541	1731			1	0	0	1	0	1	1
CIYGLLLNYIQSTPELRNVLTPQFMVGRNNISPDFESVLERK	FBgn0034246	Dcr-2	A1ZAW0	1			399	441			PF00271	IPR001650	Helicase; C-terminal	435	495			1	1	0	0	0	0	0
DAEIDVPLVLAK	FBgn0034258	eIF3-S8	A1ZAX1	1			299	311			PF05470	IPR008905	Eukaryotic translation initiation factor 3 subunit C; N-terminal domain	24	671			1	1	0	0	0	0	0
DDTDRIRTRAILAHIYHHAMHDNWFQARDLVLMSHLQDNIDAADPATRILYNRMMANLGLCAFRQGNVK	FBgn0034258	eIF3-S8	A1ZAX1	1			524	593			PF05470	IPR008905	Eukaryotic translation initiation factor 3 subunit C; N-terminal domain	24	671			1	1	0	0	0	0	0
ECDPHSNDYVSRLK	FBgn0034258	eIF3-S8	A1ZAX1	1			437	451			PF05470	IPR008905	Eukaryotic translation initiation factor 3 subunit C; N-terminal domain	24	671			1	1	0	0	0	0	0
ECDPHSNDYVSRLKDEVNVVK	FBgn0034258	eIF3-S8	A1ZAX1	1			437	458			PF05470	IPR008905	Eukaryotic translation initiation factor 3 subunit C; N-terminal domain	24	671			1	1	0	0	0	0	0
ELLAQGLLPQRQHERSAEQEK	FBgn0034258	eIF3-S8	A1ZAX1	1			609	630			PF05470	IPR008905	Eukaryotic translation initiation factor 3 subunit C; N-terminal domain	24	671	614	633	1	1	1	0	0	0	0
FDPEVLK	FBgn0034258	eIF3-S8	A1ZAX1	1			490	497			PF05470	IPR008905	Eukaryotic translation initiation factor 3 subunit C; N-terminal domain	24	671			1	1	0	0	0	0	0
LLEIMSARGK	FBgn0034258	eIF3-S8	A1ZAX1	1			311	321			PF05470	IPR008905	Eukaryotic translation initiation factor 3 subunit C; N-terminal domain	24	671			1	1	0	0	0	0	0
MIINEELMASLDDPSETVGMHRSEPSRLQALAMQFVDK	FBgn0034258	eIF3-S8	A1ZAX1	1			790	828			PF01399	IPR000717	Proteasome component (PCI) domain	678	811	803	813	1	0	1	1	0	0	1
NNQDRQQQQQQQVQTIDEE	FBgn0034258	eIF3-S8	A1ZAX1	1			891	910								843	910	0	0	1	1	1	0	0
QGNFFQRGNMGNRGDRGYNRNQNNQGGNWLGQRRDRNNRNRNQRGHHK	FBgn0034258	eIF3-S8	A1ZAX1	1			843	891								843	910	0	0	1	1	1	0	0
RTDRRLQIDLLFELRDISDQHNLGTAVSVK	FBgn0034258	eIF3-S8	A1ZAX1	1			322	352			PF05470	IPR008905	Eukaryotic translation initiation factor 3 subunit C; N-terminal domain	24	671			1	1	0	0	0	0	0
TFYQQLRSSERQSLVGPPESMREHVVAAAK	FBgn0034258	eIF3-S8	A1ZAX1	1			678	708			PF01399	IPR000717	Proteasome component (PCI) domain	678	811	685	697	1	0	1	1	0	0	1
TRASTIIGLCVNIACLLANLLFPYMPTTARTLFGQLNAK	FBgn0034401	CG15100	A1ZBE9	1			727	766										0	0	0	1	0	1	0
KRLQAEEIQK	FBgn0034451	TBCB	A1ZBM2	1			143	153								133	145	0	0	1	1	1	0	0
ATVSVDDSQGPERTIQISADIESTLEIITEMLK	FBgn0267791	HnRNP-K	A1ZBW0	1			59	92			PF00013	IPR004088	K Homology domain; type 1	29	83	60	69	1	1	1	0	0	0	0
GAIHNYDPMNFDRVYADEYGGYGTGSGSTRPSQRGNNRNGGGAGGVAGGAAGGNGGGFNAGGARGNAGGRGGADRFGGAAGGAVAGAGMGQRDNPFINPWANGGGGDVDGFGNNAGGAGGFAGNSFGGGAGGPFGGGSFGNNGFGGGPSDFGGNSGNFGQAQGTNSLPSLGSFSQNQGGTSSLPSLGSFGQNPGGPGGLGNGLSGGANGGVGTLGGANGAGGFNAVGGANGGPNGSPNAATNVPQGHDPNNSTQVTIPK	FBgn0267791	HnRNP-K	A1ZBW0	1			176	435			PF00013	IPR004088	K Homology domain; type 1	428	491	196	433	1	1	1	0	0	0	0
GGGRIRRIRNESSAYITIDEPLPNSNDRIITISGTPK	FBgn0267791	HnRNP-K	A1ZBW0	1			444	481			PF00013	IPR004088	K Homology domain; type 1	428	491	462	466	1	1	1	0	0	0	0
QSQVIEAVREVITLTRDTPIK	FBgn0267791	HnRNP-K	A1ZBW0	1			155	176			PF00013	IPR004088	K Homology domain; type 1	103	166			1	1	0	0	0	0	0
RNRRNEETVRILIPSSIAGAVIGK	FBgn0267791	HnRNP-K	A1ZBW0	1			22	46			PF00013	IPR004088	K Homology domain; type 1	29	83	0	31	1	1	1	0	0	0	0
VFSNVAPQSTDRVVQTVGK	FBgn0267791	HnRNP-K	A1ZBW0	1			136	155			PF00013	IPR004088	K Homology domain; type 1	103	166			1	1	0	0	0	0	0
YFEERDEDFDVRLLIHQSLAGCVIGK	FBgn0267791	HnRNP-K	A1ZBW0	1			92	118			PF00013	IPR004088	K Homology domain; type 1	103	166			1	1	0	0	0	0	0
EIRQTTGCSIQVASEMLPNSTERAVTLSGSAEQITQCIYQICLVMLESPPRGATIPYRPK	FBgn0262737	mub	A4IJ59	1			126	186			PF00013	IPR004088	K Homology domain; type 1	104	167	179	184	1	1	1	0	0	0	0
GHYATSRFRQHQTETGGEAEK	FBgn0262737	mub	A4IJ59	1			528	549								503	557	0	0	1	1	1	0	0
IAEIRQISGAMIRISNCEEREGGNTDRTITISGNPDSVALAQYLINMSVELQK	FBgn0262737	mub	A4IJ59	1			307	360			PF00013	IPR004088	K Homology domain; type 1	288	353	324	337	1	1	1	0	0	0	0
INISDGSCPERIVTVSGTTNAIFSAFTLITK	FBgn0262737	mub	A4IJ59	1			56	87			PF00013	IPR004088	K Homology domain; type 1	24	85			1	1	0	0	0	0	0
NPLASLAALGLAGMNPASTGGINHTGELSASAARCQTDFQSNLGSAPAALAALAGSQLRTANPANRAQQQQHEMTVSNDLIGCIIGK	FBgn0262737	mub	A4IJ59	1			216	303			PF00013	IPR004088	K Homology domain; type 1	288	353	235	289	1	1	1	0	0	0	0
PQVTGPVILANGQAFTIQGNYAVPTQEVAK	FBgn0262737	mub	A4IJ59	1			186	216										0	0	0	1	0	1	0
TQIPIRLIVPASQCGSLIGK	FBgn0262737	mub	A4IJ59	1			100	120			PF00013	IPR004088	K Homology domain; type 1	104	167			1	1	0	0	0	0	0
VLGTEELYAYLDK	FBgn0264492	CkIIalpha	A4V2B8	1			245	258			PF00069	IPR000719	Protein kinase domain	36	322			1	0	0	1	0	1	1
DMYEDELIPLFENCGIIWDLRLMMDPMTGTNRGYAFVTFTNREAAVNAVRQLDNHEIK	FBgn0038826	Syp	A4V364	1			173	231			PF00076	IPR000504	RNA recognition motif domain	165	231			1	1	0	0	0	0	0
DMYEDELIPLFENCGIIWDLRLMMDPMTGTNRGYAFVTFTNREAAVNAVRQLDNHEIKPGK	FBgn0038826	Syp	A4V364	1			173	234			PF00076	IPR000504	RNA recognition motif domain	165	231			1	1	0	0	0	0	0
EEILRARERRMMQMMQARPGIVGNLSPTHPSIMSLTPMRPGARMPLRTPIPREYVVGK	FBgn0038826	Syp	A4V364	1			417	475								403	490	0	0	1	1	1	0	0
INISVPNLRLFVGNIPK	FBgn0038826	Syp	A4V364	1			237	254			PF00076	IPR000504	RNA recognition motif domain	246	309			1	1	0	0	0	0	0
VLYVRNLTQDVSEDK	FBgn0038826	Syp	A4V364	1			340	355			PF00076	IPR000504	RNA recognition motif domain	341	403			1	1	0	0	0	0	0
AGGGNQGNYGGNNQGFNNGGNNRRY	FBgn0001215	Hrb98DE	A4V3J6	1			336	361								184	361	0	0	1	1	1	0	0
DDHDEQSIRDYFQHFGNIVDINIVIDK	FBgn0001215	Hrb98DE	A4V3J6	1			126	153			PF00076	IPR000504	RNA recognition motif domain	119	181			1	1	0	0	0	0	0
LFIGGLDYRTTDENLK	FBgn0001215	Hrb98DE	A4V3J6	1			28	44			PF00076	IPR000504	RNA recognition motif domain	28	95			1	1	0	0	0	0	0
QNDQQGGGGGRGGPGGRAGGNRGNMGGGNYGNQNGGGNWNNGGNNWGNNRGGNDNWGNNSFGGGGGGGGGYGGGNNSWGNNNPWDNGNGGGNFGGGGNNWNNGGNDFGGYQQNYGGGPQRGGGNFNNNRMQPYQGGGGFK	FBgn0001215	Hrb98DE	A4V3J6	1			196	336								184	361	0	0	1	1	1	0	0
RAVPRQDIDSPNAGATVK	FBgn0001215	Hrb98DE	A4V3J6	1			100	118								82	112	0	0	1	1	1	0	0
WGNIVDVVVMK	FBgn0001215	Hrb98DE	A4V3J6	2			49	60			PF00076	IPR000504	RNA recognition motif domain	28	95			1	1	0	0	0	0	0
PLCVESFQEFPPLGRFAVRDMRQTVAVGVIK	FBgn0000557	Ef1alpha100E	A4V3Q6	2			408	439			PF03143	IPR004160	Translation elongation factor EFTu/EF1A; C-terminal	335	441			1	0	0	1	0	1	1
ALSALLNARSFLFIIDLACLASRREYLK	FBgn0085436	Not1	A8DY81	1			642	670			PF16418	IPR032194	CCR4-NOT transcription complex subunit 1; HEAT repeat	575	731			1	0	0	1	0	1	1
CFFDIREEVRYNVEAARALITSHFVNLNQFDGMLRDCMDNGNNYVAISFGIALLERLIMDDRVINIVSDNEFMATVELLGRLTQHRHRYPECIVNAIDTLWSGNFNSSSDYSPFNGNDRYLSGASHYIHSGMHHVRSCDTDDPPGLQEK	FBgn0085436	Not1	A8DY81	1			1823	1972								1958	1966	0	0	1	1	1	0	0
DHEMRGVSFQQVGYHRFFMMLFMELCTADVILESLMHSIVSAFAYTYHLLNPSVAPGFCFAWLELISHRVFLGRILVQIPGQK	FBgn0085436	Not1	A8DY81	1			2094	2177			PF04054	IPR007196	CCR4-Not complex component; Not1; C-terminal	2116	2476			1	0	0	1	0	1	1
ESSNRREQEVFLCMLRNLFEEYRFFCQYPEK	FBgn0085436	Not1	A8DY81	1			945	976			PF16417	IPR032193	CCR4-NOT transcription complex subunit 1; TTP binding domain	883	1072			1	0	0	1	0	1	1
EVEDEVNSYFQRIYNHQPNPTLSIDEVLDILQRFK	FBgn0085436	Not1	A8DY81	1			910	945			PF16417	IPR032193	CCR4-NOT transcription complex subunit 1; TTP binding domain	883	1072			1	0	0	1	0	1	1
FPAQNCPDVLFLALLNTSPPMTPLRQDLFNQLIPTFLGNHPNSNVILASAWSSNNFQLRSNIMNAMSEWYLRGNEFDQVK	FBgn0085436	Not1	A8DY81	1			550	630			PF16418	IPR032194	CCR4-NOT transcription complex subunit 1; HEAT repeat	575	731			1	0	0	1	0	1	1
GTLRVLLVLLHDFPEFLCDYHFGFCDTIPPNCVQMRNIILSAFPRNMRLPDPFTPNLK	FBgn0085436	Not1	A8DY81	1			2211	2269			PF04054	IPR007196	CCR4-Not complex component; Not1; C-terminal	2116	2476	2259	2261	1	0	1	1	0	0	1
IFQWIDAFVHLIAMLVRHSGEAGNPTTK	FBgn0085436	Not1	A8DY81	1			2049	2077								2073	2074	0	0	1	1	1	0	0
INLLNK	FBgn0085436	Not1	A8DY81	1			2077	2083										0	0	0	1	0	1	0
PVQLLYK	FBgn0085436	Not1	A8DY81	1			2204	2211			PF04054	IPR007196	CCR4-Not complex component; Not1; C-terminal	2116	2476			1	0	0	1	0	1	1
TDDLITRFFRQATHICTDVVYRMFAEPSLPINQAK	FBgn0085436	Not1	A8DY81	1			2012	2047										0	0	0	1	0	1	0
VLGIVLGTLIK	FBgn0085436	Not1	A8DY81	1			2083	2094										0	0	0	1	0	1	0
YLAPFLRNTELGK	FBgn0085436	Not1	A8DY81	1			2191	2204			PF04054	IPR007196	CCR4-Not complex component; Not1; C-terminal	2116	2476			1	0	0	1	0	1	1
YLAPFLRNTELGKPVQLLYK	FBgn0085436	Not1	A8DY81	1			2191	2211			PF04054	IPR007196	CCR4-Not complex component; Not1; C-terminal	2116	2476			1	0	0	1	0	1	1
AEDELAREK	FBgn0085444	mute	A8DYH1	1			81	90										0	0	0	1	0	1	0
GASIAEAAGAPSVGVPPPNLIFGIDTTQPPPVGPVGPVGPPPGPGAPPPGLMGMVRGQFPMAPPMGINMPPPIMMPPTNMPPPMMMPTTNMPPPMMMPPTMMPPGFPGIGGPPHPMALPPGAPFPPPGAVPPPIPSGGQISNSGNVSDDQMDIEMDLEDAPPLPPQQQANFNPSPSNVDLSPAAMANEMFQQRDRERDRDNRDRSRGPGNSRWGGRDDVVEAAERWRAENGGGGGGPGSGLGPNAAFNEARARLNLNPIEHGMPRPDFMDFDNRGGPGGPRGMGPRGNHNGGGPGGDFFPPNMNHNRFNQPTSLMQMRIPPPASFNQRMGGPAGNGGNGVGPMFMRNQGGGPGGAGPSGGGPGGAGTGGGGPGGRQQGPGFFNPRNPFNDNQRGRGGQS…	FBgn0034598	CG4266	A8DYK5	1			629	1061								603	1306	0	0	1	1	1	0	0
RRGGPGGPGGNRFRGERGGEMMDDRRGNNSRGGRGGPREDRERPGFGNRRGSRDDSNRHSISSTDEGNK	FBgn0034598	CG4266	A8DYK5	1			1061	1130								886	1306	0	0	1	1	1	0	0
AQSSVGSSNVNTGPLYRGSEQQTSATFSQTTRSVAPVAVFIEASETDLK	FBgn0023213	eIF4G	A8DZ29	1			1511	1560								1401	1543	0	0	1	1	1	0	0
FCIPVLQRYIDSNEDHQLECLYTLQLLVHGLEHPRGLLSELIGELYDAFVIQK	FBgn0023213	eIF4G	A8DZ29	1			1830	1883										0	0	0	1	0	1	0
GSMERDRYDRGMHSRTGSSQGSRENSSSRGGQQGRTLLSSSVQK	FBgn0023213	eIF4G	A8DZ29	1			1448	1492								1401	1543	0	0	1	1	1	0	0
ILTISDLWNNNLK	FBgn0023213	eIF4G	A8DZ29	1			1674	1687			PF02847	IPR003891	Initiation factor eIF-4 gamma; MA3	1561	1677			1	0	0	1	0	1	1
IRRRSGGTVRFIGELFK	FBgn0023213	eIF4G	A8DZ29	2			1141	1158			PF02854	IPR003890	MIF4G-like; type 3	1003	1252			1	1	0	0	0	0	0
ISMLTGK	FBgn0023213	eIF4G	A8DZ29	1			1158	1165			PF02854	IPR003890	MIF4G-like; type 3	1003	1252			1	1	0	0	0	0	0
LESETFQK	FBgn0023213	eIF4G	A8DZ29	1			1822	1830										0	0	0	1	0	1	0
LLTTVGAK	FBgn0023213	eIF4G	A8DZ29	1			1188	1196			PF02854	IPR003890	MIF4G-like; type 3	1003	1252			1	1	0	0	0	0	0
LTPERFDTLVEEIIK	FBgn0023213	eIF4G	A8DZ29	1			1012	1027			PF02854	IPR003890	MIF4G-like; type 3	1003	1252			1	1	0	0	0	0	0
NVSESIVAPITDETDDAGSTPISRATEESMPPNQTHPNLLISDSSK	FBgn0023213	eIF4G	A8DZ29	1			601	647								460	690	0	0	1	1	1	0	0
QYRRYLSIAVSQLIQQNYISADHLRLAYNEFTVYANDLIVDIPELWLYILQFAGPLIVK	FBgn0023213	eIF4G	A8DZ29	1			1614	1673			PF02847	IPR003891	Initiation factor eIF-4 gamma; MA3	1561	1677			1	0	0	1	0	1	1
RDDRGNSRYGESRSSSAYGGSHSQRGDNGNLRHQQQNNVGGNVSGGAGHSNGNNDENTWHVQTSK	FBgn0023213	eIF4G	A8DZ29	1			1298	1363								1246	1377	0	0	1	1	1	0	0
SNTDNEFSDQVTSTNTPATVLSEGPIRIPQQESVGLNNLTSTSSQGSESRTNAPYIPIETTPISRTDVGPTPIVSAMTDAPSVEILPTPQRGRSK	FBgn0023213	eIF4G	A8DZ29	1			498	593								460	690	0	0	1	1	1	0	0
YDFNNSSLLSNNSYPASTAEYVSTGNNNSGNTRSNPQSGGIFRGPPSTPNAPRGASGGATRHVHVQPMYSQPLHQNMVLQQYTQYNPRQQTFPASHLQYAPAPMPYYQYQYVPTLQQQPPHTRSAVTVNTNVNVGNNLQPVQSGPNGPLPVPGASSSQIQLLTSTVQPGASTVMGVGGPGSTMGQVGVPPMVGVGVMTTSVQPQPVQVQPASRRRHQHRLQIIDPTTK	FBgn0023213	eIF4G	A8DZ29	1			259	487								262	690	0	0	1	1	1	0	0
YDFNNSSLLSNNSYPASTAEYVSTGNNNSGNTRSNPQSGGIFRGPPSTPNAPRGASGGATRHVHVQPMYSQPLHQNMVLQQYTQYNPRQQTFPASHLQYAPAPMPYYQYQYVPTLQQQPPHTRSAVTVNTNVNVGNNLQPVQSGPNGPLPVPGASSSQIQLLTSTVQPGASTVMGVGGPGSTMGQVGVPPMVGVGVMTTSVQPQPVQVQPASRRRHQHRLQIIDPTTKK	FBgn0023213	eIF4G	A8DZ29	1			259	488								262	690	0	0	1	1	1	0	0
MYNGIGLTTPRGSGTNGHVQRNWACVRPGK	FBgn0035253	CG7971	A8JNI2	1			0	30								0	62	0	0	1	1	1	0	0
VSTATVAAAESAARRSRSRERRSRSK	FBgn0035253	CG7971	A8JNI2	1			1488	1514								1491	1621	0	0	1	1	1	0	0
DLIDFVQENSRGCEYRFPPASSYNRMLIHRTAAFFGMEHNVDTETQQCVIVAVAK	FBgn0004875	enc	A8JNJ9	1			452	507			PF01424	IPR001374	R3H domain	446	503			1	1	0	0	0	0	0
NTRIPEIRFQSLVRDDARK	FBgn0004875	enc	A8JNJ9	1			507	526			PF12752	IPR024771	SUZ domain	524	574			1	0	0	1	0	1	1
PPVRLNAGAASFRSQK	FBgn0004875	enc	A8JNJ9	1			1686	1702								1448	1772	0	0	1	1	1	0	0
TPLLNSNNEPTPRASPSSVSLGGASSSGGANSYPHRGPPPHTMGVK	FBgn0004875	enc	A8JNJ9	1			1608	1654								1448	1772	0	0	1	1	1	0	0
VALEEPILLQPDPHSEIPCSDSSRSFQPAVHAINENCQEPQDPYYPYPPRSTRQREVDPLANFDLNRFDREAIHRGPAGRRRNVSIRTCVDYDYEPGYLAPSSPPGNRHPPAPSGYSPAYPPSYEPNPAGCPAASLPRTRPPTASLQRPYYHRTHPGLQENTEFDYVK	FBgn0085306	CG34277	A8JQT7	1			139	307								147	308	0	0	1	1	1	0	0
EIVEAQGTDSESRARNRRMFGSLLGTLQK	FBgn0037737	Pnn	A8JQW3	1			116	145			PF04696	IPR006786	Pinin/SDK/MemA protein	126	250	34	131	1	0	1	1	0	0	1
QSLVILNENIRRIAGRVPK	FBgn0037737	Pnn	A8JQW3	1			21	40								20	131	0	0	1	1	1	0	0
IIRNTNTLFVEVLLRRIPFGRAYAIRRDREGQCLGLIRDGNTSTIVDVVPNSLAARHGLPPK	FBgn0051342	CG31342-RB	A8JQY9	1			861	923								919	921	0	0	1	1	1	0	0
TEPTNSNAQDAADESTVSSSSIRTSCRFGIRCYRRNPAHRSAEAHPGDQDYRRPNFPAPPLGTPACPFGNACYRRNPVHFQDYSHPADFNSAQNIRNRLRQRRAQRQNDDDSGTDEEDEPFGGDNDRDADYRPGADINEDEDDELEFDSQPISGDDYD	FBgn0026737	CG6171	A8JR14	1			97	255			PF10283	IPR019406	Zinc finger; C2H2; APLF-like	121	185	0	255	1	1	1	0	0	0	0
IRQEPPPK	FBgn0030844	ppk23	A8JV41	1			498	506										0	0	0	1	0	1	0
GYRYSQTIGGSRRAAWK	FBgn0028697	RpL15	A8Y560	1			176	193			PF00827	IPR000439	Ribosomal protein L15e	1	190	161	204	1	1	1	0	0	0	0
PYRGLQSIAEERVGRRLGGLRVLNSYWIAQDASYK	FBgn0028697	RpL15	A8Y560	1			93	128			PF00827	IPR000439	Ribosomal protein L15e	1	190			1	1	0	0	0	0	0
QGFVIYRIRVRRGGRK	FBgn0028697	RpL15	A8Y560	1			56	72			PF00827	IPR000439	Ribosomal protein L15e	1	190	69	88	1	1	1	0	0	0	0
SHGVNQLK	FBgn0028697	RpL15	A8Y560	1			85	93			PF00827	IPR000439	Ribosomal protein L15e	1	190	69	88	1	1	1	0	0	0	0
SVAVCDEEWRRLVAASDSRLLTSTGLPGLAAQIRAPAAAPLGAPLILNPRMTVPTTAASILSAQAAPTAAFDQTGHGMIFAPYDYANYAALAGNPLLTEYADHSVGAIK	FBgn0264491	how	B3DNL7	1			265	374										0	0	0	1	0	1	0
SYNAGMLTALSNRIGDVALLLSIAWMLNYGSWNYIFYLEIMQNEFEMLMIGSLVMLAAMTK	FBgn0013684	ND5	B6E0R2	1			130	191			PF00361	IPR001750	NADH:quinone oxidoreductase/Mrp antiporter; membrane subunit	101	385			1	0	0	1	0	1	1
ARWDAPSDSGGAEILCYHLELSAAGPAFERIYSGAETEAMCERLQPGTTYALRACCEGPAGQSPYSDIGHVTTEAVPPSAPPPPHCSDPPSPYAALLK	FBgn0259735	CG42389	B7YZW3	1			1239	1337			PF00041	IPR003961	Fibronectin type III	1317	1403	1215	1336	1	0	1	1	0	0	1
EPPSSEFHNCYQGPQTCAELRNLSPYTRYHFRIQASNSAGTGNSSDVISVCTPAAVPGAPQMQGYEFTAQEVTLNWTQPAAHGSPICSYNIEYGERTIATPDACTRYTVSGLMPETGYK	FBgn0259735	CG42389	B7YZW3	1			1468	1587			PF00041	IPR003961	Fibronectin type III	1417	1602	1434	1513	1	0	1	1	0	0	1
FTIDNLAAGTCYQFRVCPVRIAAGGELLYGQPSSPLRYQVPSELDPSSATCHHHLHGSTATPAMASSQRSSRK	FBgn0259735	CG42389	B7YZW3	1			1815	1888								1845	1900	0	0	1	1	1	0	0
GTELQTECLQLRRASSYQFRLRSENEAGFSPWSPEVSYRTLAERPGRPGK	FBgn0259735	CG42389	B7YZW3	1			1176	1226								1207	1242	0	0	1	1	1	0	0
LQERSSYTFRIYAHTDRAGDGDYSEEFVFETSATLPANIK	FBgn0259735	CG42389	B7YZW3	1			1683	1723										0	0	0	1	0	1	0
LQPTTVYSFRLAAVNEAGQSPYSPVASYSTSGNPPPVPK	FBgn0259735	CG42389	B7YZW3	1			1094	1133			PF00041	IPR003961	Fibronectin type III	1031	1117	1113	1140	1	0	1	1	0	0	1
LSAGNGSTNGLHMRSVSASAISGASGVGADPVAIGRLQQELSGFNACADPQHHHHHHHHHHHQPCGGGVGGAGGISGATDSHHQHQHHMHHSHHMHHAHHPHTGMGGSSSNSSSSTAAAISSSLAQAGGLRRIVCK	FBgn0259735	CG42389	B7YZW3	1			1888	2024								1845	2016	0	0	1	1	1	0	0
LTTQPAPPAPPRLECSGAGHNYIK	FBgn0259735	CG42389	B7YZW3	1			1606	1630								1609	1619	0	0	1	1	1	0	0
PEVIDVTSRAAK	FBgn0259735	CG42389	B7YZW3	1			934	946										0	0	0	1	0	1	0
QRESNPPHSPSPRRANELNGHNNNNIPPGVPLPGHLNNHHHAVNHQGRRLPQQHQGQAHQVAQQQQSQARNGNPQHPQRAGSSVGGASSVGTSEDGEDNSSLAGDDEEEYHRENSIIEQISAIEK	FBgn0259735	CG42389	B7YZW3	1			809	934								648	931	0	0	1	1	1	0	0
QRESNPPHSPSPRRANELNGHNNNNIPPGVPLPGHLNNHHHAVNHQGRRLPQQHQGQAHQVAQQQQSQARNGNPQHPQRAGSSVGGASSVGTSEDGEDNSSLAGDDEEEYHRENSIIEQISAIEKPEVIDVTSRAAK	FBgn0259735	CG42389	B7YZW3	1			809	946								648	931	0	0	1	1	1	0	0
QTYFVAQDLTPGGMYETQVRAINRIGAGSWSQWMRFTAAAAAPGVPEELRVLVK	FBgn0259735	CG42389	B7YZW3	1			1372	1426			PF00041	IPR003961	Fibronectin type III	1317	1513			1	0	0	1	0	1	1
VTSLYSNRRRLSDQQK	FBgn0259735	CG42389	B7YZW3	1			2024	2040										0	0	0	1	0	1	0
DVNVVNGGDADSAPTEVVDQAAPVARQSPVFVAAEERK	FBgn0037135	CG7414	B7Z098	1			513	551								439	593	0	0	1	1	1	0	0
DVIIISNARTRGCGFLTNYQRLNVALTRPRRCLVICGNFEDLK	FBgn0035842	CG7504	B7Z0D7	2			1588	1631										0	0	0	1	0	1	0
EGFGFLRCVERQARLFFHFTEVLDTSREIDINDEVEFTVIQEPGLAYNNSRLQAIRIK	FBgn0263352	Unr	B7Z0E2	1			544	602			PF00313	IPR002059	Cold-shock protein; DNA-binding	536	586			1	1	0	0	0	0	0
EIFFHFSEAEGNVELRPGDDVEFTIQTRSVSGSGDPTNPNMLQSK	FBgn0263352	Unr	B7Z0E2	1			367	412			PF00313	IPR002059	Cold-shock protein; DNA-binding	346	395	394	420	1	1	1	0	0	0	0
ENFGFIETLSHDEEVFFHFSNYMGNPNWLELGQEVEYTLARNGNTSVSGNCLPAENVRMLPK	FBgn0263352	Unr	B7Z0E2	1			790	852			PF00313	IPR002059	Cold-shock protein; DNA-binding	783	833			1	1	0	0	0	0	0
GDFTLRHGDWVQFLLATDRRDQLQRATSIALLDETFK	FBgn0263352	Unr	B7Z0E2	1			492	529										0	0	0	1	0	1	0
IAPEVVLSEERVTGTVTTELRTDSANNVLNSSETTGRISYENRGECFFLPYTK	FBgn0263352	Unr	B7Z0E2	1			250	303			PF00313	IPR002059	Cold-shock protein; DNA-binding	187	250	266	284	1	1	1	0	0	0	0
IGDPVEFEMTYDRRTGK	FBgn0263352	Unr	B7Z0E2	1			225	242			PF00313	IPR002059	Cold-shock protein; DNA-binding	187	250			1	1	0	0	0	0	0
IGDPVEFEMTYDRRTGKPIASQVSK	FBgn0263352	Unr	B7Z0E2	1			225	250			PF00313	IPR002059	Cold-shock protein; DNA-binding	187	250			1	1	0	0	0	0	0
LLHSYGFIQCCERQARLFFHFSQFSGNIDHLK	FBgn0263352	Unr	B7Z0E2	1			193	225			PF00313	IPR002059	Cold-shock protein; DNA-binding	187	250			1	1	0	0	0	0	0
MQSASVPPQGREFACNITRLAPGSVIFEDVDSTVYK	FBgn0263352	Unr	B7Z0E2	1			412	448								394	420	0	0	1	1	1	0	0
NSIPQPAVLETTHNGVVARPLRCINPDQQEYAGLIEILDELRTTVISQHEFGITSLVNK	FBgn0263352	Unr	B7Z0E2	1			852	911										0	0	0	1	0	1	0
PIASQVSK	FBgn0263352	Unr	B7Z0E2	1			242	250			PF00313	IPR002059	Cold-shock protein; DNA-binding	187	250			1	1	0	0	0	0	0
REQGTIASLK	FBgn0263352	Unr	B7Z0E2	1			534	544			PF00313	IPR002059	Cold-shock protein; DNA-binding	536	586			1	1	0	0	0	0	0
VSFQIATNQRGNLGACHIRLENPAQPVK	FBgn0263352	Unr	B7Z0E2	1			317	345										0	0	0	1	0	1	0
VYRTGEEIYDNLPCDSYFNMNAIRNLGIPTTFPTIGTFTLDSTTLGLQPQGQGPSPQQQQHQQQQQQQQQQHQQNMHHHQHQQQHMQQQQQQQQHQQQHQQQQHQQQQQHQQQQQQQQQHPTIGMFDANEVNDVIQNPPQIGVFQSNSVLTNGAGSGSSIFGSQSSNSSAAAADPSQTTRETGIIEK	FBgn0263352	Unr	B7Z0E2	1			6	193			PF00313	IPR002059	Cold-shock protein; DNA-binding	187	250	0	188	1	1	1	0	0	0	0
SIGHQWYWSYEYSDFNNIEFDSYMIPTNELMTDGFRLLDVDNRVVLPMNSQIRILVTAADVIHSWTVPALGVK	FBgn0013675	COII	C6KI54	1			98	171			PF00116	IPR002429	Cytochrome c oxidase subunit II C-terminal	94	214			1	0	0	1	0	1	1
AARELLTLDEK	FBgn0010408	RpS9	C6SUW3	1			56	67			PF00163	IPR001912	Ribosomal protein S4/S9; N-terminal	18	64			1	1	0	0	0	0	0
IEDFLERRLQTQVFK	FBgn0010408	RpS9	C6SUW3	1			102	117			PF01479	IPR002942	RNA-binding S4 domain	108	152			1	1	0	0	0	0	0
IIGEYGLRNK	FBgn0010408	RpS9	C6SUW3	1			31	41			PF00163	IPR001912	Ribosomal protein S4/S9; N-terminal	18	64			1	1	0	0	0	0	0
LDYVLGLK	FBgn0010408	RpS9	C6SUW3	1			94	102										0	0	0	1	0	1	0
QVVNIPSFVVRLDSQK	FBgn0010408	RpS9	C6SUW3	1			140	156			PF01479	IPR002942	RNA-binding S4 domain	108	152			1	1	0	0	0	0	0
RLFQGNALLRRLVRIGVLDESRMK	FBgn0010408	RpS9	C6SUW3	1			70	94										0	0	0	1	0	1	0
RLFQGNALLRRLVRIGVLDESRMKLDYVLGLK	FBgn0010408	RpS9	C6SUW3	1			70	102										0	0	0	1	0	1	0
PGTVVVFAPANITTEVK	FBgn0000556	Ef1alpha48D	C6TP87	1			273	290			PF03144	IPR004161	Translation elongation factor EFTu-like; domain 2	259	325			1	0	0	1	0	1	1
PLCVEAFQEFPPLGRFAVRDMRQTVAVGVIK	FBgn0000556	Ef1alpha48D	C6TP87	1			408	439			PF03143	IPR004160	Translation elongation factor EFTu/EF1A; C-terminal	333	441			1	0	0	1	0	1	1
DQIQDVFK	FBgn0001942	eIF-4a	C9QP42	1			190	198			PF00270	IPR011545	DEAD/DEAH box helicase domain	54	218			1	1	0	0	0	0	0
EELTLEGIK	FBgn0001942	eIF-4a	C9QP42	1			235	244										0	0	0	1	0	1	0
KEELTLEGIK	FBgn0001942	eIF-4a	C9QP42	1			234	244										0	0	0	1	0	1	0
LFVLDEADEMLSRGFK	FBgn0001942	eIF-4a	C9QP42	1			174	190			PF00270	IPR011545	DEAD/DEAH box helicase domain	54	218			1	1	0	0	0	0	0
MDDRNEIPQDGPASMEPEGVIESTWHEVYDNFDDMNLREELLRGIYGYGFEK	FBgn0001942	eIF-4a	C9QP42	1			0	52								0	20	0	0	1	1	1	0	0
MLPPDVQVILLSATMPPDVLEVSRCFMRDPVSILVK	FBgn0001942	eIF-4a	C9QP42	1			198	234			PF00270	IPR011545	DEAD/DEAH box helicase domain	54	218			1	1	0	0	0	0	0
PSAIQQRAIIPCVRGRDVIAQAQSGTGK	FBgn0001942	eIF-4a	C9QP42	2			52	80			PF00270	IPR011545	DEAD/DEAH box helicase domain	54	218			1	1	0	0	0	0	0
QFRSGSSRVLITTDLLARGIDVQQVSLVINYDLPSNRENYIHRIGRGGRFGRK	FBgn0001942	eIF-4a	C9QP42	1			313	366			PF00271	IPR001650	Helicase; C-terminal	256	364			1	1	0	0	0	0	0
TATFSIAILQQIDTSIRECQALILAPTRELATQIQRVVMALGEYMK	FBgn0001942	eIF-4a	C9QP42	1			80	126			PF00270	IPR011545	DEAD/DEAH box helicase domain	54	218			1	1	0	0	0	0	0
VHSHACIGGTNVREDARILESGCHVVVGTPGRVYDMINRK	FBgn0001942	eIF-4a	C9QP42	1			126	166			PF00270	IPR011545	DEAD/DEAH box helicase domain	54	218			1	1	0	0	0	0	0
ESNSEDELEYDPSLYPQRVGRLQRIVDIQFNFNDGRK	FBgn0265047	FDY	D2A6L8	2			280	317								277	351	0	0	1	1	1	0	0
NPTANGANNQGRFNNNQRYGNK	FBgn0265047	FDY	D2A6L8	2			109	131								37	270	0	0	1	1	1	0	0
RRRNFILDQTNVYASAQRRK	FBgn0050122	CG30122	E1JGL8	1			783	803										0	0	0	1	0	1	0
RSRGSRDNYRRDDRNRNRYNDDRRRDYGGQRHESRWSDSRRGGGGGGYSSNSGGGGSRGYDNRRNYNSGSGGQQNWVQNSRRSGYDDRGYGGGGSGSRGYDNRNRGYAGGSGGGGGGGGGGGGGGGQQNWMQNNRRSGYDDRGYGSSRDYRDRDRGNDRSRMGSNDRNRGSSQSSYRSGGGTHQQRDFRPGHRDTK	FBgn0050122	CG30122	E1JGL8	1			898	1094								872	1272	0	0	1	1	1	0	0
ARNNTALEYSGTSGASGDSSHPGRMSFFSK	FBgn0260934	par-1	E1JGN0	1			995	1025								918	1022	0	0	1	1	1	0	0
NIEGLDIALQSIGRLK	FBgn0000615	exu	E1JGN9	1			366	382										0	0	0	1	0	1	0
TTLYHRVRAVK	FBgn0000615	exu	E1JGN9	1			333	344										0	0	0	1	0	1	0
VELPAGNYILVGVDIDTTGRRLMDEIVQLAAYTPTDHFEQYIMPYMNLNPAARQRHQVRVISIGFYRMLK	FBgn0000615	exu	E1JGN9	1			25	95										0	0	0	1	0	1	0
PLEGLLVNHK	FBgn0259937	Nop60B	E1JGV6	1			285	295			PF01472,PF16198	IPR002478,IPR032819	PUA domain,tRNA pseudouridylate synthase B; C-terminal	224	368			1	1	0	0	0	0	0
NTSSSNSSGSGGSAATTTGNASGQGAGASTGGVGSSSGAGGAGSGGGSGSGLVPTNIQMVSQYIQTGLPYYQQPVYSYEELQMMQQRVPHVQGYYDLNYPPASLGAGRDNLGSVTYSAMNDGRFARTDNNSSPVGNVSSTMSQQAGSSAPMLNVPYAYFYGGNVMPGSFQYGTPAIYPQIPAANTASGQQFPK	FBgn0020279	lig	E1JH02	1			987	1180								977	1235	0	0	1	1	1	0	0
SRNRSSNRGGTRGSSDSRGWRGRETRENERNQRESREPWSGQNAGQDRGDDRANDNYRGQRNGGGRSGPGGGGRGGGFVSRSGRGGGRMGGRTGGPRGDRGSGGPGGAYGSGRGGNANEDHHEVELWDNTIAQNAEK	FBgn0020279	lig	E1JH02	1			167	304								132	320	0	0	1	1	1	0	0
VLLLLTMTQRSEEEVCCALNECDYDLEAAANFLIEELPQGAFAK	FBgn0020279	lig	E1JH02	1			88	132								132	320	0	0	1	1	1	0	0
AEPRDGSGGQNSNNSTVGGAYGK	FBgn0004838	Hrb27C	E1JHA4	1			170	193								160	196	0	0	1	1	1	0	0
LFVGGLSWETTQENLSRYFCRFGDIIDCVVMK	FBgn0004838	Hrb27C	E1JHA4	1			8	40			PF00076	IPR000504	RNA recognition motif domain	8	77			1	1	0	0	0	0	0
LGNECSHWGPHHAPINMMQGQNGQMGGPPLNMPIGAPNMMPGYQGWGTSPQQQQYGYGNSGPGSYQGWGAPPGPQGPPPQWSNYAGPQQTQGYGGYDMYNSTSTGAPSGPSGGGSWNSWNMPPNSAGPTGAPGAGAGTATDMYSRAQAWATGGPSTTGPVGGMPRTGPGNSASK	FBgn0004838	Hrb27C	E1JHA4	1			193	367								160	385	0	0	1	1	1	0	0
MEEDERGK	FBgn0004838	Hrb27C	E1JHA4	1			0	8			PF00076	IPR000504	RNA recognition motif domain	8	77	0	6	1	1	1	0	0	0	0
NNESGRSRGFGFVTFADPTNVNHVLQNGPHTLDGRTIDPKPCNPRTLQK	FBgn0004838	Hrb27C	E1JHA4	1			40	89			PF00076	IPR000504	RNA recognition motif domain	8	77	69	94	1	1	1	0	0	0	0
QEGASNYGAGPRSAYGNDSSTQPPYATSQAV	FBgn0004838	Hrb27C	E1JHA4	1			390	421								390	421	0	0	1	1	1	0	0
SRGFGFLSFEEESSVEHVTNERYINLNGK	FBgn0004838	Hrb27C	E1JHA4	1			135	164			PF00076	IPR000504	RNA recognition motif domain	97	155	160	196	1	1	1	0	0	0	0
VFLGGLPSNVTETDLRTFFNRYGK	FBgn0004838	Hrb27C	E1JHA4	1			97	121			PF00076	IPR000504	RNA recognition motif domain	97	155			1	1	0	0	0	0	0
VTEVVIMYDQEK	FBgn0004838	Hrb27C	E1JHA4	1			121	133			PF00076	IPR000504	RNA recognition motif domain	97	155			1	1	0	0	0	0	0
SGSDIGSSVNMRRLQESDSLSETEAAPEPPPRPDSTPYSEPPPLPPK	FBgn0000414	Dab	E1JI13	1			753	800								746	917	0	0	1	1	1	0	0
LFIGGLDYRTTDDGLK	FBgn0004237	Hrb87F	E1JIK0	1			25	41			PF00076	IPR000504	RNA recognition motif domain	25	94			1	1	0	0	0	0	0
LFVGGLRDDHDEECLREYFK	FBgn0004237	Hrb87F	E1JIK0	1			116	136			PF00076	IPR000504	RNA recognition motif domain	116	175			1	1	0	0	0	0	0
MAEQNDSNGNYDDGEEITEPEQLRK	FBgn0004237	Hrb87F	E1JIK0	1			0	25			PF00076	IPR000504	RNA recognition motif domain	25	94	0	20	1	1	1	0	0	0	0
QDMDRQGGGGGRGGPRAGGRGGQGDRGQGGGGWGGQNRQNGGGNWGGAGGGGGFGNSGGNFGGGQGGGSGGWNQQGGSGGGPWNNQGGGNGGWNGGGGGGYGGGNSNGSWGGNGGGGGGGGGFGNEYQQSYGGGPQRNSNFGNNRPAPYSQGGGGGGFNK	FBgn0004237	Hrb87F	E1JIK0	1			193	353								190	385	0	0	1	1	1	0	0
RAVPRQEIDSPNAGATVK	FBgn0004237	Hrb87F	E1JIK0	1			97	115								81	108	0	0	1	1	1	0	0
WGNIVDVVVMK	FBgn0004237	Hrb87F	E1JIK0	2			46	57			PF00076	IPR000504	RNA recognition motif domain	25	94			1	1	0	0	0	0	0
WLTLRFYDTNPSVLIK	FBgn0027948	msps	E1JIM4	1			1234	1250										0	0	0	1	0	1	0
EDREQIFDPPLDRQQLEGAGTSRAAVGLNGVEFEGSK	FBgn0262735	Imp	E1JJM0	1			15	52								0	83	0	0	1	1	1	0	0
GGQNVRELQRVTGSVIK	FBgn0262735	Imp	E1JJM0	1			413	430			PF00013	IPR004088	K Homology domain; type 1	396	465			1	1	0	0	0	0	0
ILAHNNLIGRIIGK	FBgn0262735	Imp	E1JJM0	1			175	189			PF00013	IPR004088	K Homology domain; type 1	174	239			1	1	0	0	0	0	0
ITVSSINDINSFNLERIITVK	FBgn0262735	Imp	E1JJM0	1			204	225			PF00013	IPR004088	K Homology domain; type 1	174	239			1	1	0	0	0	0	0
LPEHALAPPSGGDEETPVHIIGLFYSVQSAQRRIRAMMLSTNPPPITK	FBgn0262735	Imp	E1JJM0	1			430	478			PF00013	IPR004088	K Homology domain; type 1	396	465	434	580	1	1	1	0	0	0	0
MREEGFMCGTDDVRLTVELLVASSQVGRIIGK	FBgn0262735	Imp	E1JJM0	1			381	413			PF00013	IPR004088	K Homology domain; type 1	396	465			1	1	0	0	0	0	0
NQRRSQRNQRNPYPGMPGPGRQADFPLRILVQSEMVGAIIGRQGSTIRTITQQSRARVDVHRK	FBgn0262735	Imp	E1JJM0	1			60	123			PF00013	IPR004088	K Homology domain; type 1	86	151	50	123	1	1	1	0	0	0	0
RILEVMQQEAISTNK	FBgn0262735	Imp	E1JJM0	1			147	162			PF00013	IPR004088	K Homology domain; type 1	86	151	159	164	1	1	1	0	0	0	0
TPASVVPPVFPNDLQETTYLYIPNNAVGAIIGTRGSHIRSIMRFSNASLK	FBgn0262735	Imp	E1JJM0	1			294	344			PF00013	IPR004088	K Homology domain; type 1	311	378			1	1	0	0	0	0	0
CRPFGERGYLVDLRAGAELQLEDVRDLNTYSDVDSSCDTSLNYHDVNNLPAAQEDENTVK	FBgn0283712	LIMK1	E1JJM7	2			795	855								838	885	0	0	1	1	1	0	0
ELIHDPAQVLPWPQRVRLARDIACGMSYLHSMNIIHRDLNSMNCLVREDRSVIVADFGLARSVDAPRLPSGNMTPGGYGSGANSDAPMSPSGTLRRSK	FBgn0283712	LIMK1	E1JJM7	2			462	560			PF00069	IPR000719	Protein kinase domain	380	659	525	567	1	0	1	1	0	0	1
MREEAAATASSVGGAGCAAGTAAGSLNGHRTIGSSGTPNSAVGERRRRAAPSPPVRTHFNTRC	FBgn0283712	LIMK1	E1JJM7	2			1172	1235								1034	1235	0	0	1	1	1	0	0
CGVISPRFDVPINDIEK	FBgn0010198	RpS15Aa	E1JJM9	1			71	88			PF00410	IPR000630	Ribosomal protein S8	5	129			1	1	0	0	0	0	0
IVVNLTGRLNK	FBgn0010198	RpS15Aa	E1JJM9	2			60	71			PF00410	IPR000630	Ribosomal protein S8	5	129			1	1	0	0	0	0	0
WTNNLLPSRQFGYVVLTTSGGIMDHEEARRK	FBgn0010198	RpS15Aa	E1JJM9	2			88	119			PF00410	IPR000630	Ribosomal protein S8	5	129			1	1	0	0	0	0	0
EFVETALAMNETLFRGRQIK	FBgn0005648	Pabp2	E2QC83	1			147	167			PF00076	IPR000504	RNA recognition motif domain	97	167			1	1	0	0	0	0	0
GFAYIEFGSK	FBgn0005648	Pabp2	E2QC83	1			137	147			PF00076	IPR000504	RNA recognition motif domain	97	167			1	1	0	0	0	0	0
QEIDTRSVYVGNVDYGASAEELEAHFHGCGTINRVTILCNK	FBgn0005648	Pabp2	E2QC83	1			90	131			PF00076	IPR000504	RNA recognition motif domain	97	167			1	1	0	0	0	0	0
RTNRPGLSTTNRFARGSFRGRGARVSRACCHSTFRGARRAMGYRGRANYYAPY	FBgn0005648	Pabp2	E2QC83	1			171	224								171	224	0	0	1	1	1	0	0
SCTHLFWSPRGQFIVMANLTMGTFEFVDSTNDYIITASPDHFRASEVEWDPTGRYVVTGVSSWK	FBgn0034237	eIF3-S9	E2QCG7	1			491	555			PF08662	IPR013979	Translation initiation factor; beta propellor-like domain	378	582			1	0	0	1	0	1	1
ELAPYDPDWFYVRCASILRHLYHRSPAGVGSITK	FBgn0010412	RpS19a	E2QD65	1			43	77			PF01090	IPR001266	Ribosomal protein S19e	4	139			1	1	0	0	0	0	0
LSSIGQRDLDRIANQIVFK	FBgn0010412	RpS19a	E2QD65	1			122	141			PF01090	IPR001266	Ribosomal protein S19e	4	139	115	126	1	1	1	0	0	0	0
ESRYESSGGGGGSYRGQRGGNQQRNVNGSYGGGRPMGDRGRGGAGNQGGGGGGYINRQNQSQRMPLGLENK	FBgn0042134	Capr	E4NKG1	1			889	960								664	961	0	0	1	1	1	0	0
ESRYESSGGGGGSYRGQRGGNQQRNVNGSYGGGRPMGDRGRGGAGNQGGGGGGYINRQNQSQRMPLGLENKN	FBgn0042134	Capr	E4NKG1	1			889	961								664	961	0	0	1	1	1	0	0
LHLGVQAELDQHQSYQQQQERPSHLLEPQHQRAPSLEHQQNSMVQQVSTQVYQAAPQAGGTTTPVHVLYAPAPPAQQQPQQPPPHPHQLLSSPVNLQALQTGTAAPPAQQQQPHPTHFAPNVRAVEQNYFK	FBgn0042134	Capr	E4NKG1	1			363	494								316	523	0	0	1	1	1	0	0
QEWATPRDHSTGGGNSGYADNNESNNHWNNSQGDGRRNSGNYQRRGGDRDNRDRDQGGRGDERRNGGDRGNYRSRQYGNSSNTNGRNSGNSSGVYFRNNESGNGGGNNYYQNGGGGGGTYNK	FBgn0042134	Capr	E4NKG1	1			767	889								664	961	0	0	1	1	1	0	0
QPPQHPQGPGIQAPQTPQQQQFMQHSRPLAEVLGTGRFHFLQDSELDNPEALAPPPPTNQGLVFEQQPQQPNHVEEPTQAILTLTFTNQSFPSQQPQPQQQGPQQQQQLFSPVLIHEQRQQPPQQQPQPMLIMPRLPTQQPQQPAPQGIGMQAGDVTSGFSYENAVVSYEQQIQQQLK	FBgn0042134	Capr	E4NKG1	1			494	672								316	961	0	0	1	1	1	0	0
QQQQQQQQQQQNLQQLDEPSSVNSSSSVGAGGDVENNEWHARNNDTNAAATAALTNVLK	FBgn0042134	Capr	E4NKG1	1			672	731								664	961	0	0	1	1	1	0	0
FGATILQHPRGVTVDNK	FBgn0010300	brat	E8NHB3	1			865	882										0	0	0	1	0	1	0
RDSQLLYPNRVAVVRNSGDIIVTERSPTHQIQIYNQYGQFVRK	FBgn0010300	brat	E8NHB3	1			822	865			PF01436	IPR001258	NHL repeat	826	856			1	0	0	1	0	1	1
VFNYEGQYLRQIGGEGITNYPIGVGINSNGEILIADNHNNFNLTIFTQDGQLISALESK	FBgn0010300	brat	E8NHB3	1			939	998			PF01436	IPR001258	NHL repeat	915	985			1	0	0	1	0	1	1
RLARKQNEKDCDEDDK	FBgn0261545	CG42663-RB	F0JAQ8	1			7	23								0	45	0	0	1	1	1	0	0
MLLQSILMK	FBgn0262481	CG43071-RA	F2FB65	1			0	9								0	1	0	0	1	1	1	0	0
AELNEFLTRELAEDGYSGVEVRVTPSRTEIIIMATK	FBgn0002622	RpS3	G3M3A2	1			20	56			PF07650	IPR004044	K Homology domain; type 2	21	94			1	1	0	0	0	0	0
FVDGLMIHSGDPCNDYVETATRHVLLRQGVLGIK	FBgn0002622	RpS3	G3M3A2	1			153	187										0	0	0	1	0	1	0
GCEVVVSGK	FBgn0002622	RpS3	G3M3A2	1			134	143										0	0	0	1	0	1	0
GRRIRELTAMVQK	FBgn0002622	RpS3	G3M3A2	1			64	77			PF07650	IPR004044	K Homology domain; type 2	21	94			1	1	0	0	0	0	0
LTGGLAVRRACYGVLRYIMESGAK	FBgn0002622	RpS3	G3M3A2	1			110	134										0	0	0	1	0	1	0
RFNFETGRIELYAEK	FBgn0002622	RpS3	G3M3A2	1			77	92			PF07650	IPR004044	K Homology domain; type 2	21	94			1	1	0	0	0	0	0
TQQVLGEK	FBgn0002622	RpS3	G3M3A2	1			56	64			PF07650	IPR004044	K Homology domain; type 2	21	94			1	1	0	0	0	0	0
VAARGLCAIAQAESLRYK	FBgn0002622	RpS3	G3M3A2	1			92	110			PF07650	IPR004044	K Homology domain; type 2	21	94			1	1	0	0	0	0	0
VAARGLCAIAQAESLRYKLTGGLAVRRACYGVLRYIMESGAK	FBgn0002622	RpS3	G3M3A2	1			92	134			PF07650	IPR004044	K Homology domain; type 2	21	94			1	1	0	0	0	0	0
PLEGPIDTWSSVLEDTISNTGNIGYTSTLSADAPEFTPSYLRHTFSDQTHTFLANERIYNEFIPRNRPEQTIGPHQK	FBgn0261836	Msp300	M9MRJ4	1			3537	3614								3538	3630	0	0	1	1	1	0	0
PVESSQQPSIEIQLERQQPQEQEQLFLPADDRTRSRSPMWVPGSTSYAEVLRGLELERIRAEQQAAQAVQGRSDLTIQDVVDASAEVAGSIYIPQPDPEPPIK	FBgn0261836	Msp300	M9MRJ4	1			582	685								418	696	0	0	1	1	1	0	0
VYVGNLGSSASK	FBgn0030479	Rbp1-like	M9MS48	2			12	24			PF00076	IPR000504	RNA recognition motif domain	12	78			1	1	0	0	0	0	0
YEIENAFSK	FBgn0030479	Rbp1-like	M9MS48	1			24	33			PF00076	IPR000504	RNA recognition motif domain	12	78			1	1	0	0	0	0	0
YGPLRNVWVARNPPGFAFVEFEDRRDAEDATRGLDGTRCCGTRIRVEMSSGRSREGRGGGGGGGGGGGGSGGGGRGGGSGARAGGGGRAGDGGGRYRIK	FBgn0030479	Rbp1-like	M9MS48	2			33	132			PF00076	IPR000504	RNA recognition motif domain	12	78	55	152	1	1	1	0	0	0	0
PTTNFSPPITTTTTTTTTTTTTSRPYAYNPYANWQNRPSQQHPNWHPADPEYVRAQEARQQEFIREREQRRREQQLRDQQRYPQQEPREQQDERIRQQREQEERLRQQREQEERLRQQRELEERIRQQQEREQYEREQQEREQREREELERQQREREQQQPEQQPEYNPEPVNPWGYPVQEPQPDDNPEDGRLPYPSYEQYGPEGNENLPETDANRNFSEEDREQQQQEQLRREQQEQQEREYQLQLEREQQEREQQERGQQEPGPEEYPSYEEYSRALQEK	FBgn0001114	Glt	M9NCS8	1			593	875								594	1026	0	0	1	1	1	0	0
QWALREIFTPIQEQTASLQTVAPGLLELSNYILYRAPVINSISQSYRSVPAYLYTFDYRGEHHRFGHLSNPLPFGVDASLSDDSVYLFPYPPEASRLNPLDRSLSRALVTMWVNFATTGVPNPSSGVWPQATSEYGPFLRFTNNQQSPLELDPHFGEGIYLPNYRVIYK	FBgn0001114	Glt	M9NCS8	1			424	593			PF00135	IPR002018	Carboxylesterase; type B	58	570	549	551	1	0	1	1	0	0	1
ALLQGDFIRLVSYNQVEK	FBgn0041164	armi	M9NDG7	1			736	754										0	0	0	1	0	1	0
IGSVEEFQGQERDIILISTVRSSEEILRMDARFSLGFVRCSK	FBgn0041164	armi	M9NDG7	1			1037	1079										0	0	0	1	0	1	0
TMTLIETLLQLVRNLPGARILVGTPSNSSADLVTK	FBgn0041164	armi	M9NDG7	1			695	730										0	0	0	1	0	1	0
TYMHRFRLLLHLEEIECFVNFRNYDRDRAHFLRDGEFLTLQIENLAERRPSLVIGDTLRVINPWSDPDSQTTK	FBgn0041164	armi	M9NDG7	1			494	567								558	565	0	0	1	1	1	0	0
EQFAWRHYYWYLTNEGIEELRSYLHLPPEIVPSTLK	FBgn0261593	RpS10b	M9NEQ9	2			57	93			PF03501	IPR005326	Plectin/S10; N-terminal	2	95	86	160	1	0	1	1	0	0	1
GDVGPGAGEVEFRGGFGRGSRN	FBgn0261593	RpS10b	M9NEQ9	1			138	160								86	160	0	0	1	1	1	0	0
KGDVGPGAGEVEFRGGFGRGSRN	FBgn0261593	RpS10b	M9NEQ9	1			137	160								86	160	0	0	1	1	1	0	0
RPARSETVRPRPAVGGPRGPGDASK	FBgn0261593	RpS10b	M9NEQ9	1			93	118			PF03501	IPR005326	Plectin/S10; N-terminal	2	95	86	160	1	0	1	1	0	0	1
TGEDRSAYRRAPGGSGVDK	FBgn0261593	RpS10b	M9NEQ9	1			118	137								86	160	0	0	1	1	1	0	0
IFTGDSDCDRSHRRSTINLGIRKVQYAPTK	FBgn0000120	Arr1	M9NES0	1			146	176			PF00339	IPR011021	Arrestin-like; N-terminal	17	172			1	0	0	1	0	1	1
ELLLSFGK	FBgn0005411	U2af50	M9NF89	1			235	243			PF00076	IPR000504	RNA recognition motif domain	219	289			1	1	0	0	0	0	0
IFIGGLPNYLNDDQVK	FBgn0005411	U2af50	M9NF89	1			219	235			PF00076	IPR000504	RNA recognition motif domain	219	289			1	1	0	0	0	0	0
NFAFLEFRSIDETTQAMAFDGINLK	FBgn0005411	U2af50	M9NF89	1			150	175			PF00076	IPR000504	RNA recognition motif domain	105	179			1	1	0	0	0	0	0
PAVVSSGVISTVVPDSPHK	FBgn0005411	U2af50	M9NF89	1			200	219			PF00076	IPR000504	RNA recognition motif domain	219	289			1	1	0	0	0	0	0
GQSLGYGFVNYVRPQDAEQAVNVLNGLRLQNK	FBgn0260400	elav	M9NFP7	1			199	231			PF00076	IPR000504	RNA recognition motif domain	197	234	191	201	1	1	1	0	0	0	0
GYGFVSMTNYDEAAMAIRALNGYTMGNRVLQVSFK	FBgn0260400	elav	M9NFP7	1			443	478			PF00076	IPR000504	RNA recognition motif domain	403	473	477	483	1	1	1	0	0	0	0
MDFIMANTGAGGGVDTQAQLMQSAAAAAAVAATNAAAAPVQNAAAVAAAAQLQQQQVQQAILQVQQQQTQQAVAAAAAAVTQQLQQQQQAVVAQQAVVQQQQQQAAAVVQQAAVQQAVVPQPQQAQPNTNGNAGSGSQNGSNGSTETRTNLIVNYLPQTMTEDEIRSLFSSVGEIESVK	FBgn0260400	elav	M9NFP7	1			0	179			PF00076	IPR000504	RNA recognition motif domain	150	185	0	150	1	1	1	0	0	0	0
APDFMFFAPRVRINK	FBgn0011661	Moe	M9NG50	1			264	279			PF09380	IPR018980	FERM; C-terminal PH-like domain	210	299			1	0	0	1	0	1	1
IGFPWSEIRNISFSEK	FBgn0011661	Moe	M9NG50	1			238	254			PF09380	IPR018980	FERM; C-terminal PH-like domain	210	299			1	0	0	1	0	1	1
RILALCMGNHELYMRRRKPDTIDVQQMK	FBgn0011661	Moe	M9NG50	1			279	307			PF09380	IPR018980	FERM; C-terminal PH-like domain	210	299	303	321	1	0	1	1	0	0	1
ILNRFIPLLQK	FBgn0262534	CG43088	M9NGE9	1			134	145										0	0	0	1	0	1	0
LLCQATISIQMSRQQMQISSK	FBgn0262534	CG43088	M9NGE9	1			145	166										0	0	0	1	0	1	0
MAYVIPIACFEARISGIPLSLRK	FBgn0262534	CG43088	M9NGE9	1			29	52										0	0	0	1	0	1	0
NAEIGTYQHTFNLRHAQARNMVEQTIEVLK	FBgn0262534	CG43088	M9NGE9	1			271	301			PF13359	IPR027806	Harbinger transposase-derived nuclease domain	182	330			1	0	0	1	0	1	1
PYVQVSALSHPIQLAAVFRYLVTGCSELAVAHDYRVRIESSMLAK	FBgn0262534	CG43088	M9NGE9	1			89	134										0	0	0	1	0	1	0
PDNNGPPGGFGPGNGPGGGPGSGPGQNDGSRFDVFGPNQVSGNNFIDLDNNGPPGFGPPGRNFGPNGPGPRGNFGPNFGHNFGPRGPGGPFIRPNGPLPGPGPNFGPHFRPNGPNFGPNFGPNFGPRPGSRNFGPRGPDGPFGPGRDDFGGPPFGGPRPHMGPNGPGHNMRGFNGGPISDNPFRRQGGPPGPGFGNDDLGAGPPRGPRNFGNRFGNPGGGGGGGGGGGNNNRK	FBgn0052685	ZAP3	M9NGY4	1			1015	1248								611	1266	0	0	1	1	1	0	0
QSQDSFAGRGGGPGNNINNNFSNNRRQNNRRDNNRNQGFSDERGGGDSGPGGYNPNRGNYNQRNSFNQSNAPYK	FBgn0052685	ZAP3	M9NGY4	1			502	576								177	595	0	0	1	1	1	0	0
ATYAAIAK	FBgn0004867	RpS2	M9PB84	1			221	229			PF03719	IPR005324	Ribosomal protein S5; C-terminal	167	239			1	1	0	0	0	0	0
CGSVSVRLIPAPRGTGIVSAPVPK	FBgn0004867	RpS2	M9PB84	1			170	194			PF03719	IPR005324	Ribosomal protein S5; C-terminal	167	239			1	1	0	0	0	0	0
EMPLGSTPYQAYSDFLSK	FBgn0004867	RpS2	M9PB84	1			240	258								257	267	0	0	1	1	1	0	0
EMPLGSTPYQAYSDFLSKPTPRLHADA	FBgn0004867	RpS2	M9PB84	1			240	267								257	267	0	0	1	1	1	0	0
EVATAIRGAIILAK	FBgn0004867	RpS2	M9PB84	1			128	142			PF00333	IPR013810	Ribosomal protein S5; N-terminal	84	149			1	1	0	0	0	0	0
LLTMAGIEDCYTSARGSTGTLGNFAK	FBgn0004867	RpS2	M9PB84	1			195	221			PF03719	IPR005324	Ribosomal protein S5; C-terminal	167	239			1	1	0	0	0	0	0
LSVVPVRRGYWGNK	FBgn0004867	RpS2	M9PB84	1			142	156			PF00333	IPR013810	Ribosomal protein S5; N-terminal	84	149			1	1	0	0	0	0	0
MADEAPARSGFRGGFGSRGGRGGRGRGRGRWARGRGK	FBgn0004867	RpS2	M9PB84	1			0	37								0	41	0	0	1	1	1	0	0
TYAYLTPDLWK	FBgn0004867	RpS2	M9PB84	1			229	240			PF03719	IPR005324	Ribosomal protein S5; C-terminal	167	239			1	1	0	0	0	0	0
VVINPSTTYAGVQVRVGPSASAYVTYVNNSDALRAIQSVNNIMIDGRLIK	FBgn0051716	Cnot4	M9PB92	1			139	189			PF00076	IPR000504	RNA recognition motif domain	109	189			1	1	0	0	0	0	0
AANDLNNRWFGGRPVYSELSPVTDFREACCRQYEMGECTRSGFCNFMHLK	FBgn0017457	U2af38	M9PBM1	1			127	177			PF00076,PF00642	IPR000504,IPR000571	RNA recognition motif domain,Zinc finger; CCCH-type	93	176			1	1	0	0	0	0	0
PISRELRRYLYSRRRRARSRSRSPGRRRGSRSRSRSPGRRGGGRGDGVGGGNYLNNERDNMRGNDRGNDRDRRK	FBgn0017457	U2af38	M9PBM1	1			177	251								186	264	0	0	1	1	1	0	0
HSGREDNERERERYRLEREREDREGPGRGGGSNGLDARPGRGFGAERRRSRSRERRDRERDRGRGAVASNGRSRSRSRERRK	FBgn0016978	snRNP-U1-70K	M9PC89	1			208	290								187	448	0	0	1	1	1	0	0
ARAIPRVTLVLAERGSCFALWSDRIDNLSNYRIAGPSFHTMCRSSNHQQMIGFSFDSTDAARELWQHVERLVSNPENEALTVAGTRK	FBgn0032694	MESR3	M9PDC4	1			141	228								216	246	0	0	1	1	1	0	0
DSHNQQSASNYQHHHVRSASPPGRSSGVSGSGGGGPGGAGLAAGYADK	FBgn0002044	swm	M9PDF2	1			180	228								165	372	0	0	1	1	1	0	0
GYCVRGETCPWDHGVNPVVFEGINNTSLMMSMREYNPDAPEIWARSGGPPPGAGQGPVPPPTQPGQTTINPFSGNVRPTTLMSGSGPSPMGVPNPADYARNPGAPPQAAMMPFPFNPTAVTTPLQRQLIPIPVVDGAPTGGVAEVGK	FBgn0002044	swm	M9PDF2	1			376	523								414	514	0	0	1	1	1	0	0
IVNIQVSYEGDPEAAIVTFSTHAEANVAYRSTEAVLNNRFIK	FBgn0002044	swm	M9PDF2	1			588	630										0	0	0	1	0	1	0
SPPGSQTDNRHHGRRNFDRRRIGGNADDRPRFGNNK	FBgn0002044	swm	M9PDF2	1			280	316								165	372	0	0	1	1	1	0	0
VPINSRLGPRVNPNMQQHNSSLELRK	FBgn0002044	swm	M9PDF2	1			542	568								542	567	0	0	1	1	1	0	0
LPVVDVRTRIAMGETK	FBgn0035335	mRpL23	M9PE14	1			61	77			PF00276	IPR013025	Ribosomal protein L25/L23	33	105			1	1	0	0	0	0	0
TYAICGEIRRMGESDDCIVRLAK	FBgn0015521	RpS21	M9PEA6	1			51	74			PF01249	IPR001931	Ribosomal protein S21e	0	79			1	1	0	0	0	0	0
FDVAPGNQQFRYAVALQYVRGLCWVLK	FBgn0031868	Rat1	M9PEY6	1			503	530										0	0	0	1	0	1	0
HRPVIGFNSHLTRAYVPDSGHRMLNAGIRNQQGGGGNGGGGGGYGQGGGYGQGIGGNQGQSYQNNSRNYNYNYNNNYNQHQGGGYQNNYNNRQQQQYGHNQRFNQDNSNQQQRNFNNYNGPRNNNYQQQGGSRQQNQNYRRF	FBgn0031868	Rat1	M9PEY6	1			766	908								752	908	0	0	1	1	1	0	0
MGVPAFFRWLSRK	FBgn0031868	Rat1	M9PEY6	1			0	13			PF03159	IPR004859	Putative 5-3 exonuclease	0	256	0	3	1	1	1	0	0	0	0
QTLEMPNLPFEYSFERALDDWVFMCFFVGNDFLPHLPSLEIREGAVDRLVELYK	FBgn0031868	Rat1	M9PEY6	1			316	370										0	0	0	1	0	1	0
TRGYLTDSGDVNLDRVQLIMTDLGNAEDQIFK	FBgn0031868	Rat1	M9PEY6	1			375	407								399	488	0	0	1	1	1	0	0
ADIRYEGRLYTVDPQECTIALSSVRSFGTEDRDTQFQIAPQSQIYDYILFRGSDIK	FBgn0041775	tral	M9PF20	1			17	73			PF12701	IPR025609	Lsm14 N-terminal	7	79	44	48	1	0	1	1	0	0	1
FEGDFDFEQANNK	FBgn0041775	tral	M9PF20	1			406	419			PF09532	IPR019050	FDF domain	404	491	224	411	1	0	1	1	0	0	1
LNTETFGVSSTRRGSSYRGRNQYYNNNGNGGINSGYGGAPGYNRNNYRMGGGGGNFRNRSNNRNNGGGRGGNGMPNITNGNTAAALK	FBgn0041775	tral	M9PF20	1			527	614			PF09532	IPR019050	FDF domain	494	537	506	657	1	0	1	1	0	0	1
QPISVLDMLAGASRSTTPISLIVSPTAELTQQQQLHQQQNAGQGGNGRDAGHK	FBgn0041775	tral	M9PF20	1			205	258								83	411	0	0	1	1	1	0	0
RQNHQQQQNQQHQQRGGPSHNNMQQQQQRGGGSGTDFYNQQRDRRDSGRQMDNNYSNNYNNNNNNQRNRGGGNGMQQQQRGGNGGSGGGGGNGGGNNPAWNMHRGNQNSNNMMNMRNRGMGSRGPMRPNQGYRPQSANNQNK	FBgn0041775	tral	M9PF20	1			258	400								224	411	0	0	1	1	1	0	0
GYGFVTFETEQEAQRLQADGECVVLRDRK	FBgn0011206	bol	M9PF25	1			73	102			PF00076	IPR000504	RNA recognition motif domain	34	88			1	1	0	0	0	0	0
YGTLIPNRIFVGGISGDTTEADLTRVFSAYGTVK	FBgn0011206	bol	M9PF25	1			26	60			PF00076	IPR000504	RNA recognition motif domain	34	88			1	1	0	0	0	0	0
QEQQAVNPSAWYYLQPRSMTHSSRSLNATPRSCATPPGTRLSVDSTIGSLRLNLNYTADHVFPLATYDDLMNLLLESVDQRPITVSAVSILGELVSGK	FBgn0004390	RasGAP1	M9PF62	1			407	505								428	447	0	0	1	1	1	0	0
TIQSLGNLVSSRSSQQTCK	FBgn0004390	RasGAP1	M9PF62	1			691	710			PF00616	IPR001936	Ras GTPase-activating protein	593	697			1	0	0	1	0	1	1
SLESRQRNIQRLK	FBgn0011272	RpL13	M9PFF0	1			104	117			PF01294	IPR001380	Ribosomal protein L13e	6	186	103	109	1	1	1	0	0	0	0
PPVLHHNSHSPNASLQLPSPIITRRTRTASTSARALENPVVTGMVK	FBgn0036661	CG9705	M9PFS8	1			14	60			PF00313	IPR002059	Cold-shock protein; DNA-binding	55	119	0	53	1	1	1	0	0	0	0
AAPANATPARAPPAK	FBgn0037137	Nopp140	M9PFZ1	1			364	379								50	773	0	0	1	1	1	0	0
KPAVQPAAK	FBgn0037137	Nopp140	M9PFZ1	1			239	248								50	773	0	0	1	1	1	0	0
NDFTSTPNNTFSRNHNMNNSGGGSGRRSPFRRVRTEDVVVDSRVQDMSFEAK	FBgn0037137	Nopp140	M9PFZ1	1			584	636								50	773	0	0	1	1	1	0	0
AGFAGDDAPRAVFPSIVGRPRHQGVMVGMGQK	FBgn0000045	Act79B	M9PFZ6	7			19	51			PF00022	IPR004000	Actin family	3	376			1	0	0	1	0	1	1
ILTERGYSFTTTAEREIVRDIK	FBgn0000045	Act79B	M9PFZ6	6			192	214			PF00022	IPR004000	Actin family	3	376			1	0	0	1	0	1	1
SYELPDGQVITIGNERFRTPEALFQPSFLGMESCGIHETVYQSIMK	FBgn0000045	Act79B	M9PFZ6	6			239	285			PF00022	IPR004000	Actin family	3	376			1	0	0	1	0	1	1
FVIRNIVEAAAVRDITEASIWDSYVLPK	FBgn0261597	RpS26	M9PG47	1			38	66			PF01283	IPR000892	Ribosomal protein S26e	0	105			1	1	0	0	0	0	0
VVRNRSREARRIRTPPLRSFPK	FBgn0261597	RpS26	M9PG47	1			82	104			PF01283	IPR000892	Ribosomal protein S26e	0	105	84	114	1	1	1	0	0	0	0
FSDGREVGLGNFEHSRHHSGK	FBgn0037093	Cdk12	M9PG50	1			372	393								0	544	0	0	1	1	1	0	0
SSGGRGFGMSHSLPSGMSRYAFSPQDTEFSFPSSSSRRGYNDFPGCGGSGGNGGSANNLGGGNMCHLPPMASNNSLNNLCGLSLGSGGSDDLMNDPRASNTNLIVNYLPQDMTDRELYALFRAIGPINTCRIMRDYK	FBgn0264270	Sxl	M9PHB3	1			24	161			PF00076	IPR000504	RNA recognition motif domain	126	197	0	117	1	1	1	0	0	0	0
INRPPLSLQRIARFFK	FBgn0035753	RpL18	M9PHM6	1			55	71			PF17135	IPR021131	Ribosomal protein L18e/L15P	1	188			1	1	0	0	0	0	0
NTLLLQGRRTARTACK	FBgn0035753	RpL18	M9PHM6	1			134	150			PF17135	IPR021131	Ribosomal protein L18e/L15P	1	188	150	188	1	1	1	0	0	0	0
SQDVYLRLLVK	FBgn0035753	RpL18	M9PHM6	1			19	30			PF17135	IPR021131	Ribosomal protein L18e/L15P	1	188			1	1	0	0	0	0	0
AVIQVYNYSHSTSLLAATTLRNVLGTRNLSELLTERETISHTMQMSLDEATDPWGVK	FBgn0030992	CG33253	M9PI06	2			170	227			PF01145	IPR001107	Band 7 domain	94	266	212	216	1	0	1	1	0	0	1
MLSCAGADRLQTGMRGAFGKPQGTVARVRIGQPIMSVRSSDRYK	FBgn0024733	RpL10	M9PIM0	1			101	145			PF00252	IPR016180	Ribosomal protein L10e/L16	11	165			1	1	0	0	0	0	0
PQGTVARVRIGQPIMSVRSSDRYK	FBgn0024733	RpL10	M9PIM0	1			121	145			PF00252	IPR016180	Ribosomal protein L10e/L16	11	165			1	1	0	0	0	0	0
CVTAMVTGFTYRRPQGDQLDSANPVRLDSNESWQCPFCHK	FBgn0028982	Spt6	N0D8I3	1			1167	1207								1188	1190	0	0	1	1	1	0	0
IANEVLQTGYDYTEGK	FBgn0020235	ATPsyngamma	O01666	1			167	183			PF00231	IPR000131	ATPase; F1 complex; gamma subunit	27	296			1	0	0	1	0	1	1
LLIAVTSDRGLCGAVHTGVARLIRGELAQDEANTK	FBgn0020235	ATPsyngamma	O01666	1			93	128			PF00231	IPR000131	ATPase; F1 complex; gamma subunit	27	296			1	0	0	1	0	1	1
LTLTFNRTRQAVITRELIEIISGAAALT	FBgn0020235	ATPsyngamma	O01666	1			269	297			PF00231	IPR000131	ATPase; F1 complex; gamma subunit	27	296	293	297	1	0	1	1	0	0	1
AAVVGMTLPIARDLSTQGIRICTIAPGLFNTPMLAALPEK	FBgn0021765	scu	O18404	1			166	206			PF00106	IPR002347	Short-chain dehydrogenase/reductase SDR	6	205			1	0	0	1	0	1	1
FLADLDEERQRLSADFPLCALLIDEAVDRVYCTGRIPGK	FBgn0022984	qkr58E-3	O44434	3			27	66										0	0	0	1	0	1	0
AAEPGDSRVTEDGINCTFTRNVDRLGFRSRNQSSLSELLLQFFEFYSQFDFHNRAISLNEGK	FBgn0024360	fs(1)N	O46102	1			393	455			PF03828	IPR002058	PAP/25A-associated	426	463	399	457	1	0	1	1	0	0	1
LVANTAPALLSLDGTRQVDQRHLLGLLRGAADIEEQVQQLYEHTRLNELGIRMRFLAALQVQQAIAGMFPAAQAQPFGSSVNGFGRMGCDLDLILRFDSDMGAK	FBgn0024360	fs(1)N	O46102	1			140	244										0	0	0	1	0	1	0
AWLGVNRACFVLLK	FBgn0015527	pen	O61345	1			678	692										0	0	0	1	0	1	0
PSNIAVNEDCELRILDFGLARPAESEMTGYVATRWYRAPEIMLNWMHYNQTADIWSVGCIMAELLTGRTLFPGTDHIHQLNLIMEVLGTPADEFMSRISSESARNYIRSLPVMPRRNFRDIFRGANPLAIDLLEK	FBgn0024846	p38b	O61443	1			155	290			PF00069	IPR000719	Protein kinase domain	23	311			1	0	0	1	0	1	1
TMQGGIGIPRIIWCGSEGDYNVMVMELLGPSLEDLFNFCSRRFSLK	FBgn0002413	dco	O76324	1			57	103			PF00069	IPR000719	Protein kinase domain	8	228			1	0	0	1	0	1	1
TQFTFIQRRHHCRNCGAVVCAGCSAK	FBgn0025381	rush	O76902	1			163	189			PF01363	IPR000306	FYVE zinc finger	147	212			1	1	0	0	0	0	0
INLENFRMQLWPGYQTSIRQHENDILLCSEICHK	FBgn0000146	aub	O76922	1			241	275										0	0	0	1	0	1	0
NIRGGNDQAIMIIPELARATGMTDAMRADFRTLRAMSEHTRLNPDRRIERLRMFNK	FBgn0000146	aub	O76922	1			369	425			PF02170	IPR003100	PAZ domain	290	411	366	369	1	0	1	1	0	0	1
RINSRYFTGHRNPVPGTVVDDVITLPERYDFFLVSQAVRIGTVSPTSYNVISDNMGLNADK	FBgn0000146	aub	O76922	1			751	812			PF02171	IPR003165	Piwi domain	554	851			1	1	0	0	0	0	0
RPNWTIYQYRVDFTPDVEATRLRRSFLYEHK	FBgn0000146	aub	O76922	1			122	153										0	0	0	1	0	1	0
VTFVGENFTRK	FBgn0025366	Ip259	O76994	1			151	162			PF01201	IPR022309	Ribosomal protein S8e/ribosomal biogenesis NSA2	33	258			1	1	0	0	0	0	0
PLYLNAIQTMCPHIMRYLATAVVINRTRRNALK	FBgn0025582	eIF3-S6	O77410	1			236	269										0	0	0	1	0	1	0
VIQQESYTYRDPITEFLECLYVNFDFEGARLK	FBgn0025582	eIF3-S6	O77410	1			273	305			PF01399	IPR000717	Proteasome component (PCI) domain	284	388			1	0	0	1	0	1	1
QLLDSTNPQETISVLRNPIQYGLFVDQFSGCFLLDFLLHNGHAVESAQLATILVDRNLCNNELLESLALQSFWSFAK	FBgn0025336	CG4882	O77477	1			85	162			PF10037	IPR019266	Ribosomal protein S27; mitochondrial	21	350			1	1	0	0	0	0	0
IDPELVLPTMRTEVERMLTLIAQGSANFQDVLRHAIK	FBgn0026015	Top3beta	O96651	1			545	582			PF01131	IPR013497	DNA topoisomerase; type IA; central	168	577			1	0	0	1	0	1	1
LGNRSDFDRDTWRVYEFICRHFMGTVSRDLK	FBgn0026015	Top3beta	O96651	1			389	420			PF01131	IPR013497	DNA topoisomerase; type IA; central	168	577	367	391	1	0	1	1	0	0	1
PQALNTVELMRICSSGLGIGPFQAMQIAERLYTQGYISYPRTETNQYPTNFDLPAVLHVLK	FBgn0026015	Top3beta	O96651	1			293	354			PF01131	IPR013497	DNA topoisomerase; type IA; central	168	577			1	0	0	1	0	1	1
PSADFGEEARSILGDIQTPRK	FBgn0026015	Top3beta	O96651	1			354	375			PF01131	IPR013497	DNA topoisomerase; type IA; central	168	577	367	391	1	0	1	1	0	0	1
VDPIQLFGCATEK	FBgn0026015	Top3beta	O96651	1			76	89			PF01751	IPR006171	Toprim domain	3	153			1	0	0	1	0	1	1
LMNAYCDRAGLSMQVVRFRFDGQPINENDTPTSLEMEEGDTIEVYQQQTGGAP	FBgn0264922	smt3	O97102	1			37	90			PF11976	IPR022617	Rad60/SUMO-like domain	12	82	58	90	1	0	1	1	0	0	1
APLVPQGSQVVNSLFRQRAAIENILRGCIGLPPISHMTLEQRFDFSTITNEPPLK	FBgn0025885	Inos	O97477	1			471	526			PF07994	IPR002587	Myo-inositol-1-phosphate synthase	61	497			1	0	0	1	0	1	1
DIGTLYFIFGAWAGMVGTSLSILIRAELGHPGALIGDDQIYNVIVTAHAFIMIFFMVMPIMIGGFGNWLVPLMLGAPDMAFPRMNNMSFWLLPPALSLLLVSSMVENGAGTGWTVYPPLSAGIAHGGASVDLAIFSLHLAGISSILGAVNFITTVINMRSTGISLDRMPLFVWSVVITALLLLLSLPVLAGAITMLLTDRNLNTSFFDPAGGGDPILYQHLFWFFGHPEVYILILPGFGMISHIISQESGK	FBgn0013674	mt:CoI	P00399	1			11	262			PF00115	IPR000883	Cytochrome c oxidase subunit I	11	458			1	0	0	1	0	1	1
MRSLPMFWRMAEEMARMPRLSSPFHAFFHEPPVWSVALPRNWQQIARWQEQEFAPPATVNK	FBgn0001223	Hsp22	P02515	1			0	61			PF00011	IPR002068	Alpha crystallin/Hsp20 domain	58	153	0	3	1	0	1	1	0	0	1
MSLSTLLSLVDELQEPRSPIYELGLGLHPHSRYVLPLGTQQRRSINGCPCASPICPSSPAGQVLALRREMANRNDIHWPATAHVGK	FBgn0001225	Hsp26	P02517	1			0	86			PF00011	IPR002068	Alpha crystallin/Hsp20 domain	83	179	0	4	1	0	1	1	0	0	1
AGFAGDDAPRAVFPSIVGRPRHQGVMVGMGQK	FBgn0000043	Act42A	P02572	7			19	51			PF00022	IPR004000	Actin family	3	376			1	0	0	1	0	1	1
ILTERGYSFTTTAEREIVRDIK	FBgn0000043	Act42A	P02572	6			192	214			PF00022	IPR004000	Actin family	3	376			1	0	0	1	0	1	1
SYELPDGQVITIGNERFRCPESLFQPSFLGMEACGIHETTYNSIMK	FBgn0000043	Act42A	P02572	6			239	285			PF00022	IPR004000	Actin family	3	376	231	240	1	0	1	1	0	0	1
FLVHNVRELEVLLMQNRVYCGEIAHGVSSK	FBgn0002626	RpL32	P04359	1			75	105			PF01655	IPR001515	Ribosomal protein L32e	15	123	104	105	1	1	1	0	0	0	0
HVPRAVFVDLEPTVVDEVRTGTYRQLFHPEQLITGK	FBgn0003884	alphaTub84B	P06603	3			60	96			PF00091	IPR003008	Tubulin/FtsZ; GTPase domain	2	213			1	0	0	1	0	1	1
HVPRAVFVDLEPTVVDEVRTGTYRQLFHPEQLITGK	FBgn0003886	alphaTub85E	P06604	3			60	96			PF00091	IPR003008	Tubulin/FtsZ; GTPase domain	2	213			1	0	0	1	0	1	1
HVPRAVFVDLEPTVVDEVRTGTYRQLFHPEQLITGK	FBgn0003885	alphaTub84D	P06605	3			60	96			PF00091	IPR003008	Tubulin/FtsZ; GTPase domain	2	213			1	0	0	1	0	1	1
IHSRARGPVQILVRQPMEGRARDGGLRFGEMERDCQISHGAAQFLRERLFEVSDPYRVHICNFCGLIAIANLRNNTFECK	FBgn0262955	RpII140	P08266	1			1060	1140			PF00562,PF04560	IPR007120,IPR007641	DNA-directed RNA polymerase; subunit 2; domain 6,RNA polymerase Rpb2; domain 7	708	1174	1082	1083	1	0	1	1	0	0	1
LAVNMVPFPRLHFFMPGFAPLTSRGSQQYRALTVPELTQQMFDAK	FBgn0003888	betaTub60D	P08841	3			258	303			PF03953	IPR018316	Tubulin/FtsZ; 2-layer sandwich domain	266	387			1	0	0	1	0	1	1
APIRPDVVNEVHQLLRRNNRQAYAVSELAGHQTSAESWGTGRAVARIPRVRGGGTHRSGQGAFGNMCRGGRMFAPTK	FBgn0003279	RpL4	P09180	1			32	109			PF00573	IPR002136	Ribosomal protein L4/L1e	26	265	62	95	1	1	1	0	0	0	0
RVFRSVRRLNPLTNVRQLIK	FBgn0003279	RpL4	P09180	1			310	330			PF14374	IPR025755	60S ribosomal protein L4; C-terminal domain	277	350			1	1	0	0	0	0	0
AGFAGDDAPRAVFPSIVGRPRHQGVMVGMGQK	FBgn0000046	Act87E	P10981	7			19	51			PF00022	IPR004000	Actin family	3	376			1	0	0	1	0	1	1
ILTERGYSFTTTAEREIVRDIK	FBgn0000046	Act87E	P10981	6			192	214			PF00022	IPR004000	Actin family	3	376			1	0	0	1	0	1	1
SYELPDGQVITIGNERFRCPESLFQPSFLGMESCGIHETVYNSIMK	FBgn0000046	Act87E	P10981	6			239	285			PF00022	IPR004000	Actin family	3	376			1	0	0	1	0	1	1
AGFAGDDAPRAVFPSIVGRPRHQGVMVGMGQK	FBgn0000042	Act5C	P10987	7			19	51			PF00022	IPR004000	Actin family	3	376			1	0	0	1	0	1	1
ILTERGYSFTTTAEREIVRDIK	FBgn0000042	Act5C	P10987	6			192	214			PF00022	IPR004000	Actin family	3	376			1	0	0	1	0	1	1
SYELPDGQVITIGNERFRCPEALFQPSFLGMEACGIHETTYNSIMK	FBgn0000042	Act5C	P10987	6			239	285			PF00022	IPR004000	Actin family	3	376	231	240	1	0	1	1	0	0	1
EEIGTLLEK	FBgn0000559	EF2	P13060	1			295	304										0	0	0	1	0	1	0
EGILADENLRGVRFNIYDVTLHADAIHRGGGQIIPTTRRCLYAAAITAK	FBgn0000559	EF2	P13060	1			674	723			PF03764	IPR005517	Translation elongation factor EFG/EF2; domain IV	607	723			1	0	0	1	0	1	1
GFLINLIDSPGHVDFSSEVTAALRVTDGALVVVDCVSGVCVQTETVLRQAIAERIKPILFMNK	FBgn0000559	EF2	P13060	1			100	163										0	0	0	1	0	1	0
LMNRLWGENFFNAK	FBgn0000559	EF2	P13060	1			245	259										0	0	0	1	0	1	0
PILFMNK	FBgn0000559	EF2	P13060	1			156	163										0	0	0	1	0	1	0
PRLMEPVYLCEIQCPEVAVGGIYGVLNRRRGHVFEENQVVGTPMFVVK	FBgn0000559	EF2	P13060	1			723	771			PF00679,PF03764	IPR000640,IPR005517	Translation elongation factor EFG; V domain,Translation elongation factor EFG/EF2; domain IV	607	811			1	0	0	1	0	1	1
SVQYLNEIK	FBgn0000559	EF2	P13060	1			653	662			PF03764	IPR005517	Translation elongation factor EFG/EF2; domain IV	607	723			1	0	0	1	0	1	1
VFDAIMNYK	FBgn0000559	EF2	P13060	1			285	294										0	0	0	1	0	1	0
MNNQNNNHMNQSQQPFNNQMNGSDWQRHPGNNPNQIRGGFNGFQRGPPPNRPPPRLMMGPPMGPMGPGPRGPGPMGPGGPYPQMPFPPPVPGMRGPGPMGPMGGPPPPPPPLFMRRNGPGPGPMMGVPPPMHMMGPRMPPRGIPPVGPYGPMNMNGGRIMK	FBgn0000810	fs(1)K10	P13468	1			179	340								0	340	0	0	1	1	1	0	0
ALTLGDNVLSVSQPRNK	FBgn0002780	mod	P13469	1			235	252			PF00076	IPR000504	RNA recognition motif domain	176	243	245	257	1	1	1	0	0	0	0
DLVALFAK	FBgn0002780	mod	P13469	1			189	197			PF00076	IPR000504	RNA recognition motif domain	176	243			1	1	0	0	0	0	0
FGRLSALQRFTNLNGNK	FBgn0002780	mod	P13469	1			197	214			PF00076	IPR000504	RNA recognition motif domain	176	243			1	1	0	0	0	0	0
LHRFERSTSGRAILVTNLTSDATEADLRK	FBgn0002780	mod	P13469	1			409	438			PF00076	IPR000504	RNA recognition motif domain	341	465			1	1	0	0	0	0	0
LHSTELFSRFITVRRISQESISRTSELTLVVENVGK	FBgn0002780	mod	P13469	1			313	349			PF00076	IPR000504	RNA recognition motif domain	259	409			1	1	0	0	0	0	0
VAPVEAVTISSNRLMPRAFVRLASVDDIPK	FBgn0002780	mod	P13469	1			280	310			PF00076	IPR000504	RNA recognition motif domain	259	324			1	1	0	0	0	0	0
EEVQVQLGPQVRDGEIVFGVAHIYASFNDTFVHVTDLSGRETIARVTGGMK	FBgn0004403	RpS14a	P14130	2			10	61			PF00411	IPR001971	Ribosomal protein S11	28	147	0	14	1	1	1	0	0	0	0
GIISEYREYHTDTTVRFVISFAPGEFERIHAEEGGFYRVFK	FBgn0003732	Top2	P15348	2			931	972			PF00521	IPR002205	DNA topoisomerase; type IIA; subunit A/C-terminal	692	1170			1	0	0	1	0	1	1
LRREYYARRRDFLVGQLTAQADRLSDQARFILEK	FBgn0003732	Top2	P15348	2			1006	1040			PF00521	IPR002205	DNA topoisomerase; type IIA; subunit A/C-terminal	692	1170			1	0	0	1	0	1	1
ESTLHLVLRLRGGAK	FBgn0003942	RpS27A	P15357	5			63	78			PF00240	IPR000626	Ubiquitin domain	2	74	76	96	1	0	1	1	0	0	1
IAGYVTHLMGRLRHSQVRGISIK	FBgn0005533	RpS17	P17704	1			49	72			PF00833	IPR001210	Ribosomal protein S17e	0	118			1	1	0	0	0	0	0
LLDFHNIRGLQLTQPNTNNFGRRN	FBgn0005533	RpS17	P17704	1			107	131			PF00833	IPR001210	Ribosomal protein S17e	0	118	120	131	1	1	1	0	0	0	0
ESTLHLVLRLRGGIIEPSLRILAQK	FBgn0003941	RpL40	P18101	5			63	88			PF00240,PF01020	IPR000626,IPR001975	Ubiquitin domain,Ribosomal protein L40e	2	127			1	1	0	0	0	0	0
VLGYIQIRK	FBgn0013679	mt:ND1	P18929	1			30	39			PF00146	IPR001694	NADH:ubiquinone oxidoreductase; subunit 1/F420H2 oxidoreductase subunit H	10	300			1	0	0	1	0	1	1
DSCSGIEVDGRRIRVDFSITQRAHTPTPGVYLGRQPRGK	FBgn0003742	tra2	P19018	1			155	194			PF00076	IPR000504	RNA recognition motif domain	100	169	173	264	1	1	1	0	0	0	0
MDREPLSSGRLHCSARYK	FBgn0003742	tra2	P19018	1			0	18								0	100	0	0	1	1	1	0	0
YGPIERIQMVIDAQTQRSRGFCFIYFEK	FBgn0003742	tra2	P19018	1			119	147			PF00076	IPR000504	RNA recognition motif domain	100	169			1	1	0	0	0	0	0
ALVDVLREANQEINPALENLARNSRYDGGGGRSRYGGGGGGGRFGGGGFK	FBgn0003261	Rm62	P19109	1			643	693								658	719	0	0	1	1	1	0	0
GGQMRDLQRGCEIVIATPGRLIDFLSAGSTNLK	FBgn0003261	Rm62	P19109	1			394	427			PF00270	IPR011545	DEAD/DEAH box helicase domain	304	476			1	1	0	0	0	0	0
GSLSNGRGFGGGGGGGGEGRHSRFD	FBgn0003261	Rm62	P19109	1			694	719								686	719	0	0	1	1	1	0	0
IEGVMAPHDRDFGHSGRGGRGGDRGGDDRRGGGGGGNRFGGGGGGGDYHGIRNGRVEK	FBgn0003261	Rm62	P19109	1			140	198								83	234	0	0	1	1	1	0	0
IIIFVETK	FBgn0003261	Rm62	P19109	1			532	540			PF00271	IPR001650	Helicase; C-terminal	515	624			1	1	0	0	0	0	0
IVSQIRPDRQTLMWSATWPK	FBgn0003261	Rm62	P19109	1			451	471			PF00270	IPR011545	DEAD/DEAH box helicase domain	304	476			1	1	0	0	0	0	0
NFYQEHPNVANRSPYEVQRYREEQEITVRGQVPNPIQDFSEVHLPDYVMK	FBgn0003261	Rm62	P19109	1			244	294								248	276	0	0	1	1	1	0	0
QLAEDFLGNYIQINIGSLELSANHNIRQVVDVCDEFSK	FBgn0003261	Rm62	P19109	1			474	512			PF00270	IPR011545	DEAD/DEAH box helicase domain	304	476			1	1	0	0	0	0	0
RCTYLVLDEADRMLDMGFEPQIRK	FBgn0003261	Rm62	P19109	3			427	451			PF00270	IPR011545	DEAD/DEAH box helicase domain	304	476			1	1	0	0	0	0	0
RRDDRGGGNRFGGGGGFGDRRGGGGGGSQDLPMRPVDFSNLAPFK	FBgn0003261	Rm62	P19109	1			198	243								83	234	0	0	1	1	1	0	0
RRVDNLVRFIRSFGVRCGAIHGDK	FBgn0003261	Rm62	P19109	1			540	564			PF00271	IPR001650	Helicase; C-terminal	515	624			1	1	0	0	0	0	0
SNILVATDVAARGLDVDGIK	FBgn0003261	Rm62	P19109	1			580	600			PF00271	IPR001650	Helicase; C-terminal	515	624			1	1	0	0	0	0	0
TLGYILPAIVHINNQQPLQRGDGPIALVLAPTRELAQQIQQVATEFGSSSYVRNTCVFGGAPK	FBgn0003261	Rm62	P19109	1			331	394			PF00270	IPR011545	DEAD/DEAH box helicase domain	304	476			1	1	0	0	0	0	0
TLLSDIYDTSESPGK	FBgn0003261	Rm62	P19109	1			517	532			PF00271	IPR001650	Helicase; C-terminal	515	624			1	1	0	0	0	0	0
LTSPDALVTSAVMTQCMRQAGGVGRAIESFLATGNIASRTGLGLMQNSGLVIMAENINRMRYMSHFRAIHRGSYFTTMRTTEARQLLPDAWGFICPVHTPDGTPCGLLNHLTLTCEISMRPDPK	FBgn0003278	RpI135	P20028	1			403	527			PF04563,PF04565	IPR007644,IPR007645	RNA polymerase; beta subunit; protrusion,RNA polymerase Rpb2; domain 3	34	520			1	0	0	1	0	1	1
AHLASQYMRHMTGMRMQQLGQIYQPNAASGFFVPTLPSNQRFFGSQVATQMRNTPRWVPQVRPPAAIQGVQAGAAAAGGFQGTAGAVPTQFRSAAAGARGAQPQVQGTHAAAAAANNMRNTGARAITGQQTAAPNMQIPGAQIAGGAQQRTSNYK	FBgn0265297	pAbp	P21187	1			369	524								422	540	0	0	1	1	1	0	0
FSSAGPVLSIRVCRDVITRRSLGYAYVNFQQPADAERALDTMNFDLVRNK	FBgn0265297	pAbp	P21187	1			21	71			PF00076	IPR000504	RNA recognition motif domain	3	74			1	1	0	0	0	0	0
LIASLLANAK	FBgn0265297	pAbp	P21187	1			554	564			PF00658	IPR002004	Polyadenylate-binding protein/Hyperplastic disc protein	557	624			1	1	0	0	0	0	0
MASLYVGDLPQDVNESGLFDK	FBgn0265297	pAbp	P21187	1			0	21			PF00076	IPR000504	RNA recognition motif domain	3	74	0	6	1	1	1	0	0	0	0
NFTEDFDDEK	FBgn0265297	pAbp	P21187	1			188	198			PF00076	IPR000504	RNA recognition motif domain	184	249			1	1	0	0	0	0	0
NLDDTIDDDRLRIAFSPYGNITSAK	FBgn0265297	pAbp	P21187	1			292	317			PF00076	IPR000504	RNA recognition motif domain	288	357			1	1	0	0	0	0	0
PIRIMWSQRDPSLRRSGVGNVFIK	FBgn0265297	pAbp	P21187	1			71	95			PF00076	IPR000504	RNA recognition motif domain	3	160			1	1	0	0	0	0	0
PLYVALAQRK	FBgn0265297	pAbp	P21187	1			355	365			PF00076	IPR000504	RNA recognition motif domain	288	357			1	1	0	0	0	0	0
VEEAVAVLQVHRVTEPAN	FBgn0265297	pAbp	P21187	1			616	634			PF00658	IPR002004	Polyadenylate-binding protein/Hyperplastic disc protein	557	624	629	634	1	1	1	0	0	0	0
YTSNMRNPPVPQLHQTQPIPQQLQGK	FBgn0265297	pAbp	P21187	1			524	550								504	540	0	0	1	1	1	0	0
RMPVVDRLRRRMENYRRRQTDCVPRYEQAFNTVCEQQNQETTVLQK	FBgn0002643	mam	P21519	1			127	173			PF09596	IPR019082	Neurogenic mastermind-like; N-terminal	126	183	0	314	1	0	1	1	0	0	1
ICMLDNHVVMAFAGLTADARIMINRAQVECQSHRLNVEDPVTLEYITRFIAQLK	FBgn0004066	Prosalpha4	P22769	1			63	117			PF00227	IPR001353	Proteasome; subunit alpha/beta	27	212			1	0	0	1	0	1	1
DYIQALVMVPTRELALQTSQICIELAK	FBgn0004419	me31B	P23128	1			124	151			PF00270	IPR011545	DEAD/DEAH box helicase domain	82	247			1	1	0	0	0	0	0
GVTQYYAFVQERQK	FBgn0004419	me31B	P23128	1			268	282										0	0	0	1	0	1	0
MAQAHRNRVFHDFRQGLCRNLVCSDLFTRGIDVQAVNVVINFDFPRMAETYLHRIGRSGRFGHLGIAINLITYEDRFDLHRIEK	FBgn0004419	me31B	P23128	1			328	412			PF00271	IPR001650	Helicase; C-terminal	283	390			1	1	0	0	0	0	0
VADMSHCRILVLDEADK	FBgn0004419	me31B	P23128	1			194	211			PF00270	IPR011545	DEAD/DEAH box helicase domain	82	247			1	1	0	0	0	0	0
VQLIIATPGRILDLMDK	FBgn0004419	me31B	P23128	1			176	193			PF00270	IPR011545	DEAD/DEAH box helicase domain	82	247			1	1	0	0	0	0	0
FTHSASLTYNNGSTSRRLLVPGSSSTTTTSSLRK	FBgn0002645	Map205	P23226	1			1050	1084								831	1142	0	0	1	1	1	0	0
NDGDFSTNSNTTTSTDEVVARQAQEPNQLPEQLQQQQQIESQGVHEDPRQEDEDEHSSVATTYGTSSLSENNSSPLDQEEVVMVAQTVGQEQLVDFDNK	FBgn0002645	Map205	P23226	1			121	220								120	200	0	0	1	1	1	0	0
TITNKPTASGTASDNVTRTTLRPLVSTNARRPATSGTGSVASSTARRPVTNAK	FBgn0002645	Map205	P23226	1			907	960								831	1142	0	0	1	1	1	0	0
VADFGLGRSFGIPVRIYTHEIVTLWYRAPEVLLGSPRYSCPVDIWSIGCIFAEMATRK	FBgn0004106	Cdk1	P23572	1			143	201			PF00069	IPR000719	Protein kinase domain	3	287			1	0	0	1	0	1	1
GRAGRVRPGFCFTLCSRARFQALEDNLTPEMFRTPLHEMALTIK	FBgn0002774	mle	P24785	1			766	810			PF00271	IPR001650	Helicase; C-terminal	639	772	762	768	1	1	1	0	0	0	0
LEAGLRGVSHIIVDEIHERDVNSDFLLVILRDMVDTYPDLHVILMSATIDTTK	FBgn0002774	mle	P24785	1			493	546			PF00270	IPR011545	DEAD/DEAH box helicase domain	390	545			1	1	0	0	0	0	0
LPIAAMRSEILTAINDNPVVIIRGNTGCGK	FBgn0002774	mle	P24785	1			383	413			PF00270	IPR011545	DEAD/DEAH box helicase domain	390	545			1	1	0	0	0	0	0
RGGFGDSFESNRGSGGGFRNGDQGGRWGNF	FBgn0002774	mle	P24785	1			1263	1293								1266	1293	0	0	1	1	1	0	0
RGRFETGRFTNSSFGRRGNGRTFGGGYGNNGGGYGNNGGGYGNIGGGYGNNAGGYGNNGGYGNNGGGYRNNGGGYGNNGGGYGNK	FBgn0002774	mle	P24785	1			1178	1263								1161	1199	0	0	1	1	1	0	0
RQESSVIPWAPPQANWNTWHACNIDEGELATTSIDDLSMDYERSLRDRRQNDNEYRQFLEFREK	FBgn0002774	mle	P24785	1			319	383								310	365	0	0	1	1	1	0	0
TTQIAQYILDDYICSGQGGYANIYVTQPRRISAISVAERVARERCEQLGDTVGYSVRFESVFPRPYGAILFCTVGVLLRK	FBgn0002774	mle	P24785	1			413	493			PF00270	IPR011545	DEAD/DEAH box helicase domain	390	545			1	1	0	0	0	0	0
YFGICPVLEVPGRAFPVQQFFLEDIIQMTDFVPSAESRRK	FBgn0002774	mle	P24785	1			549	589								582	605	0	0	1	1	1	0	0
MSTLPRVFFDMTADNEPLGRIVMELRSDVVPK	FBgn0004432	Cyp1	P25007	1			62	94			PF00160	IPR002130	Cyclophilin-type peptidyl-prolyl cis-trans isomerase domain	70	221			1	0	0	1	0	1	1
MQHNVHAARPAPHIRAAHHHSHSHAHMHLHPGMEQHLGPSLQQQQQPPPPPQQPPHRDLHARLNHHHLHAQQQQQQQTSSNQAGAVAAAGAAYHHGNINSNSGSNISSNSNQMQK	FBgn0003520	stau	P25159	1			0	115								0	161	0	0	1	1	1	0	0
FFEFGTPEQK	FBgn0003165	pum	P25822	1			1167	1177			PF00806	IPR001313	Pumilio RNA-binding repeat	1150	1178			1	1	0	0	0	0	0
FLGGNDDRNGRGGVGVGTDAIVGSRGGVSQDAADAAGAAAAAAVGYVFQQRPSPGGVGVGVGGVGGGVPGVGAVGSTLHEAAAAEYAAHFAQK	FBgn0003165	pum	P25822	1			2	95								0	74	0	0	1	1	1	0	0
GFNRTPGSRQPSPAEESQPRPPNLLFPPLPFNHMLMDHGQGMGGGLGGVVGSGNGVGGGSGGGGAGGAYAAHQQMAAQMSQLQPPMMNGVGGGMPMAAQSPMLNHQAAGPNHMESPGNLLQQQNFDVQQLFRSQNPGLAAVATNAAAAAAAAAAATSAASAAAAVGAPPVPNGSLQQSQQQQQQQQQQQQQQQMHMAAASQQFLAAQQQAQNAAYAAQQATSYVINPGQEAAPYMGMIAAAQMPYYGVAPWGMYPGNLIPQQGTQPRRPLTPSQQGAENQPYQVIPAFLDHTGSLLMGGPRTGTPMRLVSPAPVLVPPGATRAGPPPPQGPQLYQPQPQTAQQNLYSQQNGSSVGGLALNTSSLTGRRDSFDRSTSAFSPSTMDYTSSGVAAAANAVNS…	FBgn0003165	pum	P25822	1			532	949								468	1020	0	0	1	1	1	0	0
GQVYSLSTHPYGCRVIQRILEHCTAEQTTPILDELHEHTEQLIQDQYGNYVIQHVLEHGK	FBgn0003165	pum	P25822	1			1257	1317			PF00806	IPR001313	Pumilio RNA-binding repeat	1255	1323			1	1	0	0	0	0	0
MIDVSEPTQLK	FBgn0003165	pum	P25822	1			1387	1398			PF00806	IPR001313	Pumilio RNA-binding repeat	1369	1401			1	1	0	0	0	0	0
WPGAMSGAASGAYGALGAGNASASPLGAPITPPPSAQSCLLGSRAPGAESRQRQQQQQQLAAVGLPATAAAAQAAVAAAANNMFGSNSSIFSNPLAIPGTAAVAAAAAAAAAANSRQVAATAAAAAAVAAAAGGVGGAPQPGRSRLLEDFRNQRYPNLQLRDLANHIVEFSQDQHGSRFIQQK	FBgn0003165	pum	P25822	1			949	1132			PF00806	IPR001313	Pumilio RNA-binding repeat	1113	1145	933	1097	1	1	1	0	0	0	0
VAFTTRIYHPNINSNGSICLDILRSQWSPALTISK	FBgn0011217	eff	P25867	1			66	101			PF00179	IPR000608	Ubiquitin-conjugating enzyme E2	4	141			1	0	0	1	0	1	1
DYMRQAGEVTYADAHK	FBgn0004587	B52	P26686	1			137	153			PF00076	IPR000504	RNA recognition motif domain	121	187	151	156	1	1	1	0	0	0	0
ELLGERVVVEPARGTARGSNRDRYDDRYGGRRGGGGGRYNEK	FBgn0004587	B52	P26686	1			60	102			PF00076	IPR000504	RNA recognition motif domain	5	67	67	117	1	1	1	0	0	0	0
LDDTELNGRRIHLVEDRRGGRSGGGGGSGRGRSRSSSSRSRSRSRRRSRSRRSSHSRSK	FBgn0004587	B52	P26686	1			175	234			PF00076	IPR000504	RNA recognition motif domain	121	187	183	376	1	1	1	0	0	0	0
MVGSRVYVGGLPYGVRERDLERFFK	FBgn0004587	B52	P26686	1			0	25			PF00076	IPR000504	RNA recognition motif domain	5	67	0	5	1	1	1	0	0	0	0
NGYGFVEFEDYRDADDAVYELNGK	FBgn0004587	B52	P26686	1			36	60			PF00076	IPR000504	RNA recognition motif domain	5	67			1	1	0	0	0	0	0
NSRSSSRYGPPLRTEYRLIVENLSSRVSWQDLK	FBgn0004587	B52	P26686	1			104	137			PF00076	IPR000504	RNA recognition motif domain	121	187	67	117	1	1	1	0	0	0	0
QRRNEGVVEFASLSDMK	FBgn0004587	B52	P26686	1			153	170			PF00076	IPR000504	RNA recognition motif domain	121	187	151	156	1	1	1	0	0	0	0
VLQLFRLRQINNGVFIK	FBgn0005593	RpL7	P32100	1			110	127			PF00327	IPR016082	Ribosomal protein L30; ferredoxin-like fold domain	92	143			1	1	0	0	0	0	0
RRDDWNRNRDRINGFPRAVDDLDTSNESAHPSPEK	FBgn0001978	stc	P40798	1			311	346								180	374	0	0	1	1	1	0	0
DSQGHVFATRLTNVFIIGK	FBgn0011284	RpS4	P41042	1			211	230			PF00467,PF16121	IPR005824,IPR032277	KOW,40S ribosomal protein S4; C-terminal domain	177	259			1	1	0	0	0	0	0
FDSGNLCMITGGRNLGRVGTVVNRERHPGSFDIVHIK	FBgn0011284	RpS4	P41042	1			174	211			PF00467,PF16121	IPR005824,IPR032277	KOW,40S ribosomal protein S4; C-terminal domain	177	259			1	1	0	0	0	0	0
GVPFLVTHDGRTIRYPDPLIHANDSVQVDIASGK	FBgn0011284	RpS4	P41042	1			134	168			PF00900	IPR013845	Ribosomal protein S4e; central region	94	169			1	1	0	0	0	0	0
LGGVFAPRPSTGPHK	FBgn0011284	RpS4	P41042	1			22	37			PF08071	IPR013843	Ribosomal protein S4e; N-terminal	2	39	28	37	1	1	1	0	0	0	0
YALNGAEVTK	FBgn0011284	RpS4	P41042	1			53	63			PF01479	IPR002942	RNA-binding S4 domain	42	90			1	1	0	0	0	0	0
VNGNMAFRGNQNRNRNFGGGNNNYGGPMGANRMGGMNMSPWESQNPGGGQFGNNMRQGGGQMNAQAINLANNLLNNLFRNQNPPSLLDLPRGGGGMGNRNQRGGPMVSRGGGAGNRLNNRRGQGGGFQNRGATGSGPK	FBgn0004401	Pep	P41073	1			19	157								0	209	0	0	1	1	1	0	0
VNGNMAFRGNQNRNRNFGGGNNNYGGPMGANRMGGMNMSPWESQNPGGGQFGNNMRQGGGQMNAQAINLANNLLNNLFRNQNPPSLLDLPRGGGGMGNRNQRGGPMVSRGGGAGNRLNNRRGQGGGFQNRGATGSGPKPPPK	FBgn0004401	Pep	P41073	1			19	161								0	209	0	0	1	1	1	0	0
YNWQRAVGPGLISK	FBgn0004401	Pep	P41073	1			471	485										0	0	0	1	0	1	0
NFGIWLRYDSRSGTHNMYREYRDLTVGGAVTQCYRDMGARHRARAHSIQIIK	FBgn0010409	RpL18A	P41093	1			76	128			PF01775	IPR023573	Ribosomal protein 50S-L18Ae/60S-L20/60S-L18A	6	129			1	1	0	0	0	0	0
FQHILRIMNTNIDGK	FBgn0010411	RpS18	P41094	1			8	23			PF00416	IPR001892	Ribosomal protein S13	13	142			1	1	0	0	0	0	0
GVGRRYSNIVLK	FBgn0010411	RpS18	P41094	1			34	46			PF00416	IPR001892	Ribosomal protein S13	13	142			1	1	0	0	0	0	0
LVTAIDEADLARRLERAEAENAQVAGDDDEEDGADQEGMQFDPEK	FBgn0261609	eIF-2alpha	P41374	1			274	319								288	341	0	0	1	1	1	0	0
AGFSPEDTPRAVFPSIVGRPRHLNVLLDSVIGDSVIGEAAARK	FBgn0011743	Arp53D	P45891	7			24	67			PF00022	IPR004000	Actin family	10	376			1	0	0	1	0	1	1
VLEQLTGQQPVFSK	FBgn0013325	RpL11	P46222	1			43	57			PF00281	IPR031310	Ribosomal protein L5; N-terminal	14	68			1	1	0	0	0	0	0
SNQNIQVYVRVRPLNSRERCIRSAEVVDVVGPREVVTRHTLDSK	FBgn0004378	Klp61F	P46863	2			15	59			PF00225	IPR001752	Kinesin motor domain	24	356	0	22	1	0	1	1	0	0	1
LICSPDYAYGSRGHPGVIPPNSTLTFDVELLK	FBgn0013954	FK506-bp2	P48375	1			74	106			PF00254	IPR001179	FKBP-type peptidyl-prolyl cis-trans isomerase domain	14	105	85	88	1	0	1	1	0	0	1
LIVSSDVHFSK	FBgn0015288	RpL22	P50887	1			240	251			PF01776	IPR002671	Ribosomal protein L22e	188	295			1	1	0	0	0	0	0
LRNWEQILFITEPHNWSAAAMFQGTRIFCSVLSQAMAQRFYNLVLLPRVRDDLCEYK	FBgn0010292	bys	P51406	1			190	247			PF05291	IPR007955	Bystin	124	411			1	0	0	1	0	1	1
MYHSSAVAAYTDLAAAGSAASAGVGVGVSGYHQQAVNAPVYVPSNRQYNHVAAHFGSAAAQNAWTTEGFGSAHAQFYSPNAAVMMGSWRSAYDPSGFQRSSPYESAMDFQFGEGRECVNCGAISTPLWRRDGTGHYLCNACGLYHK	FBgn0003117	pnr	P52168	1			52	198			PF00320	IPR000679	Zinc finger; GATA-type	168	201			1	0	0	1	0	1	1
DSSPYALTHEQLHQQQHHHQQQLHHHQQQQQQLYHQQQQQQQQQQHHHHHNNSTSSAGGDSPSSSHALSTLQSFTQLTSATQRDSLSPENDAYFAAAQLGSSLQNSSVYAGSLLTQTANGIQYGMQSPNQTQAHLQQQHHQQQQQQHQQHQQQQLQQQQQQHHHNQHQHHNSSSSSPGPAGLHHSSSSAATAAAVAAATAAVNGHNSSLEDGYGSPRSSHSGGGGGGTLPAFQRIAYPNSGSVERYAPITNYRGQNDTWFDPLSYATSSSGQAQLGVGVGAGVVSNVIRNGRAISAANAAAAAAADGTTGRVDPGTFLSASASLSAMAAESGGDFYK	FBgn0003507	srp	P52172	1			394	731								391	763	0	0	1	1	1	0	0
AGFAGDDAPRAVFPSIVGRPRHQGVMVGMGQK	FBgn0000044	Act57B	P53501	7			19	51			PF00022	IPR004000	Actin family	3	376			1	0	0	1	0	1	1
ILTERGYSFTTTAEREIVRDIK	FBgn0000044	Act57B	P53501	6			192	214			PF00022	IPR004000	Actin family	3	376			1	0	0	1	0	1	1
SYELPDGQVITIGNERFRCPESLFQPSFLGMESCGIHETVYNSIMK	FBgn0000044	Act57B	P53501	6			239	285			PF00022	IPR004000	Actin family	3	376			1	0	0	1	0	1	1
ITYGEITDQQGNQK	FBgn0010438	mtSSB	P54622	1			114	128			PF00436	IPR000424	Primosome PriB/single-strand DNA-binding	37	140	120	127	1	0	1	1	0	0	1
PNLRDTVLEYLK	FBgn0010438	mtSSB	P54622	1			92	104			PF00436	IPR000424	Primosome PriB/single-strand DNA-binding	37	140			1	0	0	1	0	1	1
TVNTVTILGRVGADPQLRGSQEHPVVTFSVATHTNYK	FBgn0010438	mtSSB	P54622	1			36	73			PF00436	IPR000424	Primosome PriB/single-strand DNA-binding	37	140	53	54	1	0	1	1	0	0	1
YENGDWAQRTDWHRVVVFK	FBgn0010438	mtSSB	P54622	1			73	92			PF00436	IPR000424	Primosome PriB/single-strand DNA-binding	37	140			1	0	0	1	0	1	1
YENGDWAQRTDWHRVVVFKPNLRDTVLEYLK	FBgn0010438	mtSSB	P54622	1			73	104			PF00436	IPR000424	Primosome PriB/single-strand DNA-binding	37	140			1	0	0	1	0	1	1
LLQYCSWENPHFSRAVLTELLWQCGFAYCHDMRHHTDLLLNILLIDDSWQHHRIHNALNGVAEEREGLLETIQRAK	FBgn0005632	faf	P55824	1			2392	2468										0	0	0	1	0	1	0
PHVGDSASVHRIRITLTSRNVRSLENVCRDLINGAK	FBgn0019936	RpS20	P55828	1			10	46			PF00338	IPR027486	Ribosomal protein S10 domain	22	117	0	17	1	1	1	0	0	0	0
FRLIAEDVQDRNVLCNFHGMDLTTDK	FBgn0017545	RpS3A	P55830	1			86	112			PF01015	IPR001593	Ribosomal protein S3Ae	15	224			1	1	0	0	0	0	0
IRARMTDIITNEVSGADLK	FBgn0017545	RpS3A	P55830	1			166	185			PF01015	IPR001593	Ribosomal protein S3Ae	15	224			1	1	0	0	0	0	0
TCYAQQSQVRK	FBgn0017545	RpS3A	P55830	1			155	166			PF01015	IPR001593	Ribosomal protein S3Ae	15	224			1	1	0	0	0	0	0
FPYTAPTRIVRK	FBgn0017579	RpL14	P55841	1			63	75			PF01929	IPR002784	Ribosomal protein L14e domain	45	120			1	1	0	0	0	0	0
GRLVAIVDVIDQNRVLVDGPLTGVPRQEYRLNNLHLTK	FBgn0017579	RpL14	P55841	1			21	59			PF01929	IPR002784	Ribosomal protein L14e domain	45	120			1	1	0	0	0	0	0
LAVNMVPFPRLHFFMPGFAPLTSRGSQQYRALTVPELTQQMFDAK	FBgn0003889	betaTub85D	P61857	3			252	297			PF03953	IPR018316	Tubulin/FtsZ; 2-layer sandwich domain	260	381			1	0	0	1	0	1	1
DFGEETPALDVVK	FBgn0260441	RpS12	P80455	1			119	132										0	0	0	1	0	1	0
LGEWSGLCK	FBgn0260441	RpS12	P80455	1			91	100			PF01248	IPR004038	Ribosomal protein L7Ae/L30e/S12e/Gadd45	23	117			1	1	0	0	0	0	0
LVTALCNEHQIPLIRVDSHK	FBgn0260441	RpS12	P80455	1			70	90			PF01248	IPR004038	Ribosomal protein L7Ae/L30e/S12e/Gadd45	23	117			1	1	0	0	0	0	0
AGFAGDDAPRAVFPSIVGRPRHQGVMVGMGQK	FBgn0000047	Act88F	P83967	7			19	51			PF00022	IPR004000	Actin family	3	376	48	49	1	0	1	1	0	0	1
ILTERGYSFTTTAEREIVRDIK	FBgn0000047	Act88F	P83967	6			192	214			PF00022	IPR004000	Actin family	3	376			1	0	0	1	0	1	1
SYELPDGQVITIGNERFRCPEALFQPSFLGMESCGIHETVYNSIMK	FBgn0000047	Act88F	P83967	6			239	285			PF00022	IPR004000	Actin family	3	376			1	0	0	1	0	1	1
HEIEGAFAK	FBgn0260944	Rbp1	Q02427	1			24	33			PF00076	IPR000504	RNA recognition motif domain	12	78			1	1	0	0	0	0	0
VYVGNLGSSASK	FBgn0260944	Rbp1	Q02427	2			12	24			PF00076	IPR000504	RNA recognition motif domain	12	78			1	1	0	0	0	0	0
YGPLRNVWVARNPPGFAFVEFEDRRDAEDATRALDGTRCCGTRIRVEMSSGRSRDRRRGEGGSSGRSGSGRYRITPSARTTSTATSSFYNINNLQQQPSSQPQPATFNLQL	FBgn0260944	Rbp1	Q02427	2			33	144			PF00076	IPR000504	RNA recognition motif domain	12	78	58	144	1	1	1	0	0	0	0
FRLILVESRIHRLARYYK	FBgn0010265	RpS13	Q03334	1			112	130			PF00312	IPR000589	Ribosomal protein S15	73	146			1	1	0	0	0	0	0
IGIILRDSHGVAQVRFVNGNK	FBgn0010265	RpS13	Q03334	1			49	70			PF08069	IPR012606	Ribosomal protein S13/S15; N-terminal	0	60			1	1	0	0	0	0	0
AQQLNSLLDQQEGFGGGGGGNNSTFDNFAGNSNSPFEVFRGNNNNNSTMIGNNAAPNTQDSFAFEFGVNNMNQGGNQRGNNGGGNNVPWGRRRF	FBgn0004227	nonA	Q04047	1			606	700								615	700	0	0	1	1	1	0	0
FSGRNRLYVGNLTNDITDDELREMFK	FBgn0004227	nonA	Q04047	1			297	323			PF00076	IPR000504	RNA recognition motif domain	303	368			1	1	0	0	0	0	0
GQNQRQGQNQNQNQVHGQGNQGGPGNQGGAGNQGGQGNQGGAGNQGNGQGFRGRNAGNNQGGGFSGGPQNQQRDNRNRSGPRPGGGAGGAMNSTNMGGGGGGGGGGGPRGGEDFFITQRLRSISGPTFELEPVEVPTETK	FBgn0004227	nonA	Q04047	1			157	297								0	294	0	0	1	1	1	0	0
GRQLRVRFAPNATILRVSNLTPFVSNELLYK	FBgn0004227	nonA	Q04047	1			363	394			PF00076	IPR000504	RNA recognition motif domain	303	441			1	1	0	0	0	0	0
PYGEISEIFSNLDK	FBgn0004227	nonA	Q04047	1			323	337			PF00076	IPR000504	RNA recognition motif domain	303	368			1	1	0	0	0	0	0
MIQHLNYRVRIVLQDSRTFIGTFK	FBgn0262601	SmB	Q05856	1			8	32			PF01423	IPR001163	LSM domain; eukaryotic/archaea-type	8	81			1	1	0	0	0	0	0
RVLGFVLLRGENIVSLTVEGPPPPEEGLPRVPIPGAAPGPGIGRVAGRGMPINLSAVPAGLQGPVRGVGGPAQQHMAPMGRGVPRAPMMGAPPPGMIPGGMPSMPGNMGRGAPPPMRGPPPSMIRGAPPPGRGGY	FBgn0262601	SmB	Q05856	1			64	199			PF01423	IPR001163	LSM domain; eukaryotic/archaea-type	8	81	80	199	1	1	1	0	0	0	0
DVTADGPGSENGDAGAAGSTNGSSDNQSAASGQRDDDRK	FBgn0263396	sqd	Q08473	1			18	57			PF00076	IPR000504	RNA recognition motif domain	57	125	0	60	1	1	1	0	0	0	0
IFVGGLTTEISDEEIK	FBgn0263396	sqd	Q08473	1			137	153			PF00076	IPR000504	RNA recognition motif domain	137	206			1	1	0	0	0	0	0
LFVGGLSWETTEK	FBgn0263396	sqd	Q08473	1			57	70			PF00076	IPR000504	RNA recognition motif domain	57	125	0	60	1	1	1	0	0	0	0
PENQMMGGMRGGPRGGMRGGRGGYGGRGGYNNQWDGQGSYGGYGGGYGGYGAGGYGDYYAGGYYNGYDYGYDGYGYGGGFEGNGYGGGGGGNMGGGRGGPRGGGGPK	FBgn0263396	sqd	Q08473	1			214	321								203	344	0	0	1	1	1	0	0
RATPKPENQMMGGMRGGPRGGMRGGRGGYGGRGGYNNQWDGQGSYGGYGGGYGGYGAGGYGDYYAGGYYNGYDYGYDGYGYGGGFEGNGYGGGGGGNMGGGRGGPRGGGGPK	FBgn0263396	sqd	Q08473	1			209	321								203	344	0	0	1	1	1	0	0
TDPQTGRSRGFAFIVFTNTEAIDK	FBgn0263396	sqd	Q08473	1			88	112			PF00076	IPR000504	RNA recognition motif domain	57	125			1	1	0	0	0	0	0
VSAADEHIINSK	FBgn0263396	sqd	Q08473	1			112	124			PF00076	IPR000504	RNA recognition motif domain	57	125			1	1	0	0	0	0	0
YGEIESINVK	FBgn0263396	sqd	Q08473	1			78	88			PF00076	IPR000504	RNA recognition motif domain	57	125			1	1	0	0	0	0	0
DPSVPSRFQRMREEFDRIGMRRSVEGVLLVHEHGLPHVLLLQLGTTFFK	FBgn0035987	CG3689	Q0E8G6	1			66	115			PF13869	IPR016706	Cleavage/polyadenylation specificity factor subunit 5	45	232	65	72	1	1	1	0	0	0	0
LPGGELNAGEDEVEGLK	FBgn0035987	CG3689	Q0E8G6	1			115	132			PF13869	IPR016706	Cleavage/polyadenylation specificity factor subunit 5	45	232			1	1	0	0	0	0	0
YTNQALTINRTINLYPLTNYTFGTK	FBgn0035987	CG3689	Q0E8G6	1			35	60			PF13869	IPR016706	Cleavage/polyadenylation specificity factor subunit 5	45	232	0	37	1	1	1	0	0	0	0
MFLNLLSTRMPGSESLPAEFQIDDVYAVPGVGTVVSGTCLQGTIRLNDCLMLGPDAVGSFVPITIK	FBgn0027836	Dgp-1	Q0E931	1			358	424										0	0	0	1	0	1	0
IADLGNACWVDRHFTEDIQTRQYRSLEVIIGAGYNTSADIWSTACMVFELATGDYLFEPHSGESYTRDEDHLAHIIELLGPIPREILLNGTYAAK	FBgn0026370	SRPK	Q0E965	1			604	699			PF00069	IPR000719	Protein kinase domain	599	763			1	0	0	1	0	1	1
DVCINLLMEVLDRVNDVFLERAVRLLQTLRK	FBgn0010488	NAT1	Q0E996	1			593	624										0	0	0	1	0	1	0
FPATLPMSTPPNSSGSNNQGSSQGQLSNSHYPMLGTPTSHLINPTRPSSTPSAEYADNRTLLGVQQERGLK	FBgn0010488	NAT1	Q0E996	1			377	448								359	521	0	0	1	1	1	0	0
HNQNGGGSGGGSSNNRDRDDSRRNNDRDRDRNDGQYGGNQLLGSK	FBgn0010488	NAT1	Q0E996	1			292	337								231	341	0	0	1	1	1	0	0
MNEREALNPRIVSLVASLLAK	FBgn0010488	NAT1	Q0E996	1			643	664										0	0	0	1	0	1	0
PNIVVEIFK	FBgn0010488	NAT1	Q0E996	1			629	638										0	0	0	1	0	1	0
QIRSDDDSIIRTPFPNRNRDMRNNDRDSDSWMNRFHLNIQPGGYNDMFSGLSVTGASPIVSPFATSNRDRDRDNRQYNNRGDRNRDRDQGGSGGANYGNRYNK	FBgn0010488	NAT1	Q0E996	1			189	292								176	341	0	0	1	1	1	0	0
RNLITTNQDAVENLQMRPAANSLLFRAASQNQK	FBgn0010488	NAT1	Q0E996	1			344	377								349	521	0	0	1	1	1	0	0
CPWTGDVRIRGRILTGVVRK	FBgn0033699	RpS11	Q0E9B6	1			56	76			PF00366,PF16205	IPR000266,IPR032440	Ribosomal protein S17/S11,40S ribosomal protein S11; N-terminal	3	141			1	1	0	0	0	0	0
MQRTIVIRRDYLHFVRK	FBgn0033699	RpS11	Q0E9B6	1			78	95			PF00366	IPR000266	Ribosomal protein S17/S11	71	141			1	1	0	0	0	0	0
RHRNMSVHCSPVFRDVEHGDIVTIGECRPLSK	FBgn0033699	RpS11	Q0E9B6	1			101	133			PF00366	IPR000266	Ribosomal protein S17/S11	71	141			1	1	0	0	0	0	0
TPREAIDGTYIDK	FBgn0033699	RpS11	Q0E9B6	1			42	55			PF16205	IPR032440	40S ribosomal protein S11; N-terminal	3	70			1	1	0	0	0	0	0
EHITEIFGHFGALTAVDFPMDRFQGRQGRGYAFVEYSRPEDCASAIK	FBgn0263829	CG34334	Q0IGP7	1			548	595			PF00076	IPR000504	RNA recognition motif domain	538	608			1	1	0	0	0	0	0
LIRVSAFQESMLK	FBgn0263829	CG34334	Q0IGP7	1			605	618			PF00076	IPR000504	RNA recognition motif domain	538	608			1	1	0	0	0	0	0
QSVQNQNGRNCSSQWNHRRGEGDGEGAEASGRGYRAVGEVNK	FBgn0263829	CG34334	Q0IGP7	1			474	516								332	508	0	0	1	1	1	0	0
MATAAAVAK	FBgn0064117	SLIRP1	Q0KHQ1	1			0	9								0	5	0	0	1	1	1	0	0
SVHRIFVGNLPWTVGHQELRGYFREFGRVVSANVIFDK	FBgn0064117	SLIRP1	Q0KHQ1	1			12	50			PF00076	IPR000504	RNA recognition motif domain	16	83			1	1	0	0	0	0	0
RASVTNNSSAPIRIAPRQQTTQSSGPSVVHNEDEDVMPPTPNQSERRQRRFPRRNHNPRMVRSLQAVSREFTESLLEGSSGK	FBgn0002709	mei-218	Q0KHR4	1			414	496								139	611	0	0	1	1	1	0	0
TPAVLSADLRLNTPRYATLPNIMK	FBgn0039697	CG7834	Q0KHZ6	1			174	198			PF01012	IPR014730	Electron transfer flavoprotein; alpha/beta-subunit; N-terminal	25	211			1	0	0	1	0	1	1
EESGSYVQISQKPTDVSLQERCITIIGDK	FBgn0261552	ps	Q0KI96	1			163	192			PF00013	IPR004088	K Homology domain; type 1	138	203	172	178	1	1	1	0	0	0	0
GIFAPGTRNRIVTITGQPSAIAK	FBgn0261552	ps	Q0KI96	1			500	523			PF00013	IPR004088	K Homology domain; type 1	465	530			1	1	0	0	0	0	0
ILVPNSTAGMIIGK	FBgn0261552	ps	Q0KI96	1			140	154			PF00013	IPR004088	K Homology domain; type 1	138	203			1	1	0	0	0	0	0
NVEVPEVIIGAILGPSGRSLVEIQHVSGANVQISK	FBgn0261552	ps	Q0KI96	1			464	499			PF00013	IPR004088	K Homology domain; type 1	465	530	440	464	1	1	1	0	0	0	0
PTDVSLQERCITIIGDK	FBgn0261552	ps	Q0KI96	1			175	192			PF00013	IPR004088	K Homology domain; type 1	138	203	174	178	1	1	1	0	0	0	0
YGVLGMGVGVSHTNGAHSTLGNFLGVTTLDQQTAAAASAATASNVFGAVGQVNLEQYAAAVASAAAASRPTQSQLDAAAVQFDPFRHLGSATAPAATPVSLNNNSFGLTATTGTATTAQLGGLSK	FBgn0261552	ps	Q0KI96	1			326	451								415	464	0	0	1	1	1	0	0
HQRGNRSRRSGGSGIMNSSMGGGGQRGEDFFIAQRLLDISGPTHELPPIELPTDNK	FBgn0015520	nonA-l	Q24113	1			204	260								0	252	0	0	1	1	1	0	0
AQCPIVERLTCSLMMK	FBgn0002590	RpS5a	Q24186	2			87	103			PF00177	IPR023798	Ribosomal protein S7 domain	85	228			1	1	0	0	0	0	0
FARYLPHSAGRYAAK	FBgn0002590	RpS5a	Q24186	2			68	83										0	0	0	1	0	1	0
HSFEIIHLLTGENPLQILVSAIINSGPREDSTRIGRAGTVRRQAVDVSPLRRVNQAIWLLCTGAREAAFRNIK	FBgn0002590	RpS5a	Q24186	1			118	191			PF00177	IPR023798	Ribosomal protein S7 domain	85	228	144	153	1	1	1	0	0	0	0
TIAECLADELINAAK	FBgn0002590	RpS5a	Q24186	1			191	206			PF00177	IPR023798	Ribosomal protein S7 domain	85	228			1	1	0	0	0	0	0
GFLVSVDGYMNMQLANTEEVIEGSVTGNLGEVLIRCNNVLYIK	FBgn0000426	SmF	Q24297	1			32	75			PF01423	IPR001163	LSM domain; eukaryotic/archaea-type	11	74			1	1	0	0	0	0	0
LESSVSVGLPSVVHQTIMRGGAPEIRNLVDIGSLDNTEIVMRLETHIDSGDIFYTDLNGLQFIK	FBgn0011740	alpha-Man-II	Q24451	1			814	878			PF07748	IPR011682	Glycosyl hydrolase family 38; C-terminal	616	1102			1	0	0	1	0	1	1
LFSMDLMDESGEIRATAFK	FBgn0010173	RpA-70	Q24492	1			202	221			PF01336	IPR004365	OB-fold nucleic acid binding domain; AA-tRNA synthetase-type	178	252			1	0	0	1	0	1	1
LAVNMVPFPRLHFFMPGFAPLTSRGSQQYRALTVPELTQQMFDAK	FBgn0003887	betaTub56D	Q24560	3			252	297			PF03953	IPR018316	Tubulin/FtsZ; 2-layer sandwich domain	260	381			1	0	0	1	0	1	1
MLEQLDMRRDVQEIFRSTPHGK	FBgn0014189	Hel25E	Q27268	1			197	219			PF00270	IPR011545	DEAD/DEAH box helicase domain	65	232			1	1	0	0	0	0	0
RILVATNLFGRGMDIERVNIVFNYDMPEDSDTYLHRVARAGRFGTK	FBgn0014189	Hel25E	Q27268	1			335	381			PF00271	IPR001650	Helicase; C-terminal	270	379			1	1	0	0	0	0	0
GDDEGSSGGGGGGGYGGGGGGGGYDRGNDRGSGGGGYHNRDRGGNSQGGGGGGGGGGGYSRFNDNNGGGRGGRGGGGGNRRDGGPMRNDGGMRSRPY	FBgn0011571	caz	Q27294	1			302	399			PF00641	IPR001876	Zinc finger; RanBP2-type	274	303	294	399	1	1	1	0	0	0	0
GGGGGGGGGGRGGFGGRRGGGGGGGGGGGGGGRFDRGGGGGGGRYDRGGGGGGGGGGGNVQPRDGDWK	FBgn0011571	caz	Q27294	1			212	280			PF00641	IPR001876	Zinc finger; RanBP2-type	274	303	205	278	1	1	1	0	0	0	0
QGGGYDSGSGHRGSGGSGNGGGGGGSWNDRGGNSYGNGGASK	FBgn0011571	caz	Q27294	1			43	85								0	134	0	0	1	1	1	0	0
LQLQQQQQNRTQPSRSNTALHVCWHRGATVGLGDHLIAAEHQLSGYLLRK	FBgn0265082	Cdep	Q2M1E6	1			1015	1065			PF00169	IPR001849	Pleckstrin homology domain	1057	1150	988	1032	1	0	1	1	0	0	1
PSIAAVVGSMDAHPSRYAATVRVQQHRQEIIQELSSMVRELLIMFYK	FBgn0262739	AGO1	Q32KD4	1			732	779			PF02171	IPR003165	Piwi domain	641	942			1	1	0	0	0	0	0
PVFDGRNNLYTRDPLPIGNERLELEVTLPGEGK	FBgn0262739	AGO1	Q32KD4	1			200	233			PF16486	IPR032474	Protein argonaute; N-terminal	145	275			1	0	0	1	0	1	1
QFFTGVEIRIWAIACFAPQRTVREDALRNFTQQLQK	FBgn0262739	AGO1	Q32KD4	1			564	600			PF16487	IPR032473	Protein argonaute; Mid domain	552	633			1	0	0	1	0	1	1
SGNIPAGTTVDVGITHPTEFDFYLCSHQGIQGTSRPSHYHVLWDDNHFDSDELQCLTYQLCHTYVRCTRSVSIPAPAYYAHLVAFRARYHLVEK	FBgn0262739	AGO1	Q32KD4	1			851	945			PF02171	IPR003165	Piwi domain	641	942	843	964	1	1	1	0	0	0	0
TPVYAEVK	FBgn0262739	AGO1	Q32KD4	1			649	657			PF02171	IPR003165	Piwi domain	641	942			1	1	0	0	0	0	0
VYESQWTPSPTRPQSPSQAQTSFDTLTSPPAPGSSVNPTAVTSPSAQNVAAGGATVAGAAATAAQVASALGATTGSVTPAIATATPATQPDMPVFTCPRRPNLGREGRPIVLRANHFQVTMPRGYVHHYDINIQPDK	FBgn0262739	AGO1	Q32KD4	1			38	175			PF16486	IPR032474	Protein argonaute; N-terminal	145	275	37	145	1	0	1	1	0	0	1
WQAQVSLFNLEEALEGRTRQIPYDAILALDVVMRHLPSMTYTPVGRSFFSSPEGYYHPLGGGREVWFGFHQSVRPSQWK	FBgn0262739	AGO1	Q32KD4	1			242	321			PF08699,PF16486	IPR014811,IPR032474	Argonaute; linker 1 domain,Protein argonaute; N-terminal	145	335			1	0	0	1	0	1	1
YATGPDQVEPMFRYLK	FBgn0262739	AGO1	Q32KD4	1			617	633			PF16487	IPR032473	Protein argonaute; Mid domain	552	633			1	0	0	1	0	1	1
MENVEEAPPLSSESNSNSNNSSASSSSHQLSQSGAMGAEIAPSTSRSHSHSPTPSPPVPASSHDQPHPDHPSPPLNASETEARENSPHDHSPTPTFHQTAPPPTTSSTAPQRDEREQQQQQEAPPLQQDQQENSPAQDQELHPLLDQQNQEYPAVHQDQQAEQNQELHHIEGLIRHRESQNPEEHPPQASLENRETLGREDTNQEPDEPQVRDPEIEPEAEPPPPLLLEDLDEQDSGSQDLNEQQPPLIIDANAIAETIDANAVERIDDYEDDDEEVDEEEEVVEDRVDRAGEVASVSGAQRLHSVAVLPRYSSASRAPRSSNNNNNNISNHNNNNNNSNSNSLSRRTRHFYSNNGSHFSNDMFPSHNPRSSTQTSSPRVGGRRHHSTPAASSNSPQHQ…	FBgn0262114	RanBPM	Q4Z8K6	1			0	427								0	416	0	0	1	1	1	0	0
HLIYPLDTVLDESLGCAFWFASHCTHSTARVALIGSGADELFGGYTRYRNSYSRCLGNDLERQLAVQNELERDWQRISARNLARDDRIIADTGK	FBgn0032997	CG17486	Q5LJP9	1			392	486			PF00733	IPR001962	Asparagine synthase	298	512			1	0	0	1	0	1	1
QNSQLELK	FBgn0266756	btsz	Q6XK19	1			812	820										0	0	0	1	0	1	0
LAGLLPILTRNFYTAVGPQCLPTASCGDPAQADHLCESLFISLQSDGALLQQQAEIALLSQQVDLHTLAASAQYWAYSEALGSQLRCGPHIVSRPK	FBgn0263968	nonC	Q70PP2	1			2764	2860										0	0	0	1	0	1	0
YHWVPSYGGNVPPGAVVAGTTPGGAPLYIGRGHYCGSLTPGVIETYNRCLQIPFGGQEIRLSNYEVLVRSDIYHGQQAIRLVY	FBgn0265186	CG3884	Q7JR80	1			395	478			PF11901	IPR024518	Domain of unknown function DUF3421	343	455			1	0	0	1	0	1	1
HSQERIERNMSGGGNYNSIVNSNWDQRDRDDRSERSYISNYERGNNYK	FBgn0034313	CG5726	Q7JRH5	1			517	565								376	766	0	0	1	1	1	0	0
ILETNFLNADAYRLHDK	FBgn0034313	CG5726	Q7JRH5	1			166	183										0	0	0	1	0	1	0
MEMANNMVSSSNSGGGGSSNTTSYGNNSYNNSAVDSGHSSHSGVGSGGGGEGTGARLRDVCTILNTGPAAYQNQTGGYAYDHIIALMRNLDLQDDGIVLNSK	FBgn0034313	CG5726	Q7JRH5	1			0	102								0	52	0	0	1	1	1	0	0
NRLYNSITLLGEYYHRVRLADNTPITILGESLLDLLTRELNDTSVVLGTRIARLVLSQITLNGEIMRK	FBgn0034313	CG5726	Q7JRH5	1			183	251										0	0	0	1	0	1	0
SGGYRYNQSPTHAGGGPRFPRYSSQSSLASEASSSFDRRQQTSPQNPHQHQHQRHRHFTRRSQPDIHQPQNEENWQGQADK	FBgn0034313	CG5726	Q7JRH5	1			655	736								376	766	0	0	1	1	1	0	0
TRFNRNHDGDQSNGRSRDQQRRYSVSCDDDHHSVRSEGGGNLRLYSIHDRRK	FBgn0034313	CG5726	Q7JRH5	1			465	517								376	766	0	0	1	1	1	0	0
VEIDLLLFHVRRHLIMQPALTAK	FBgn0034313	CG5726	Q7JRH5	1			254	277										0	0	0	1	0	1	0
EREENTHIIYGLGHTSLFLRIYDTTINHWQNNRLTRAMQFAPK	FBgn0034351	trmt10c	Q7JUX9	1			149	192								129	150	0	0	1	1	1	0	0
ELTTPQASTEYVINRNPRNLERLRIAYK	FBgn0026741	mRpL18	Q7JVK1	1			18	46										0	0	0	1	0	1	0
ELTTPQASTEYVINRNPRNLERLRIAYKPVGYHLEK	FBgn0026741	mRpL18	Q7JVK1	1			18	54										0	0	0	1	0	1	0
MSRSARPLTSARVLHK	FBgn0026741	mRpL18	Q7JVK1	1			0	16								0	10	0	0	1	1	1	0	0
TNDTSAFVNLGRVLAQRCLQSGITEMTCNVEAVPGSK	FBgn0026741	mRpL18	Q7JVK1	1			100	137										0	0	0	1	0	1	0
ISQSEGFHLDVEDYLLGILQLASELSRFATNSVTMGDYERPLNISHFIGDLNTGFRLLNLK	FBgn0033528	trsn	Q7JVK6	1			127	188			PF01997	IPR002848	Translin family	22	217			1	0	0	1	0	1	1
LAELVPAGQYYRYSDHWTFITQRLIFIIALVIYLEAGFLVTRETVAEMLGLK	FBgn0033528	trsn	Q7JVK6	1			75	127			PF01997	IPR002848	Translin family	22	217			1	0	0	1	0	1	1
QVELCAQK	FBgn0033528	trsn	Q7JVK6	1			64	72			PF01997	IPR002848	Translin family	22	217			1	0	0	1	0	1	1
ILLDESGLSYICQTYERFSHVAITLGK	FBgn0031047	Rcd-1	Q7JVP2	1			193	220										0	0	0	1	0	1	0
MAVNVYSTNVTSENLSRHDMLAWVNDCLQSQFSK	FBgn0027066	Eb1	Q7JZD3	1			0	34			PF00307	IPR001715	Calponin homology domain	16	117	0	4	1	0	1	1	0	0	1
SLPGTAASGVSSSYRRGPSATTRPAMTSAVK	FBgn0027066	Eb1	Q7JZD3	1			143	174								133	186	0	0	1	1	1	0	0
FTYRGVDLDQLLDMPNNQLVELMHSRARRRFSRGLK	FBgn0034138	RpS15	Q7JZW2	1			17	53			PF00203	IPR002222	Ribosomal protein S19/S15	45	131	45	77	1	1	1	0	0	0	0
LLSLLSRDDSNCCAAK	FBgn0052066	CG6491	Q7K1H0	1			3	19								0	4	0	0	1	1	1	0	0
NPDKPVVIPEQRRERDFMSSVPTFVRNVMGSSAGAGSGEFHVYRHLRRK	FBgn0034086	CG8441	Q7K1V1	1			56	105			PF06658	IPR009548	Protein of unknown function DUF1168	57	191	57	253	1	0	1	1	0	0	1
PVVIPEQRRERDFMSSVPTFVRNVMGSSAGAGSGEFHVYRHLRRK	FBgn0034086	CG8441	Q7K1V1	1			60	105			PF06658	IPR009548	Protein of unknown function DUF1168	57	191	57	253	1	0	1	1	0	0	1
EIESVTAADIQRVAQRLLSSPPSVAARGDIHNLPEMSHITNAVSGSGRTGLGRRLSLFK	FBgn0033235	CG8728-RA	Q7K3W2	1			497	556								517	556	0	0	1	1	1	0	0
LGSPVANLVTEAPTVPVALSPGEAANQEASARDAINLNSEAPSTTLQIRLADGSRLAAQFNLSHTVSDIRRFIQTARPQYSTSNFILVSSFPTRELSDDNSTIEK	FBgn0033179	p47	Q7K3Z3	1			289	394			PF00789	IPR001012	UBX domain	327	405	270	389	1	0	1	1	0	0	1
AVCVYGGGNRNMQISDLERGAEIIICTPGRLNDLIMANVIDVSTITYLVLDEADRMLDMGFEPQIRK	FBgn0037549	CG7878	Q7K4L8	1			386	453			PF00270	IPR011545	DEAD/DEAH box helicase domain	307	476			1	1	0	0	0	0	0
FNTITSFVK	FBgn0037549	CG7878	Q7K4L8	1			515	524			PF00271	IPR001650	Helicase; C-terminal	513	624			1	1	0	0	0	0	0
ITGSIQSNVIDAINHVRK	FBgn0037549	CG7878	Q7K4L8	1			134	152			PF00013	IPR004088	K Homology domain; type 1	92	151	151	203	1	1	1	0	0	0	0
QVTNSGDRGQDRDNRDHGSNERYDGGGYDRYK	FBgn0037549	CG7878	Q7K4L8	1			152	184								151	203	0	0	1	1	1	0	0
RNDYGGGRRDNRDNYGAGHRDSRDSAGGGGGDFSESLSIASEMVGK	FBgn0037549	CG7878	Q7K4L8	1			58	104			PF00013	IPR004088	K Homology domain; type 1	92	151	0	93	1	1	1	0	0	0	0
SGVVRILVATDVASRGLDIEDITHVINYDFPHNIEEYVHRVGRTGRAGRQGTSISFFTREDWAMAK	FBgn0037549	CG7878	Q7K4L8	1			576	642			PF00271	IPR001650	Helicase; C-terminal	513	624			1	1	0	0	0	0	0
TLAFLLPGMIHTEYQSTPRGTRGGANVLVLAPTRELALQIEMEVK	FBgn0037549	CG7878	Q7K4L8	1			333	378			PF00270	IPR011545	DEAD/DEAH box helicase domain	307	476	347	350	1	1	1	0	0	0	0
VIGRGGSNISRIQNDFNVRVK	FBgn0037549	CG7878	Q7K4L8	1			104	125			PF00013	IPR004088	K Homology domain; type 1	92	151			1	1	0	0	0	0	0
VMLDIRPDRQTIMTSATWPPGVRRLAQSYMK	FBgn0037549	CG7878	Q7K4L8	1			453	484			PF00270	IPR011545	DEAD/DEAH box helicase domain	307	476			1	1	0	0	0	0	0
VRADDLSSELTLDGFMTQCIHGNRDQMDREQAIADIK	FBgn0037549	CG7878	Q7K4L8	1			539	576			PF00271	IPR001650	Helicase; C-terminal	513	624			1	1	0	0	0	0	0
EPPRLSDEPVFYGPDGRELTAEETDFLAGGDNDGDDDFDGDGADLEIDAEMDEETERAYK	FBgn0034181	CG8963	Q7K581	1			489	549								479	559	0	0	1	1	1	0	0
LAGYDLTADCPK	FBgn0034181	CG8963	Q7K581	1			427	439			PF02854	IPR003890	MIF4G-like; type 3	283	455			1	1	0	0	0	0	0
LLASESNENVRCLCQTLK	FBgn0034181	CG8963	Q7K581	1			409	427			PF02854	IPR003890	MIF4G-like; type 3	283	455			1	1	0	0	0	0	0
LTNSVQNRLHLNSQQGSAGNYYQQQQVHQNTHHHQQHQQQHQPHNQHAK	FBgn0034181	CG8963	Q7K581	1			149	198								77	265	0	0	1	1	1	0	0
MSCRAPFQPDDQYEQLRRPNVGGAGGVAMPGLDQQAHLFGEYAGAQAYGQVVGNFPVQAMQPQAQTLSDASNLSATATIFIPRGAAPPQQQSRHQQYQQAGGAGGGAPYGQQQPRYVNGFK	FBgn0034181	CG8963	Q7K581	1			0	121								0	265	0	0	1	1	1	0	0
SIEQPNFRYMGAK	FBgn0034181	CG8963	Q7K581	1			318	331			PF02854	IPR003890	MIF4G-like; type 3	283	455			1	1	0	0	0	0	0
EMRGFPLGGPERRLRTDFAELPGATPAAPFK	FBgn0027548	nito	Q7KMJ6	1			448	479			PF00076	IPR000504	RNA recognition motif domain	398	457	458	494	1	1	1	0	0	0	0
FGDFSVRLAHDLDERVAYVCFRTPEDAREAK	FBgn0027548	nito	Q7KMJ6	1			125	156								151	157	0	0	1	1	1	0	0
FPNYLHHVQPEDDPLSTRTLFAGNLEVTIADDELRRIFGK	FBgn0027548	nito	Q7KMJ6	1			296	336			PF00076	IPR000504	RNA recognition motif domain	315	383	174	311	1	1	1	0	0	0	0
IELSGQYIGK	FBgn0027548	nito	Q7KMJ6	1			371	381			PF00076	IPR000504	RNA recognition motif domain	315	383			1	1	0	0	0	0	0
PPYDESALEYRRPEYDPYYEESAAYAPRGGYSPYPPRGGYRGRGGYRGRGRGMYHYHNDVHRPPHPGSLAGSSSSVPPPGGVEDEWRRPPGESYDRGARSSSREPGVERSRSRSPLK	FBgn0027548	nito	Q7KMJ6	1			482	599								460	627	0	0	1	1	1	0	0
RARSPGSDSDTSTRRNDALASASTVPDVARK	FBgn0027548	nito	Q7KMJ6	1			599	630			PF07744	IPR012921	Spen paralogue and orthologue SPOC; C-terminal	627	790	502	627	1	0	1	1	0	0	1
RPPPGTGNAFAFVRYQNLDMAHRAK	FBgn0027548	nito	Q7KMJ6	1			346	371			PF00076	IPR000504	RNA recognition motif domain	315	383			1	1	0	0	0	0	0
RSASRSPGPASRSSLSRNSRSMGRGYDNGSGVPGDSPERLSPERMRRRLDRSPSRYGSPHREPYMRGPPPAERPAGYK	FBgn0027548	nito	Q7KMJ6	1			21	99								0	98	0	0	1	1	1	0	0
SSKPPYDESALEYRRPEYDPYYEESAAYAPRGGYSPYPPRGGYRGRGGYRGRGRGMYHYHNDVHRPPHPGSLAGSSSSVPPPGGVEDEWRRPPGESYDRGARSSSREPGVERSRSRSPLK	FBgn0027548	nito	Q7KMJ6	1			479	599								460	627	0	0	1	1	1	0	0
STTRPEYRPRGHSMSPPDYERYHYSRSPMGQGVPLDHRRPPIDPYDRYGPPHMHPHAVHPRDYRPLHHDYPHPPRGPPLHRGGHPHHLHGHAPPHQYAPMRPLAPRPHAPYEK	FBgn0027548	nito	Q7KMJ6	1			176	289								174	306	0	0	1	1	1	0	0
YGVVDDIDIK	FBgn0027548	nito	Q7KMJ6	1			336	346			PF00076	IPR000504	RNA recognition motif domain	315	383			1	1	0	0	0	0	0
DCIEAARQRIEEIVADLEAQTTIEVVIPQRHHRTIMGARGFK	FBgn0027835	Dp1	Q7KN75	1			868	910			PF00013	IPR004088	K Homology domain; type 1	818	880			1	1	0	0	0	0	0
EAEQEPVRQCDVIRITGRIEK	FBgn0027835	Dp1	Q7KN75	1			959	980								925	965	0	0	1	1	1	0	0
EGIAQAEQEIRQLSAEQYK	FBgn0027835	Dp1	Q7KN75	1			220	239			PF00013	IPR004088	K Homology domain; type 1	170	231			1	1	0	0	0	0	0
EIQESSHIIEVPIFK	FBgn0027835	Dp1	Q7KN75	1			590	605			PF00013	IPR004088	K Homology domain; type 1	598	659			1	1	0	0	0	0	0
ELLFGMAEDYERDYLDNVAIAPPTIGAFLTGQGSGSDAAGASENGFVIK	FBgn0027835	Dp1	Q7KN75	1			1205	1254			PF00013	IPR004088	K Homology domain; type 1	1148	1208	1235	1301	1	1	1	0	0	0	0
GGQRLREIERVTATRINIPSQSDESEFITIAGTK	FBgn0027835	Dp1	Q7KN75	1			186	220			PF00013	IPR004088	K Homology domain; type 1	170	231			1	1	0	0	0	0	0
IEDVENVK	FBgn0027835	Dp1	Q7KN75	1			1197	1205			PF00013	IPR004088	K Homology domain; type 1	1148	1208			1	1	0	0	0	0	0
ILMGFSTQASRQVTVPREHFRVILGK	FBgn0027835	Dp1	Q7KN75	1			160	186			PF00013	IPR004088	K Homology domain; type 1	170	231			1	1	0	0	0	0	0
LIGRHGAVINK	FBgn0027835	Dp1	Q7KN75	1			1087	1098			PF00013	IPR004088	K Homology domain; type 1	1075	1138			1	1	0	0	0	0	0
LRADHDVIISLPK	FBgn0027835	Dp1	Q7KN75	1			1098	1111			PF00013	IPR004088	K Homology domain; type 1	1075	1138			1	1	0	0	0	0	0
MIEDYEADRADRELRSFVLQVDVDTEFHSK	FBgn0027835	Dp1	Q7KN75	1			1057	1087			PF00013	IPR004088	K Homology domain; type 1	1075	1138			1	1	0	0	0	0	0
RDEPNDRIISITGYQANAEAARDAILEIVGDPETLHREVIEIDK	FBgn0027835	Dp1	Q7KN75	1			1111	1155			PF00013	IPR004088	K Homology domain; type 1	1075	1208			1	1	0	0	0	0	0
RDEPNDRIISITGYQANAEAARDAILEIVGDPETLHREVIEIDKRIHPHLIGQRRRTIRK	FBgn0027835	Dp1	Q7KN75	1			1111	1171			PF00013	IPR004088	K Homology domain; type 1	1075	1208			1	1	0	0	0	0	0
RGFILHRISEECGGVMISFPRVGINSDK	FBgn0027835	Dp1	Q7KN75	1			833	861			PF00013	IPR004088	K Homology domain; type 1	818	880			1	1	0	0	0	0	0
VCGTPARVAEAREALVK	FBgn0027835	Dp1	Q7KN75	1			1040	1057			PF00013	IPR004088	K Homology domain; type 1	995	1055			1	1	0	0	0	0	0
VQLLELANERQLASFTAEVRAK	FBgn0027835	Dp1	Q7KN75	1			728	750			PF00013	IPR004088	K Homology domain; type 1	669	806			1	1	0	0	0	0	0
ARTAMDETYGRGYDDGLGYDPHQSYDSYSYGTHGHGPHGPPANILGGVGGISGGGGRGGHYESSDYEPDYGRREYYQHSPGYSAGGGGGVGLGTGGASQSNAIGGSGLSSNHNRSHVNR	FBgn0022987	qkr54B	Q7KNS5	1			309	428								313	428	0	0	1	1	1	0	0
YLIPDSNDIIRQEQLRELMDSTSLNDNDNAK	FBgn0022987	qkr54B	Q7KNS5	1			218	249								236	298	0	0	1	1	1	0	0
DYSNNHRNLENWRRTRNEDGSGDGPSSSGSMSGPDIAGWRSGVVGGSTNAGFGTNSHRWGRSTSWRDEDPSVDNAASLQRSISTVATLSTDRTGNNK	FBgn0039936	CG11148	Q7KQM6	1			208	305								169	310	0	0	1	1	1	0	0
FGPEWLRNMSAEPSGSPSTYNVGNAAQNNSIGGHNLGNNTAASASRNLFPEYRYGREEMLSLFDRNCLLPQILPSFK	FBgn0039936	CG11148	Q7KQM6	1			6	83								0	48	0	0	1	1	1	0	0
ISSNQSQHQNHDGFTAALPRMADIEINVK	FBgn0039936	CG11148	Q7KQM6	1			471	500								467	485	0	0	1	1	1	0	0
NECFQRLSAVEQETVVRRK	FBgn0039936	CG11148	Q7KQM6	1			739	758										0	0	0	1	0	1	0
PNEIPRNELDLINEYNLRMLLRGQPTSTQQQPPALTNSATENLPGVDFLTETQLLERQNLMIPIWLPPNNNK	FBgn0039936	CG11148	Q7KQM6	1			859	931								858	941	0	0	1	1	1	0	0
PSVTAVHRQAPSTMPIQITPTITDVAPPSHAVVSFSDHETMQHHNMHHLPQFPMIPTPHIITPNLNELWFYRDPQANVQGPFSAVEMTEWYRAGYFNENLFVRRYSDNRFRPLGELIK	FBgn0039936	CG11148	Q7KQM6	1			500	618			PF02213	IPR003169	GYF domain	568	617	507	549	1	0	1	1	0	0	1
IVVNLTGRLNK	FBgn0033555	RpS15Ab	Q7KR04	2			60	71			PF00410	IPR000630	Ribosomal protein S8	5	129			1	1	0	0	0	0	0
WTNNLLPSRQFGYVVLTTSGGIMDHEEARRK	FBgn0033555	RpS15Ab	Q7KR04	2			88	119			PF00410	IPR000630	Ribosomal protein S8	5	129			1	1	0	0	0	0	0
PSTPRSNQQQQPQQQPHHQQQPQQQRQPSQPQQSPQTPLSTSNLSQRLQQVQQRNDPSHVGSVQMHSLASQNQAPQQQQQQPLHQEQRNAPK	FBgn0045862	btz	Q7KRX5	1			418	510								0	550	0	0	1	1	1	0	0
SRAELLQTYGYDIRNEDAPPRARRRRRYTRGPSK	FBgn0045862	btz	Q7KRX5	1			247	281			PF09405	IPR018545	Btz domain	116	264	0	550	1	0	1	1	0	0	1
QLALAVDQVNRVLEQHTRQLNEISQRLERMQYSPPPSSMSAHSLHMLGGGVSQSTVIK	FBgn0261550	CG42668	Q7KSB3	1			880	938								903	921	0	0	1	1	1	0	0
FPSLRVFALSNVATVDNRESLEQHFGGLDGK	FBgn0051368	CG31368	Q7KSN8	1			357	388			PF16399	IPR032174	Intron-binding protein aquarius; N-terminal	32	815			1	1	0	0	0	0	0
GLLQIATFLNLVPEEVVSPLDWHRVDEQFLRELLITRHERRCSQLEALNEMPLYPTEQIIWDENVVPSEYYSGDSCLALPK	FBgn0051368	CG31368	Q7KSN8	1			388	469			PF16399	IPR032174	Intron-binding protein aquarius; N-terminal	32	815			1	1	0	0	0	0	0
HREPFVPQVGLVSVRGCEVEGMLDANGRVIEDGPEPRPQLQGENRCYRVWLDSNQYRLDMDDLQEGADDVYESFNILMRRK	FBgn0051368	CG31368	Q7KSN8	1			593	674			PF16399	IPR032174	Intron-binding protein aquarius; N-terminal	32	815	620	633	1	1	1	0	0	0	0
QNSIRFTPTQVEAIRAGMQPGLTLVVGPPGTGK	FBgn0051368	CG31368	Q7KSN8	1			809	842			PF16399	IPR032174	Intron-binding protein aquarius; N-terminal	32	815	796	815	1	1	1	0	0	0	0
YSNMEQSLFTRLVRLGVPTVDLDGQGRARASICSLYK	FBgn0051368	CG31368	Q7KSN8	1			1127	1164										0	0	0	1	0	1	0
ITHIEPRGLAHIFAFFAEQLWDQNECLTVVVK	FBgn0032166	CG4619	Q7KTG0	1			285	317										0	0	0	1	0	1	0
VASEWMQSLSMFGYGLPGVFTGALYRPPAPFPVSSNYRGFAPRPRGRGRGRGIGIRGSRSGYDTYYNTK	FBgn0010772	Xe7	Q7KTT0	1			498	567								529	783	0	0	1	1	1	0	0
PPMDNSEEMRLTFPVRDGIILAPFRLLHNLSVSNHVFHLK	FBgn0026160	tna	Q7KUE4	1			565	605								559	570	0	0	1	1	1	0	0
SNQNIQVYVRVRPLNSRERCIRSAEVVDVVGPREVVTRHTLDSK	FBgn0052318	CG32318-RA	Q7KVC2	2			15	59			PF00225	IPR001752	Kinesin motor domain	24	106	0	20	1	0	1	1	0	0	1
PEDLRRLLSYLISIPSDAAK	FBgn0024277	trio	Q7KVD1	2			44	64										0	0	0	1	0	1	0
PRGGGGGGGRGFGGGGGGGGRGFGGGGGGRGGGGGRGGGGGFGRGGGGRGGGRGAFDTGPPERVIPLGNYVYSCQNDLVCK	FBgn0011824	CG4038	Q7KVQ0	1			5	86			PF04410	IPR007504	H/ACA ribonucleoprotein complex; subunit Gar1/Naf1	54	161	0	66	1	1	1	0	0	0	0
CAYRVLALAVSPLNLLGIDPRVNSILGRIIHITDDVIDYREWIRENFEHLVVVDRISPLPTAAPTAYATANGAPK	FBgn0030049	Trf4-1	Q7KVS9	1			535	610										0	0	0	1	0	1	0
PYLSRPYSSLNRVLNFRADSLEILQQQQQQQQLNGTTQRNSTNINTTSGGSTSSSADSTTNRDNNSPANSSSTNGPGAGTGTSTGAGGTGTNSPATTASSTAATTTGPATSMSDTSNNPPQSTTTPASRTNSIYYNPSRK	FBgn0030049	Trf4-1	Q7KVS9	1			88	228								38	238	0	0	1	1	1	0	0
NCLDKPDDEDSSAINDSSIEPTVQARK	FBgn0263987	spoon	Q7KVW1	1			51	78								55	152	0	0	1	1	1	0	0
QLYDSYSTMEAPLLPSLELSAVCVIPINDVWYRVQIVDTDPEDEERCVIK	FBgn0263987	spoon	Q7KVW1	1			450	500			PF00567	IPR002999	Tudor domain	414	536			1	0	0	1	0	1	1
RAFINQIK	FBgn0263987	spoon	Q7KVW1	1			328	336			PF00013	IPR004088	K Homology domain; type 1	310	374			1	1	0	0	0	0	0
TLCSIDEDFENLSSPRDLPDSVNTRVSFYNRK	FBgn0263987	spoon	Q7KVW1	1			164	196								169	197	0	0	1	1	1	0	0
LPVIFVCENNNYGMGTSSERASCNTDYYTRGDALPGIWVDGMDVLAVRSATEFAINYVNTHGPLVMETNTYRYSGHSMSDPGTSYRTREEIQEVRQK	FBgn0028325	l(1)G0334	Q7KVX1	1			263	360			PF00676	IPR001017	Dehydrogenase; E1 component	114	406	337	359	1	0	1	1	0	0	1
TLADAEGDVLRGLQVVEHCCSIPSLQMGETVANVARDMDTYSLVLPLGVTAGVAPFNFPAMIPLWMFPVAITTGNTMLLK	FBgn0023537	CG17896	Q7KW39	1			115	195			PF00171	IPR015590	Aldehyde dehydrogenase domain	33	498			1	0	0	1	0	1	1
NGLLAGSSPFPACGGGTGNGSPLIASRLSDRVTVVHPRIVTLIRSGTK	FBgn0261387	CG17528	Q7PLI7	1			275	323										0	0	0	1	0	1	0
APFIAYINNLPFDANEDDLYEFFEGINLISLRLPREDGENGRSRGFGYVELENREDLIHVLSLPDPSIK	FBgn0020660	eIF-4B	Q7PLL3	1			77	146			PF00076	IPR000504	RNA recognition motif domain	82	151	113	284	1	1	1	0	0	0	0
GRRIRIELSNENDQQSRQK	FBgn0020660	eIF-4B	Q7PLL3	1			146	165			PF00076	IPR000504	RNA recognition motif domain	82	151	139	284	1	1	1	0	0	0	0
IRNLDGDDSDDGSGTLPLVYQLPTAPRANRIFDDNSIPHK	FBgn0020660	eIF-4B	Q7PLL3	1			37	77								26	52	0	0	1	1	1	0	0
SLPDRDDVNTPGSWRTSARPQSIDTSPTRREVEQVSEK	FBgn0020660	eIF-4B	Q7PLL3	1			211	249								139	284	0	0	1	1	1	0	0
SNRRFDGFGNNGDNRDSGNWRRDSQNNGSNFGYSSNFERSFNRERK	FBgn0020660	eIF-4B	Q7PLL3	1			165	211								139	284	0	0	1	1	1	0	0
ERGSSSRDFGGRHSLQRERERSSEYYHRNEGYARSSRGYESVETFRVLDSRVYPEYK	FBgn0030091	CG7065	Q7YZA2	1			510	567								385	593	0	0	1	1	1	0	0
PNFRNNRPIVATSK	FBgn0030091	CG7065	Q7YZA2	1			407	421								385	549	0	0	1	1	1	0	0
CNDVQQAGYCPRSVFCAFAHVEPCSMDDPRENSLSASLANTSLLTRSSAPINIPNTTLSNSINDFNSGSFAVNIPSSSLTYSPTNHANLFNVDAFNYGGSNK	FBgn0004395	unk	Q86B79	1			277	379			PF00642	IPR000571	Zinc finger; CCCH-type	272	298	306	327	1	1	1	0	0	0	0
LSNSLSATQNDSSLFFPSRIISPGFGDGLSISPSVRISELNTIRDDINSSSVGNSLFENTLNTAK	FBgn0004395	unk	Q86B79	1			379	444										0	0	0	1	0	1	0
RDGTFNYSADNYCTK	FBgn0004395	unk	Q86B79	1			64	79								55	66	0	0	1	1	1	0	0
MSKPQRQDSREAEK	FBgn0053208	Mical	Q86BA1	1			975	989								943	995	0	0	1	1	1	0	0
DPTDALLELTK	FBgn0263603	Zn72D	Q86BI3	1			784	795			PF07528	IPR006561	DZF domain	582	828			1	0	0	1	0	1	1
EEELQTIQRIVSHTERALK	FBgn0263603	Zn72D	Q86BI3	1			507	526										0	0	0	1	0	1	0
LVSDALAEQPSDAGAANK	FBgn0263603	Zn72D	Q86BI3	1			526	544								528	565	0	0	1	1	1	0	0
MANNNYAGFNYGGTQYNTGQVSYPAVTNATYANAAAYQNAAVAAGQGGYGGAAGAGAGATSGPGAGGYGGYGDYRSAMQYDATK	FBgn0263603	Zn72D	Q86BI3	1			0	84								0	56	0	0	1	1	1	0	0
MSASANSATQNRGNNYHCELCDVTCTGTDAYAAHVRGAK	FBgn0263603	Zn72D	Q86BI3	1			237	276								222	246	0	0	1	1	1	0	0
PTPRQRRLAEARANRAMMSSHRGGDDHDGGYWEEQRNRQYNEEYDYNNWMSRSFGGAQRFGRMGNGPPPHFGMMPGGNVRRPESTDDRHAIARHAEIYPK	FBgn0263603	Zn72D	Q86BI3	1			407	507								395	504	0	0	1	1	1	0	0
VISSAGFPISPGDCMRRIMEALSSGFLINGPGLLDPCEK	FBgn0263603	Zn72D	Q86BI3	1			745	784			PF07528	IPR006561	DZF domain	582	828			1	0	0	1	0	1	1
VLGMEPLPAMK	FBgn0263603	Zn72D	Q86BI3	1			819	830			PF07528	IPR006561	DZF domain	582	828			1	0	0	1	0	1	1
VQPDLVVDFKPTPRQRRLAEARANRAMMSSHRGGDDHDGGYWEEQRNRQYNEEYDYNNWMSRSFGGAQRFGRMGNGPPPHFGMMPGGNVRRPESTDDRHAIARHAEIYPK	FBgn0263603	Zn72D	Q86BI3	1			397	507								395	504	0	0	1	1	1	0	0
WFQARATGLQSCVMVIRILRDLCQRVSSWQSLPQWSLELLVEK	FBgn0263603	Zn72D	Q86BI3	1			702	745			PF07528	IPR006561	DZF domain	582	828			1	0	0	1	0	1	1
HRGWRVQDGHHVSEGTILATQLTTRFHPGLNVGFGRNGTLFAMEHGK	FBgn0053002	mRpL27	Q86BM8	1			40	87			PF01016	IPR001684	Ribosomal protein L27	21	91	14	50	1	1	1	0	0	0	0
CMEDNFYVRGDGTMVYFFTEEELRGMMTQAGLQEEQLIVDRRLQVNRCRGLK	FBgn0035247	metl	Q86BS6	1			259	311										0	0	0	1	0	1	0
AHQHQHEARDVRVVHHTTNSVLMSYLANGNILSMDASDLVIYCVASNTYCRRSTFISPRNHQLTMVRCSPYNDNLFAVGTAMGNVLVCDLRK	FBgn0250850	rig	Q86BY9	1			104	196								106	113	0	0	1	1	1	0	0
EVYSLVWQDHFIYFIVNRVLGFFDLRK	FBgn0250850	rig	Q86BY9	1			657	684			PF12894	IPR024977	Anaphase-promoting complex subunit 4; WD40 domain	579	666			1	0	0	1	0	1	1
EELLDQFRRTRFYEK	FBgn0044511	mRpS21	Q8I0J3	1			31	46			PF01165	IPR001911	Ribosomal protein S21	9	62			1	1	0	0	0	0	0
MRHVQFLARTVLVQNNNVEEACRLLNRVLGK	FBgn0044511	mRpS21	Q8I0J3	1			0	31			PF01165	IPR001911	Ribosomal protein S21	9	62	0	3	1	1	1	0	0	0	0
QASHLYPTATSQQQQMPPPQSPANPQQQALNSYNEMRSAILQNSHHPSGNSVDQYDQPQQQQHQPQQQSTNPTLVAAQQQQSHHSLLNNNASNGGISHSHHSNINNNGHGSQNQMLPPQMRRSAASVVAYDGNSK	FBgn0063485	Lasp	Q8I7C3	1			289	424								125	530	0	0	1	1	1	0	0
QRGSAEVSDSSNESEYFSEQLAAEQFSQYAPTASPIPPAATTLHQQQQQLQHQQQQQYQQHQQQLQQQQHQHQHYLQQQQQTLPPPPIQHQQYNTAAITPTYQQLQQQQQQQQQQRAQQQQLHDPYAHYQQPQALRQQQQQQQQQQQQLLQQQAIK	FBgn0063485	Lasp	Q8I7C3	1			133	289								125	530	0	0	1	1	1	0	0
MEGGSVSSPSMGGPRGGGFRGRGGGAPMRGGFDRGRGRGGRGHFMGGMRGGGGSGMGGGPPMQGMMSGPPRGMRGSRGGMGYQGRGGGYQPRGGAPMGMRGGRPPLYSQPPK	FBgn0039186	CG5746	Q8IGI0	1			0	112								0	434	0	0	1	1	1	0	0
YHSTQQHMGGGGGGGMSSQSSYGSPPSHHAPQQSHHSYQTHEQTQQVDPYAQSGYSTQTTQQGYNGYGQSGSSSYAAHTSQTSAPASSSYGAHHSTEYDQSQYQNYNSTGYAAPQDTRYQSYSQDYSQQYGSTAVDYNATGQADYSQHGAQSTGYDERAYAGYDSQAYSQNYSNAAAYY	FBgn0039186	CG5746	Q8IGI0	1			301	480								0	480	0	0	1	1	1	0	0
RWLATQLLDDGLWPDMATELLVAHLFQQRYAPQSIAAPQTGFIRFLQLLSHSDFNGELFLLNFNNSWQEQQIADLEHNYRSNRQSYPPLAVATSYDMQHAGRLWTSDQSPSQRVLGHVTRLARHALEIIETSLMSK	FBgn0261286	Mat89Ba	Q8IH00	1			855	991			PF03813	IPR005554	Nrap protein	172	1130	958	966	1	0	1	1	0	0	1
SRRNFQDGLLLLK	FBgn0261286	Mat89Ba	Q8IH00	1			319	332			PF03813	IPR005554	Nrap protein	172	1130			1	0	0	1	0	1	1
ALNNTVPEGGSQPIWVRLAEEHGK	FBgn0024987	ssx	Q8IH14	1			238	262			PF00076	IPR000504	RNA recognition motif domain	180	244	244	443	1	1	1	0	0	0	0
DTNLYVINLSRNINDDMLDRIFSPYGLIVQRNILRDK	FBgn0024987	ssx	Q8IH14	1			177	214			PF00076	IPR000504	RNA recognition motif domain	180	244			1	1	0	0	0	0	0
MQDQEHDDEQSSDIEGSGDNVGRDDGTDDDDDSNGNMQQENGDGGNGGDGQEHSGDEEQHHSQDNEGNDNSAGQQQQMQQVDRTSATNLIINYLPQDMTDRELYNLFSGCGPINTCK	FBgn0024987	ssx	Q8IH14	1			6	123			PF00076	IPR000504	RNA recognition motif domain	94	165	0	91	1	1	1	0	0	0	0
REEAQEAIK	FBgn0024987	ssx	Q8IH14	1			229	238			PF00076	IPR000504	RNA recognition motif domain	180	244			1	1	0	0	0	0	0
TESDSEDAIQK	FBgn0024987	ssx	Q8IH14	1			142	153			PF00076	IPR000504	RNA recognition motif domain	94	165			1	1	0	0	0	0	0
TGYSFGYGFVDYK	FBgn0024987	ssx	Q8IH14	1			129	142			PF00076	IPR000504	RNA recognition motif domain	94	165			1	1	0	0	0	0	0
VSYARPGGQSIK	FBgn0024987	ssx	Q8IH14	1			165	177			PF00076	IPR000504	RNA recognition motif domain	94	165			1	1	0	0	0	0	0
ETSPNGSGSTSSLNQHNQSQHRSRTFSGRLVERVPEVTDRRFQYDSK	FBgn0052016	4E-T	Q8IH18	1			245	292			PF10477	IPR018862	Eukaryotic translation initiation factor 4E binding protein	9	736	194	339	1	0	1	1	0	0	1
LLQQLGSQARQHHPCNDDCRTINLSNIANHVHLESK	FBgn0052016	4E-T	Q8IH18	1			548	584			PF10477	IPR018862	Eukaryotic translation initiation factor 4E binding protein	9	736	553	565	1	0	1	1	0	0	1
NRLSPEADNSSLICSNSSSISSRRAMRNRERANNYYQRFVPTDSLLISGEDK	FBgn0052016	4E-T	Q8IH18	1			62	114			PF10477	IPR018862	Eukaryotic translation initiation factor 4E binding protein	9	736	58	115	1	0	1	1	0	0	1
QVGTRENVLEPQLTATMAVQPRMILGGGNFAIGQNNQHLSPNMSQSRNQQVLK	FBgn0052016	4E-T	Q8IH18	1			756	809								719	813	0	0	1	1	1	0	0
IQIILVRELEK	FBgn0039757	RpS7	Q8IMI7	1			72	83			PF01251	IPR000554	Ribosomal protein S7e	5	188			1	1	0	0	0	0	0
MLEYEPSSRITLGEALHHPFFDRLPPHHRVGEVSNK	FBgn0265998	Doa	Q8IML9	1			929	965			PF00069	IPR000719	Protein kinase domain	635	950	951	983	1	0	1	1	0	0	1
NTDVRLIDFGSATFDHEHHSTIVSTRHYRAPEVILELGWSQPCDVWSIGCILFELYLGITLFQTHDNREHLAMMERILGQIPYRMARK	FBgn0265998	Doa	Q8IML9	1			791	879			PF00069	IPR000719	Protein kinase domain	635	950			1	0	0	1	0	1	1
DPVTQRSRGFGFITFQEPCTVEK	FBgn0011666	msi	Q8IMS8	1			236	259			PF00076	IPR000504	RNA recognition motif domain	204	273			1	1	0	0	0	0	0
SGSSGRSTPSLSGGSGSDPAPGK	FBgn0011666	msi	Q8IMS8	1			181	204			PF00076	IPR000504	RNA recognition motif domain	204	273	164	207	1	1	1	0	0	0	0
SAPVDDNGWRQVPARFDRGYNERSTGYQGQSGGGGAGGMYGASRPAQDRYSGPVSRY	FBgn0039229	Saf-B	Q8IMV6	1			871	928								605	928	0	0	1	1	1	0	0
LRSLPAELGELIQLRELLLNNNFLRVLPYEIGK	FBgn0011725	twin	Q8IMX1	1			108	141			PF13855	IPR001611	Leucine-rich repeat	74	130			1	0	0	1	0	1	1
AEAENAIQAMNGQWIGSRSIRTNWSTRK	FBgn0005649	Rox8	Q8IMX4	1			146	174			PF00076	IPR000504	RNA recognition motif domain	96	167	163	219	1	1	1	0	0	0	0
HFVQFGPIQDVRVFK	FBgn0005649	Rox8	Q8IMX4	1			240	255			PF00076	IPR000504	RNA recognition motif domain	222	287			1	1	0	0	0	0	0
TDISSHHHIFVGDLSPEIETETLREAFAPFGEISNCRIVRDPHTMK	FBgn0005649	Rox8	Q8IMX4	1			88	134			PF00076	IPR000504	RNA recognition motif domain	96	167	82	92	1	1	1	0	0	0	0
PFTFIIRGLQWTTVIERTFAVESELERQQWTEAIRNVSSRLIDVGEVAMTPSEQTDMTDVDMATIAEDELSEQFSVQGTTCNSSGVK	FBgn0010379	Akt1	Q8INB9	1			172	259			PF00169	IPR001849	Pleckstrin homology domain	106	210	224	248	1	0	1	1	0	0	1
LLVDPPLLMSPEINSLLGDERPLQLSHHQQQQQQMLHHHQSQQQQHLQLTQQQLRVAHLGHGLSHGHSTMPTLGGQRNGNGNAADDVNDLATQRTITNYDPRRRLRTTLSGPTK	FBgn0264495	gpp	Q8INR6	1			1707	1821								1480	1848	0	0	1	1	1	0	0
GQGALDEQRIYETALDLLAEQRQQARLETTPEECLPEQDSESK	FBgn0260407	mRpS23	Q8IP62	1			103	146			PF10484	IPR023611	Ribosomal protein S23/S25; mitochondrial	1	124	124	150	1	1	1	0	0	0	0
PQETISLFDHRRSTQSQQFVQIYQDLK	FBgn0260407	mRpS23	Q8IP62	1			76	103			PF10484	IPR023611	Ribosomal protein S23/S25; mitochondrial	1	124	83	85	1	1	1	0	0	0	0
YGFVTYERAQDAFTAIDTSHRDSQISMYDISFGGRRAFCRSSYADLDNAGINNYNSYVFPK	FBgn0037248	srl	Q8IPM1	1			955	1016			PF00076	IPR000504	RNA recognition motif domain	917	973			1	1	0	0	0	0	0
VLSSYPHIQRRLFEQAVQLVRPGGILVYSTCTVTEDECECLVAWALRK	FBgn0037200	CG11109-RB	Q8IPS4	1			337	385			PF01189	IPR001678	SAM-dependent methyltransferase RsmB/NOP2-type	220	437			1	0	0	1	0	1	1
YTIHHGNDGLRERERERDRERAGAISASDFNARSELSFDSIEGRGGGAAGHGHGHGHGPGAGPTLSAITAGLQNLHTRESRSGNGYGAGAGPGPSSELGGGGRGLPNVSDDQMLESWLEDLQATGAK	FBgn0029095	aru	Q8IPW1	1			563	690								565	674	0	0	1	1	1	0	0
ILIRGLYSNPPVHGARIAAEILNNEDLRAQWLK	FBgn0001125	Got2	Q8IPY3	1			310	343			PF00155	IPR004839	Aminotransferase; class I/classII	58	426			1	0	0	1	0	1	1
ESAMQYLPMRFRQLCMCLRVEPSTNNRELVLK	FBgn0052364	tut	Q8IQA2	1			92	124										0	0	0	1	0	1	0
FGEHAHISWLTAENILSRASGSFCFQREVSQNRTRRVPPRQK	FBgn0052364	tut	Q8IQA2	1			183	225								213	230	0	0	1	1	1	0	0
CRPFGERGYLVDLRAGAELQLEDVRDLNTYSDVDSSCDTSLNYHDVNNLPAAQEDENTVK	FBgn0041203	LIMK1	Q8IR79	2			817	877								860	907	0	0	1	1	1	0	0
ELIHDPAQVLPWPQRVRLARDIACGMSYLHSMNIIHRDLNSMNCLVREDRSVIVADFGLARSVDAPRLPSGNMTPGGYGSGANSDAPMSPSGTLRRSK	FBgn0041203	LIMK1	Q8IR79	2			484	582			PF00069	IPR000719	Protein kinase domain	402	681	547	589	1	0	1	1	0	0	1
MREEAAATASSVGGAGCAAGTAAGSLNGHRTIGSSGTPNSAVGERRRRAAPSPPVRTHFNTRC	FBgn0041203	LIMK1	Q8IR79	2			1194	1257								1056	1257	0	0	1	1	1	0	0
LRALRLETGNFAWASEGVARK	FBgn0039713	RpS8	Q8MLY8	1			54	75			PF01201	IPR022309	Ribosomal protein S8e/ribosomal biogenesis NSA2	0	192			1	1	0	0	0	0	0
NSIVVIDATPFRQWYEAHYVLPLGRK	FBgn0039713	RpS8	Q8MLY8	1			98	124			PF01201	IPR022309	Ribosomal protein S8e/ribosomal biogenesis NSA2	0	192	122	141	1	1	1	0	0	0	0
VEQALEDQFTSGRILACISSRPGQCGRSDGYILEGK	FBgn0039713	RpS8	Q8MLY8	1			159	195			PF01201	IPR022309	Ribosomal protein S8e/ribosomal biogenesis NSA2	0	192	181	182	1	1	1	0	0	0	0
NEPAFEEVRHGSRFQRVQESTAAPVAASNRFQSLDDEAS	FBgn0022343	CG3760	Q8MMC4	1			232	271								169	271	0	0	1	1	1	0	0
NINGPSVNMMNQNNPNNPFRNTPHLNRQSQK	FBgn0038704	CG5316	Q8MSG8	1			482	513								430	662	0	0	1	1	1	0	0
ETDLEAMLSK	FBgn0052423	shep	Q8MSV2	1			334	344			PF00076	IPR000504	RNA recognition motif domain	323	390			1	1	0	0	0	0	0
GVQAQMAK	FBgn0052423	shep	Q8MSV2	1			307	315			PF00076	IPR000504	RNA recognition motif domain	244	309	314	315	1	1	1	0	0	0	0
MHPRYSPAPPPQQQQQMGGPPHQQQGGGGGGGVSMRGPSNAQQLPPQIPRSQNYSNGSSSSAAAAPLTSRSAFPGAPLTASAVALK	FBgn0052423	shep	Q8MSV2	1			0	86								0	106	0	0	1	1	1	0	0
PEAVNQVQPRGISMMVSGDTGVPYGTMMPQLATLQIGNSYISPTYPYYAPPPTIIPTMPMTDSEQASTAASPDEAYTQYPHQAAPK	FBgn0052423	shep	Q8MSV2	1			504	590								505	590	0	0	1	1	1	0	0
TNLYIRGLQQGTTDK	FBgn0052423	shep	Q8MSV2	1			242	257			PF00076	IPR000504	RNA recognition motif domain	244	309			1	1	0	0	0	0	0
TPDPNARAWRDVSAEGIPVAYDPTMQQNGVSVNVGTPIGVPYSRFSAPQVGGYPVAGSQWIPGYMMTQVDDQTSYSPQYMQMAAAPPLGVTSYK	FBgn0052423	shep	Q8MSV2	1			410	504								404	414	0	0	1	1	1	0	0
YGQVVSTRILRDQQMNSK	FBgn0052423	shep	Q8MSV2	1			344	362			PF00076	IPR000504	RNA recognition motif domain	323	390			1	1	0	0	0	0	0
GQQARDLERGVEIVIATPGRLIDFLERGTTSLK	FBgn0035720	CG10077	Q8MZI3	1			270	303			PF00270	IPR011545	DEAD/DEAH box helicase domain	180	351	271	274	1	1	1	0	0	0	0
IMQQIRPDRQVLMWSATWPK	FBgn0035720	CG10077	Q8MZI3	1			327	347			PF00270	IPR011545	DEAD/DEAH box helicase domain	180	351			1	1	0	0	0	0	0
LLTDISAENETK	FBgn0035720	CG10077	Q8MZI3	1			394	406			PF00271	IPR001650	Helicase; C-terminal	387	498			1	1	0	0	0	0	0
MNMYNGQMNAFGGGGGGGAGGLAGGMVPNRMGGGAPGGGPGGAGMFQRNRSAPYPGFNGHGPANGGQRRMNGGGPSMGPGGPRNQDGFGGQNGGQRSSNHGAHLPK	FBgn0035720	CG10077	Q8MZI3	1			0	106								0	102	0	0	1	1	1	0	0
PCDSVLARTVGETETFLTSNEITIK	FBgn0035720	CG10077	Q8MZI3	1			123	148										0	0	0	1	0	1	0
PRTSPPNQGGQGGYRGQGGGGYQGQQQQQQQQNGGVPFSRFNPNAACFEPNK	FBgn0035720	CG10077	Q8MZI3	1			606	658								543	707	0	0	1	1	1	0	0
RCTYLVLDEADRMLDMGFEPQIRK	FBgn0035720	CG10077	Q8MZI3	3			303	327			PF00270	IPR011545	DEAD/DEAH box helicase domain	180	351			1	1	0	0	0	0	0
RGGGMGGGYRGGNGYQGRNPQMGGGYNGGNNYRNNNGPGATMNRNSFNGGSAGGPPRFDQK	FBgn0035720	CG10077	Q8MZI3	1			545	606								543	707	0	0	1	1	1	0	0
SQQERDFVLSSFRNGRHSILVATDVAARGLDVDDVK	FBgn0035720	CG10077	Q8MZI3	1			438	474			PF00271	IPR001650	Helicase; C-terminal	387	498			1	1	0	0	0	0	0
TLAYVLPAVVHINNQPRLERGDGPIALVLAPTRELAQQIQQVAIEFGSNTHVRNTCIFGGAPK	FBgn0035720	CG10077	Q8MZI3	1			207	270			PF00270	IPR011545	DEAD/DEAH box helicase domain	180	351			1	1	0	0	0	0	0
AFSPTTVTTGRGTEFEGAVIALFHLMATRNDK	FBgn0086357	Sec61alpha	Q8STG9	1			194	226			PF00344	IPR002208	SecY/SEC61-alpha family	74	457			1	0	0	1	0	1	1
AGAGGGNGGAAVRPSAQGVYNNTFFMHSATALVGSVVEVRLRSGNIYEGVFRTFSGNFDIALELPACIK	FBgn0041188	Atx2	Q8SWR8	1			36	105			PF14438	IPR025852	Ataxin 2; SM domain	60	132	0	48	1	0	1	1	0	0	1
HVLNPSAK	FBgn0041188	Atx2	Q8SWR8	1			856	864			PF07145	IPR009818	Ataxin-2; C-terminal	854	870	233	949	1	0	1	1	0	0	1
LAAEIENNPTCRDRLDLENGDEEALFAAVERPSTEQDQRGDRGDRERNDRDREREERDRDRDRDRGNK	FBgn0041188	Atx2	Q8SWR8	1			233	301			PF06741	IPR009604	LsmAD domain	198	264	233	949	1	1	1	0	0	0	0
LNGDSNANTNKPLPQRQMRQYQGSQSNSSLNYGGEPQSLGK	FBgn0041188	Atx2	Q8SWR8	1			482	523								233	949	0	0	1	1	1	0	0
MNNNSK	FBgn0041188	Atx2	Q8SWR8	1			0	6								0	48	0	0	1	1	1	0	0
PFTPRGPSTPNPSRPHTPQTPVPMTNIYTTTGGHVPPAANQPIYVMQPQHPFPPQTHPQAGQPPRLRRSNYPPMAASQMHVSASAATGQPLITAGPIPQFIQYGHAPHQQQFQSHTYAPMQMRVYPDQPQQLQFMTQTPQSTTPSPGQPHQQFHPPPQPSPAGGGPQPAFTPPTQAATYQLMCVHPQSLLANHYFPPPTPQHPQQNQQQYQIVMQQHQPQ	FBgn0041188	Atx2	Q8SWR8	1			864	1084			PF07145	IPR009818	Ataxin-2; C-terminal	854	870	233	1084	1	0	1	1	0	0	1
PVHGSHGGHPGQNSNSPPLQTAGPQQQQQQQQQQQQQQQQQQPPQQQQHQNIQPQGQNTQPARQVRTRDNQMQELRQFGQDFQLAPSNTSPPQQQQQQQQQQQQHQVQQQQQRALQQSASPPQQQQQQQQQQQHVVLHQVPQTHLHQAALSQPHYVPQQQPQQAPLPQQQHVPHHMQQK	FBgn0041188	Atx2	Q8SWR8	1			523	702								233	949	0	0	1	1	1	0	0
TTQVPQILLDDAISRGCASSCRIICTQPRRISAIAIAEWVSYERCESLGNSVGYQIRLESRK	FBgn0032883	CG9323	Q8SWT2	1			182	244			PF00270	IPR011545	DEAD/DEAH box helicase domain	159	316			1	1	0	0	0	0	0
LIGVHCTHGVNRTGYLICYFMISVMNMSPEEAIQTFSLARGHEIERDNYLSSLK	FBgn0062449	CG13197	Q8SX38	1			117	171			PF00782	IPR000340	Dual specificity phosphatase; catalytic domain	55	171			1	0	0	1	0	1	1
[truncated: 1,016 more rows]
