# Supplementary material for: CAPRI enables comparison of evolutionarily conserved RNA interacting regions
Source: Nat Commun. 2019 Jun 18;10:2682. doi: 10.1038/s41467-019-10585-3 (PMC6581911; doi:10.1038/s41467-019-10585-3)
Supplement: Supplementary file 14 — Supplementary Data 11 [file 41467_2019_10585_MOESM14_ESM.xlsx]

## Sheet: Panhale Supplementary Data 11
Panhale et al Supplementary Data 11
Drosophila FA-dom-peptides and information about Pfam domains and disordered regions.
Legend
FA-dom-peptide	FA based RBD capture Peptides selected after statistical analysis
gene_id	Flybase Gene ID
gene_name	Gene name
uniprot_id	Uniprot ID with maximum number of peptides amongst the other uniprot IDs for the same gene
adj_p_val	Adjusted p value for FA samples
logfc	Average log2 fold change in the FA samples compared to noFA samples
avg_intensity	Average log2 intensity of the peptide detected
p_value	P value for FA samples
pfam_domain_ids	Pfam domain Ids overlapping with the FA-dom-peptide
pfam_interpro_ids	Interpro IDs of Pfam domain Id overlapping with the FA-dom-peptide
pfam_domain_names	Pfam domain names overlapping with the FA-dom-peptide
pfam_start	Start position of the Pfam domains in the Uniprot ID
pfam_end	End position of the Pfam domains in the Uniprot IDs
disorder_start	Start position of the disordered region overlapping the FA-dom-peptides in the Uniprot ID
disorder_end	END position of the disordered region overlapping the FA-dom-peptides in the Uniprot ID
overlap_with_pfam	1: If the FA-dom-peptide overlaps with Pfam domains, 0: If there is no overlap
overlap_with_RBD_pfam	1: If the FA-dom-peptide overlaps with RBD Pfam domains, 0: If there is no overlap
overlap_with_disorder	1: If the FA-dom-peptide overlaps with disordered regions, 0: If there is no overlap
novel	1: If the FA-dom-peptide does not overlap with RBD Pfam domains, 0: If CAPRI-peptide overlaps with RBD Pfam domains
in_novel_IDR	1: If the FA-dom-peptide has "novel==1" and overlaps with disordered regions but not with Pfam domains, 0: all other cases
novel_globular	1: If the FA-dom-peptide has "novel==1" and does not overlap with a disordered regions, 0: all other cases
novel_pfam	1: If the FA-dom-peptide has "novel==1" overlaps with Pfam domain, 0: all other cases
FA-dom-peptide	gene_id	gene_name	uniprot_id	adj_p_val	logfc	avg_intensity	p_value	pfam_domain_ids	pfam_interpro_ids	pfam_domain_names	pfam_start	pfam_end	disorder_start	disorder_end	overlap_with_pfam	overlap_with_RBD_pfam	overlap_with_disorder	novel	in_novel_IDR	novel_globular	novel_pfam
AAAAAAKPAAAKPAAAK	FBgn0015288	RpL22	P50887	0.114747	3.26054	18.4636	0.073542						0	185	0	0	1	1	1	0	0
AAALFANEEEFKK	FBgn0263594	lost	Q9VN21	8.83683e-05	5.81088	19.7388	1.43117e-05	PF01812	IPR002698	5-formyltetrahydrofolate cyclo-ligase	33	232			1	0	0	1	0	1	1
AAASGGDNTAENSSELDDNNDFVPVLSHHR	FBgn0261618	larp	Q9VAW5	8.30593e-05	7.20834	20.4375	1.29456e-05						0	677	0	0	1	1	1	0	0
AASKPLTPQSK	FBgn0002645	Map205	P23226	0.114747	4.6663	19.1665	0.0703646						831	1142	0	0	1	1	1	0	0
ACYGVLR	FBgn0002622	RpS3	G3M3A2	0.114747	5.23767	19.4522	0.0696499								0	0	0	1	0	1	0
ADQDQLQAQMQQQQQQQQPPVKK	FBgn0002044	swm	M9PDF2	8.83505e-05	8.30211	20.9844	1.41008e-05						815	850	0	0	1	1	1	0	0
AEAAKPAAAAAK	FBgn0015288	RpL22	P50887	3.51366e-05	8.11394	20.8903	1.73468e-06						0	185	0	0	1	1	1	0	0
AELNEFLTR	FBgn0002622	RpS3	G3M3A2	0.000276887	7.34405	20.5053	7.69897e-05	PF07650	IPR004044	K Homology domain; type 2	21	94			1	1	0	0	0	0	0
AFLIEEQK	FBgn0037686	RpL34b	Q9VHE5	0.000115152	8.30054	20.9836	2.11065e-05	PF01199	IPR008195	Ribosomal protein L34Ae	0	94			1	1	0	0	0	0	0
AGDDGEWTSVK	FBgn0037249	eIF3-S10	Q9VN25	0.000141518	5.33954	19.5031	2.85361e-05						802	1140	0	0	1	1	1	0	0
AGFAGDDAPR	FBgn0000046	Act87E	P10981	0.039863	3.72126	24.4347	0.0172474	PF00022	IPR004000	Actin family	3	376			1	0	0	1	0	1	1
AGLQFPVGR	FBgn0001197	His2Av	P08985	0.074454	3.71866	21.9881	0.0325852	PF00125	IPR007125	Histone H2A/H2B/H3	6	94	0	30	1	0	1	1	0	0	1
AGNKVPPGMR	FBgn0015778	rin	Q9VFT4	0.000423074	6.58494	20.1258	0.000128716	PF00076	IPR000504	RNA recognition motif domain	494	561			1	1	0	0	0	0	0
AGNQLFHAAALLK	FBgn0037249	eIF3-S10	Q9VN25	3.51366e-05	8.91581	21.2912	1.35423e-06								0	0	0	1	0	1	0
AGTSPLDKR	FBgn0261618	larp	Q9VAW5	0.114747	4.3963	19.0315	0.0729698						0	677	0	0	1	1	1	0	0
AHLASQYMR	FBgn0265297	pAbp	P21187	0.114747	6.32456	19.9956	0.0690032								0	0	0	1	0	1	0
AIEDIHGLMALSK	FBgn0037249	eIF3-S10	Q9VN25	3.51366e-05	9.20401	21.4353	1.31696e-06								0	0	0	1	0	1	0
AIIEHVR	FBgn0035121	Tudor-SN	Q9W0S7	0.114747	3.58082	18.6237	0.0733847								0	0	0	1	0	1	0
AIYDTFSAFGNILSCK	FBgn0265297	pAbp	P21187	0.000852919	7.34303	20.5048	0.000304158	PF00076	IPR000504	RNA recognition motif domain	91	160			1	1	0	0	0	0	0
AKANGDAAQGK	FBgn0000064	Ald	A4V3G1	0.0962012	5.24402	23.809	0.042223						0	5	0	0	1	1	1	0	0
AKVEEAVAVLQVHR	FBgn0265297	pAbp	P21187	0.00512432	6.97437	20.3205	0.00206378	PF00658	IPR002004	Polyadenylate-binding protein/Hyperplastic disc protein	557	624			1	1	0	0	0	0	0
ALDTMNFDLVR	FBgn0265297	pAbp	P21187	0.114747	4.56239	19.1145	0.0705324	PF00076	IPR000504	RNA recognition motif domain	3	74			1	1	0	0	0	0	0
ALFGQNDYIDILGNDR	FBgn0032053	mRpL51	Q9VLJ9	0.00344571	6.53443	20.1005	0.00136626	PF10244	IPR019373	Ribosomal protein L51; mitochondrial	74	168			1	1	0	0	0	0	0
ALIGPDYIK	FBgn0027567	CG8108	Q9VT61	0.0157145	4.46195	20.1484	0.00658363								0	0	0	1	0	1	0
ALVKPK	FBgn0261789	SmD2	Q9VI10	0.119399	3.1804	18.4235	0.0815847						0	26	0	0	1	1	1	0	0
AMMLSTNPPPITK	FBgn0262735	Imp	E1JJM0	0.000108806	5.66634	19.6665	1.96501e-05	PF00013	IPR004088	K Homology domain; type 1	396	465	464	580	1	1	1	0	0	0	0
ANAGSNIGGPNAK	FBgn0024183	vig	Q9V426	0.000599009	6.52335	20.095	0.000195686						26	490	0	0	1	1	1	0	0
ANPFGGASHAK	FBgn0033912	RpS23	Q8T3U2	0.114747	6.27155	19.9691	0.0689399	PF00164	IPR006032	Ribosomal protein S12/S23	8	142	37	38	1	1	1	0	0	0	0
APPTAEELDAELDSYINDMK	FBgn0010774	Ref1	Q9V3E7	0.114747	3.52236	18.5945	0.0728251	PF13865	IPR025715	Chromatin target of PRMT1 protein; C-terminal	209	262	201	266	1	0	1	1	0	0	1
APQQENVMR	FBgn0035253	CG7971	A8JNI2	0.114747	3.72296	18.6948	0.0753022						397	1114	0	0	1	1	1	0	0
AQYMIFEK	FBgn0262735	Imp	E1JJM0	0.114747	3.99454	18.8306	0.0713967	PF00013	IPR004088	K Homology domain; type 1	311	378			1	1	0	0	0	0	0
ASDFSNVGDWPTLIGGTSGSGK	FBgn0261618	larp	Q9VAW5	0.114747	3.59629	18.6315	0.0732214						0	677	0	0	1	1	1	0	0
ASDPIQQLFLDK	FBgn0016119	ATPsynCF6	D1Z3A2	3.51366e-05	8.39316	21.0299	1.58269e-06	PF05511	IPR008387	ATPase; F0 complex; subunit F6; mitochondrial	10	95			1	0	0	1	0	1	1
ASENAIVWK	FBgn0263351	AP-2mu	O62530	0.114747	3.48244	18.5745	0.0727028	PF00928	IPR028565	Mu homology domain	157	437			1	0	0	1	0	1	1
ATAANTATAAGAAK	FBgn0035121	Tudor-SN	Q9W0S7	3.51366e-05	9.07074	21.3687	9.66015e-07						0	25	0	0	1	1	1	0	0
ATPKPENQMMGGMR	FBgn0263396	sqd	Q08473	6.62011e-05	7.04053	20.3536	9.07996e-06						203	242	0	0	1	1	1	0	0
ATYAAIAK	FBgn0004867	RpS2	M9PB84	3.92233e-05	9.79919	21.7329	3.52129e-06	PF03719	IPR005324	Ribosomal protein S5; C-terminal	167	239			1	1	0	0	0	0	0
AVFPSIVGRPR	FBgn0000046	Act87E	P10981	0.00114687	8.4275	21.0471	0.000411845	PF00022	IPR004000	Actin family	3	376			1	0	0	1	0	1	1
AVMGGNPK	FBgn0034180	Ehbp1	A4UZL3	0.00526997	3.48522	25.692	0.00212902						0	2	0	0	1	1	1	0	0
AVTGILR	FBgn0261791	SmG	Q9VXE0	0.0352695	5.85	22.6708	0.0151281	PF01423	IPR001163	LSM domain; eukaryotic/archaea-type	8	71			1	1	0	0	0	0	0
AVVGTDGEEIVK	FBgn0035121	Tudor-SN	Q9W0S7	3.84917e-05	9.99603	21.8313	3.01428e-06								0	0	0	1	0	1	0
CFLHFGNR	FBgn0263594	lost	Q9VN21	0.000195128	5.32376	19.4952	4.79304e-05								0	0	0	1	0	1	0
CNGIGHISK	FBgn0034802	CG3800	Q8T8R1	0.114747	5.1672	19.4169	0.0701506	PF00098	IPR001878	Zinc finger; CCHC-type	75	92			1	1	0	0	0	0	0
CNQFGHFAR	FBgn0034802	CG3800	Q8T8R1	0.000838691	8.70135	21.184	0.000298038	PF00098	IPR001878	Zinc finger; CCHC-type	55	72			1	1	0	0	0	0	0
DADDAVYELNGK	FBgn0004587	B52	P26686	0.000305329	5.43194	19.5493	8.58809e-05	PF00076	IPR000504	RNA recognition motif domain	5	67			1	1	0	0	0	0	0
DAEIDVPLVLAK	FBgn0034258	eIF3-S8	A1ZAX1	0.114747	4.28278	18.9747	0.070939	PF05470	IPR008905	Eukaryotic translation initiation factor 3 subunit C; N-terminal domain	24	671			1	1	0	0	0	0	0
DAIQNLNGYTLNEFAIK	FBgn0011640	lark	Q94901	0.000131717	7.87883	20.7727	2.54566e-05	PF00076	IPR000504	RNA recognition motif domain	8	71			1	1	0	0	0	0	0
DAVTYTEHAK	FBgn0013981	His4r	A0A0B4KFZ9	0.018943	5.6666	19.6666	0.00798344								0	0	0	1	0	1	0
DCTQADNPTCYR	FBgn0034802	CG3800	Q8T8R1	0.00218256	6.9087	20.2877	0.000835469	PF00098	IPR001878	Zinc finger; CCHC-type	75	113			1	1	0	0	0	0	0
DFGQIVSVNIVSDK	FBgn0004237	Hrb87F	E1JIK0	0.000159574	5.63597	19.6513	3.62909e-05	PF00076	IPR000504	RNA recognition motif domain	116	175			1	1	0	0	0	0	0
DFGQIVSVNIVSDKDTGK	FBgn0004237	Hrb87F	E1JIK0	0.114747	5.56606	19.6164	0.0695048	PF00076	IPR000504	RNA recognition motif domain	116	175			1	1	0	0	0	0	0
DGAGSHNWGSVK	FBgn0024183	vig	Q9V426	0.000830024	6.45972	20.0632	0.000292278	PF04774	IPR006861	Hyaluronan/mRNA-binding protein	216	319	26	490	1	1	1	0	0	0	0
DGSGGQNSNNSTVGGAYGK	FBgn0004838	Hrb27C	E1JHA4	0.114747	3.85099	18.7588	0.0731898						160	196	0	0	1	1	1	0	0
DGSGVVEFLR	FBgn0283477	SF2	Q9V3W7	4.27944e-05	8.96228	21.6451	4.26877e-06	PF00076	IPR000504	RNA recognition motif domain	116	178			1	1	0	0	0	0	0
DIDQHAVTK	FBgn0010412	RpS19a	E2QD65	5.64907e-05	8.9303	21.2985	6.81002e-06	PF01090	IPR001266	Ribosomal protein S19e	4	139			1	1	0	0	0	0	0
DIEKPHVGDSASVHR	FBgn0019936	RpS20	P55828	0.000266857	7.42235	20.5445	7.28701e-05						0	17	0	0	1	1	1	0	0
DIPGLTDTTIPR	FBgn0261592	RpS6	P29327	0.114747	3.5062	18.5864	0.0741638	PF01092	IPR001377	Ribosomal protein S6e	0	126	129	131	1	1	1	0	0	0	0
DITEASIWDSYVLPK	FBgn0261597	RpS26	M9PG47	3.63499e-05	11.9377	22.8022	1.98001e-06	PF01283	IPR000892	Ribosomal protein S26e	0	105			1	1	0	0	0	0	0
DKFTHHNSSSGR	FBgn0027567	CG8108	Q9VT61	0.114747	4.90116	19.2839	0.07058						0	224	0	0	1	1	1	0	0
DKGFSFIK	FBgn0005649	Rox8	Q8IMX4	0.000187582	6.80451	20.2356	4.56091e-05	PF00076	IPR000504	RNA recognition motif domain	222	287			1	1	0	0	0	0	0
DKNTGLCK	FBgn0029629	eIF3-S4-1	Q9W4X7	0.114747	4.28574	18.9762	0.0708152	PF00076	IPR000504	RNA recognition motif domain	189	254			1	1	0	0	0	0	0
DKPYNKPSAPK	FBgn0086129	snama	Q9XZ21	0.114747	3.20728	18.437	0.0744221						551	929	0	0	1	1	1	0	0
DNIQGITKPAIR	FBgn0013981	His4r	A0A0B4KFZ9	0.131253	5.00554	19.3361	0.0914842								0	0	0	1	0	1	0
DPNKPIIR	FBgn0040227	eIF-3p66	Q9VCK0	0.114747	3.83543	18.751	0.071696	PF05091	IPR007783	Eukaryotic translation initiation factor 3 subunit D	13	528			1	1	0	0	0	0	0
DPVSILVK	FBgn0001942	eIF-4a	C9QP42	0.114747	3.26527	18.466	0.0734147								0	0	0	1	0	1	0
DRDTWRPR	FBgn0037249	eIF3-S10	Q9VN25	0.000116359	7.44346	20.5551	2.14727e-05						802	1140	0	0	1	1	1	0	0
DSAVEAMR	FBgn0038826	Syp	A4V364	0.00075036	5.05669	19.3617	0.000257293	PF00076	IPR000504	RNA recognition motif domain	341	403			1	1	0	0	0	0	0
DSHGVAQVR	FBgn0010265	RpS13	Q03334	0.114747	3.34906	18.5079	0.0732866	PF08069	IPR012606	Ribosomal protein S13/S15; N-terminal	0	60			1	1	0	0	0	0	0
DSSKPDSDDYVDSIPK	FBgn0003261	Rm62	P19109	3.63499e-05	8.88964	21.2781	1.95858e-06						83	234	0	0	1	1	1	0	0
DSYVGDEAQSK	FBgn0000046	Act87E	P10981	0.122388	5.34452	19.5056	0.0845415	PF00022	IPR004000	Actin family	3	376			1	0	0	1	0	1	1
DTLNKNPK	FBgn0004875	enc	A8JNJ9	0.114747	3.26078	18.4637	0.0760073								0	0	0	1	0	1	0
DTVLEYLK	FBgn0010438	mtSSB	P54622	0.019251	3.51939	25.1254	0.00813726	PF00436	IPR000424	Primosome PriB/single-strand DNA-binding	37	140			1	0	0	1	0	1	1
DTVLEYLKK	FBgn0010438	mtSSB	P54622	0.114747	3.87969	18.7732	0.0724676	PF00436	IPR000424	Primosome PriB/single-strand DNA-binding	37	140			1	0	0	1	0	1	1
DVSVHIDTTDK	FBgn0035121	Tudor-SN	Q9W0S7	0.121274	4.51956	19.0931	0.0831095	PF00565	IPR016071	Staphylococcal nuclease (SNase-like); OB-fold	562	673			1	0	0	1	0	1	1
EAAAHAIEHTHNSEVHGNLVK	FBgn0005649	Rox8	Q8IMX4	0.114747	3.89289	18.7798	0.0728018	PF00076	IPR000504	RNA recognition motif domain	222	287			1	1	0	0	0	0	0
EAGDVCFADTYK	FBgn0283477	SF2	Q9V3W7	0.114747	4.02757	18.8471	0.071522	PF00076	IPR000504	RNA recognition motif domain	116	178			1	1	0	0	0	0	0
EAIDDVNKNESETNVTNAEGGAK	FBgn0024183	vig	Q9V426	3.84917e-05	7.58538	20.626	2.80795e-06	PF04774	IPR006861	Hyaluronan/mRNA-binding protein	216	319	26	490	1	1	1	0	0	0	0
EALVKPVK	FBgn0037686	RpL34b	Q9VHE5	0.000274252	5.56703	19.6168	7.55731e-05						104	168	0	0	1	1	1	0	0
ECTPMSISWK	FBgn0263594	lost	Q9VN21	0.114747	3.88662	18.7766	0.0715971						406	407	0	0	1	1	1	0	0
EDSKEWVPVTK	FBgn0004867	RpS2	M9PB84	3.84917e-05	9.35197	21.5093	3.25487e-06						0	41	0	0	1	1	1	0	0
EEVQVQLGPQVR	FBgn0004404	RpS14b	X2JCX8	7.53348e-05	8.47773	21.0722	1.11781e-05								0	0	0	1	0	1	0
EFEIIDFFLGSSLK	FBgn0004867	RpS2	M9PB84	0.000400836	7.59819	20.6324	0.000120451	PF00333	IPR013810	Ribosomal protein S5; N-terminal	84	149			1	1	0	0	0	0	0
EFEIIDFFLGSSLKDEVLK	FBgn0004867	RpS2	M9PB84	0.00408142	5.81111	19.7389	0.00163359	PF00333	IPR013810	Ribosomal protein S5; N-terminal	84	149			1	1	0	0	0	0	0
EGDILTLLESER	FBgn0030136	RpS28b	Q9W334	8.51463e-05	6.48982	20.0782	1.33771e-05	PF01200	IPR000289	Ribosomal protein S28e	3	64	55	65	1	1	1	0	0	0	0
EGGGAHNWGSPK	FBgn0046214	vig2	Q960D3	0.114747	3.849	18.7578	0.0721253	PF04774	IPR006861	Hyaluronan/mRNA-binding protein	143	242	0	274	1	1	1	0	0	0	0
EGLFQYR	FBgn0037249	eIF3-S10	Q9VN25	0.114747	4.77686	19.2218	0.0703453								0	0	0	1	0	1	0
EIGASNIEVSLAKPPSDK	FBgn0038826	Syp	A4V364	7.0881e-05	5.83058	19.7486	9.81021e-06	PF00076	IPR000504	RNA recognition motif domain	341	403	403	417	1	1	1	0	0	0	0
EIGASNIEVSLAKPPSDKK	FBgn0038826	Syp	A4V364	0.000363263	5.88364	19.7751	0.000106895	PF00076	IPR000504	RNA recognition motif domain	341	403	403	417	1	1	1	0	0	0	0
EIQESSHIIEVPIFK	FBgn0027835	Dp1	Q7KN75	0.000375664	6.93969	20.3032	0.00011195	PF00013	IPR004088	K Homology domain; type 1	598	659			1	1	0	0	0	0	0
EITALAPSTMK	FBgn0000042	Act5C	P10987	0.142413	5.27816	19.4724	0.0999734	PF00022	IPR004000	Actin family	3	376			1	0	0	1	0	1	1
EKQESFPK	FBgn0029766	CG15784	Q9W4C1	0.00277107	6.68493	20.1758	0.00108148						302	554	0	0	1	1	1	0	0
ELALLADK	FBgn0263594	lost	Q9VN21	4.00366e-05	8.01047	20.8386	3.9233e-06	PF01812	IPR002698	5-formyltetrahydrofolate cyclo-ligase	33	232			1	0	0	1	0	1	1
ELATQIFEEAK	FBgn0263231	bel	Q9VHP0	0.114747	4.27781	18.9722	0.0731715	PF00270	IPR011545	DEAD/DEAH box helicase domain	318	504			1	1	0	0	0	0	0
ELAVQIQK	FBgn0037573	eIF4AIII	Q9VHS8	0.00125135	4.68797	19.1773	0.000455603	PF00270	IPR011545	DEAD/DEAH box helicase domain	50	213			1	1	0	0	0	0	0
ELFNDFGPIK	FBgn0010774	Ref1	Q9V3E7	0.000160185	7.46209	20.5644	3.70795e-05	PF00076	IPR000504	RNA recognition motif domain	110	179			1	1	0	0	0	0	0
ELFNDFGPIKK	FBgn0010774	Ref1	Q9V3E7	3.51366e-05	10.9362	22.3014	5.10885e-07	PF00076	IPR000504	RNA recognition motif domain	110	179			1	1	0	0	0	0	0
ELLAQGLLPQR	FBgn0034258	eIF3-S8	A1ZAX1	3.51366e-05	9.24358	21.4551	8.33411e-07	PF05470	IPR008905	Eukaryotic translation initiation factor 3 subunit C; N-terminal domain	24	671	614	633	1	1	1	0	0	0	0
ELTAMVQK	FBgn0002622	RpS3	G3M3A2	3.84917e-05	11.267	22.4668	3.17449e-06	PF07650	IPR004044	K Homology domain; type 2	21	94			1	1	0	0	0	0	0
EMLASLPAKDEGTVGEK	FBgn0038474	mRpS11	Q9VEN6	0.114747	3.76398	18.7153	0.0726532						42	53	0	0	1	1	1	0	0
EMPLGSTPYQAYSDFLSKPTPR	FBgn0004867	RpS2	M9PB84	3.92233e-05	8.81119	21.2389	3.45524e-06						257	267	0	0	1	1	1	0	0
EMWTELPR	FBgn0261789	SmD2	Q9VI10	3.84917e-05	9.36278	21.5147	2.68624e-06	PF01423	IPR001163	LSM domain; eukaryotic/archaea-type	35	108	75	87	1	1	1	0	0	0	0
ENKPNNALNK	FBgn0024183	vig	Q9V426	0.00420518	7.25135	20.459	0.00168837						26	490	0	0	1	1	1	0	0
ENKPVVAAR	FBgn0046214	vig2	Q960D3	0.000309864	9.20486	21.4358	8.77047e-05						0	274	0	0	1	1	1	0	0
ENNFTQQAYHK	FBgn0261618	larp	Q9VAW5	0.000436474	6.35768	20.0122	0.000133337								0	0	0	1	0	1	0
ENVGSLEK	FBgn0262735	Imp	E1JJM0	3.84917e-05	8.63975	21.1532	3.31163e-06	PF00013	IPR004088	K Homology domain; type 1	86	151	121	123	1	1	1	0	0	0	0
EPVQAVQVFGR	FBgn0034743	RpS16	Q9W237	0.114747	3.20899	18.4378	0.0761822	PF00380	IPR000754	Ribosomal protein S9	15	148	0	8	1	1	1	0	0	0	0
EQIYDVYR	FBgn0037573	eIF4AIII	Q9VHS8	0.000187582	5.96351	19.8151	4.55286e-05	PF00270	IPR011545	DEAD/DEAH box helicase domain	50	213			1	1	0	0	0	0	0
EQLEAIIK	FBgn0027835	Dp1	Q7KN75	0.000236134	5.30268	19.4847	6.18305e-05	PF00013	IPR004088	K Homology domain; type 1	745	806			1	1	0	0	0	0	0
ESATQENIEVR	FBgn0030354	Upf1	Q9VYS3	0.00229582	4.46337	19.065	0.000881686						298	300	0	0	1	1	1	0	0
ESYAIYIYK	FBgn0001198	His2B	P02283	0.00344967	5.90266	19.7847	0.00137213	PF00125	IPR007125	Histone H2A/H2B/H3	6	98	0	32	1	0	1	1	0	0	1
ETDLEAMLSK	FBgn0052423	shep	Q8MSV2	0.114747	4.22759	18.9471	0.0717751	PF00076	IPR000504	RNA recognition motif domain	323	390			1	1	0	0	0	0	0
ETGASKGEATVTYDDTNAAQSAIEWFDGR	FBgn0011571	caz	Q27294	0.000342596	6.73352	20.2001	9.99594e-05	PF00076	IPR000504	RNA recognition motif domain	121	200	163	173	1	1	1	0	0	0	0
EVATAIR	FBgn0004867	RpS2	M9PB84	0.000153651	9.48068	21.5737	3.31076e-05	PF00333	IPR013810	Ribosomal protein S5; N-terminal	84	149			1	1	0	0	0	0	0
EYNYHLNSR	FBgn0027567	CG8108	Q9VT61	0.114747	3.90621	18.7864	0.0740441						494	505	0	0	1	1	1	0	0
FDPYIQQESLYR	FBgn0040907	mRpL33	Q9W4L1	0.114747	5.28603	19.4763	0.0702918						56	64	0	0	1	1	1	0	0
FFGSQVATQMR	FBgn0265297	pAbp	P21187	0.000593601	6.94868	20.3077	0.00019318								0	0	0	1	0	1	0
FFSYGLEK	FBgn0261618	larp	Q9VAW5	4.53357e-05	7.30442	20.4855	4.63744e-06								0	0	0	1	0	1	0
FGDIIDCVVMK	FBgn0004838	Hrb27C	E1JHA4	0.000628524	7.10303	20.3848	0.000206896	PF00076	IPR000504	RNA recognition motif domain	8	77			1	1	0	0	0	0	0
FGGGGGGGDYHGIR	FBgn0003261	Rm62	P19109	0.000647563	6.1729	19.9198	0.000216392						83	234	0	0	1	1	1	0	0
FHPETDTK	FBgn0028648	mRpL50	Q9V3E3	0.0179614	4.44822	19.9319	0.00754737								0	0	0	1	0	1	0
FIAAPPPK	FBgn0261618	larp	Q9VAW5	0.114747	3.52463	18.5956	0.0725419						0	677	0	0	1	1	1	0	0
FIEADKSPLEK	FBgn0037249	eIF3-S10	Q9VN25	3.84917e-05	7.82065	20.7436	3.30625e-06								0	0	0	1	0	1	0
FIVNVEGK	FBgn0032679	bsf	Q9VJ86	0.114747	3.90701	18.7868	0.0715385								0	0	0	1	0	1	0
FLILPDMLK	FBgn0023167	SmD3	O44437	8.19794e-05	8.2558	20.9612	1.25729e-05	PF01423	IPR001163	LSM domain; eukaryotic/archaea-type	8	72			1	1	0	0	0	0	0
FNFETGR	FBgn0002622	RpS3	G3M3A2	0.000152106	11.2167	23.3377	3.24316e-05	PF07650	IPR004044	K Homology domain; type 2	21	94			1	1	0	0	0	0	0
FPVLQESDIEETFMR	FBgn0050100	CG42372-RA	A1ZAD7	4.00366e-05	7.03793	20.3523	3.79962e-06	PF00472	IPR000352	Peptide chain release factor class I/class II	29	127	39	49	1	1	1	0	0	0	0
FQQQSHYR	FBgn0022985	qkr58E-2	Q9W254	0.114747	3.80515	18.7359	0.0724161						227	327	0	0	1	1	1	0	0
FSADDDNPNSIFISGK	FBgn0027835	Dp1	Q7KN75	8.04937e-05	7.56755	20.6171	1.22447e-05	PF00013	IPR004088	K Homology domain; type 1	1148	1208			1	1	0	0	0	0	0
FSDSESKPSAMGGGGK	FBgn0036450	Tdrd3	Q9VUH8	0.114747	3.48463	18.5756	0.0727739						332	646	0	0	1	1	1	0	0
FSSAGPVLSIR	FBgn0265297	pAbp	P21187	3.51366e-05	8.23983	20.9532	1.75245e-06	PF00076	IPR000504	RNA recognition motif domain	3	74			1	1	0	0	0	0	0
FTHHNSSSGR	FBgn0027567	CG8108	Q9VT61	0.114747	3.74629	18.7065	0.0729273						0	224	0	0	1	1	1	0	0
FTPSADNK	FBgn0024183	vig	Q9V426	0.114747	4.38924	19.0279	0.0742383						26	490	0	0	1	1	1	0	0
FVSDGIFK	FBgn0002622	RpS3	G3M3A2	0.114747	4.02956	18.8481	0.0719158								0	0	0	1	0	1	0
GAQPQVQGTHAAAAAANNMR	FBgn0265297	pAbp	P21187	3.51366e-05	9.15166	21.4092	1.17613e-06						462	485	0	0	1	1	1	0	0
GATGSGPKPPPK	FBgn0004401	Pep	P41073	3.84917e-05	7.38264	20.5246	3.20703e-06						97	209	0	0	1	1	1	0	0
GAVLANELR	FBgn0040227	eIF-3p66	Q9VCK0	0.00129296	5.27433	19.4705	0.00047559	PF05091	IPR007783	Eukaryotic translation initiation factor 3 subunit D	13	528			1	1	0	0	0	0	0
GCEVVVSGK	FBgn0002622	RpS3	G3M3A2	0.114747	5.27245	19.4695	0.069626								0	0	0	1	0	1	0
GDDEGSSGGGGGGGYGGGGGGGGYDR	FBgn0011571	caz	Q27294	0.114747	3.65773	18.6622	0.0721764	PF00641	IPR001876	Zinc finger; RanBP2-type	274	303	294	399	1	1	1	0	0	0	0
GDGQKPQQAGGR	FBgn0261618	larp	Q9VAW5	0.00173778	5.45038	19.5585	0.000650042						0	677	0	0	1	1	1	0	0
GDNITLIQNVSPTKD	FBgn0261790	SmE	Q9VLV5	3.51366e-05	8.71627	21.1915	1.68194e-06	PF01423	IPR001163	LSM domain; eukaryotic/archaea-type	22	87	88	94	1	1	1	0	0	0	0
GDSVILVLR	FBgn0261789	SmD2	Q9VI10	0.000356121	6.79855	20.2326	0.00010435	PF01423	IPR001163	LSM domain; eukaryotic/archaea-type	35	108			1	1	0	0	0	0	0
GDVGPGAGEVEFR	FBgn0261593	RpS10b	M9NEQ9	3.51366e-05	10.5152	22.0909	4.87232e-07						86	160	0	0	1	1	1	0	0
GDVNSAWK	FBgn0010774	Ref1	Q9V3E7	0.00218256	7.25921	21.5714	0.000835198						80	107	0	0	1	1	1	0	0
GEATVTYDDTNAAQSAIEWFDGR	FBgn0011571	caz	Q27294	4.83681e-05	8.46034	21.0635	5.18661e-06	PF00076	IPR000504	RNA recognition motif domain	121	200	167	173	1	1	1	0	0	0	0
GEIQDALDIEANLFGNSDLR	FBgn0036889	CG14100	Q9VW14	0.000806155	6.08306	19.8749	0.000281855						25	57	0	0	1	1	1	0	0
GENIVSLTVEGPPPPEEGLPR	FBgn0262601	SmB	Q05856	0.114747	3.77708	18.7219	0.0733689	PF01423	IPR001163	LSM domain; eukaryotic/archaea-type	8	81	80	113	1	1	1	0	0	0	0
GETTQATPPAPPTK	FBgn0042134	Capr	E4NKG1	0.000208272	6.12389	19.8953	5.32367e-05						664	961	0	0	1	1	1	0	0
GFAYVHFK	FBgn0029629	eIF3-S4-1	Q9W4X7	5.24997e-05	7.63525	20.6509	5.95694e-06	PF00076	IPR000504	RNA recognition motif domain	189	254			1	1	0	0	0	0	0
GFCFLEYESHK	FBgn0038826	Syp	A4V364	0.000236134	6.44921	20.0579	6.15236e-05	PF00076	IPR000504	RNA recognition motif domain	246	309			1	1	0	0	0	0	0
GFDPFMNVVLDDTVEECK	FBgn0261791	SmG	Q9VXE0	0.000633359	6.236	19.9513	0.000209277	PF01423	IPR001163	LSM domain; eukaryotic/archaea-type	8	71			1	1	0	0	0	0	0
GFGFVAFETTEAAEAAVQALNGK	FBgn0265297	pAbp	P21187	3.51366e-05	10.8197	22.2432	6.34916e-07	PF00076	IPR000504	RNA recognition motif domain	184	249			1	1	0	0	0	0	0
GGETIASLQK	FBgn0261552	ps	Q0KI96	9.18118e-05	7.18004	20.4233	1.50608e-05	PF00013	IPR004088	K Homology domain; type 1	46	111			1	1	0	0	0	0	0
GGHDNWNNGQNEEQDDFPQDSITEPEHMR	FBgn0001215	Hrb98DE	A4V3J6	0.000133109	6.68367	20.1752	2.60575e-05	PF00076	IPR000504	RNA recognition motif domain	28	95	0	24	1	1	1	0	0	0	0
GGHDNWNNGQNEEQDDSITEPEHMR	FBgn0001215	Hrb98DE	A4V3J6	0.000568219	8.62506	21.1459	0.000182826						0	24	0	0	1	1	1	0	0
GGNGGSGGGGGNGGGNNPAWNMHR	FBgn0041775	tral	M9PF20	0.114747	3.44983	18.5582	0.0755328						224	411	0	0	1	1	1	0	0
GGSNSGLAPHK	FBgn0261618	larp	Q9VAW5	0.114747	5.07563	19.3711	0.0715247						1534	1673	0	0	1	1	1	0	0
GGSNSGLAPHKR	FBgn0261618	larp	Q9VAW5	9.2247e-05	5.78445	19.7255	1.56316e-05						1534	1673	0	0	1	1	1	0	0
GGVAAGAVQK	FBgn0010774	Ref1	Q9V3E7	3.63813e-05	7.93564	20.8011	2.05696e-06						0	78	0	0	1	1	1	0	0
GHSCYRPR	FBgn0261592	RpS6	P29327	0.114747	4.13507	18.9009	0.0710806	PF01092	IPR001377	Ribosomal protein S6e	0	126	85	96	1	1	1	0	0	0	0
GHVKPVR	FBgn0261597	RpS26	M9PG47	3.84917e-05	8.97071	21.3187	2.85478e-06	PF01283	IPR000892	Ribosomal protein S26e	0	105	0	20	1	1	1	0	0	0	0
GKNENEFEK	FBgn0026250	eIF-1A	Q9VEA1	0.114747	4.4204	19.0435	0.0742467						0	24	0	0	1	1	1	0	0
GKYEGHEAK	FBgn0028648	mRpL50	Q9V3E3	0.000568219	6.4684	20.0675	0.000183502						178	189	0	0	1	1	1	0	0
GLCAIAQAESLR	FBgn0002622	RpS3	G3M3A2	5.9247e-05	10.9311	22.2989	7.46129e-06								0	0	0	1	0	1	0
GLGGGDGSAEPGVHDQNPEGLQR	FBgn0022959	yps	Q95RE4	9.2247e-05	6.01796	19.8423	1.57579e-05						120	352	0	0	1	1	1	0	0
GMEDDDEEGEMRD	FBgn0000426	SmF	Q24297	0.0129594	4.91144	19.289	0.00539705						77	88	0	0	1	1	1	0	0
GMPASHGVTK	FBgn0030686	mRpL3	Q9VXQ0	0.114747	3.90364	18.7851	0.0716159	PF00297	IPR000597	Ribosomal protein L3	203	293	238	271	1	1	1	0	0	0	0
GNEAANVTGPSGEPVR	FBgn0022959	yps	Q95RE4	3.63813e-05	8.47009	21.0684	2.35888e-06	PF00313	IPR002059	Cold-shock protein; DNA-binding	61	130	120	352	1	1	1	0	0	0	0
GNIAESLLR	FBgn0035121	Tudor-SN	Q9W0S7	0.114747	3.82604	18.7463	0.0748285	PF00565	IPR016071	Staphylococcal nuclease (SNase-like); OB-fold	225	332			1	0	0	1	0	1	1
GNQNSNNMMNMRNRGMGSR	FBgn0041775	tral	M9PF20	0.114747	7.71879	24.1179	0.0614256						224	411	0	0	1	1	1	0	0
GNSIVMVEALDRV	FBgn0261791	SmG	Q9VXE0	6.34329e-05	8.28748	20.9771	8.463e-06	PF01423	IPR001163	LSM domain; eukaryotic/archaea-type	8	71	73	76	1	1	1	0	0	0	0
GNVFANLFK	FBgn0010348	Arf79F	M9PG22	0.000116632	5.08	19.3733	2.16686e-05	PF00025	IPR006689	Small GTPase superfamily; ARF/SAR type	6	176	0	2	1	0	1	1	0	0	1
GPAGGDVGRPK	FBgn0046214	vig2	Q960D3	0.000159574	9.91062	21.7886	3.59497e-05						0	274	0	0	1	1	1	0	0
GPHGHHGFGR	FBgn0029766	CG15784	Q9W4C1	0.000186114	9.16677	22.0714	4.47879e-05						173	252	0	0	1	1	1	0	0
GPTNVSCYK	FBgn0034802	CG3800	Q8T8R1	0.00912176	7.51066	22.123	0.00376472	PF00098	IPR001878	Zinc finger; CCHC-type	123	140			1	1	0	0	0	0	0
GQPIAPPGKK	FBgn0262732	mbf1	M9PFR6	0.114747	4.40245	19.0345	0.0706305						129	188	0	0	1	1	1	0	0
GSGGGGYHNR	FBgn0011571	caz	Q27294	0.00019113	5.80692	19.7368	4.671e-05						294	399	0	0	1	1	1	0	0
GSQFAADK	FBgn0022959	yps	Q95RE4	0.00678468	5.54039	20.5556	0.00275786						120	352	0	0	1	1	1	0	0
GSQFAADKR	FBgn0022959	yps	Q95RE4	0.000167406	6.72382	20.1952	3.92422e-05						120	352	0	0	1	1	1	0	0
GSSNSYAIK	FBgn0002590	RpS5a	Q24186	0.115511	3.0269	18.3468	0.0779351	PF00177	IPR023798	Ribosomal protein S7 domain	85	228	214	228	1	1	1	0	0	0	0
GSTGTLGNFAK	FBgn0004867	RpS2	M9PB84	4.53357e-05	10.268	21.9673	4.69185e-06	PF03719	IPR005324	Ribosomal protein S5; C-terminal	167	239			1	1	0	0	0	0	0
GTAMDTNMMEK	FBgn0029629	eIF3-S4-1	Q9W4X7	0.114747	3.63846	18.6526	0.0750859	PF12353	IPR024675	Eukaryotic translation initiation factor 3 subunit G; N-terminal	26	139			1	0	0	1	0	1	1
GTGIVSAPVPK	FBgn0004867	RpS2	M9PB84	0.114747	4.33524	19.0009	0.0727041	PF03719	IPR005324	Ribosomal protein S5; C-terminal	167	239			1	1	0	0	0	0	0
GTLYTYPENFR	FBgn0029176	Ef1gamma	Q9NJH0	0.000244333	5.36614	19.5164	6.55009e-05	PF02798	IPR004045	Glutathione S-transferase; N-terminal	2	77	0	4	1	0	1	1	0	0	1
GTSFAFFTK	FBgn0003261	Rm62	P19109	3.84917e-05	7.39708	20.5319	2.98025e-06								0	0	0	1	0	1	0
GVGPAPSANASADSSSK	FBgn0041188	Atx2	Q8SWR8	0.114747	3.47653	18.5716	0.0726358						233	949	0	0	1	1	1	0	0
GVPFLVTHDGR	FBgn0011284	RpS4	P41042	0.114747	3.33333	18.5	0.0736902	PF00900	IPR013845	Ribosomal protein S4e; central region	94	169			1	1	0	0	0	0	0
GVQAQMAK	FBgn0052423	shep	Q8MSV2	8.5214e-05	6.44846	20.0576	1.3494e-05	PF00076	IPR000504	RNA recognition motif domain	244	309	314	315	1	1	1	0	0	0	0
GVQVVPIAPGDGSTYPK	FBgn0013954	FK506-bp2	P48375	4.53357e-05	7.42814	20.5474	4.6278e-06	PF00254	IPR001179	FKBP-type peptidyl-prolyl cis-trans isomerase domain	14	105	0	21	1	0	1	1	0	0	1
GVSGNEYQVLLR	FBgn0032053	mRpL51	Q9VLJ9	0.000492214	7.68093	20.6738	0.000152206	PF10244	IPR019373	Ribosomal protein L51; mitochondrial	74	168			1	1	0	0	0	0	0
GYGFVDFEQPAFAECAVK	FBgn0052423	shep	Q8MSV2	0.114747	5.48421	19.5754	0.0694597	PF00076	IPR000504	RNA recognition motif domain	244	309			1	1	0	0	0	0	0
GYGFVHFETEEAANTSIDK	FBgn0265297	pAbp	P21187	0.114747	4.34884	19.0077	0.0728843	PF00076	IPR000504	RNA recognition motif domain	91	160			1	1	0	0	0	0	0
HAVSEGTK	FBgn0001198	His2B	P02283	0.135973	5.29217	19.4794	0.0951133						107	123	0	0	1	1	1	0	0
HEIEGAFAK	FBgn0260944	Rbp1	Q02427	0.000247925	8.60121	21.1339	6.67729e-05	PF00076	IPR000504	RNA recognition motif domain	12	78			1	1	0	0	0	0	0
HFELGGDKK	FBgn0031980	RpL36A	Q9VLT7	0.11238	4.85144	22.5149	0.049464	PF00935	IPR000552	Ribosomal protein L44e	17	92	96	104	1	1	1	0	0	0	0
HFVQFGPIQDVR	FBgn0005649	Rox8	Q8IMX4	0.114747	3.63991	18.6533	0.0762882	PF00076	IPR000504	RNA recognition motif domain	222	287			1	1	0	0	0	0	0
HGRPGIGATHSSR	FBgn0034138	RpS15	Q7JZW2	0.114747	3.96177	18.8142	0.0722821	PF00203	IPR002222	Ribosomal protein S19/S15	45	131	132	148	1	1	1	0	0	0	0
HKGDEEAPEAAEEEAEPVEK	FBgn0259937	Nop60B	E1JGV6	0.114747	5.38025	19.5234	0.070775						419	508	0	0	1	1	1	0	0
HLEDICK	FBgn0037249	eIF3-S10	Q9VN25	0.114747	3.85195	18.7593	0.0753429								0	0	0	1	0	1	0
HLQLAIR	FBgn0001197	His2Av	P08985	0.0384412	5.78215	21.5374	0.0165844	PF00125	IPR007125	Histone H2A/H2B/H3	6	94			1	0	0	1	0	1	1
HLTTEIDAAK	FBgn0032679	bsf	Q9VJ86	0.114747	3.85169	18.7592	0.0740064						1200	1211	0	0	1	1	1	0	0
HMTGMR	FBgn0265297	pAbp	P21187	0.000141518	8.82071	21.2437	2.85859e-05								0	0	0	1	0	1	0
HPELESIPNLHVIK	FBgn0261593	RpS10b	M9NEQ9	0.124897	3.74713	18.7069	0.0864311	PF03501	IPR005326	Plectin/S10; N-terminal	2	95			1	1	0	0	0	0	0
HPYGSRPATATSER	FBgn0261618	larp	Q9VAW5	0.114747	5.65451	19.6606	0.071519						0	677	0	0	1	1	1	0	0
HQNEIQAIR	FBgn0037249	eIF3-S10	Q9VN25	0.114747	4.21809	18.9424	0.0711117						582	637	0	0	1	1	1	0	0
IAAAGDLETMQR	FBgn0032679	bsf	Q9VJ86	0.000107332	6.32934	19.998	1.91378e-05								0	0	0	1	0	1	0
IAFSPYGNITSAK	FBgn0265297	pAbp	P21187	0.000528099	9.66651	21.6666	0.000166595	PF00076	IPR000504	RNA recognition motif domain	288	357			1	1	0	0	0	0	0
IAPLDADKPLDQQTER	FBgn0262735	Imp	E1JJM0	0.114747	4.08794	18.8773	0.0712996	PF00013	IPR004088	K Homology domain; type 1	311	378	349	357	1	1	1	0	0	0	0
IDGMVSLK	FBgn0265298	SC35	Q9V3T8	0.000102247	10.0653	21.866	1.81035e-05	PF00076	IPR000504	RNA recognition motif domain	25	95	0	21	1	1	1	0	0	0	0
IDKLENEK	FBgn0027835	Dp1	Q7KN75	0.117933	4.85945	19.263	0.0802883								0	0	0	1	0	1	0
IDLPAEGDTNEVIVITGK	FBgn0027835	Dp1	Q7KN75	0.114747	3.60805	18.6373	0.0728674	PF00013	IPR004088	K Homology domain; type 1	598	659			1	1	0	0	0	0	0
IDPNEIPEVSNK	FBgn0039581	Moca-cyp	Q9VAW1	0.114747	3.29308	18.4799	0.0733365						175	970	0	0	1	1	1	0	0
IDYDTHLLSAEHLK	FBgn0004401	Pep	P41073	0.000780617	7.06055	20.3636	0.000271099						342	449	0	0	1	1	1	0	0
IEEAVDHPVEETTNWADEVAAETVGGVEDWNEDTVK	FBgn0003517	sta	X2JC80	7.97543e-05	8.90789	21.2873	1.20328e-05	PF16122	IPR032281	40S ribosomal protein SA; C-terminal domain	201	247	206	270	1	1	1	0	0	0	0
IEGHIVGFDEYMNLVLDDAEEVYVK	FBgn0261790	SmE	Q9VLV5	0.000676106	6.23344	19.95	0.00022846	PF01423	IPR001163	LSM domain; eukaryotic/archaea-type	22	87			1	1	0	0	0	0	0
IELYAEK	FBgn0002622	RpS3	G3M3A2	0.000244333	10.3712	22.0189	6.54326e-05	PF07650	IPR004044	K Homology domain; type 2	21	94			1	1	0	0	0	0	0
IEMSLDDIIK	FBgn0010774	Ref1	Q9V3E7	4.00366e-05	7.91563	20.7911	3.85936e-06						0	78	0	0	1	1	1	0	0
IFQDFEVK	FBgn0262734	Rbp2	X2JC79	0.114747	3.42637	18.5465	0.0745249	PF00076	IPR000504	RNA recognition motif domain	31	91			1	1	0	0	0	0	0
IFVGGLTTEISDEEIK	FBgn0263396	sqd	Q08473	3.84917e-05	8.06138	20.864	2.9423e-06	PF00076	IPR000504	RNA recognition motif domain	137	206			1	1	0	0	0	0	0
IFVGNLTDK	FBgn0011640	lark	Q94901	3.63813e-05	7.6927	20.6797	2.3188e-06	PF00076	IPR000504	RNA recognition motif domain	87	150			1	1	0	0	0	0	0
IGGIGTVPVGR	FBgn0000556	Ef1alpha48D	C6TP87	0.00739151	7.15219	21.916	0.00302296	PF03144	IPR004161	Translation elongation factor EFTu-like; domain 2	259	325			1	1	0	0	0	0	0
IHLVEDR	FBgn0004587	B52	P26686	0.114747	4.11295	18.8898	0.0711368	PF00076	IPR000504	RNA recognition motif domain	121	187	183	376	1	1	1	0	0	0	0
IIDLHSPSEIVK	FBgn0019936	RpS20	P55828	0.0626069	4.71407	22.0366	0.0272441	PF00338	IPR027486	Ribosomal protein S10 domain	22	117			1	1	0	0	0	0	0
IIEDNKVNIK	FBgn0027835	Dp1	Q7KN75	8.2778e-05	6.26638	19.9665	1.27986e-05	PF00013	IPR004088	K Homology domain; type 1	1148	1208			1	1	0	0	0	0	0
ILAHNNLIGR	FBgn0262735	Imp	E1JJM0	0.114747	4.15896	18.9128	0.0738169	PF00013	IPR004088	K Homology domain; type 1	174	239			1	1	0	0	0	0	0
ILPVLQQLK	FBgn0263594	lost	Q9VN21	9.2247e-05	5.69222	19.6794	1.57337e-05						267	384	0	0	1	1	1	0	0
ILVPAVASGAIIGK	FBgn0261552	ps	Q0KI96	0.000116765	5.60771	19.6372	2.18389e-05	PF00013	IPR004088	K Homology domain; type 1	46	111			1	1	0	0	0	0	0
ILVPNSTAGMIIGK	FBgn0261552	ps	Q0KI96	6.11722e-05	6.59533	20.131	7.85628e-06	PF00013	IPR004088	K Homology domain; type 1	138	203			1	1	0	0	0	0	0
IPPPSKPLDDLSEAK	FBgn0002622	RpS3	G3M3A2	3.84917e-05	9.27618	21.4714	3.27463e-06						198	246	0	0	1	1	1	0	0
IPSFVGADK	FBgn0263594	lost	Q9VN21	3.84917e-05	7.70704	20.6868	2.64096e-06	PF01812	IPR002698	5-formyltetrahydrofolate cyclo-ligase	33	232			1	0	0	1	0	1	1
IQTCYFCSSK	FBgn0037899	RpL24-like	Q9VGN9	0.114747	3.97919	18.8229	0.071371	PF01246	IPR000988	Ribosomal protein L24e-related	0	63			1	1	0	0	0	0	0
ISGHGTAFVVK	FBgn0259139	glo	Q9VGH5	9.22386e-05	7.28803	20.4773	1.54114e-05	PF00076	IPR000504	RNA recognition motif domain	149	218			1	1	0	0	0	0	0
ISGLIYEETR	FBgn0013981	His4r	A0A0B4KFZ9	0.00255038	6.36481	20.0157	0.000985807								0	0	0	1	0	1	0
ITGMLLEIENSELLHMIEDQEALK	FBgn0265297	pAbp	P21187	0.000147682	9.03037	21.3485	3.09359e-05	PF00658	IPR002004	Polyadenylate-binding protein/Hyperplastic disc protein	557	624			1	1	0	0	0	0	0
ITGSIQSNVIDAINHVR	FBgn0037549	CG7878	Q7K4L8	0.114747	4.34101	19.0038	0.0732264	PF00013	IPR004088	K Homology domain; type 1	92	151	151	203	1	1	1	0	0	0	0
ITYGEITDQQGNQK	FBgn0010438	mtSSB	P54622	0.0704138	4.05975	24.8772	0.0307292	PF00436	IPR000424	Primosome PriB/single-strand DNA-binding	37	140	120	127	1	0	1	1	0	0	1
IVEMSTSK	FBgn0034967	eIF-5A	Q9GU68	0.00702466	6.99296	21.34	0.00286417						44	53	0	0	1	1	1	0	0
IVHSTPATDDK	FBgn0000181	bic	Q7KM15	0.00120666	5.67221	19.6694	0.000436324	PF01849	IPR002715	Nascent polypeptide-associated complex NAC domain	35	92	0	41	1	0	1	1	0	0	1
IVLQDSR	FBgn0262601	SmB	Q05856	3.51366e-05	9.08523	21.3759	1.37315e-06	PF01423	IPR001163	LSM domain; eukaryotic/archaea-type	8	81			1	1	0	0	0	0	0
IYETPETEYK	FBgn0002622	RpS3	G3M3A2	0.000174093	7.13668	20.4017	4.10268e-05						198	246	0	0	1	1	1	0	0
IYPLHDVYIR	FBgn0017545	RpS3A	P55830	0.000394761	6.63412	20.1504	0.000118133	PF01015	IPR001593	Ribosomal protein S3Ae	15	224			1	1	0	0	0	0	0
KAAPAAAAAK	FBgn0015288	RpL22	P50887	0.000310802	4.24252	18.9546	8.83576e-05						0	185	0	0	1	1	1	0	0
KAAVHYDR	FBgn0010774	Ref1	Q9V3E7	0.114747	3.65161	18.6591	0.0723917	PF00076	IPR000504	RNA recognition motif domain	110	179			1	1	0	0	0	0	0
KAHLASQYMR	FBgn0265297	pAbp	P21187	3.51366e-05	9.88482	21.7757	7.33525e-07								0	0	0	1	0	1	0
KANAPVAK	FBgn0046214	vig2	Q960D3	4.59585e-05	8.01315	20.8399	4.81361e-06						0	274	0	0	1	1	1	0	0
KAPAAAAPK	FBgn0015288	RpL22	P50887	0.000639715	6.85459	20.2606	0.000212175						0	185	0	0	1	1	1	0	0
KAPPTAEELDAELDSYINDMK	FBgn0010774	Ref1	Q9V3E7	0.00015998	5.57634	19.6215	3.67036e-05	PF13865	IPR025715	Chromatin target of PRMT1 protein; C-terminal	209	262	201	266	1	0	1	1	0	0	1
KEEIGTLLEK	FBgn0000559	EF2	P13060	0.000342596	6.14273	19.9047	9.95391e-05								0	0	0	1	0	1	0
KENVGSLEK	FBgn0262735	Imp	E1JJM0	0.114747	4.1298	18.8982	0.0712726	PF00013	IPR004088	K Homology domain; type 1	86	151	121	123	1	1	1	0	0	0	0
KFEELK	FBgn0265297	pAbp	P21187	4.00366e-05	11.312	22.4893	3.9313e-06								0	0	0	1	0	1	0
KFIIKPIDK	FBgn0011661	Moe	M9NG50	0.000159574	7.37414	20.5204	3.64115e-05	PF09380	IPR018980	FERM; C-terminal PH-like domain	210	299			1	0	0	1	0	1	1
KFNANFSKPR	FBgn0030956	CG18259-RA	Q9VWQ6	0.114747	3.47954	18.5731	0.0729534						24	64	0	0	1	1	1	0	0
KFTPSADNK	FBgn0024183	vig	Q9V426	0.114747	4.58748	19.1271	0.070411						26	490	0	0	1	1	1	0	0
KGDVGPGAGEVEFR	FBgn0261593	RpS10b	M9NEQ9	3.51366e-05	9.53384	21.6002	1.11411e-06						86	160	0	0	1	1	1	0	0
KGGQDSAAAPQPQQQQK	FBgn0087035	AGO2	Q9VUQ5	0.000514323	6.26808	19.9674	0.000159852						0	412	0	0	1	1	1	0	0
KGPRPGAGPR	FBgn0046214	vig2	Q960D3	0.114747	4.63287	19.1498	0.0765143						289	412	0	0	1	1	1	0	0
KGVPSTQDDMDK	FBgn0263594	lost	Q9VN21	6.37939e-05	6.03014	19.8484	8.5907e-06						432	437	0	0	1	1	1	0	0
KGVSASIAGR	FBgn0037261	CG9775	Q9VN39	0.114747	5.41531	19.541	0.0696964						114	324	0	0	1	1	1	0	0
KIEHLYYK	FBgn0034258	eIF3-S8	A1ZAX1	0.000326534	5.90979	19.7882	9.44588e-05	PF05470	IPR008905	Eukaryotic translation initiation factor 3 subunit C; N-terminal domain	24	671			1	1	0	0	0	0	0
KIIEDNKVNIK	FBgn0027835	Dp1	Q7KN75	0.114747	4.40455	19.0356	0.0706379	PF00013	IPR004088	K Homology domain; type 1	1148	1208			1	1	0	0	0	0	0
KIPIVSPK	FBgn0023213	eIF4G	A8DZ29	7.45921e-05	7.38525	20.5259	1.06959e-05						460	690	0	0	1	1	1	0	0
KISGHGTAFVVK	FBgn0259139	glo	Q9VGH5	0.00317265	6.26746	19.9671	0.00125007	PF00076	IPR000504	RNA recognition motif domain	149	218			1	1	0	0	0	0	0
KIVHSTPATDDK	FBgn0000181	bic	Q7KM15	0.114747	3.52025	18.5934	0.0725252	PF01849	IPR002715	Nascent polypeptide-associated complex NAC domain	35	92	0	41	1	0	1	1	0	0	1
KKEPTPGEK	FBgn0004401	Pep	P41073	0.114747	4.05844	18.8625	0.0718112						97	209	0	0	1	1	1	0	0
KLEDPGK	FBgn0032597	CG17904	Q9VJI9	0.0384305	6.18839	23.8513	0.0165318						28	43	0	0	1	1	1	0	0
KLFIGGLDYR	FBgn0001215	Hrb98DE	A4V3J6	5.2433e-05	6.59692	20.1318	5.884e-06	PF00076	IPR000504	RNA recognition motif domain	28	95			1	1	0	0	0	0	0
KLFVGALK	FBgn0001215	Hrb98DE	A4V3J6	0.000142011	7.78864	20.7276	2.90397e-05	PF00076	IPR000504	RNA recognition motif domain	119	181			1	1	0	0	0	0	0
KLFVGALKDDHDEQSIR	FBgn0001215	Hrb98DE	A4V3J6	0.00132412	8.55626	21.1115	0.000488702	PF00076	IPR000504	RNA recognition motif domain	119	181			1	1	0	0	0	0	0
KLTPQGQR	FBgn0039129	RpS19b	Q7KS38	0.0065174	3.68903	25.2663	0.00264109	PF01090	IPR001266	Ribosomal protein S19e	4	140	113	130	1	1	1	0	0	0	0
KPLPDNVSVVEPK	FBgn0002622	RpS3	G3M3A2	0.000770118	6.141	19.9038	0.000265028						198	246	0	0	1	1	1	0	0
KPNGPGGGSEQQPEK	FBgn0022959	yps	Q95RE4	0.000830024	4.14947	18.9081	0.00029391						120	352	0	0	1	1	1	0	0
KPPRPQDFPALNER	FBgn0045862	btz	Q7KRX5	0.000182014	7.37272	20.5197	4.33475e-05						0	550	0	0	1	1	1	0	0
KPPVAAPAVK	FBgn0032454	CG5787	Q9VK59	3.63499e-05	8.27495	20.9708	1.97974e-06						525	670	0	0	1	1	1	0	0
KPQSVLAK	FBgn0026372	RpL23A	Q9W0A8	0.114747	3.36596	18.5163	0.0742582						0	112	0	0	1	1	1	0	0
KPSIAAVVGSMDAHPSR	FBgn0262739	AGO1	Q32KD4	0.114747	4.7161	19.1914	0.0705783	PF02171	IPR003165	Piwi domain	641	942			1	1	0	0	0	0	0
KPTGKPQRPEVK	FBgn0037261	CG9775	Q9VN39	0.00399686	6.16818	19.9174	0.00159476	PF13865	IPR025715	Chromatin target of PRMT1 protein; C-terminal	357	417	326	421	1	0	1	1	0	0	1
KSAQLEVGDEIDVIR	FBgn0039565	CG4884-RA	Q9VAX9	0.114747	4.13221	18.8994	0.0756544								0	0	0	1	0	1	0
KSEGHLQLK	FBgn0004401	Pep	P41073	0.114747	5.52574	19.5962	0.0695043						307	309	0	0	1	1	1	0	0
KVDFPVELK	FBgn0052479	Usp10	Q9W0L7	0.000658605	4.43954	19.0531	0.000221725	PF00443	IPR001394	Peptidase C19; ubiquitin carboxyl-terminal hydrolase	1109	1479			1	0	0	1	0	1	1
KVGFIPHNQR	FBgn0037566	mRpL1	Q9VHT5	0.000141518	5.85334	19.76	2.82664e-05						61	62	0	0	1	1	1	0	0
KVMNQDVK	FBgn0011661	Moe	M9NG50	7.53348e-05	6.48613	20.0764	1.11054e-05	PF09379	IPR018979	FERM; N-terminal	10	71			1	0	0	1	0	1	1
KVYVGDLGNNAR	FBgn0028554	x16	Q9V3V0	0.000643973	7.37481	20.5207	0.00021439	PF00076	IPR000504	RNA recognition motif domain	9	73	0	9	1	1	1	0	0	0	0
KVYVGK	FBgn0265297	pAbp	P21187	0.000133109	8.18709	20.9269	2.6011e-05	PF00076	IPR000504	RNA recognition motif domain	91	160			1	1	0	0	0	0	0
LADKLEIIR	FBgn0040907	mRpL33	Q9W4L1	0.118771	5.28224	19.4744	0.0810069								0	0	0	1	0	1	0
LAGSGTETTQQQQPAQLHSQKPEK	FBgn0036450	Tdrd3	Q9VUH8	0.114747	3.85403	18.7603	0.0717295						332	646	0	0	1	1	1	0	0
LAHYNKR	FBgn0001198	His2B	P02283	0.114747	4.68795	19.1773	0.0705125	PF00125	IPR007125	Histone H2A/H2B/H3	6	98	83	84	1	0	1	1	0	0	1
LALDSIAK	FBgn0017545	RpS3A	P55830	3.63813e-05	8.98509	21.3259	2.27037e-06	PF01015	IPR001593	Ribosomal protein S3Ae	15	224			1	1	0	0	0	0	0
LDADGKPDLSVK	FBgn0035121	Tudor-SN	Q9W0S7	0.00167443	7.50882	20.5877	0.000624258	PF00565	IPR016071	Staphylococcal nuclease (SNase-like); OB-fold	225	332			1	0	0	1	0	1	1
LDDTELNGRR	FBgn0004587	B52	P26686	0.114747	3.48835	18.5775	0.074185	PF00076	IPR000504	RNA recognition motif domain	121	187	183	376	1	1	1	0	0	0	0
LECIFYHPEMQSK	FBgn0028471	Nab2	Q9V3H9	0.000144408	5.74554	19.7061	2.97098e-05								0	0	0	1	0	1	0
LFIGGLDYR	FBgn0001215	Hrb98DE	A4V3J6	0.000196722	6.68483	20.1757	4.85672e-05	PF00076	IPR000504	RNA recognition motif domain	28	95			1	1	0	0	0	0	0
LFIGNLDEK	FBgn0011640	lark	Q94901	0.000135348	8.62939	21.148	2.68333e-05	PF00076	IPR000504	RNA recognition motif domain	8	71			1	1	0	0	0	0	0
LFTNVYVK	FBgn0265297	pAbp	P21187	0.114747	5.16733	19.417	0.0698433	PF00076	IPR000504	RNA recognition motif domain	184	249			1	1	0	0	0	0	0
LFVGALKDDHDEQSIR	FBgn0001215	Hrb98DE	A4V3J6	3.51366e-05	9.03622	21.3514	1.25627e-06	PF00076	IPR000504	RNA recognition motif domain	119	181			1	1	0	0	0	0	0
LFVGGLRDDHDEECLR	FBgn0004237	Hrb87F	E1JIK0	0.000408076	6.3184	19.9925	0.000123644	PF00076	IPR000504	RNA recognition motif domain	116	175			1	1	0	0	0	0	0
LFVGGLSWETTEK	FBgn0263396	sqd	Q08473	3.92233e-05	7.62691	20.6468	3.50676e-06	PF00076	IPR000504	RNA recognition motif domain	57	125	0	60	1	1	1	0	0	0	0
LFVGGLSWETTQENLSR	FBgn0004838	Hrb27C	E1JHA4	7.53348e-05	7.2312	20.4489	1.10402e-05	PF00076	IPR000504	RNA recognition motif domain	8	77			1	1	0	0	0	0	0
LGHGFGHK	FBgn0029766	CG15784	Q9W4C1	0.000568219	6.91115	20.2889	0.000182381						173	252	0	0	1	1	1	0	0
LGYGQSQEMNTLYR	FBgn0261618	larp	Q9VAW5	0.00799529	7.39485	21.9742	0.00327986								0	0	0	1	0	1	0
LHAEQLDK	FBgn0262735	Imp	E1JJM0	7.12083e-05	6.13491	19.9008	1.00955e-05						50	83	0	0	1	1	1	0	0
LHSDRELKIMDLMQSMENTMGK	FBgn0026206	mei-P26	M9PH32	0.114747	4.30533	18.986	0.0727573								0	0	0	1	0	1	0
LHTVQTALK	FBgn0037261	CG9775	Q9VN39	3.51366e-05	9.16397	21.4153	1.021e-06								0	0	0	1	0	1	0
LHYCVSCAIHSK	FBgn0261597	RpS26	M9PG47	0.000162284	7.47086	20.5688	3.78393e-05	PF01283	IPR000892	Ribosomal protein S26e	0	105			1	1	0	0	0	0	0
LIAEDVQDR	FBgn0017545	RpS3A	P55830	4.90299e-05	8.26344	20.965	5.31871e-06	PF01015	IPR001593	Ribosomal protein S3Ae	15	224			1	1	0	0	0	0	0
LIASLLANAKPQEQK	FBgn0265297	pAbp	P21187	0.117933	4.02472	18.8457	0.0802228	PF00658	IPR002004	Polyadenylate-binding protein/Hyperplastic disc protein	557	624			1	1	0	0	0	0	0
LIVENLSSR	FBgn0004587	B52	P26686	0.0314426	5.30305	22.4929	0.0134474	PF00076	IPR000504	RNA recognition motif domain	121	187			1	1	0	0	0	0	0
LIVGNLDYGVSNTDIK	FBgn0010774	Ref1	Q9V3E7	0.114747	3.78097	18.7238	0.0756671	PF00076	IPR000504	RNA recognition motif domain	110	179			1	1	0	0	0	0	0
LKEFFEPYGK	FBgn0265297	pAbp	P21187	0.00010211	5.8445	19.7556	1.7952e-05	PF00076	IPR000504	RNA recognition motif domain	184	249			1	1	0	0	0	0	0
LKESATQENIEVR	FBgn0030354	Upf1	Q9VYS3	0.0018541	7.54535	20.606	0.000698177						298	300	0	0	1	1	1	0	0
LLGPGLNK	FBgn0036213	RpL10Ab	Q9VTP4	0.000112165	5.7256	19.6961	2.0419e-05	PF00687	IPR028364	Ribosomal protein L1/ribosomal biogenesis protein	21	212			1	1	0	0	0	0	0
LLLPGELAK	FBgn0001198	His2B	P02283	0.129078	4.36057	22.2658	0.0898074	PF00125	IPR007125	Histone H2A/H2B/H3	6	98			1	0	0	1	0	1	1
LLTTVGAK	FBgn0023213	eIF4G	A8DZ29	0.114747	3.46666	18.5667	0.0733987	PF02854	IPR003890	MIF4G-like; type 3	1003	1252			1	1	0	0	0	0	0
LLVESVR	FBgn0037249	eIF3-S10	Q9VN25	0.000407331	6.38223	20.0244	0.00012291	PF01399	IPR000717	Proteasome component (PCI) domain	424	497			1	0	0	1	0	1	1
LNNNISNNYYQQK	FBgn0262735	Imp	E1JJM0	0.114747	3.68278	18.6747	0.0734009						0	43	0	0	1	1	1	0	0
LNVPQLVSEDFR	FBgn0037249	eIF3-S10	Q9VN25	0.114747	3.84461	18.7556	0.073032								0	0	0	1	0	1	0
LPLQDVYK	FBgn0000556	Ef1alpha48D	C6TP87	3.51366e-05	8.33321	20.9999	1.57981e-06								0	0	0	1	0	1	0
LQALAMQFVDK	FBgn0034258	eIF3-S8	A1ZAX1	3.51366e-05	9.32239	21.4945	8.04086e-07								0	0	0	1	0	1	0
LSVVPVRR	FBgn0004867	RpS2	M9PB84	0.114747	3.71935	18.693	0.0726802	PF00333	IPR013810	Ribosomal protein S5; N-terminal	84	149			1	1	0	0	0	0	0
LTGGLAVR	FBgn0002622	RpS3	G3M3A2	3.51366e-05	12.5598	23.1132	5.78986e-07								0	0	0	1	0	1	0
LTSALPMSEER	FBgn0039581	Moca-cyp	Q9VAW1	0.114747	3.93989	18.8033	0.0725302						175	970	0	0	1	1	1	0	0
LTTEQVVYAIIK	FBgn0032454	CG5787	Q9VK59	0.000205333	6.62658	20.1466	5.14613e-05								0	0	0	1	0	1	0
LVKPVSQR	FBgn0026089	CG14817-RA	Q9W551	0.114747	4.06588	18.8663	0.0717557	PF14978	IPR016576	Ribosomal protein 63; mitochondrial	13	105			1	1	0	0	0	0	0
MDKPVVWAR	FBgn0030136	RpS28b	Q9W334	0.000156423	5.91423	19.7904	3.45224e-05	PF01200	IPR000289	Ribosomal protein S28e	3	64	0	4	1	1	1	0	0	0	0
MGNLGVATSFFNEK	FBgn0263231	bel	Q9VHP0	0.000148957	6.46658	20.0666	3.13887e-05	PF00271	IPR001650	Helicase; C-terminal	538	654			1	1	0	0	0	0	0
MGNVFANLFK	FBgn0010348	Arf79F	M9PG22	0.122388	3.17736	18.422	0.0845426	PF00025	IPR006689	Small GTPase superfamily; ARF/SAR type	6	176	0	2	1	0	1	1	0	0	1
MGPNGTVQNQNQQGGEQLSK	FBgn0052423	shep	Q8MSV2	3.51366e-05	11.8719	22.7693	1.01166e-06						169	240	0	0	1	1	1	0	0
MIQHLNYR	FBgn0262601	SmB	Q05856	0.000153651	7.24688	20.4568	3.3452e-05	PF01423	IPR001163	LSM domain; eukaryotic/archaea-type	8	81			1	1	0	0	0	0	0
MKDAKPFPVLK	FBgn0033428	Updo	Q9V595	0.114747	3.73949	18.7031	0.0719959	PF01208	IPR000257	Uroporphyrinogen decarboxylase (URO-D)	10	354	0	7	1	0	1	1	0	0	1
MKQEPVKPQEGR	FBgn0014020	Rho1	P48148	0.000215646	5.95671	19.8117	5.53903e-05	PF00071	IPR001806	Small GTPase superfamily	6	179	129	144	1	0	1	1	0	0	1
MLEQLDMR	FBgn0014189	Hel25E	Q27268	0.114747	3.5769	18.6218	0.0749555	PF00270	IPR011545	DEAD/DEAH box helicase domain	65	232			1	1	0	0	0	0	0
MLTWTPLESNPEVLTK	FBgn0010288	Uch	M9MRD0	0.114747	3.49964	18.5831	0.0733274	PF01088	IPR001578	Peptidase C12; ubiquitin carboxyl-terminal hydrolase	3	208	0	6	1	0	1	1	0	0	1
MLVLDEADEMLNK	FBgn0037573	eIF4AIII	Q9VHS8	3.51366e-05	8.98776	21.3272	1.61796e-06	PF00270	IPR011545	DEAD/DEAH box helicase domain	50	213			1	1	0	0	0	0	0
MNVLADALK	FBgn0010198	RpS15Aa	E1JJM9	3.51366e-05	9.21949	21.4431	8.56887e-07	PF00410	IPR000630	Ribosomal protein S8	5	129	0	4	1	1	1	0	0	0	0
MQPYQGGGGFK	FBgn0001215	Hrb98DE	A4V3J6	5.524e-05	7.3582	20.5124	6.47227e-06						184	361	0	0	1	1	1	0	0
NAMLYENHR	FBgn0027567	CG8108	Q9VT61	0.114747	4.21657	18.9416	0.0715274								0	0	0	1	0	1	0
NCLDKPDDEDSSAINDSSIEPTVQAR	FBgn0263987	spoon	Q7KVW1	0.114747	3.6625	18.6646	0.0729144						55	152	0	0	1	1	1	0	0
NCPEAVNER	FBgn0034802	CG3800	Q8T8R1	0.000806155	6.39938	20.033	0.000282456	PF00098	IPR001878	Zinc finger; CCHC-type	95	113			1	1	0	0	0	0	0
NEGVVEFASLSDMK	FBgn0004587	B52	P26686	7.53348e-05	7.15809	20.4124	1.11185e-05	PF00076	IPR000504	RNA recognition motif domain	121	187	151	156	1	1	1	0	0	0	0
NFRPWMK	FBgn0022959	yps	Q95RE4	6.25109e-05	7.63864	20.6526	8.1841e-06						120	352	0	0	1	1	1	0	0
NFTEDFDDEK	FBgn0265297	pAbp	P21187	0.114747	4.6389	19.1528	0.0710055	PF00076	IPR000504	RNA recognition motif domain	184	249			1	1	0	0	0	0	0
NGIGSGSGGLAPAASR	FBgn0265298	SC35	Q9V3T8	0.114747	3.59253	18.6296	0.073875						93	195	0	0	1	1	1	0	0
NGYGFVEFEDYR	FBgn0004587	B52	P26686	0.114747	5.37377	19.5202	0.0703564	PF00076	IPR000504	RNA recognition motif domain	5	67			1	1	0	0	0	0	0
NIEGLDIALQSIGR	FBgn0000615	exu	E1JGN9	0.000108806	5.723	19.6948	1.96719e-05								0	0	0	1	0	1	0
NIVEAAAVR	FBgn0261597	RpS26	M9PG47	3.51366e-05	12.3725	23.0196	6.6093e-07	PF01283	IPR000892	Ribosomal protein S26e	0	105			1	1	0	0	0	0	0
NLDDTIDDDR	FBgn0265297	pAbp	P21187	5.64907e-05	7.45805	20.5623	6.77393e-06	PF00076	IPR000504	RNA recognition motif domain	288	357			1	1	0	0	0	0	0
NLDDTIDDDRLR	FBgn0265297	pAbp	P21187	3.51366e-05	9.82026	21.7435	7.75003e-07	PF00076	IPR000504	RNA recognition motif domain	288	357			1	1	0	0	0	0	0
NLGVGSAANNK	FBgn0002044	swm	M9PDF2	0.000122906	7.38136	20.524	2.32939e-05						862	925	0	0	1	1	1	0	0
NLHQASEHHK	FBgn0027567	CG8108	Q9VT61	0.114747	3.94845	18.8075	0.0715408								0	0	0	1	0	1	0
NMFQLVNVNSLENVIR	FBgn0037249	eIF3-S10	Q9VN25	0.114747	3.51748	18.5921	0.0741778								0	0	0	1	0	1	0
NNIGMVVIR	FBgn0261791	SmG	Q9VXE0	9.84448e-05	6.64591	20.1563	1.70621e-05	PF01423	IPR001163	LSM domain; eukaryotic/archaea-type	8	71			1	1	0	0	0	0	0
NPLATAAGK	FBgn0261789	SmD2	Q9VI10	3.51366e-05	8.32616	20.9964	1.63658e-06						114	119	0	0	1	1	1	0	0
NPPVPQLHQTQPIPQQLQGK	FBgn0265297	pAbp	P21187	5.79492e-05	9.08306	21.3749	7.08108e-06						504	540	0	0	1	1	1	0	0
NQGSQHELR	FBgn0261618	larp	Q9VAW5	0.024883	4.05207	20.9747	0.0105799						1534	1673	0	0	1	1	1	0	0
NRDPVHLETLSIR	FBgn0261933	SmD1	Q9VU02	0.114747	7.20909	20.4379	0.0686229	PF01423	IPR001163	LSM domain; eukaryotic/archaea-type	4	69			1	1	0	0	0	0	0
NTCVFGGAPK	FBgn0003261	Rm62	P19109	0.000780617	4.82738	19.247	0.000271561	PF00270	IPR011545	DEAD/DEAH box helicase domain	304	476			1	1	0	0	0	0	0
NTSSTTTSTATATITK	FBgn0002645	Map205	P23226	0.000305329	7.72269	20.6947	8.60404e-05						831	1142	0	0	1	1	1	0	0
NVLCNFHGMDLTTDK	FBgn0017545	RpS3A	P55830	0.000200538	6.37828	20.0225	5.00094e-05	PF01015	IPR001593	Ribosomal protein S3Ae	15	224			1	1	0	0	0	0	0
NWEDEQAYLK	FBgn0045862	btz	Q7KRX5	0.000367576	5.50394	19.5853	0.000108623						0	550	0	0	1	1	1	0	0
NYGFVHMETEQQGR	FBgn0011640	lark	Q94901	0.114747	4.32839	18.9975	0.0731944	PF00076	IPR000504	RNA recognition motif domain	8	71			1	1	0	0	0	0	0
PAAAKPAAAKPAAASK	FBgn0015288	RpL22	P50887	0.114747	4.24465	18.9556	0.071306						0	185	0	0	1	1	1	0	0
PATATSER	FBgn0261618	larp	Q9VAW5	0.114747	5.1552	19.4109	0.0729925						0	677	0	0	1	1	1	0	0
PAVGGPR	FBgn0261593	RpS10b	M9NEQ9	0.114747	4.37519	19.0209	0.0716799						86	160	0	0	1	1	1	0	0
PFLNGLTGKPVLVK	FBgn0000426	SmF	Q24297	0.000566895	8.30738	21.9151	0.00017954	PF01423	IPR001163	LSM domain; eukaryotic/archaea-type	11	74			1	1	0	0	0	0	0
PGAGTFK	FBgn0011640	lark	Q94901	0.000236134	5.75128	19.709	6.16404e-05	PF00076	IPR000504	RNA recognition motif domain	8	71	0	5	1	1	1	0	0	0	0
PGVTVK	FBgn0039129	RpS19b	Q7KS38	0.0264701	7.51204	20.5893	0.0112877	PF01090	IPR001266	Ribosomal protein S19e	4	140	0	5	1	1	1	0	0	0	0
PVAATDVK	FBgn0010774	Ref1	Q9V3E7	0.000288308	6.81724	20.2419	8.05249e-05						201	266	0	0	1	1	1	0	0
QAGEVTYADAHK	FBgn0004587	B52	P26686	0.00126168	7.74641	20.7065	0.000460937	PF00076	IPR000504	RNA recognition motif domain	121	187	151	156	1	1	1	0	0	0	0
QALTQFESLQK	FBgn0035872	CG7185	Q9VSH4	3.63813e-05	7.67344	20.67	2.28114e-06						159	445	0	0	1	1	1	0	0
QAQLELQEK	FBgn0027835	Dp1	Q7KN75	6.33589e-05	5.94003	19.8033	8.37412e-06	PF00013	IPR004088	K Homology domain; type 1	454	514			1	1	0	0	0	0	0
QDIDSPNAGATVK	FBgn0001215	Hrb98DE	A4V3J6	0.000268857	5.53331	19.6	7.37512e-05						82	112	0	0	1	1	1	0	0
QEEEEFNTGPLSVLTQSVK	FBgn0261789	SmD2	Q9VI10	0.114747	4.82063	19.2436	0.0704351	PF01423	IPR001163	LSM domain; eukaryotic/archaea-type	35	108	0	28	1	1	1	0	0	0	0
QEIDSPNAGATVK	FBgn0004237	Hrb87F	E1JIK0	0.000369214	6.5958	20.1312	0.000109567						81	108	0	0	1	1	1	0	0
QEIPSFMEDMSSDR	FBgn0263231	bel	Q9VHP0	0.114747	3.85472	18.7607	0.0718375						684	798	0	0	1	1	1	0	0
QISQVYESIK	FBgn0037249	eIF3-S10	Q9VN25	0.114747	4.08455	18.8756	0.0721472	PF01399	IPR000717	Proteasome component (PCI) domain	424	497			1	0	0	1	0	1	1
QITFSHVLAPK	FBgn0035121	Tudor-SN	Q9W0S7	0.000184572	7.50017	20.5834	4.41867e-05	PF00565	IPR016071	Staphylococcal nuclease (SNase-like); OB-fold	52	166	60	78	1	0	1	1	0	0	1
QLFDQVVK	FBgn0011661	Moe	M9NG50	0.000101793	6.24865	19.9576	1.77694e-05	PF09379	IPR018979	FERM; N-terminal	10	71			1	0	0	1	0	1	1
QLIVGVNK	FBgn0000556	Ef1alpha48D	C6TP87	5.05483e-05	6.51103	20.0888	5.54645e-06								0	0	0	1	0	1	0
QLSAEQYK	FBgn0027835	Dp1	Q7KN75	0.115511	3.16657	18.4166	0.0780637	PF00013	IPR004088	K Homology domain; type 1	170	231			1	1	0	0	0	0	0
QMAGGSTTGLATVPLSLEEK	FBgn0005648	Pabp2	E2QC83	3.84917e-05	7.97804	20.8223	2.7714e-06						57	83	0	0	1	1	1	0	0
QMSMSGVQSGGGR	FBgn0023213	eIF4G	A8DZ29	0.00265473	5.16108	19.4139	0.00103276						938	954	0	0	1	1	1	0	0
QPGAGGAGVESR	FBgn0261618	larp	Q9VAW5	0.114747	4.31755	18.9921	0.0714558						0	677	0	0	1	1	1	0	0
QPLILALSHTNDYASFIR	FBgn0032679	bsf	Q9VJ86	0.114747	4.8195	19.2431	0.0755675								0	0	0	1	0	1	0
QPMTCYYYMVVHYDDTMAETCK	FBgn0052557	CG7871	Q9VX11	0.114747	5.67133	19.669	0.0700077								0	0	0	1	0	1	0
QQQFNNNASSNYK	FBgn0024183	vig	Q9V426	0.00157021	5.95628	19.8115	0.000581486						26	490	0	0	1	1	1	0	0
QQQQKPKPGAGSQTGSTR	FBgn0261618	larp	Q9VAW5	0.114747	4.90396	19.2853	0.070381						1534	1673	0	0	1	1	1	0	0
QQSSAQNNYYNNNTSSNYHQNK	FBgn0263396	sqd	Q08473	0.000208272	7.15275	20.4097	5.31658e-05						0	60	0	0	1	1	1	0	0
QQVQGWTK	FBgn0087035	AGO2	Q9VUQ5	0.001285	4.78682	19.2267	0.000471059						0	412	0	0	1	1	1	0	0
QTVAVGVIK	FBgn0000556	Ef1alpha48D	C6TP87	0.000521469	6.7713	20.219	0.000163203	PF03143	IPR004160	Translation elongation factor EFTu/EF1A; C-terminal	333	441			1	0	0	1	0	1	1
QVHPDTGISSK	FBgn0001198	His2B	P02283	0.114747	5.40457	19.5356	0.0752455	PF00125	IPR007125	Histone H2A/H2B/H3	6	98			1	0	0	1	0	1	1
QVLSGDTVVIR	FBgn0035121	Tudor-SN	Q9W0S7	9.18118e-05	5.73479	19.7007	1.52256e-05								0	0	0	1	0	1	0
QYHGVPLDGR	FBgn0010774	Ref1	Q9V3E7	0.114747	3.99325	18.8299	0.0713484	PF00076	IPR000504	RNA recognition motif domain	110	179			1	1	0	0	0	0	0
RACYGVLR	FBgn0002622	RpS3	G3M3A2	0.000159574	5.89699	19.7818	3.55061e-05								0	0	0	1	0	1	0
RAPGGSGVDK	FBgn0261593	RpS10b	M9NEQ9	0.000153651	7.7656	20.7161	3.35274e-05						86	160	0	0	1	1	1	0	0
RAPGGSGVDKK	FBgn0261593	RpS10b	M9NEQ9	3.51366e-05	8.3052	20.9859	1.57775e-06						86	160	0	0	1	1	1	0	0
RAPNTPTTK	FBgn0011640	lark	Q94901	0.00282068	6.10346	19.8851	0.00110436	PF00076	IPR000504	RNA recognition motif domain	87	150	77	83	1	1	1	0	0	0	0
RFNFETGR	FBgn0002622	RpS3	G3M3A2	0.000830024	8.39687	21.0318	0.000293924	PF07650	IPR004044	K Homology domain; type 2	21	94			1	1	0	0	0	0	0
RGFILHR	FBgn0027835	Dp1	Q7KN75	0.114747	3.79206	18.7294	0.0759766	PF00013	IPR004088	K Homology domain; type 1	818	880			1	1	0	0	0	0	0
RGGSNSGLAPHK	FBgn0261618	larp	Q9VAW5	0.142413	3.55489	18.6108	0.0999669						1534	1673	0	0	1	1	1	0	0
RGLGGGDGSAEPGVHDQNPEGLQR	FBgn0022959	yps	Q95RE4	0.114747	4.36209	19.0144	0.0707307						120	352	0	0	1	1	1	0	0
RGNGLLK	FBgn0034743	RpS16	Q9W237	0.114747	4.15552	18.9111	0.0716351	PF00380	IPR000754	Ribosomal protein S9	15	148			1	1	0	0	0	0	0
RGPHGHHGFGR	FBgn0029766	CG15784	Q9W4C1	0.114747	4.63842	19.1525	0.0703438						173	252	0	0	1	1	1	0	0
RKDGEVEGEDAESSAQQQQQQAAPIVDGQPQQQVQSGPR	FBgn0022959	yps	Q95RE4	6.25109e-05	7.22995	20.4483	8.10901e-06						120	352	0	0	1	1	1	0	0
RKFEELK	FBgn0265297	pAbp	P21187	8.83683e-05	7.49791	20.5823	1.4324e-05								0	0	0	1	0	1	0
RLGHGFGHK	FBgn0029766	CG15784	Q9W4C1	3.84917e-05	9.18358	21.4251	3.16441e-06						173	252	0	0	1	1	1	0	0
RNEGVVEFASLSDMK	FBgn0004587	B52	P26686	0.114747	3.83987	18.7533	0.0731667	PF00076	IPR000504	RNA recognition motif domain	121	187	151	156	1	1	1	0	0	0	0
RPVGGKPAAGGQR	FBgn0010774	Ref1	Q9V3E7	0.000181527	6.77062	20.2186	4.30052e-05	PF13865	IPR025715	Chromatin target of PRMT1 protein; C-terminal	209	262	201	266	1	0	1	1	0	0	1
RVGGTAPTSFK	FBgn0010774	Ref1	Q9V3E7	0.117342	3.31913	18.4929	0.0795937	PF13865	IPR025715	Chromatin target of PRMT1 protein; C-terminal	209	262	201	266	1	0	1	1	0	0	1
RVPGSSDTER	FBgn0261618	larp	Q9VAW5	0.114747	3.38844	18.5275	0.0744794						0	677	0	0	1	1	1	0	0
RVTIMPK	FBgn0014857	His3.3A	E2QCP0	0.0150885	3.10841	26.5126	0.00630255	PF00125	IPR007125	Histone H2A/H2B/H3	0	132			1	0	0	1	0	1	1
RYNNYYLR	FBgn0022959	yps	Q95RE4	0.000514323	5.69386	19.6803	0.000160325						120	352	0	0	1	1	1	0	0
SAEISNILEER	FBgn0011211	blw	P35381	4.83681e-05	6.9149	20.2908	5.18252e-06								0	0	0	1	0	1	0
SAGMPINPKPFLNGLTGKPVLVK	FBgn0000426	SmF	Q24297	0.114747	4.02175	18.8442	0.0715424	PF01423	IPR001163	LSM domain; eukaryotic/archaea-type	11	74	0	8	1	1	1	0	0	0	0
SEGDQSGVEAGAK	FBgn0263594	lost	Q9VN21	0.115511	4.18273	18.9247	0.0780558						267	384	0	0	1	1	1	0	0
SELTPEELAR	FBgn0261789	SmD2	Q9VI10	0.000145881	5.0735	19.3701	3.01947e-05						0	26	0	0	1	1	1	0	0
SETLGTNLAEMIVK	FBgn0037566	mRpL1	Q9VHT5	0.114747	4.1745	18.9206	0.071084	PF00687	IPR028364	Ribosomal protein L1/ribosomal biogenesis protein	124	310			1	1	0	0	0	0	0
SETVRPR	FBgn0261593	RpS10b	M9NEQ9	5.93575e-05	7.02466	20.3457	7.54921e-06						86	160	0	0	1	1	1	0	0
SGDAAIVNLVPSKPLCVEAFQEFPPLGR	FBgn0000556	Ef1alpha48D	C6TP87	0.114747	3.66456	18.6656	0.0733394	PF03143	IPR004160	Translation elongation factor EFTu/EF1A; C-terminal	333	441			1	0	0	1	0	1	1
SGFQAVTGK	FBgn0004926	eIF-2beta	P41375	0.000568219	7.24371	20.4552	0.000181961								0	0	0	1	0	1	0
SGSFVHDIVLQTQNWEPGKEEMR	FBgn0036462	mRpL39	Q9VUJ0	0.114747	4.87049	19.2686	0.0700834								0	0	0	1	0	1	0
SGSLGNKPQVANR	FBgn0261618	larp	Q9VAW5	0.114747	5.30218	19.4844	0.0718593						1534	1673	0	0	1	1	1	0	0
SGVGNVFIK	FBgn0265297	pAbp	P21187	3.51366e-05	9.81787	21.7423	9.47417e-07	PF00076	IPR000504	RNA recognition motif domain	91	160			1	1	0	0	0	0	0
SGYGFINR	FBgn0022959	yps	Q95RE4	3.51366e-05	9.237	21.4518	9.15989e-07	PF00313	IPR002059	Cold-shock protein; DNA-binding	61	130			1	1	0	0	0	0	0
SILLPIELCSIEEGQALNR	FBgn0087035	AGO2	Q9VUQ5	0.114747	3.90628	18.7865	0.0748783	PF02170	IPR003100	PAZ domain	617	733			1	1	0	0	0	0	0
SITIYGNPENCTNACK	FBgn0262735	Imp	E1JJM0	7.12083e-05	6.00797	19.8373	1.01219e-05	PF00013	IPR004088	K Homology domain; type 1	86	151			1	1	0	0	0	0	0
SLALEDAGNGFR	FBgn0261618	larp	Q9VAW5	0.00316523	6.43061	21.1088	0.0012432								0	0	0	1	0	1	0
SLEEIYLYSLPIK	FBgn0004867	RpS2	M9PB84	3.51366e-05	9.34274	21.5047	1.23594e-06								0	0	0	1	0	1	0
SLGTADVIFER	FBgn0010774	Ref1	Q9V3E7	0.114747	3.72022	18.6934	0.0719565	PF00076	IPR000504	RNA recognition motif domain	110	179			1	1	0	0	0	0	0
SLGYAYVNFQQPADAER	FBgn0265297	pAbp	P21187	0.114747	4.50128	19.084	0.0720454	PF00076	IPR000504	RNA recognition motif domain	3	74			1	1	0	0	0	0	0
SLSSNVGSTVKPPTK	FBgn0002645	Map205	P23226	0.114747	4.70949	19.1881	0.0703801						831	1142	0	0	1	1	1	0	0
SNESAGNYIGK	FBgn0023213	eIF4G	A8DZ29	0.000160185	6.39654	20.0316	3.71502e-05						933	954	0	0	1	1	1	0	0
SNFSSHHQQTHVR	FBgn0259749	mmy	Q9Y0Z0	0.114747	4.42378	19.0452	0.0707438						0	39	0	0	1	1	1	0	0
SNILVATDVAAR	FBgn0003261	Rm62	P19109	0.000159574	6.08944	19.878	3.60689e-05	PF00271	IPR001650	Helicase; C-terminal	515	624			1	1	0	0	0	0	0
SNPQSGGIFR	FBgn0023213	eIF4G	A8DZ29	0.000237678	4.7335	19.2001	6.25311e-05						262	328	0	0	1	1	1	0	0
SQDAEGWTAQK	FBgn0087035	AGO2	Q9VUQ5	0.000239528	5.5475	19.6071	6.36153e-05						0	412	0	0	1	1	1	0	0
SRHPQIQR	FBgn0037261	CG9775	Q9VN39	0.000326534	7.49853	20.5826	9.41413e-05						114	324	0	0	1	1	1	0	0
SSNQTTGVSINK	FBgn0037249	eIF3-S10	Q9VN25	5.91943e-05	7.19779	20.4322	7.38083e-06								0	0	0	1	0	1	0
SSTNAPVK	FBgn0030354	Upf1	Q9VYS3	0.114747	4.0541	18.8604	0.074468								0	0	0	1	0	1	0
STHYAPASGAPGGGAGR	FBgn0002044	swm	M9PDF2	0.000208272	7.67933	20.673	5.24837e-05						862	925	0	0	1	1	1	0	0
STQQLSETK	FBgn0039835	mRpL32	Q9V9Z1	0.000658565	6.83195	20.2493	0.00022089						171	195	0	0	1	1	1	0	0
STTTGHLIYK	FBgn0000556	Ef1alpha48D	C6TP87	0.000208272	6.52658	20.0966	5.28627e-05								0	0	0	1	0	1	0
SVEINAAHWIHK	FBgn0027835	Dp1	Q7KN75	0.114747	4.54394	19.1053	0.0733528	PF00013	IPR004088	K Homology domain; type 1	385	441			1	1	0	0	0	0	0
SVLPPQVVPPPPPFEEDLDETLVGDTTLNSTLNNTLK	FBgn0261618	larp	Q9VAW5	0.114747	5.03005	19.3483	0.0714507						1208	1283	0	0	1	1	1	0	0
SVYLPSTR	FBgn0263594	lost	Q9VN21	0.000321045	6.44217	20.0544	9.18069e-05	PF01812	IPR002698	5-formyltetrahydrofolate cyclo-ligase	33	232			1	0	0	1	0	1	1
SYDAFLASESLIK	FBgn0036213	RpL10Ab	Q9VTP4	0.114747	3.13973	18.4032	0.0749017	PF00687	IPR028364	Ribosomal protein L1/ribosomal biogenesis protein	21	212			1	1	0	0	0	0	0
SYLHLPPEIVPSTLK	FBgn0261593	RpS10b	M9NEQ9	3.51366e-05	8.89557	21.2811	1.22915e-06	PF03501	IPR005326	Plectin/S10; N-terminal	2	95	86	160	1	1	1	0	0	0	0
TAEHVIENQEEQK	FBgn0037608	mRpL19	Q9VHN6	3.63499e-05	8.13938	20.903	1.99426e-06						31	54	0	0	1	1	1	0	0
TAEHVIENQEEQKK	FBgn0037608	mRpL19	Q9VHN6	0.000197615	10.9918	22.3292	4.90342e-05						31	54	0	0	1	1	1	0	0
TAGTPSATAQVTGGNK	FBgn0036763	CG7441-RA	Q9VVL8	0.000568219	6.20562	19.9361	0.000182509						35	82	0	0	1	1	1	0	0
TALVQEIWK	FBgn0032679	bsf	Q9VJ86	0.114747	3.77826	18.7225	0.0736046								0	0	0	1	0	1	0
TANLENVYIR	FBgn0023167	SmD3	O44437	0.00251107	8.10328	22.2044	0.000967483	PF01423	IPR001163	LSM domain; eukaryotic/archaea-type	8	72			1	1	0	0	0	0	0
TANLRPGNATGVQK	FBgn0032454	CG5787	Q9VK59	0.115367	3.8052	18.7359	0.0775347						0	522	0	0	1	1	1	0	0
TASQETTAAAGSR	FBgn0022774	Oat	Q9VW26	0.114747	3.38396	18.5253	0.0765459						18	31	0	0	1	1	1	0	0
TCYAQQSQVR	FBgn0017545	RpS3A	P55830	0.114747	3.97948	18.8231	0.0715682	PF01015	IPR001593	Ribosomal protein S3Ae	15	224			1	1	0	0	0	0	0
TDFAELPGATPAAPFK	FBgn0027548	nito	Q7KMJ6	0.114747	3.22609	18.4464	0.0735134						460	494	0	0	1	1	1	0	0
TEIIIMATK	FBgn0002622	RpS3	G3M3A2	3.51366e-05	12.955	23.3108	3.66215e-07	PF07650	IPR004044	K Homology domain; type 2	21	94			1	1	0	0	0	0	0
TETAKPPK	FBgn0032679	bsf	Q9VJ86	0.000961518	4.96201	19.3143	0.000344084						1013	1078	0	0	1	1	1	0	0
TFVNALQK	FBgn0025582	eIF3-S6	O77410	0.000142011	5.39057	19.5286	2.89969e-05	PF09440	IPR019010	Eukaryotic translation initiation factor 3 subunit E; N-terminal	4	135			1	0	0	1	0	1	1
TFYQQLR	FBgn0034258	eIF3-S8	A1ZAX1	0.114747	5.63278	19.6497	0.0693762	PF01399	IPR000717	Proteasome component (PCI) domain	678	811	685	697	1	0	1	1	0	0	1
TGAAKPQQQAQQQK	FBgn0029176	Ef1gamma	Q9NJH0	0.114747	3.74066	18.7037	0.0730338						221	283	0	0	1	1	1	0	0
TGHWVR	FBgn0034802	CG3800	Q8T8R1	0.114747	6.15717	19.9119	0.0690029	PF00098	IPR001878	Zinc finger; CCHC-type	95	113			1	1	0	0	0	0	0
TGNYNEPPPNYGK	FBgn0011571	caz	Q27294	0.000321045	4.57972	19.1232	9.20703e-05						0	134	0	0	1	1	1	0	0
TGSFGSTTVR	FBgn0261618	larp	Q9VAW5	0.0033403	5.20438	19.4355	0.00132029						1534	1673	0	0	1	1	1	0	0
TGSQGQCTQVK	FBgn0030136	RpS28b	Q9W334	0.0230993	7.91985	20.7932	0.00979273	PF01200	IPR000289	Ribosomal protein S28e	3	64			1	1	0	0	0	0	0
TIAAPINAVAETK	FBgn0262734	Rbp2	X2JC79	0.114747	3.37583	18.5212	0.0732193								0	0	0	1	0	1	0
TIRPAYRPK	FBgn0002626	RpL32	P04359	0.00075036	5.92369	19.7952	0.000256982						0	9	0	0	1	1	1	0	0
TITLEVEPSDTIENVK	FBgn0003941	RpL40	P18101	0.00215247	8.22312	21.9264	0.000818582	PF00240	IPR000626	Ubiquitin domain	2	74			1	0	0	1	0	1	1
TITNKPTASGTASDNVTR	FBgn0002645	Map205	P23226	0.000147682	8.00245	20.8345	3.08337e-05						831	1142	0	0	1	1	1	0	0
TKDIQDLFHK	FBgn0283477	SF2	Q9V3W7	3.51366e-05	8.88636	21.2765	1.43389e-06	PF00076	IPR000504	RNA recognition motif domain	8	75			1	1	0	0	0	0	0
TLASVSVGK	FBgn0263987	spoon	Q7KVW1	0.000523654	5.4552	19.5609	0.00016454	PF00013	IPR004088	K Homology domain; type 1	310	374			1	1	0	0	0	0	0
TLLSSSVQK	FBgn0023213	eIF4G	A8DZ29	0.000126391	5.50172	19.5842	2.42696e-05						1401	1543	0	0	1	1	1	0	0
TLNALNVPMDISHYNALLR	FBgn0032679	bsf	Q9VJ86	0.114747	4.11162	18.8891	0.0711341								0	0	0	1	0	1	0
TNLEHEYIQNFK	FBgn0027066	Eb1	Q7JZD3	0.000239401	5.91512	19.7909	6.32829e-05	PF00307	IPR001715	Calponin homology domain	16	117			1	0	0	1	0	1	1
TPDPNAR	FBgn0052423	shep	Q8MSV2	0.114747	4.05877	18.8627	0.0718764						404	414	0	0	1	1	1	0	0
TPGPGAQSALR	FBgn0004404	RpS14b	X2JCX8	0.00201462	5.00716	19.3369	0.000761135	PF00411	IPR001971	Ribosomal protein S11	28	147	99	112	1	1	1	0	0	0	0
TQATELR	FBgn0011640	lark	Q94901	0.114747	5.50396	19.5853	0.0700804	PF00076	IPR000504	RNA recognition motif domain	8	71			1	1	0	0	0	0	0
TQQVLGEK	FBgn0002622	RpS3	G3M3A2	3.51366e-05	14.6936	24.1801	4.39473e-07	PF07650	IPR004044	K Homology domain; type 2	21	94			1	1	0	0	0	0	0
TSFANFMDIAK	FBgn0004926	eIF-2beta	P41375	0.000249577	5.0228	19.3447	6.78402e-05	PF01873	IPR002735	Translation initiation factor IF2/IF5	176	286			1	1	0	0	0	0	0
TSHMQGGNNVLGGGSINPIGGVK	FBgn0022987	qkr54B	Q7KNS5	0.114747	3.49663	18.5816	0.0743839						236	298	0	0	1	1	1	0	0
TSTTSSLTGNPR	FBgn0002645	Map205	P23226	0.00164955	5.55229	19.6095	0.000612924						831	1142	0	0	1	1	1	0	0
TTASSTSVYGANK	FBgn0002645	Map205	P23226	0.114747	3.63814	18.6524	0.0724081						826	1142	0	0	1	1	1	0	0
TTSQTDNEQPQGETAQK	FBgn0263594	lost	Q9VN21	0.114747	3.83871	18.7527	0.0728696						267	384	0	0	1	1	1	0	0
TTVKPVVK	FBgn0000615	exu	E1JGN9	0.114747	5.08103	19.3738	0.0707506						402	492	0	0	1	1	1	0	0
TVNTVTILGR	FBgn0010438	mtSSB	P54622	0.114747	5.62145	25.0832	0.0636892	PF00436	IPR000424	Primosome PriB/single-strand DNA-binding	37	140			1	0	0	1	0	1	1
TYAYLTPDLWK	FBgn0004867	RpS2	M9PB84	0.000486419	7.60826	20.6375	0.000149807	PF03719	IPR005324	Ribosomal protein S5; C-terminal	167	239			1	1	0	0	0	0	0
TYFGQFGNIVEVEMPFDK	FBgn0263396	sqd	Q08473	0.00058358	9.28539	21.476	0.000189191	PF00076	IPR000504	RNA recognition motif domain	137	206			1	1	0	0	0	0	0
VAPEEHPVLLTEAPLNPK	FBgn0000046	Act87E	P10981	0.135051	5.95595	19.8113	0.0943001	PF00022	IPR004000	Actin family	3	376	108	111	1	0	1	1	0	0	1
VAPPPPLETEAASK	FBgn0032454	CG5787	Q9VK59	0.114747	3.72924	18.6979	0.0719331						525	670	0	0	1	1	1	0	0
VDELYQEAVR	FBgn0022023	eIF-3p40	Q9U9Q4	3.84917e-05	7.9663	20.8165	2.61825e-06								0	0	0	1	0	1	0
VDKIEMSLDDIIK	FBgn0010774	Ref1	Q9V3E7	3.51366e-05	9.62021	21.6434	1.61529e-06						0	78	0	0	1	1	1	0	0
VDNLTYR	FBgn0265298	SC35	Q9V3T8	0.000159574	10.8	22.2333	3.58487e-05	PF00076	IPR000504	RNA recognition motif domain	25	95			1	1	0	0	0	0	0
VEEAVAVLQVHR	FBgn0265297	pAbp	P21187	0.000458208	7.76947	20.7181	0.000140547	PF00658	IPR002004	Polyadenylate-binding protein/Hyperplastic disc protein	557	624			1	1	0	0	0	0	0
VEFLGEQNR	FBgn0030136	RpS28b	Q9W334	3.51366e-05	11.7186	22.6926	4.65843e-07	PF01200	IPR000289	Ribosomal protein S28e	3	64			1	1	0	0	0	0	0
VEQALEDQFTSGR	FBgn0039713	RpS8	Q8MLY8	0.114747	3.90292	18.7848	0.0731185	PF01201	IPR022309	Ribosomal protein S8e/ribosomal biogenesis NSA2	0	192			1	1	0	0	0	0	0
VETQQLCLDTR	FBgn0037249	eIF3-S10	Q9VN25	0.114747	3.67463	18.6706	0.074223								0	0	0	1	0	1	0
VFDAIMNYK	FBgn0000559	EF2	P13060	0.114747	4.67344	19.17	0.0702541								0	0	0	1	0	1	0
VFEVSLADLQK	FBgn0017545	RpS3A	P55830	0.114747	4.95572	19.3112	0.0700815	PF01015	IPR001593	Ribosomal protein S3Ae	15	224			1	1	0	0	0	0	0
VFLENVIR	FBgn0013981	His4r	A0A0B4KFZ9	0.1216	4.60507	19.1359	0.0836946								0	0	0	1	0	1	0
VFLGGLPSNVTETDLR	FBgn0004838	Hrb27C	E1JHA4	0.00075036	7.58963	25.198	0.000255977	PF00076	IPR000504	RNA recognition motif domain	97	155			1	1	0	0	0	0	0
VFWHNDSSGADVGQMNQMGGGGGGGGR	FBgn0002044	swm	M9PDF2	0.114747	3.81644	18.7415	0.0729261						638	760	0	0	1	1	1	0	0
VGADPQLR	FBgn0010438	mtSSB	P54622	0.00828758	8.03478	24.2512	0.0034101	PF00436	IPR000424	Primosome PriB/single-strand DNA-binding	37	140	53	54	1	0	1	1	0	0	1
VGFIPHNQR	FBgn0037566	mRpL1	Q9VHT5	0.114793	3.16903	18.4178	0.0767198						61	62	0	0	1	1	1	0	0
VGGTAPTSFK	FBgn0010774	Ref1	Q9V3E7	5.5017e-05	9.7887	21.7277	6.31117e-06	PF13865	IPR025715	Chromatin target of PRMT1 protein; C-terminal	209	262	201	266	1	0	1	1	0	0	1
VGIGFNNIFNR	FBgn0263594	lost	Q9VN21	0.00175345	6.87464	20.2706	0.000658092	PF01812	IPR002698	5-formyltetrahydrofolate cyclo-ligase	33	232			1	0	0	1	0	1	1
VGLENIR	FBgn0263231	bel	Q9VHP0	0.114747	4.53901	19.1028	0.0715696	PF00270	IPR011545	DEAD/DEAH box helicase domain	318	504			1	1	0	0	0	0	0
VGYENLFAEIPIVIK	FBgn0022023	eIF-3p40	Q9U9Q4	0.115291	3.36502	18.5158	0.0771963								0	0	0	1	0	1	0
VHEAMQMQVEAERR	FBgn0034936	CG2970	Q9W1F7	0.0611249	5.87049	21.7585	0.026523	PF01145	IPR001107	Band 7 domain	45	214			1	0	0	1	0	1	1
VLVEGSLNNLK	FBgn0030354	Upf1	Q9VYS3	0.000604715	4.14441	18.9055	0.000198304								0	0	0	1	0	1	0
VMDATQSQQPSPQSVGR	FBgn0015778	rin	Q9VFT4	9.18118e-05	6.38279	20.0247	1.51206e-05	PF02136	IPR002075	Nuclear transport factor 2	15	129	0	17	1	0	1	1	0	0	1
VMLPYDPK	FBgn0002622	RpS3	G3M3A2	3.51366e-05	10.8383	22.2525	3.93147e-07								0	0	0	1	0	1	0
VMLTGRHMVRDVMCKNCGAK	FBgn0026749	Yippee	Q9XZF0	0.114747	4.98155	19.3241	0.0700973	PF03226	IPR004910	Yippee/Mis18/Cereblon	13	107			1	0	0	1	0	1	1
VMTDEEGR	FBgn0265297	pAbp	P21187	0.0012177	7.09678	20.3817	0.000441832	PF00076	IPR000504	RNA recognition motif domain	288	357			1	1	0	0	0	0	0
VMVQPINLIFR	FBgn0261790	SmE	Q9VLV5	0.000722884	4.59938	19.133	0.000245168	PF01423	IPR001163	LSM domain; eukaryotic/archaea-type	22	87			1	1	0	0	0	0	0
VMVTGLPASGSWQDLK	FBgn0283477	SF2	Q9V3W7	4.00366e-05	8.32283	20.9947	3.94375e-06	PF00076	IPR000504	RNA recognition motif domain	116	178			1	1	0	0	0	0	0
VNDLTVDHSR	FBgn0035121	Tudor-SN	Q9W0S7	3.63813e-05	9.38662	21.5266	2.32252e-06								0	0	0	1	0	1	0
VNGMLLNGKK	FBgn0265297	pAbp	P21187	0.114747	4.12711	18.8969	0.0747388	PF00076	IPR000504	RNA recognition motif domain	91	160			1	1	0	0	0	0	0
VNSNQNQNGNSNGHDDDSITEPEHMR	FBgn0001215	Hrb98DE	A4V3J6	3.51366e-05	9.6616	21.6641	8.19545e-07						0	24	0	0	1	1	1	0	0
VNTHCEALYHDIAR	FBgn0037249	eIF3-S10	Q9VN25	5.64907e-05	6.80318	20.2349	6.83241e-06								0	0	0	1	0	1	0
VPAPWQPITK	FBgn0023519	mRpL16	Q9W547	0.000120091	6.82469	20.2457	2.26107e-05	PF00252	IPR016180	Ribosomal protein L10e/L16	63	191	130	141	1	1	1	0	0	0	0
VPDNFGDDVGLELK	FBgn0030354	Upf1	Q9VYS3	4.00366e-05	8.03172	20.8492	3.70474e-06								0	0	0	1	0	1	0
VQKEEVQVQLGPQVR	FBgn0004404	RpS14b	X2JCX8	6.54155e-05	8.4298	21.0482	8.89063e-06								0	0	0	1	0	1	0
VQQISQTAHGK	FBgn0037249	eIF3-S10	Q9VN25	0.114747	4.75808	19.2124	0.0702338						639	655	0	0	1	1	1	0	0
VQYLPSWQR	FBgn0035121	Tudor-SN	Q9W0S7	7.80659e-05	6.51332	20.09	1.16807e-05								0	0	0	1	0	1	0
VRPAATMTAPVKPK	FBgn0002645	Map205	P23226	0.0020878	7.73394	20.7003	0.000791384						831	1142	0	0	1	1	1	0	0
VSAADEHIINSK	FBgn0263396	sqd	Q08473	3.84917e-05	10.8612	22.2639	3.24213e-06	PF00076	IPR000504	RNA recognition motif domain	57	125			1	1	0	0	0	0	0
VSAIAGDDEQDQNIPR	FBgn0028734	Fmr1	Q9NFU0	0.000126391	5.86659	19.7666	2.42389e-05	PF00013	IPR004088	K Homology domain; type 1	286	360			1	1	0	0	0	0	0
VTGSPNLATLR	FBgn0035121	Tudor-SN	Q9W0S7	0.000152106	5.4062	19.5364	3.23465e-05								0	0	0	1	0	1	0
VTILCNK	FBgn0005648	Pabp2	E2QC83	0.114747	5.92366	19.7952	0.0692452	PF00076	IPR000504	RNA recognition motif domain	97	167			1	1	0	0	0	0	0
VTNLVDVNEK	FBgn0034258	eIF3-S8	A1ZAX1	3.51366e-05	9.02365	21.3451	1.65832e-06								0	0	0	1	0	1	0
VVAVETEAPVVTK	FBgn0038535	alt	Q960Y8	0.000154756	5.45522	19.5609	3.39614e-05						45	286	0	0	1	1	1	0	0
VVEKPKPGAGQQFR	FBgn0036135	mRpL2	Q9VTF8	5.22879e-05	9.26766	21.4672	5.80252e-06						34	46	0	0	1	1	1	0	0
VVGSKPLYVALAQR	FBgn0265297	pAbp	P21187	3.51366e-05	10.1991	21.9328	1.56371e-06	PF00076	IPR000504	RNA recognition motif domain	288	357			1	1	0	0	0	0	0
VVVFKPNLR	FBgn0010438	mtSSB	P54622	0.0114973	3.4474	26.2088	0.0047738	PF00436	IPR000424	Primosome PriB/single-strand DNA-binding	37	140			1	0	0	1	0	1	1
VYVGDLGNNAR	FBgn0028554	x16	Q9V3V0	0.000774459	7.64704	20.6568	0.000267488	PF00076	IPR000504	RNA recognition motif domain	9	73	0	9	1	1	1	0	0	0	0
VYVGGLPYGVR	FBgn0004587	B52	P26686	0.000275065	4.92511	19.2959	7.61401e-05	PF00076	IPR000504	RNA recognition motif domain	5	67	0	5	1	1	1	0	0	0	0
VYVGNLGSSASK	FBgn0260944	Rbp1	Q02427	7.12083e-05	9.999	21.8328	9.98484e-06	PF00076	IPR000504	RNA recognition motif domain	12	78			1	1	0	0	0	0	0
WGNIVDVVVMK	FBgn0001215	Hrb98DE	A4V3J6	0.114747	4.5628	19.1147	0.0746222	PF00076	IPR000504	RNA recognition motif domain	28	95			1	1	0	0	0	0	0
WNVLQNK	FBgn0283525	CG4749	Q9VPX3	0.114747	4.28497	18.9758	0.0715336								0	0	0	1	0	1	0
WNYAYSETVIEPLMFK	FBgn0037249	eIF3-S10	Q9VN25	0.114747	4.72085	19.1937	0.070434								0	0	0	1	0	1	0
WQTLIEAIVEAK	FBgn0017545	RpS3A	P55830	5.524e-05	6.91637	20.2915	6.47451e-06	PF01015	IPR001593	Ribosomal protein S3Ae	15	224			1	1	0	0	0	0	0
WRPLPIDLAK	FBgn0261618	larp	Q9VAW5	0.12787	3.53225	18.5994	0.0886481						0	677	0	0	1	1	1	0	0
YEIENAFSK	FBgn0030479	Rbp1-like	M9MS48	0.114747	4.09816	18.8824	0.0711989	PF00076	IPR000504	RNA recognition motif domain	12	78			1	1	0	0	0	0	0
YENGDWAQR	FBgn0010438	mtSSB	P54622	0.00264279	5.99144	21.7433	0.00102482	PF00436	IPR000424	Primosome PriB/single-strand DNA-binding	37	140			1	0	0	1	0	1	1
YFILPDSLPLETLLIDDTPK	FBgn0261933	SmD1	Q9VU02	3.63813e-05	10.4624	22.0645	2.13488e-06	PF01423	IPR001163	LSM domain; eukaryotic/archaea-type	4	69	79	124	1	1	1	0	0	0	0
YGEIESINVK	FBgn0263396	sqd	Q08473	5.80655e-05	9.13934	21.403	7.16769e-06	PF00076	IPR000504	RNA recognition motif domain	57	125			1	1	0	0	0	0	0
YIMESGAK	FBgn0002622	RpS3	G3M3A2	3.63813e-05	9.95772	21.8122	2.10837e-06								0	0	0	1	0	1	0
YINLNGK	FBgn0004838	Hrb27C	E1JHA4	0.000153651	8.62159	21.1441	3.33129e-05						160	196	0	0	1	1	1	0	0
YNDLMTAENK	FBgn0030686	mRpL3	Q9VXQ0	0.000230508	4.99845	19.3325	5.94953e-05								0	0	0	1	0	1	0
YQQVVFK	FBgn0022023	eIF-3p40	Q9U9Q4	0.114747	5.96519	19.8159	0.0693								0	0	0	1	0	1	0
YRPGTVALR	FBgn0014857	His3.3A	E2QCP0	0.00116457	9.65545	21.661	0.000419653	PF00125	IPR007125	Histone H2A/H2B/H3	0	132	0	49	1	0	1	1	0	0	1
YTQQAPPTR	FBgn0023213	eIF4G	A8DZ29	9.78749e-05	5.86304	19.7648	1.68413e-05						1401	1543	0	0	1	1	1	0	0
YTQRPENALK	FBgn0037249	eIF3-S10	Q9VN25	4.00366e-05	12.0546	22.8606	3.91485e-06						0	9	0	0	1	1	1	0	0
YTQRPENALKR	FBgn0037249	eIF3-S10	Q9VN25	0.000135204	11.013	22.3398	2.66362e-05						0	9	0	0	1	1	1	0	0
YTSNMR	FBgn0265297	pAbp	P21187	0.000249061	6.90553	20.2861	6.73894e-05						504	540	0	0	1	1	1	0	0
YVEELLGDK	FBgn0032679	bsf	Q9VJ86	0.114747	3.75011	18.7084	0.0720672								0	0	0	1	0	1	0
YYVTIIDAPGHR	FBgn0000556	Ef1alpha48D	C6TP87	0.115345	3.58883	18.6277	0.0773758								0	0	0	1	0	1	0
