# Supplementary material for: CAPRI enables comparison of evolutionarily conserved RNA interacting regions
Source: Nat Commun. 2019 Jun 18;10:2682. doi: 10.1038/s41467-019-10585-3 (PMC6581911; doi:10.1038/s41467-019-10585-3)
Supplement: Supplementary file 15 — Supplementary Data 12 [file 41467_2019_10585_MOESM15_ESM.xlsx]

## Sheet: Drosophila and Human orthologs
Panhale et al Supplementary Data 12
Drosophila and human CAPRI based ortholog pairs with information about overlaps with Pfam domains.
Legend
FlyBaseID	XL-peptides seqeunce without RNA adduct
HGNCID	HGNCID
dme_gene_name_uniprot	Drosophila Gene name
dme_uniprot_id	Drosophila Uniprot Idin the ortholog pairs
dme_uniprot_id from CAPRI	Drosophila CAPRI Uniprot ID with maximum number of peptides amongst the other uniprot IDs for the same gene
dme_pfam_domain_ids	Pfam domain IDs identified by CAPRI-ADJ-peptides in the corresponding uniprot ID
dme_pfam_interpro_ids	Interpro IDs of Pfam domain identified by CAPRI-ADJ-peptides in the corresponding uniprot ID
dme_pfam_domain_names	Pfam domain names identified by CAPRI-ADJ-peptides in the corresponding uniprot ID
dme_overlap_pfam	1: If the Drosophila CAPRI-ADJ-peptides in UniprotID overlaped with Pfam domains, 0: If there was no overlap
dme_overlap_RBD_pfam	1: If the Drosophila CAPRI-ADJ-peptides in Uniprot ID overlaped with RBD Pfam domains, 0: If there was no overlap
dme_overlap_disorder	1: If the Drosophila CAPRI-ADJ-peptides in Uniprot ID overlaped with IDR regions, 0: If there was no overlap
dme_overlap_novel_IDR	1: If the Drosophila CAPRI-ADJ-peptides in Uniprot ID detected a novel IDR region, 0: If there was no new IDR detected
dme_novel	1: If the Drosophila CAPRI-ADJ-peptides in Uniprot ID detected a novel region, 0: If there was no new region detected
dme_novel_pfam	1: If the Drosophila CAPRI-ADJ-peptides in Uniprot ID detected a novel pfam, 0: If there was no novel pfam domain detected
hs_gene_name	Human Gene name
hs_uniprot_id	Human Uniprot Id in the ortholog pairs
hs_uniprot_id from CAPRI	Human CAPRI Uniprot ID with maximum number of peptides amongst the other uniprot IDs for the same gene
hs_pfam_domain_ids	Pfam domain IDs identified by human CAPRI-ADJ-peptides in the corresponding uniprot ID
hs_pfam_interpro_ids	Interpro IDs of Pfam domain identified by human CAPRI-ADJ-peptides in the corresponding uniprot ID
hs_pfam_domain_names	Pfam domain names identified by human CAPRI-ADJ-peptides in the corresponding uniprot ID
hs_overlap_pfam	1: If the human CAPRI-ADJ-peptides in UniprotID overlaped with Pfam domains, 0: If there was no overlap
hs_overlap_RBD_pfam	1: If the human CAPRI-ADJ-peptides in Uniprot ID overlaped with RBD Pfam domains, 0: If there was no overlap
hs_overlap_disorder	1: If the human CAPRI-ADJ-peptides in Uniprot ID overlaped with IDR regions, 0: If there was no overlap
hs_overlap_novel_IDR	1: If the human CAPRI-ADJ-peptides in Uniprot ID detected a novel IDR region, 0: If there was no new IDR detected
hs_novel	1: If the human CAPRI-ADJ-peptides in Uniprot ID detected a novel region, 0: If there was no new region detected
hs_novel_pfam	1: If the human CAPRI-ADJ-peptides in Uniprot ID detected a novel pfam, 0: If there was no novel pfam domain detected
FlyBaseID	HGNCID	dme_gene_name_uniprot	dme_uniprot_id	dme_uniprot_id from CAPRI	dme_pfam_domain_ids	dme_pfam_interpro_ids	dme_pfam_domain_names	dme_overlap_pfam	dme_overlap_RBD_pfam	dme_overlap_disorder	dme_overlap_novel_IDR	dme_novel	dme_novel_pfam	hs_gene_name	hs_uniprot_id	hs_uniprot_id from CAPRI	hs_pfam_domain_ids	hs_pfam_interpro_ids	hs_pfam_domain_names	hs_overlap_pfam	hs_overlap_RBD_pfam	hs_overlap_disorder	hs_overlap_novel_IDR	hs_novel	hs_novel_pfam
FBgn0052016	16687	4E-T	Q8IH18	Q8IH18	PF10477	IPR018862	Eukaryotic translation initiation factor 4E binding protein	1	0	1	1	1	1		Q9NRA8
FBgn0000392	16687	cup	Q9VMA3	Q9VMA3	PF10477	IPR018862	Eukaryotic translation initiation factor 4E binding protein	1	0	1	1	1	1		Q9NRA8
FBgn0030239	8903	CG17333	Q9VZ64	Q9VZ64	PF01182	IPR006148	Glucosamine/galactosamine-6-phosphate isomerase	1	0	0	0	1	1		O95336
FBgn0036888	72	CG9330-RA	Q9VW13											ABCF3	Q9NUQ8	Q9NUQ8	PF00005,PF12848	IPR003439,IPR032781	ABC transporter-like,ABC-transporter extension domain	1	0	0	0	1	1
FBgn0262739	3262	AGO1	Q32KD4	Q32KD4	PF02171,PF16486,PF16487,PF08699,PF16486	IPR003165,IPR032474,IPR032473,IPR014811,IPR032474	Piwi domain,Protein argonaute; N-terminal,Protein argonaute; Mid domain,Argonaute; linker 1 domain,Protein argonaute; N-terminal	1	1	1	0	1	1	AGO1	Q9UL18	Q9UL18	PF02171	IPR003165	Piwi domain	1	1	1	0	0	0
FBgn0087035	3262	AGO2	Q9VUQ5	Q9VUQ5	PF16487,PF02171,PF16486,PF16488,PF02170,PF02171,PF16487	IPR032473,IPR003165,IPR032474,IPR032472,IPR003100,IPR003165,IPR032473	Protein argonaute; Mid domain,Piwi domain,Protein argonaute; N-terminal,Argonaute linker 2 domain,PAZ domain,Piwi domain,Protein argonaute; Mid domain	1	1	1	1	1	1	AGO1	Q9UL18	Q9UL18	PF02171	IPR003165	Piwi domain	1	1	1	0	0	0
FBgn0262739	3263	AGO1	Q32KD4	Q32KD4	PF02171,PF16486,PF16487,PF08699,PF16486	IPR003165,IPR032474,IPR032473,IPR014811,IPR032474	Piwi domain,Protein argonaute; N-terminal,Protein argonaute; Mid domain,Argonaute; linker 1 domain,Protein argonaute; N-terminal	1	1	1	0	1	1	AGO2	Q9UKV8	Q9UKV8	PF02171,PF08699,PF16486	IPR003165,IPR014811,IPR032474	Piwi domain,Argonaute; linker 1 domain,Protein argonaute; N-terminal	1	1	1	0	1	1
FBgn0262739	18421	AGO1	Q32KD4	Q32KD4	PF02171,PF16486,PF16487,PF08699,PF16486	IPR003165,IPR032474,IPR032473,IPR014811,IPR032474	Piwi domain,Protein argonaute; N-terminal,Protein argonaute; Mid domain,Argonaute; linker 1 domain,Protein argonaute; N-terminal	1	1	1	0	1	1	AGO3	Q9H9G7	Q9H9G7	PF02171	IPR003165	Piwi domain	1	1	1	0	0	0
FBgn0087035	18421	AGO2	Q9VUQ5	Q9VUQ5	PF16487,PF02171,PF16486,PF16488,PF02170,PF02171,PF16487	IPR032473,IPR003165,IPR032474,IPR032472,IPR003100,IPR003165,IPR032473	Protein argonaute; Mid domain,Piwi domain,Protein argonaute; N-terminal,Argonaute linker 2 domain,PAZ domain,Piwi domain,Protein argonaute; Mid domain	1	1	1	1	1	1	AGO3	Q9H9G7	Q9H9G7	PF02171	IPR003165	Piwi domain	1	1	1	0	0	0
FBgn0262739	18424	AGO1	Q32KD4	Q32KD4	PF02171,PF16486,PF16487,PF08699,PF16486	IPR003165,IPR032474,IPR032473,IPR014811,IPR032474	Piwi domain,Protein argonaute; N-terminal,Protein argonaute; Mid domain,Argonaute; linker 1 domain,Protein argonaute; N-terminal	1	1	1	0	1	1	AGO4	Q9HCK5	Q9HCK5	PF02171	IPR003165	Piwi domain	1	1	1	0	0	0
FBgn0087035	18424	AGO2	Q9VUQ5	Q9VUQ5	PF16487,PF02171,PF16486,PF16488,PF02170,PF02171,PF16487	IPR032473,IPR003165,IPR032474,IPR032472,IPR003100,IPR003165,IPR032473	Protein argonaute; Mid domain,Piwi domain,Protein argonaute; N-terminal,Argonaute linker 2 domain,PAZ domain,Piwi domain,Protein argonaute; Mid domain	1	1	1	1	1	1	AGO4	Q9HCK5	Q9HCK5	PF02171	IPR003165	Piwi domain	1	1	1	0	0	0
FBgn0263987	367	spoon	Q7KVW1	Q7KVW1	PF00567,PF00013	IPR002999,IPR004088	Tudor domain,K Homology domain; type 1	1	1	1	1	1	1		Q92667
FBgn0043884	24714	mask	Q9VCA8	Q9VCA8	PF00013	IPR004088	K Homology domain; type 1	1	1	1	1	1	0	ANKHD1	Q8IWZ3	Q8IWZ3	PF12796	IPR020683	Ankyrin repeat-containing domain	1	0	1	0	1	1
FBgn0043884	23575	mask	Q9VCA8	Q9VCA8	PF00013	IPR004088	K Homology domain; type 1	1	1	1	1	1	0	ANKRD17	O75179	O75179	PF12796	IPR020683	Ankyrin repeat-containing domain	1	0	1	0	1	1
FBgn0000083	545	AnxB9	P22464											ANXA7	P20073	P20073	PF00191	IPR018502	Annexin repeat	1	0	1	0	1	1
FBgn0000084	545	AnxB10	P22465											ANXA7	P20073	P20073	PF00191	IPR018502	Annexin repeat	1	0	1	0	1	1
FBgn0036624	545	RAF2	Q9VV52											ANXA7	P20073	P20073	PF00191	IPR018502	Annexin repeat	1	0	1	0	1	1
FBgn0030749	545	AnxB11	Q9VXG4											ANXA7	P20073	P20073	PF00191	IPR018502	Annexin repeat	1	0	1	0	1	1
FBgn0027885	594	Aac11	Q9V431	Q9V431	PF05918	IPR008383	Apoptosis inhibitory 5	1	0	1	0	1	1	API5	Q9BZZ5	Q9BZZ5	PF05918	IPR008383	Apoptosis inhibitory 5	1	0	1	0	1	1
FBgn0051368	29513	CG31368	Q7KSN8	Q7KSN8	PF16399	IPR032174	Intron-binding protein aquarius; N-terminal	1	1	1	0	1	0	AQR	O60306	O60306	PF16399	IPR032174	Intron-binding protein aquarius; N-terminal	1	1	1	1	1	0
FBgn0038344	18697	CG5205	Q9VF56	Q9VF56	PF02889	IPR004179	Sec63 domain	1	0	0	0	1	1	ASCC3	Q8N3C0	Q8N3C0				0	0	0	0	1	0
FBgn0263599	18697	l(3)72Ab	Q9VUV9											ASCC3	Q8N3C0	Q8N3C0				0	0	0	0	1	0
FBgn0038344	30859	CG5205	Q9VF56	Q9VF56	PF02889	IPR004179	Sec63 domain	1	0	0	0	1	1		O75643
FBgn0000140	19048	asp	Q9VC45	Q9VC45				0	0	0	0	1	0		Q8IZT6
FBgn0041188	31326	Atx2	Q8SWR8	Q8SWR8	PF14438,PF07145,PF06741	IPR025852,IPR009818,IPR009604	Ataxin 2; SM domain,Ataxin-2; C-terminal,LsmAD domain	1	1	1	1	1	1	ATXN2L	Q8WWM7	Q8WWM7				0	0	1	1	1	0
FBgn0041188	10555	Atx2	Q8SWR8	Q8SWR8	PF14438,PF07145,PF06741	IPR025852,IPR009818,IPR009604	Ataxin 2; SM domain,Ataxin-2; C-terminal,LsmAD domain	1	1	1	1	1	1	ATXN2	Q99700	Q99700				0	0	1	1	1	0
FBgn0005648	42959	Pabp2	E2QC83	E2QC83	PF00076	IPR000504	RNA recognition motif domain	1	1	1	1	1	0		Q92843
FBgn0005648	37237	Pabp2	E2QC83	E2QC83	PF00076	IPR000504	RNA recognition motif domain	1	1	1	1	1	0	PABPN1L	A6NDY0	A6NDY0	PF00076	IPR000504	RNA recognition motif domain	1	1	1	0	0	0
FBgn0005648	8565	Pabp2	E2QC83	E2QC83	PF00076	IPR000504	RNA recognition motif domain	1	1	1	1	1	0	PABPN1	Q86U42	Q86U42	PF00076	IPR000504	RNA recognition motif domain	1	1	1	1	1	0
FBgn0035524	24170	CG11583	Q9VZE6	Q9VZE6	PF04427	IPR007109	Brix domain	1	0	0	0	1	1		Q8TDN6
FBgn0010292	1157	bys	P51406	P51406	PF05291	IPR007955	Bystin	1	0	0	0	1	1		Q13895
FBgn0250753	18380	kra	Q9VNE2	Q9VNE2	PF02020	IPR003307	W2 domain	1	0	0	0	1	1		Q7L1Q6
FBgn0250753	18808	kra	Q9VNE2	Q9VNE2	PF02020	IPR003307	W2 domain	1	0	0	0	1	1		Q9Y6E2
FBgn0037610	27302	CG8043	Q9VHN4	Q9VHN4	PF01571	IPR006222	Glycine cleavage T-protein-like; N-terminal	1	0	1	0	1	1		Q5T440
FBgn0042134	6743	Capr	E4NKG1	E4NKG1				0	0	1	1	1	0	CAPRIN1	Q14444	Q14444	PF12287	IPR022070	Cytoplasmic activation/proliferation-associated protein-1 C term	1	0	1	0	1	1
FBgn0045862	17040	btz	Q7KRX5	Q7KRX5	PF09405	IPR018545	Btz domain	1	0	1	1	1	1	CASC3	O15234	O15234	PF09405	IPR018545	Btz domain	1	0	1	1	1	1
FBgn0038675	25171	CG6013	Q9VE08											CCDC124	Q96CT7	Q96CT7	PF06244	IPR010422	Coiled-coil domain-containing protein 124	1	0	1	0	1	1
FBgn0036124	24218	CG7839	Q9VTE6	Q9VTE6	PF03914	IPR005612	CCAAT-binding factor	1	0	1	0	1	1		Q03701
FBgn0250786	1917	Chd1	M9ND16											CHD2	O14647	O14647	PF00271	IPR001650	Helicase; C-terminal	1	1	0	0	0	0
FBgn0037261	24511	CG9775	Q9VN39	Q9VN39	PF13865	IPR025715	Chromatin target of PRMT1 protein; C-terminal	1	0	1	1	1	1	CHTOP	Q9Y3Y2	Q9Y3Y2	PF13865	IPR025715	Chromatin target of PRMT1 protein; C-terminal	1	0	1	1	1	1
FBgn0027948	28959	msps	E1JIM4	E1JIM4				0	0	0	0	1	0		Q14008
FBgn0265998	2071	Doa	Q8IML9	Q8IML9	PF00069	IPR000719	Protein kinase domain	1	0	1	0	1	1		P49761
FBgn0034087	29094	clu	A1ZAB5	A1ZAB5	PF13374	IPR011990	Tetratricopeptide-like helical domain	1	0	0	0	1	1		O75153
FBgn0034802	13164	CG3800	Q8T8R1	Q8T8R1	PF00098	IPR001878	Zinc finger; CCHC-type	1	1	1	0	0	0	CNBP	P62633	P62633	PF00098	IPR001878	Zinc finger; CCHC-type	1	1	1	0	0	0
FBgn0085436	7877	Not1	A8DY81	A8DY81	PF16418,PF04054,PF16417	IPR032194,IPR007196,IPR032193	CCR4-NOT transcription complex subunit 1; HEAT repeat,CCR4-Not complex component; Not1; C-terminal,CCR4-NOT transcription complex subunit 1; TTP binding domain	1	0	1	1	1	1	CNOT1	A5YKK6	A5YKK6	PF04054	IPR007196	CCR4-Not complex component; Not1; C-terminal	1	0	0	0	1	1
FBgn0017550	7878	Rga	Q94547	Q94547				0	0	1	1	1	0		Q9NZN8
FBgn0051716	7880	Cnot4	M9PB92	M9PB92	PF00076	IPR000504	RNA recognition motif domain	1	1	0	0	0	0	CNOT4	O95628	O95628				0	0	0	0	1	0
FBgn0013676	7422	cox3	B6E0P7											MT-CO3	P00414	P00414	PF00510	IPR000298	Cytochrome c oxidase-like subunit III	1	0	1	0	1	1
FBgn0264307	21747	orb2	A4V1P2											CPEB4	Q17RY0	Q17RY0	PF16367	IPR000504	RNA recognition motif domain	1	1	1	1	1	0
FBgn0015621	2327	Clp	Q9VPT8	Q9VPT8				0	0	0	0	1	0	CPSF4	O95639	O95639	PF00098	IPR001878	Zinc finger; CCHC-type	1	1	1	0	0	0
FBgn0035987	13870	CG3689	Q0E8G6	Q0E8G6	PF13869	IPR016706	Cleavage/polyadenylation specificity factor subunit 5	1	1	1	0	0	0	NUDT21	O43809	O43809	PF13869	IPR016706	Cleavage/polyadenylation specificity factor subunit 5	1	1	0	0	0	0
FBgn0035872	13871	CG7185	Q9VSH4	Q9VSH4	PF00076	IPR000504	RNA recognition motif domain	1	1	1	1	1	0	CPSF6	Q16630	Q16630				0	0	1	1	1	0
FBgn0035872	30098	CG7185	Q9VSH4	Q9VSH4	PF00076	IPR000504	RNA recognition motif domain	1	1	1	1	1	0	CPSF7	Q8N684	Q8N684	PF00076	IPR000504	RNA recognition motif domain	1	1	1	1	1	0
FBgn0263352	29905	Unr	B7Z0E2	B7Z0E2	PF00313	IPR002059	Cold-shock protein; DNA-binding	1	1	1	1	1	0	CSDE1	O75534	O75534	PF00313	IPR002059	Cold-shock protein; DNA-binding	1	1	1	1	1	0
FBgn0027841	17086	CstF-64	Q9VE52	Q9VE52	PF14304,PF14327	IPR026896,IPR025742	Transcription termination and cleavage factor; C-terminal domain,Cleavage stimulation factor subunit 2; hinge domain	1	0	1	0	1	1	CSTF2T	Q9H0L4	Q9H0L4	PF00076	IPR000504	RNA recognition motif domain	1	1	1	1	1	0
FBgn0027841	2484	CstF-64	Q9VE52	Q9VE52	PF14304,PF14327	IPR026896,IPR025742	Transcription termination and cleavage factor; C-terminal domain,Cleavage stimulation factor subunit 2; hinge domain	1	0	1	0	1	1	CSTF2	E7EWR4	E7EWR4	PF00076,PF14327,PF14304	IPR000504,IPR025742,IPR026896	RNA recognition motif domain,Cleavage stimulation factor subunit 2; hinge domain,Transcription termination and cleavage factor; C-terminal domain	1	1	1	0	1	1
FBgn0000810	24353	fs(1)K10	P13468	P13468				0	0	1	1	1	0		P0CG12
FBgn0086707	29322	ncm	Q9VJ87	Q9VJ87	PF02847	IPR003891	Initiation factor eIF-4 gamma; MA3	1	0	0	0	1	1		Q9HCG8
FBgn0001215	2683	Hrb98DE	A4V3J6	A4V3J6	PF00076	IPR000504	RNA recognition motif domain	1	1	1	1	1	0	DAZAP1	Q96EP5	Q96EP5	PF00076	IPR000504	RNA recognition motif domain	1	1	1	1	1	0
FBgn0004838	2683	Hrb27C	E1JHA4	E1JHA4	PF00076	IPR000504	RNA recognition motif domain	1	1	1	1	1	0	DAZAP1	Q96EP5	Q96EP5	PF00076	IPR000504	RNA recognition motif domain	1	1	1	1	1	0
FBgn0004237	2683	Hrb87F	E1JIK0	E1JIK0	PF00076	IPR000504	RNA recognition motif domain	1	1	1	1	1	0	DAZAP1	Q96EP5	Q96EP5	PF00076	IPR000504	RNA recognition motif domain	1	1	1	1	1	0
FBgn0004903	2683	Rb97D	Q59DT6	Q59DT6	PF00076	IPR000504	RNA recognition motif domain	1	1	0	0	0	0	DAZAP1	Q96EP5	Q96EP5	PF00076	IPR000504	RNA recognition motif domain	1	1	1	1	1	0
FBgn0001215	27067	Hrb98DE	A4V3J6	A4V3J6	PF00076	IPR000504	RNA recognition motif domain	1	1	1	1	1	0	HNRNPA1L2	Q32P51	Q32P51	PF00076,PF11627	IPR000504,IPR021662	RNA recognition motif domain,Nuclear factor hnRNPA1	1	1	1	1	1	1
FBgn0004237	27067	Hrb87F	E1JIK0	E1JIK0	PF00076	IPR000504	RNA recognition motif domain	1	1	1	1	1	0	HNRNPA1L2	Q32P51	Q32P51	PF00076,PF11627	IPR000504,IPR021662	RNA recognition motif domain,Nuclear factor hnRNPA1	1	1	1	1	1	1
FBgn0001215	5030	Hrb98DE	A4V3J6	A4V3J6	PF00076	IPR000504	RNA recognition motif domain	1	1	1	1	1	0	HNRNPA0	Q13151	Q13151	PF00076	IPR000504	RNA recognition motif domain	1	1	1	1	1	0
FBgn0004237	5030	Hrb87F	E1JIK0	E1JIK0	PF00076	IPR000504	RNA recognition motif domain	1	1	1	1	1	0	HNRNPA0	Q13151	Q13151	PF00076	IPR000504	RNA recognition motif domain	1	1	1	1	1	0
FBgn0004903	5030	Rb97D	Q59DT6	Q59DT6	PF00076	IPR000504	RNA recognition motif domain	1	1	0	0	0	0	HNRNPA0	Q13151	Q13151	PF00076	IPR000504	RNA recognition motif domain	1	1	1	1	1	0
FBgn0010258	5030	Rbp4	Q9VFT3											HNRNPA0	Q13151	Q13151	PF00076	IPR000504	RNA recognition motif domain	1	1	1	1	1	0
FBgn0001215	5031	Hrb98DE	A4V3J6	A4V3J6	PF00076	IPR000504	RNA recognition motif domain	1	1	1	1	1	0	HNRNPA1	P09651	P09651	PF00076,PF11627	IPR000504,IPR021662	RNA recognition motif domain,Nuclear factor hnRNPA1	1	1	1	1	1	1
FBgn0004838	5031	Hrb27C	E1JHA4	E1JHA4	PF00076	IPR000504	RNA recognition motif domain	1	1	1	1	1	0	HNRNPA1	P09651	P09651	PF00076,PF11627	IPR000504,IPR021662	RNA recognition motif domain,Nuclear factor hnRNPA1	1	1	1	1	1	1
FBgn0004237	5031	Hrb87F	E1JIK0	E1JIK0	PF00076	IPR000504	RNA recognition motif domain	1	1	1	1	1	0	HNRNPA1	P09651	P09651	PF00076,PF11627	IPR000504,IPR021662	RNA recognition motif domain,Nuclear factor hnRNPA1	1	1	1	1	1	1
FBgn0004903	5031	Rb97D	Q59DT6	Q59DT6	PF00076	IPR000504	RNA recognition motif domain	1	1	0	0	0	0	HNRNPA1	P09651	P09651	PF00076,PF11627	IPR000504,IPR021662	RNA recognition motif domain,Nuclear factor hnRNPA1	1	1	1	1	1	1
FBgn0010258	5031	Rbp4	Q9VFT3											HNRNPA1	P09651	P09651	PF00076,PF11627	IPR000504,IPR021662	RNA recognition motif domain,Nuclear factor hnRNPA1	1	1	1	1	1	1
FBgn0001215	5033	Hrb98DE	A4V3J6	A4V3J6	PF00076	IPR000504	RNA recognition motif domain	1	1	1	1	1	0	HNRNPA2B1	P22626	P22626	PF00076	IPR000504	RNA recognition motif domain	1	1	1	1	1	0
FBgn0004838	5033	Hrb27C	E1JHA4	E1JHA4	PF00076	IPR000504	RNA recognition motif domain	1	1	1	1	1	0	HNRNPA2B1	P22626	P22626	PF00076	IPR000504	RNA recognition motif domain	1	1	1	1	1	0
FBgn0004237	5033	Hrb87F	E1JIK0	E1JIK0	PF00076	IPR000504	RNA recognition motif domain	1	1	1	1	1	0	HNRNPA2B1	P22626	P22626	PF00076	IPR000504	RNA recognition motif domain	1	1	1	1	1	0
FBgn0004903	5033	Rb97D	Q59DT6	Q59DT6	PF00076	IPR000504	RNA recognition motif domain	1	1	0	0	0	0	HNRNPA2B1	P22626	P22626	PF00076	IPR000504	RNA recognition motif domain	1	1	1	1	1	0
FBgn0010258	5033	Rbp4	Q9VFT3											HNRNPA2B1	P22626	P22626	PF00076	IPR000504	RNA recognition motif domain	1	1	1	1	1	0
FBgn0001215	24941	Hrb98DE	A4V3J6	A4V3J6	PF00076	IPR000504	RNA recognition motif domain	1	1	1	1	1	0	HNRNPA3	P51991	P51991	PF00076	IPR000504	RNA recognition motif domain	1	1	1	1	1	0
FBgn0004838	24941	Hrb27C	E1JHA4	E1JHA4	PF00076	IPR000504	RNA recognition motif domain	1	1	1	1	1	0	HNRNPA3	P51991	P51991	PF00076	IPR000504	RNA recognition motif domain	1	1	1	1	1	0
FBgn0004237	24941	Hrb87F	E1JIK0	E1JIK0	PF00076	IPR000504	RNA recognition motif domain	1	1	1	1	1	0	HNRNPA3	P51991	P51991	PF00076	IPR000504	RNA recognition motif domain	1	1	1	1	1	0
FBgn0004903	24941	Rb97D	Q59DT6	Q59DT6	PF00076	IPR000504	RNA recognition motif domain	1	1	0	0	0	0	HNRNPA3	P51991	P51991	PF00076	IPR000504	RNA recognition motif domain	1	1	1	1	1	0
FBgn0010258	24941	Rbp4	Q9VFT3											HNRNPA3	P51991	P51991	PF00076	IPR000504	RNA recognition motif domain	1	1	1	1	1	0
FBgn0004838	7330	Hrb27C	E1JHA4	E1JHA4	PF00076	IPR000504	RNA recognition motif domain	1	1	1	1	1	0	MSI1	O43347	O43347	PF00076	IPR000504	RNA recognition motif domain	1	1	1	1	1	0
FBgn0011666	7330	msi	Q8IMS8	Q8IMS8	PF00076	IPR000504	RNA recognition motif domain	1	1	1	0	0	0	MSI1	O43347	O43347	PF00076	IPR000504	RNA recognition motif domain	1	1	1	1	1	0
FBgn0004838	18585	Hrb27C	E1JHA4	E1JHA4	PF00076	IPR000504	RNA recognition motif domain	1	1	1	1	1	0	MSI2	Q96DH6	Q96DH6				0	0	1	1	1	0
FBgn0011666	18585	msi	Q8IMS8	Q8IMS8	PF00076	IPR000504	RNA recognition motif domain	1	1	1	0	0	0	MSI2	Q96DH6	Q96DH6				0	0	1	1	1	0
FBgn0004903	5037	Rb97D	Q59DT6	Q59DT6	PF00076	IPR000504	RNA recognition motif domain	1	1	0	0	0	0	HNRNPDL	O14979	O14979	PF00076	IPR000504	RNA recognition motif domain	1	1	1	1	1	0
FBgn0263396	5037	sqd	Q08473	Q08473	PF00076	IPR000504	RNA recognition motif domain	1	1	1	1	1	0	HNRNPDL	O14979	O14979	PF00076	IPR000504	RNA recognition motif domain	1	1	1	1	1	0
FBgn0004903	5036	Rb97D	Q59DT6	Q59DT6	PF00076	IPR000504	RNA recognition motif domain	1	1	0	0	0	0	HNRNPD	Q14103	Q14103	PF00076,PF08143	IPR000504,IPR012956	RNA recognition motif domain,CARG-binding factor; N-terminal	1	1	1	1	1	1
FBgn0263396	5036	sqd	Q08473	Q08473	PF00076	IPR000504	RNA recognition motif domain	1	1	1	1	1	0	HNRNPD	Q14103	Q14103	PF00076,PF08143	IPR000504,IPR012956	RNA recognition motif domain,CARG-binding factor; N-terminal	1	1	1	1	1	1
FBgn0004903	5034	Rb97D	Q59DT6	Q59DT6	PF00076	IPR000504	RNA recognition motif domain	1	1	0	0	0	0	HNRNPAB	D6RBZ0	D6RBZ0	PF00076	IPR000504	RNA recognition motif domain	1	1	1	1	1	0
FBgn0263396	5034	sqd	Q08473	Q08473	PF00076	IPR000504	RNA recognition motif domain	1	1	1	1	1	0	HNRNPAB	D6RBZ0	D6RBZ0	PF00076	IPR000504	RNA recognition motif domain	1	1	1	1	1	0
FBgn0266581	2741	pit	Q9VD51	Q9VD51	PF00270	IPR011545	DEAD/DEAH box helicase domain	1	1	0	0	0	0	DDX18	Q9NVP1	Q9NVP1	PF00270	IPR011545	DEAD/DEAH box helicase domain	1	1	0	0	0	0
FBgn0015075	2734	Ddx1	Q9VNV3											DDX1	Q92499	Q92499	PF00270	IPR011545	DEAD/DEAH box helicase domain	1	1	0	0	0	0
FBgn0029880	2744	CG14443	Q9W3Y5											DDX21	Q9NR30	Q9NR30	PF00271,PF08152,PF00270	IPR001650,IPR012562,IPR011545	Helicase; C-terminal,GUCT,DEAD/DEAH box helicase domain	1	1	1	0	1	0
FBgn0032690	17347	CG10333	Q9VJ74	Q9VJ74	PF00270	IPR011545	DEAD/DEAH box helicase domain	1	1	0	0	0	0		Q9BUQ8
FBgn0086130	17330	Dbp21E2	Q9VPT3	Q9VPT3	PF00271,PF00270	IPR001650,IPR011545	Helicase; C-terminal,DEAD/DEAH box helicase domain	1	1	0	0	1	0	DDX28	Q9NUL7	Q9NUL7	PF00270	IPR011545	DEAD/DEAH box helicase domain	1	1	1	1	1	0
FBgn0263231	2745	bel	Q9VHP0	Q9VHP0	PF00271,PF00270	IPR001650,IPR011545	Helicase; C-terminal,DEAD/DEAH box helicase domain	1	1	1	1	1	0	DDX3X	O00571	O00571	PF00270,PF00271	IPR011545,IPR001650	DEAD/DEAH box helicase domain,Helicase; C-terminal	1	1	1	1	1	0
FBgn0263231	2699	bel	Q9VHP0	Q9VHP0	PF00271,PF00270	IPR001650,IPR011545	Helicase; C-terminal,DEAD/DEAH box helicase domain	1	1	1	1	1	0	DDX3Y	O15523	O15523	PF00270,PF00271	IPR011545,IPR001650	DEAD/DEAH box helicase domain,Helicase; C-terminal	1	1	1	1	1	0
FBgn0263231	18700	bel	Q9VHP0	Q9VHP0	PF00271,PF00270	IPR001650,IPR011545	Helicase; C-terminal,DEAD/DEAH box helicase domain	1	1	1	1	1	0	DDX4	Q9NQI0	Q9NQI0	PF00270	IPR011545	DEAD/DEAH box helicase domain	1	1	0	0	0	0
FBgn0036104	18676	CG6418	Q9VTC1											DDX42	Q86XP3	Q86XP3				0	0	1	1	1	0
FBgn0052344	20084	CG6994	Q8SY39	Q8SY39				0	0	1	1	1	0		Q8TDD1
FBgn0003261	2746	Rm62	P19109	P19109	PF00270,PF00271	IPR011545,IPR001650	DEAD/DEAH box helicase domain,Helicase; C-terminal	1	1	1	1	1	0	DDX5	P17844	P17844	PF00270,PF08061	IPR011545,IPR012587	DEAD/DEAH box helicase domain,RNA helicase p68 repeat	1	1	1	1	1	1
FBgn0035720	2746	CG10077	Q8MZI3	Q8MZI3	PF00270,PF00271	IPR011545,IPR001650	DEAD/DEAH box helicase domain,Helicase; C-terminal	1	1	1	1	1	0	DDX5	P17844	P17844	PF00270,PF08061	IPR011545,IPR012587	DEAD/DEAH box helicase domain,RNA helicase p68 repeat	1	1	1	1	1	1
FBgn0029979	2746	CG10777	Q9W3M7	Q9W3M7	PF00270,PF00271	IPR011545,IPR001650	DEAD/DEAH box helicase domain,Helicase; C-terminal	1	1	1	1	1	0	DDX5	P17844	P17844	PF00270,PF08061	IPR011545,IPR012587	DEAD/DEAH box helicase domain,RNA helicase p68 repeat	1	1	1	1	1	1
FBgn0003261	2740	Rm62	P19109	P19109	PF00270,PF00271	IPR011545,IPR001650	DEAD/DEAH box helicase domain,Helicase; C-terminal	1	1	1	1	1	0	DDX17	H3BLZ8	H3BLZ8	PF00270,PF00271	IPR011545,IPR001650	DEAD/DEAH box helicase domain,Helicase; C-terminal	1	1	1	1	1	0
FBgn0035720	2740	CG10077	Q8MZI3	Q8MZI3	PF00270,PF00271	IPR011545,IPR001650	DEAD/DEAH box helicase domain,Helicase; C-terminal	1	1	1	1	1	0	DDX17	H3BLZ8	H3BLZ8	PF00270,PF00271	IPR011545,IPR001650	DEAD/DEAH box helicase domain,Helicase; C-terminal	1	1	1	1	1	0
FBgn0029979	2740	CG10777	Q9W3M7	Q9W3M7	PF00270,PF00271	IPR011545,IPR001650	DEAD/DEAH box helicase domain,Helicase; C-terminal	1	1	1	1	1	0	DDX17	H3BLZ8	H3BLZ8	PF00270,PF00271	IPR011545,IPR001650	DEAD/DEAH box helicase domain,Helicase; C-terminal	1	1	1	1	1	0
FBgn0004419	2747	me31B	P23128	P23128	PF00270,PF00271	IPR011545,IPR001650	DEAD/DEAH box helicase domain,Helicase; C-terminal	1	1	0	0	1	0	DDX6	P26196	P26196	PF00271,PF00270	IPR001650,IPR011545	Helicase; C-terminal,DEAD/DEAH box helicase domain	1	1	0	0	0	0
FBgn0013733	3052	shot	A1Z9J3											DSP	P15924	P15924				0	0	1	1	1	0
FBgn0086895	2738	pea	A1Z9L3	A1Z9L3	PF00575	IPR003029	S1 domain	1	1	0	0	1	0	DHX15	O43143	O43143	PF00271,PF00270	IPR001650,IPR011545	Helicase; C-terminal,DEAD/DEAH box helicase domain	1	1	0	0	0	0
FBgn0033160	2738	Dhx15	Q7K3M5											DHX15	O43143	O43143	PF00271,PF00270	IPR001650,IPR011545	Helicase; C-terminal,DEAD/DEAH box helicase domain	1	1	0	0	0	0
FBgn0086444	2738	l(2)37Cb	Q9VIZ3											DHX15	O43143	O43143	PF00271,PF00270	IPR001650,IPR011545	Helicase; C-terminal,DEAD/DEAH box helicase domain	1	1	0	0	0	0
FBgn0026713	2738	l(1)G0007	Q9VY54											DHX15	O43143	O43143	PF00271,PF00270	IPR001650,IPR011545	Helicase; C-terminal,DEAD/DEAH box helicase domain	1	1	0	0	0	0
FBgn0086895	2739	pea	A1Z9L3	A1Z9L3	PF00575	IPR003029	S1 domain	1	1	0	0	1	0		O60231
FBgn0086895	2749	pea	A1Z9L3	A1Z9L3	PF00575	IPR003029	S1 domain	1	1	0	0	1	0	DHX8	Q14562	Q14562	PF00575	IPR003029	S1 domain	1	1	1	1	1	0
FBgn0033160	2749	Dhx15	Q7K3M5											DHX8	Q14562	Q14562	PF00575	IPR003029	S1 domain	1	1	1	1	1	0
FBgn0086444	2749	l(2)37Cb	Q9VIZ3											DHX8	Q14562	Q14562	PF00575	IPR003029	S1 domain	1	1	1	1	1	0
FBgn0026713	2749	l(1)G0007	Q9VY54											DHX8	Q14562	Q14562	PF00575	IPR003029	S1 domain	1	1	1	1	1	0
FBgn0086895	17211	pea	A1Z9L3	A1Z9L3	PF00575	IPR003029	S1 domain	1	1	0	0	1	0		Q92620
FBgn0032883	15815	CG9323	Q8SWT2	Q8SWT2	PF00270	IPR011545	DEAD/DEAH box helicase domain	1	1	0	0	0	0	DHX29	Q7Z478	Q7Z478	PF00270	IPR011545	DEAD/DEAH box helicase domain	1	1	0	0	1	0
FBgn0030246	15815	CG1582	Q9VZ55	Q9VZ55				0	0	1	1	1	0	DHX29	Q7Z478	Q7Z478	PF00270	IPR011545	DEAD/DEAH box helicase domain	1	1	0	0	1	0
FBgn0032883	14410	CG9323	Q8SWT2	Q8SWT2	PF00270	IPR011545	DEAD/DEAH box helicase domain	1	1	0	0	0	0	DHX36	Q9H2U1	Q9H2U1	PF04408,PF00271	IPR007502,IPR001650	Helicase-associated domain,Helicase; C-terminal	1	1	1	1	1	1
FBgn0030246	14410	CG1582	Q9VZ55	Q9VZ55				0	0	1	1	1	0	DHX36	Q9H2U1	Q9H2U1	PF04408,PF00271	IPR007502,IPR001650	Helicase-associated domain,Helicase; C-terminal	1	1	1	1	1	1
FBgn0032883	20086	CG9323	Q8SWT2	Q8SWT2	PF00270	IPR011545	DEAD/DEAH box helicase domain	1	1	0	0	0	0	DHX57	Q6P158	Q6P158	PF00270,PF07717,PF00271,PF04408	IPR011545,IPR011709,IPR001650,IPR007502	DEAD/DEAH box helicase domain,Domain of unknown function DUF1605,Helicase; C-terminal,Helicase-associated domain	1	1	1	1	1	1
FBgn0030246	20086	CG1582	Q9VZ55	Q9VZ55				0	0	1	1	1	0	DHX57	Q6P158	Q6P158	PF00270,PF07717,PF00271,PF04408	IPR011545,IPR011709,IPR001650,IPR007502	DEAD/DEAH box helicase domain,Domain of unknown function DUF1605,Helicase; C-terminal,Helicase-associated domain	1	1	1	1	1	1
FBgn0002774	2750	mle	P24785	P24785	PF00271,PF00270	IPR001650,IPR011545	Helicase; C-terminal,DEAD/DEAH box helicase domain	1	1	1	1	1	0	DHX9	Q08211	Q08211	PF04408,PF00271,PF07717,PF00035,PF00270	IPR007502,IPR001650,IPR011709,IPR014720,IPR011545	Helicase-associated domain,Helicase; C-terminal,Domain of unknown function DUF1605,Double-stranded RNA-binding domain,DEAD/DEAH box helicase domain	1	1	1	1	1	1
FBgn0034246	17098	Dcr-2	A1ZAW0	A1ZAW0	PF00271	IPR001650	Helicase; C-terminal	1	1	0	0	0	0		Q9UPY3
FBgn0039016	17098	Dcr-1	Q9VCU9	Q9VCU9	PF00271	IPR001650	Helicase; C-terminal	1	1	1	1	1	0		Q9UPY3
FBgn0039627	30217	CG11837	Q9VAQ5	Q9VAQ5	PF00398	IPR001737	Ribosomal RNA adenine methyltransferase KsgA/Erm	1	1	0	0	0	0		Q9UNQ2
FBgn0259937	2890	Nop60B	E1JGV6	E1JGV6	PF01472,PF16198	IPR002478,IPR032819	PUA domain,tRNA pseudouridylate synthase B; C-terminal	1	1	0	0	0	0	DKC1	O60832	O60832	PF01472	IPR002478	PUA domain	1	1	0	0	0	0
FBgn0026086	225	Adar	Q9NII1											ADAR	P55265	P55265				0	0	1	1	1	0
FBgn0026086	6038	Adar	Q9NII1											ILF3	Q12906	Q12906	PF07528	IPR006561	DZF domain	1	0	1	1	1	1
FBgn0263603	6038	Zn72D	Q86BI3	Q86BI3	PF07528	IPR006561	DZF domain	1	0	1	1	1	1	ILF3	Q12906	Q12906	PF07528	IPR006561	DZF domain	1	0	1	1	1	1
FBgn0026086	16462	Adar	Q9NII1											STRBP	Q96SI9	Q96SI9	PF07528	IPR006561	DZF domain	1	0	0	0	1	1
FBgn0263603	16462	Zn72D	Q86BI3	Q86BI3	PF07528	IPR006561	DZF domain	1	0	1	1	1	1	STRBP	Q96SI9	Q96SI9	PF07528	IPR006561	DZF domain	1	0	0	0	1	1
FBgn0062449	3066	CG13197	Q8SX38	Q8SX38	PF00782	IPR000340	Dual specificity phosphatase; catalytic domain	1	0	1	1	1	1		O75319
FBgn0014189	17821	Hel25E	Q27268	Q27268	PF00270,PF00271	IPR011545,IPR001650	DEAD/DEAH box helicase domain,Helicase; C-terminal	1	1	0	0	0	0	DDX39A	O00148	O00148	PF00271,PF00270	IPR001650,IPR011545	Helicase; C-terminal,DEAD/DEAH box helicase domain	1	1	0	0	0	0
FBgn0014189	13917	Hel25E	Q27268	Q27268	PF00270,PF00271	IPR011545,IPR001650	DEAD/DEAH box helicase domain,Helicase; C-terminal	1	1	0	0	0	0	DDX39B	Q13838	Q13838	PF00271,PF00270	IPR001650,IPR011545	Helicase; C-terminal,DEAD/DEAH box helicase domain	1	1	0	0	0	0
FBgn0014189	13917	Hel25E	Q27268	Q27268	PF00270,PF00271	IPR011545,IPR001650	DEAD/DEAH box helicase domain,Helicase; C-terminal	1	1	0	0	0	0	DDX39B	F6UJC5	F6UJC5	PF00270	IPR011545	DEAD/DEAH box helicase domain	1	1	0	0	0	0
FBgn0014189	13917	Hel25E	Q27268	Q27268	PF00270,PF00271	IPR011545,IPR001650	DEAD/DEAH box helicase domain,Helicase; C-terminal	1	1	0	0	0	0		F6U6E2
FBgn0014189	13917	Hel25E	Q27268	Q27268	PF00270,PF00271	IPR011545,IPR001650	DEAD/DEAH box helicase domain,Helicase; C-terminal	1	1	0	0	0	0	DDX39B	F6WLT2	F6WLT2	PF00270	IPR011545	DEAD/DEAH box helicase domain	1	1	0	0	0	0
FBgn0014189	13917	Hel25E	Q27268	Q27268	PF00270,PF00271	IPR011545,IPR001650	DEAD/DEAH box helicase domain,Helicase; C-terminal	1	1	0	0	0	0		F6S2B7
FBgn0014189	13917	Hel25E	Q27268	Q27268	PF00270,PF00271	IPR011545,IPR001650	DEAD/DEAH box helicase domain,Helicase; C-terminal	1	1	0	0	0	0	DDX39B	H0Y400	H0Y400	PF00271	IPR001650	Helicase; C-terminal	1	1	0	0	0	0
FBgn0014189	13917	Hel25E	Q27268	Q27268	PF00270,PF00271	IPR011545,IPR001650	DEAD/DEAH box helicase domain,Helicase; C-terminal	1	1	0	0	0	0	DDX39B	Q5STU3	Q5STU3	PF00271,PF00270	IPR001650,IPR011545	Helicase; C-terminal,DEAD/DEAH box helicase domain	1	1	1	0	0	0
FBgn0014189	13917	Hel25E	Q27268	Q27268	PF00270,PF00271	IPR011545,IPR001650	DEAD/DEAH box helicase domain,Helicase; C-terminal	1	1	0	0	0	0	DDX39B	F6QYI9	F6QYI9	PF00270	IPR011545	DEAD/DEAH box helicase domain	1	1	0	0	0	0
FBgn0262732	3164	mbf1	M9PFR6											EDF1	O60869	O60869	PF08523	IPR013729	Multiprotein bridging factor 1; N-terminal	1	0	1	0	1	1
FBgn0000556	3189	Ef1alpha48D	C6TP87	C6TP87	PF03144,PF03143	IPR004161,IPR004160	Translation elongation factor EFTu-like; domain 2,Translation elongation factor EFTu/EF1A; C-terminal	1	0	0	0	1	1		P68104
FBgn0000556	3192	Ef1alpha48D	C6TP87	C6TP87	PF03144,PF03143	IPR004161,IPR004160	Translation elongation factor EFTu-like; domain 2,Translation elongation factor EFTu/EF1A; C-terminal	1	0	0	0	1	1		Q05639
FBgn0000559	3214	EF2	P13060	P13060	PF03764,PF00679,PF03764	IPR005517,IPR000640,IPR005517	Translation elongation factor EFG/EF2; domain IV,Translation elongation factor EFG; V domain,Translation elongation factor EFG/EF2; domain IV	1	0	0	0	1	1	EEF2	P13639	P13639	PF00679,PF03764,PF03144	IPR000640,IPR005517,IPR004161	Translation elongation factor EFG; V domain,Translation elongation factor EFG/EF2; domain IV,Translation elongation factor EFTu-like; domain 2	1	0	0	0	1	1
FBgn0000559	30858	EF2	P13060	P13060	PF03764,PF00679,PF03764	IPR005517,IPR000640,IPR005517	Translation elongation factor EFG/EF2; domain IV,Translation elongation factor EFG; V domain,Translation elongation factor EFG/EF2; domain IV	1	0	0	0	1	1	EFTUD2	Q15029	Q15029	PF00679,PF00679,PF03764	IPR000640,IPR000640,IPR005517	Translation elongation factor EFG; V domain,Translation elongation factor EFG; V domain,Translation elongation factor EFG/EF2; domain IV	1	0	1	1	1	1
FBgn0039566	30858	CG4849	Q9VAX8											EFTUD2	Q15029	Q15029	PF00679,PF00679,PF03764	IPR000640,IPR000640,IPR005517	Translation elongation factor EFG; V domain,Translation elongation factor EFG; V domain,Translation elongation factor EFG/EF2; domain IV	1	0	1	1	1	1
FBgn0037135	3254	CG7414	B7Z098	B7Z098				0	0	1	1	1	0		Q9BY44
FBgn0037249	3271	eIF3-S10	Q9VN25	Q9VN25	PF01399	IPR000717	Proteasome component (PCI) domain	1	0	1	1	1	1	EIF3A	Q14152	Q14152	PF01399	IPR000717	Proteasome component (PCI) domain	1	0	1	1	1	1
FBgn0034237	3280	eIF3-S9	E2QCG7	E2QCG7	PF08662	IPR013979	Translation initiation factor; beta propellor-like domain	1	0	0	0	1	1		P55884
FBgn0034258	3279	eIF3-S8	A1ZAX1	A1ZAX1	PF05470,PF01399	IPR008905,IPR000717	Eukaryotic translation initiation factor 3 subunit C; N-terminal domain,Proteasome component (PCI) domain	1	1	1	1	1	1	EIF3C	Q99613	Q99613	PF05470,PF01399	IPR008905,IPR000717	Eukaryotic translation initiation factor 3 subunit C; N-terminal domain,Proteasome component (PCI) domain	1	1	1	0	1	1
FBgn0034258	26347	eIF3-S8	A1ZAX1	A1ZAX1	PF05470,PF01399	IPR008905,IPR000717	Eukaryotic translation initiation factor 3 subunit C; N-terminal domain,Proteasome component (PCI) domain	1	1	1	1	1	1	EIF3CL	B5ME19	B5ME19	PF05470,PF01399	IPR008905,IPR000717	Eukaryotic translation initiation factor 3 subunit C; N-terminal domain,Proteasome component (PCI) domain	1	1	1	0	1	1
FBgn0040227	3278	eIF-3p66	Q9VCK0	Q9VCK0	PF05091	IPR007783	Eukaryotic translation initiation factor 3 subunit D	1	1	1	0	0	0		O15371
FBgn0025582	3277	eIF3-S6	O77410	O77410	PF01399	IPR000717	Proteasome component (PCI) domain	1	0	0	0	1	1		P60228
FBgn0038796	3274	eIF3-S4-2	Q9VDM6											EIF3G	O75821	O75821	PF00076	IPR000504	RNA recognition motif domain	1	1	1	0	0	0
FBgn0029629	3274	eIF3-S4-1	Q9W4X7	Q9W4X7	PF00076	IPR000504	RNA recognition motif domain	1	1	1	0	0	0	EIF3G	O75821	O75821	PF00076	IPR000504	RNA recognition motif domain	1	1	1	0	0	0
FBgn0260400	3312	elav	M9NFP7	M9NFP7	PF00076	IPR000504	RNA recognition motif domain	1	1	1	0	0	0	ELAVL1	Q15717	Q15717	PF00076	IPR000504	RNA recognition motif domain	1	1	1	0	0	0
FBgn0264270	3312	Sxl	M9PHB3	M9PHB3	PF00076	IPR000504	RNA recognition motif domain	1	1	1	0	0	0	ELAVL1	Q15717	Q15717	PF00076	IPR000504	RNA recognition motif domain	1	1	1	0	0	0
FBgn0024987	3312	ssx	Q8IH14	Q8IH14	PF00076	IPR000504	RNA recognition motif domain	1	1	1	0	0	0	ELAVL1	Q15717	Q15717	PF00076	IPR000504	RNA recognition motif domain	1	1	1	0	0	0
FBgn0010263	3312	Rbp9	Q9VQJ0	Q9VQJ0	PF00076	IPR000504	RNA recognition motif domain	1	1	1	0	0	0	ELAVL1	Q15717	Q15717	PF00076	IPR000504	RNA recognition motif domain	1	1	1	0	0	0
FBgn0086675	3312	fne	Q9VYI0	Q9VYI0	PF00076	IPR000504	RNA recognition motif domain	1	1	1	0	0	0	ELAVL1	Q15717	Q15717	PF00076	IPR000504	RNA recognition motif domain	1	1	1	0	0	0
FBgn0260400	3313	elav	M9NFP7	M9NFP7	PF00076	IPR000504	RNA recognition motif domain	1	1	1	0	0	0	ELAVL2	Q12926	Q12926	PF00076	IPR000504	RNA recognition motif domain	1	1	1	1	1	0
FBgn0264270	3313	Sxl	M9PHB3	M9PHB3	PF00076	IPR000504	RNA recognition motif domain	1	1	1	0	0	0	ELAVL2	Q12926	Q12926	PF00076	IPR000504	RNA recognition motif domain	1	1	1	1	1	0
FBgn0024987	3313	ssx	Q8IH14	Q8IH14	PF00076	IPR000504	RNA recognition motif domain	1	1	1	0	0	0	ELAVL2	Q12926	Q12926	PF00076	IPR000504	RNA recognition motif domain	1	1	1	1	1	0
FBgn0010263	3313	Rbp9	Q9VQJ0	Q9VQJ0	PF00076	IPR000504	RNA recognition motif domain	1	1	1	0	0	0	ELAVL2	Q12926	Q12926	PF00076	IPR000504	RNA recognition motif domain	1	1	1	1	1	0
FBgn0086675	3313	fne	Q9VYI0	Q9VYI0	PF00076	IPR000504	RNA recognition motif domain	1	1	1	0	0	0	ELAVL2	Q12926	Q12926	PF00076	IPR000504	RNA recognition motif domain	1	1	1	1	1	0
FBgn0260400	3314	elav	M9NFP7	M9NFP7	PF00076	IPR000504	RNA recognition motif domain	1	1	1	0	0	0	ELAVL3	Q14576	Q14576	PF00076	IPR000504	RNA recognition motif domain	1	1	1	0	0	0
FBgn0264270	3314	Sxl	M9PHB3	M9PHB3	PF00076	IPR000504	RNA recognition motif domain	1	1	1	0	0	0	ELAVL3	Q14576	Q14576	PF00076	IPR000504	RNA recognition motif domain	1	1	1	0	0	0
FBgn0024987	3314	ssx	Q8IH14	Q8IH14	PF00076	IPR000504	RNA recognition motif domain	1	1	1	0	0	0	ELAVL3	Q14576	Q14576	PF00076	IPR000504	RNA recognition motif domain	1	1	1	0	0	0
FBgn0010263	3314	Rbp9	Q9VQJ0	Q9VQJ0	PF00076	IPR000504	RNA recognition motif domain	1	1	1	0	0	0	ELAVL3	Q14576	Q14576	PF00076	IPR000504	RNA recognition motif domain	1	1	1	0	0	0
FBgn0260400	3315	elav	M9NFP7	M9NFP7	PF00076	IPR000504	RNA recognition motif domain	1	1	1	0	0	0	ELAVL4	B1APY8	B1APY8	PF00076	IPR000504	RNA recognition motif domain	1	1	0	0	0	0
FBgn0264270	3315	Sxl	M9PHB3	M9PHB3	PF00076	IPR000504	RNA recognition motif domain	1	1	1	0	0	0	ELAVL4	B1APY8	B1APY8	PF00076	IPR000504	RNA recognition motif domain	1	1	0	0	0	0
FBgn0024987	3315	ssx	Q8IH14	Q8IH14	PF00076	IPR000504	RNA recognition motif domain	1	1	1	0	0	0	ELAVL4	B1APY8	B1APY8	PF00076	IPR000504	RNA recognition motif domain	1	1	0	0	0	0
FBgn0010263	3315	Rbp9	Q9VQJ0	Q9VQJ0	PF00076	IPR000504	RNA recognition motif domain	1	1	1	0	0	0	ELAVL4	B1APY8	B1APY8	PF00076	IPR000504	RNA recognition motif domain	1	1	0	0	0	0
FBgn0038106	3424	CG7488	Q9VG07	Q9VG07				0	0	0	0	1	0		O75616
FBgn0020443	4622	Elf	Q9VK85											GSPT2	Q8IYD1	Q8IYD1	PF07145	IPR009818	Ataxin-2; C-terminal	1	0	1	0	1	1
FBgn0011571	3508	caz	Q27294	Q27294	PF00641	IPR001876	Zinc finger; RanBP2-type	1	1	1	1	1	0	EWSR1	Q01844	Q01844	PF00641	IPR001876	Zinc finger; RanBP2-type	1	1	1	1	1	0
FBgn0011571	4010	caz	Q27294	Q27294	PF00641	IPR001876	Zinc finger; RanBP2-type	1	1	1	1	1	0	FUS	P35637	P35637	PF00641,PF00076,PF00076,PF00641	IPR001876,IPR000504,IPR000504,IPR001876	Zinc finger; RanBP2-type,RNA recognition motif domain,RNA recognition motif domain,Zinc finger; RanBP2-type	1	1	1	1	1	0
FBgn0011571	11547	caz	Q27294	Q27294	PF00641	IPR001876	Zinc finger; RanBP2-type	1	1	1	1	1	0	TAF15	Q92804	Q92804	PF00076,PF00641,PF00076,PF00641	IPR000504,IPR001876,IPR000504,IPR001876	RNA recognition motif domain,Zinc finger; RanBP2-type,RNA recognition motif domain,Zinc finger; RanBP2-type	1	1	1	1	1	0
FBgn0085188	14142	CG34159	Q9VL29	Q9VL29	PF14799	IPR029428	FAM195	1	0	1	0	1	1		Q9BUT9
FBgn0039385	24520	CG5913	Q9VBK9	Q9VBK9	PF10239	IPR018797	Uncharacterised protein family FAM98	1	0	1	0	1	1	FAM98A	Q8NCA5	Q8NCA5				0	0	1	1	1	0
FBgn0039385	27119	CG5913	Q9VBK9	Q9VBK9	PF10239	IPR018797	Uncharacterised protein family FAM98	1	0	1	0	1	1		Q17RN3
FBgn0036691	29622	beg	Q8T3L6											MCAT	Q8IVS2	Q8IVS2	PF00698	IPR014043	Acyl transferase	1	0	1	0	1	1
FBgn0038961	26150	CG13850	Q9VD14	Q9VD14				0	0	1	1	1	0		Q53R41
FBgn0038961	29160	CG13850	Q9VD14	Q9VD14				0	0	1	1	1	0	FASTKD2	Q9NYY8	Q9NYY8	PF08368,PF08373,PF08368	IPR013579,IPR013584,IPR013579	FAST kinase-like protein; subdomain 2,RAP domain,FAST kinase-like protein; subdomain 2	1	0	1	0	1	1
FBgn0038961	28758	CG13850	Q9VD14	Q9VD14				0	0	1	1	1	0		Q14CZ7
FBgn0038961	24676	CG13850	Q9VD14	Q9VD14				0	0	1	1	1	0	FASTK	Q14296	Q14296	PF06743,PF08368,PF08368,PF08373	IPR010622,IPR013579,IPR013579,IPR013584	FAST kinase leucine-rich,FAST kinase-like protein; subdomain 2,FAST kinase-like protein; subdomain 2,RAP domain	1	0	1	1	1	1
FBgn0038961	17443	CG13850	Q9VD14	Q9VD14				0	0	1	1	1	0	TBRG4	Q969Z0	Q969Z0	PF08373,PF06743	IPR013584,IPR010622	RAP domain,FAST kinase leucine-rich	1	0	0	0	1	1
FBgn0003062	35458	Fib	Q9W1V3											FBLL1	A6NHQ2	A6NHQ2	PF01269	IPR000692	Fibrillarin	1	1	0	0	0	0
FBgn0003062	3599	Fib	Q9W1V3											FBL	P22087	P22087	PF01269	IPR000692	Fibrillarin	1	1	0	0	0	0
FBgn0037255	19124	Fip1	Q9VN31											FIP1L1	Q6UN15	Q6UN15				0	0	1	1	1	0
FBgn0028734	3775	Fmr1	Q9NFU0	Q9NFU0	PF00013,PF12235	IPR004088,IPR022034	K Homology domain; type 1,Fragile X-related 1 protein; C-terminal core	1	1	1	1	1	0	FMR1	Q06787	Q06787	PF00013,PF12235,PF16098,PF12235,PF16098	IPR004088,IPR022034,IPR032196,IPR022034,IPR032196	K Homology domain; type 1,Fragile X-related 1 protein; C-terminal core,Fragile X-related mental retardation protein; C-terminal region 2,Fragile X-related 1 protein; C-terminal core,Fragile X-related mental retardation protein; C-terminal region 2	1	1	1	0	1	1
FBgn0028734	4023	Fmr1	Q9NFU0	Q9NFU0	PF00013,PF12235	IPR004088,IPR022034	K Homology domain; type 1,Fragile X-related 1 protein; C-terminal core	1	1	1	1	1	0	FXR1	P51114	P51114	PF12235,PF16096,PF12235,PF00013	IPR022034,IPR032172,IPR022034,IPR004088	Fragile X-related 1 protein; C-terminal core,Fragile X-related 1 protein; C-terminal region 1,Fragile X-related 1 protein; C-terminal core,K Homology domain; type 1	1	1	1	0	0	0
FBgn0028734	4024	Fmr1	Q9NFU0	Q9NFU0	PF00013,PF12235	IPR004088,IPR022034	K Homology domain; type 1,Fragile X-related 1 protein; C-terminal core	1	1	1	1	1	0	FXR2	P51116	P51116	PF12235,PF12235,PF16096,PF16096,PF00013,PF12235,PF00013	IPR022034,IPR022034,IPR032172,IPR032172,IPR004088,IPR022034,IPR004088	Fragile X-related 1 protein; C-terminal core,Fragile X-related 1 protein; C-terminal core,Fragile X-related 1 protein; C-terminal region 1,Fragile X-related 1 protein; C-terminal region 1,K Homology domain; type 1,Fragile X-related 1 protein; C-terminal core,K Homology domain; type 1	1	1	1	0	1	1
FBgn0259735	20296	CG42389	B7YZW3	B7YZW3	PF00041	IPR003961	Fibronectin type III	1	0	1	1	1	1		Q9Y2H6
FBgn0259735	24670	CG42389	B7YZW3	B7YZW3	PF00041	IPR003961	Fibronectin type III	1	0	1	1	1	1		Q53EP0
FBgn0014870	6316	Psi	A1ZAK8	A1ZAK8	PF00013	IPR004088	K Homology domain; type 1	1	1	1	1	1	0	KHSRP	Q92945	Q92945	PF00013,PF09005	IPR004088,IPR015096	K Homology domain; type 1,Domain of unknown function DUF1897	1	1	1	0	1	1
FBgn0014870	4005	Psi	A1ZAK8	A1ZAK8	PF00013	IPR004088	K Homology domain; type 1	1	1	1	1	1	0	FUBP3	Q96I24	Q96I24	PF00013	IPR004088	K Homology domain; type 1	1	1	1	1	1	0
FBgn0014870	4004	Psi	A1ZAK8	A1ZAK8	PF00013	IPR004088	K Homology domain; type 1	1	1	1	1	1	0	FUBP1	E9PEB5	E9PEB5	PF00013	IPR004088	K Homology domain; type 1	1	1	1	0	0	0
FBgn0015778	30292	rin	Q9VFT4	Q9VFT4	PF00076,PF02136	IPR000504,IPR002075	RNA recognition motif domain,Nuclear transport factor 2	1	1	1	1	1	1	G3BP1	Q13283	Q13283	PF00076,PF02136	IPR000504,IPR002075	RNA recognition motif domain,Nuclear transport factor 2	1	1	1	1	1	1
FBgn0015778	30291	rin	Q9VFT4	Q9VFT4	PF00076,PF02136	IPR000504,IPR002075	RNA recognition motif domain,Nuclear transport factor 2	1	1	1	1	1	1	G3BP2	Q9UN86	Q9UN86	PF00076	IPR000504	RNA recognition motif domain	1	1	1	1	1	0
FBgn0011824	14264	CG4038	Q7KVQ0	Q7KVQ0	PF04410	IPR007504	H/ACA ribonucleoprotein complex; subunit Gar1/Naf1	1	1	1	0	0	0		Q9NY12
FBgn0039959	4199	CG17514	Q7PLL6											GCN1L1	Q92616	Q92616				0	0	0	0	1	0
FBgn0250850	20043	rig	Q86BY9	Q86BY9	PF12894	IPR024977	Anaphase-promoting complex subunit 4; WD40 domain	1	0	1	1	1	1		Q8TEQ6
FBgn0004638	4566	drk	Q08012											GRB2	P62993	P62993	PF00017,PF00018	IPR000980,IPR001452	SH2 domain,SH3 domain	1	0	0	0	1	1
FBgn0259139	4610	glo	Q9VGH5	Q9VGH5	PF00076	IPR000504	RNA recognition motif domain	1	1	1	1	1	0	GRSF1	Q12849	Q12849	PF00076	IPR000504	RNA recognition motif domain	1	1	1	1	1	0
FBgn0259139	5042	glo	Q9VGH5	Q9VGH5	PF00076	IPR000504	RNA recognition motif domain	1	1	1	1	1	0	HNRNPH2	P55795	P55795	PF00076,PF00076,PF08080	IPR000504,IPR000504,IPR012996	RNA recognition motif domain,RNA recognition motif domain,Zinc finger; CHHC-type	1	1	1	1	1	0
FBgn0259139	5043	glo	Q9VGH5	Q9VGH5	PF00076	IPR000504	RNA recognition motif domain	1	1	1	1	1	0	HNRNPH3	P31942	P31942	PF00076	IPR000504	RNA recognition motif domain	1	1	1	0	0	0
FBgn0259139	5039	glo	Q9VGH5	Q9VGH5	PF00076	IPR000504	RNA recognition motif domain	1	1	1	1	1	0	HNRNPF	P52597	P52597	PF00076,PF00076,PF08080	IPR000504,IPR000504,IPR012996	RNA recognition motif domain,RNA recognition motif domain,Zinc finger; CHHC-type	1	1	1	1	1	0
FBgn0259139	10359	glo	Q9VGH5	Q9VGH5	PF00076	IPR000504	RNA recognition motif domain	1	1	1	1	1	0		J3KQN4
FBgn0259139	5041	glo	Q9VGH5	Q9VGH5	PF00076	IPR000504	RNA recognition motif domain	1	1	1	1	1	0	HNRNPH1	G8JLB6	G8JLB6	PF00076,PF00076,PF08080	IPR000504,IPR000504,IPR012996	RNA recognition motif domain,RNA recognition motif domain,Zinc finger; CHHC-type	1	1	1	1	1	0
FBgn0027836	4669	Dgp-1	Q0E931	Q0E931				0	0	0	0	1	0		O00178
FBgn0032031	25106	CG13390	Q9VLN0	Q9VLN0	PF01018,PF01926	IPR006169,IPR006073	GTP1/OBG domain,GTP binding domain	1	0	1	0	1	1		A4D1E9
FBgn0024182	25799	waw	Q9VRH6	Q9VRH6				0	0	0	0	1	0		Q8N442
FBgn0046214	17062	vig2	Q960D3	Q960D3				0	0	1	1	1	0		Q5JVS0
FBgn0024183	17062	vig	Q9V426	Q9V426	PF04774	IPR006861	Hyaluronan/mRNA-binding protein	1	1	1	1	1	0		Q5JVS0
FBgn0046214	17860	vig2	Q960D3	Q960D3				0	0	1	1	1	0	SERBP1	Q8NC51	Q8NC51	PF04774,PF16174,PF04774,PF16174	IPR006861,IPR032381,IPR006861,IPR032381	Hyaluronan/mRNA-binding protein,Intracellular hyaluronan-binding protein 4; N-terminal domain,Hyaluronan/mRNA-binding protein,Intracellular hyaluronan-binding protein 4; N-terminal domain	1	1	1	1	1	1
FBgn0024183	17860	vig	Q9V426	Q9V426	PF04774	IPR006861	Hyaluronan/mRNA-binding protein	1	1	1	1	1	0	SERBP1	Q8NC51	Q8NC51	PF04774,PF16174,PF04774,PF16174	IPR006861,IPR032381,IPR006861,IPR032381	Hyaluronan/mRNA-binding protein,Intracellular hyaluronan-binding protein 4; N-terminal domain,Hyaluronan/mRNA-binding protein,Intracellular hyaluronan-binding protein 4; N-terminal domain	1	1	1	1	1	1
FBgn0265047	17860	FDY	D2A6L8	D2A6L8				0	0	1	1	1	0	SERBP1	Q8NC51	Q8NC51	PF04774,PF16174,PF04774,PF16174	IPR006861,IPR032381,IPR006861,IPR032381	Hyaluronan/mRNA-binding protein,Intracellular hyaluronan-binding protein 4; N-terminal domain,Hyaluronan/mRNA-binding protein,Intracellular hyaluronan-binding protein 4; N-terminal domain	1	1	1	1	1	1
FBgn0021765	4800	scu	O18404	O18404	PF00106	IPR002347	Short-chain dehydrogenase/reductase SDR	1	0	0	0	1	1		Q99714
FBgn0010113	21041	hdc	Q9N2M8	Q9N2M8	PF16002	IPR031947	Headcase; middle domain	1	0	0	0	1	1		Q9UBI9
FBgn0086451	25517	l(2)k09022	Q9VM75	Q9VM75				0	0	0	0	1	0		Q9H583
FBgn0025621	24076	EG:34F3.4	Q9W5D3	Q9W5D3	PF13251	IPR025283	Domain of unknown function DUF4042	1	0	1	0	1	1	HEATR6	Q6AI08	Q6AI08				0	0	1	1	1	0
FBgn0261931	29853	CG42797-RD	Q9W326	Q9W326	PF00397	IPR001202	WW domain	1	0	1	0	1	1		Q9P2P5
FBgn0050122	17011	CG30122	E1JGL8	E1JGL8				0	0	1	1	1	0	HNRNPUL1	Q9BUJ2	Q9BUJ2	PF00622	IPR003877	SPRY domain	1	0	1	1	1	1
FBgn0050122	25451	CG30122	E1JGL8	E1JGL8				0	0	1	1	1	0	HNRNPUL2	Q1KMD3	Q1KMD3				0	0	1	1	1	0
FBgn0050122	5048	CG30122	E1JGL8	E1JGL8				0	0	1	1	1	0	HNRNPU	Q00839	Q00839	PF00622	IPR003877	SPRY domain	1	0	1	1	1	1
FBgn0267791	5044	HnRNP-K	A1ZBW0	A1ZBW0	PF00013	IPR004088	K Homology domain; type 1	1	1	1	0	0	0	HNRNPK	P61978	P61978	PF00013,PF08067,PF00013,PF08067	IPR004088,IPR012987,IPR004088,IPR012987	K Homology domain; type 1,ROK; N-terminal,K Homology domain; type 1,ROK; N-terminal	1	1	1	1	1	1
FBgn0003435	5045	sm	Q6NND8											HNRNPL	P14866	P14866	PF00076	IPR000504	RNA recognition motif domain	1	1	1	1	1	0
FBgn0003435	25127	sm	Q6NND8											HNRPLL	D6W592	D6W592	PF00076	IPR000504	RNA recognition motif domain	1	1	1	1	1	0
FBgn0267790	5046	rump	Q9VHC7	Q9VHC7	PF00076	IPR000504	RNA recognition motif domain	1	1	1	1	1	0	HNRNPM	P52272	P52272	PF00076,PF11532,PF00076,PF11532	IPR000504,IPR024666,IPR000504,IPR024666	RNA recognition motif domain,Heterogeneous nuclear ribonucleoprotein M; PY nuclear localisation signal,RNA recognition motif domain,Heterogeneous nuclear ribonucleoprotein M; PY nuclear localisation signal	1	1	1	1	1	1
FBgn0267790	17940	rump	Q9VHC7	Q9VHC7	PF00076	IPR000504	RNA recognition motif domain	1	1	1	1	1	0	MYEF2	Q9P2K5	Q9P2K5	PF00076	IPR000504	RNA recognition motif domain	1	1	1	1	1	0
FBgn0038826	16918	Syp	A4V364	A4V364	PF00076	IPR000504	RNA recognition motif domain	1	1	1	1	1	0	SYNCRIP	O60506	O60506	PF00076	IPR000504	RNA recognition motif domain	1	1	1	0	1	0
FBgn0038826	5047	Syp	A4V364	A4V364	PF00076	IPR000504	RNA recognition motif domain	1	1	1	1	1	0	HNRNPR	O43390	O43390	PF00076	IPR000504	RNA recognition motif domain	1	1	1	1	1	0
FBgn0038826	28401	Syp	A4V364	A4V364	PF00076	IPR000504	RNA recognition motif domain	1	1	1	1	1	0		Q8TBY0
FBgn0038826	30358	Syp	A4V364	A4V364	PF00076	IPR000504	RNA recognition motif domain	1	1	1	1	1	0	RBM47	A0AV96	A0AV96	PF00076	IPR000504	RNA recognition motif domain	1	1	0	0	0	0
FBgn0038826	24086	Syp	A4V364	A4V364	PF00076	IPR000504	RNA recognition motif domain	1	1	1	1	1	0		F8W9F8
FBgn0261609	3265	eIF-2alpha	P41374	P41374				0	0	1	1	1	0	EIF2S1	P05198	P05198	PF00575	IPR003029	S1 domain	1	1	0	0	0	0
FBgn0262735	28866	Imp	E1JJM0	E1JJM0	PF00013	IPR004088	K Homology domain; type 1	1	1	1	1	1	0	IGF2BP1	Q9NZI8	Q9NZI8	PF00013,PF00076	IPR004088,IPR000504	K Homology domain; type 1,RNA recognition motif domain	1	1	1	0	0	0
FBgn0262735	28868	Imp	E1JJM0	E1JJM0	PF00013	IPR004088	K Homology domain; type 1	1	1	1	1	1	0	IGF2BP3	O00425	O00425	PF00013,PF00076	IPR004088,IPR000504	K Homology domain; type 1,RNA recognition motif domain	1	1	1	0	0	0
FBgn0262735	28867	Imp	E1JJM0	E1JJM0	PF00013	IPR004088	K Homology domain; type 1	1	1	1	1	1	0	IGF2BP2	F8W930	F8W930	PF00013,PF00076	IPR004088,IPR000504	K Homology domain; type 1,RNA recognition motif domain	1	1	1	0	0	0
FBgn0001942	3282	eIF-4a	C9QP42	C9QP42	PF00270,PF00271	IPR011545,IPR001650	DEAD/DEAH box helicase domain,Helicase; C-terminal	1	1	1	1	1	0	EIF4A1	P60842	P60842	PF00270,PF00271	IPR011545,IPR001650	DEAD/DEAH box helicase domain,Helicase; C-terminal	1	1	1	1	1	0
FBgn0001942	3284	eIF-4a	C9QP42	C9QP42	PF00270,PF00271	IPR011545,IPR001650	DEAD/DEAH box helicase domain,Helicase; C-terminal	1	1	1	1	1	0	EIF4A2	Q14240	Q14240	PF00271,PF00270	IPR001650,IPR011545	Helicase; C-terminal,DEAD/DEAH box helicase domain	1	1	0	0	0	0
FBgn0037573	18683	eIF4AIII	Q9VHS8	Q9VHS8	PF00270	IPR011545	DEAD/DEAH box helicase domain	1	1	1	0	0	0	EIF4A3	P38919	P38919	PF00270	IPR011545	DEAD/DEAH box helicase domain	1	1	0	0	1	0
FBgn0053100	3293	4EHP	Q8T3K5	Q8T3K5	PF01652	IPR001040	Translation Initiation factor eIF- 4e	1	1	0	0	0	0		O60573
FBgn0023213	3296	eIF4G	A8DZ29	A8DZ29	PF02847,PF02854	IPR003891,IPR003890	Initiation factor eIF-4 gamma; MA3,MIF4G-like; type 3	1	1	1	1	1	1	EIF4G1	Q04637	Q04637	PF02847,PF02854	IPR003891,IPR003890	Initiation factor eIF-4 gamma; MA3,MIF4G-like; type 3	1	1	1	1	1	1
FBgn0034000	3296	CG11808	Q7K1H5											EIF4G1	Q04637	Q04637	PF02847,PF02854	IPR003891,IPR003890	Initiation factor eIF-4 gamma; MA3,MIF4G-like; type 3	1	1	1	1	1	1
FBgn0260634	3296	eIF4G2	Q9VCH1	Q9VCH1	PF02854	IPR003890	MIF4G-like; type 3	1	1	0	0	0	0	EIF4G1	Q04637	Q04637	PF02847,PF02854	IPR003891,IPR003890	Initiation factor eIF-4 gamma; MA3,MIF4G-like; type 3	1	1	1	1	1	1
FBgn0023213	3298	eIF4G	A8DZ29	A8DZ29	PF02847,PF02854	IPR003891,IPR003890	Initiation factor eIF-4 gamma; MA3,MIF4G-like; type 3	1	1	1	1	1	1		O43432
FBgn0260634	3298	eIF4G2	Q9VCH1	Q9VCH1	PF02854	IPR003890	MIF4G-like; type 3	1	1	0	0	0	0		O43432
FBgn0034000	25512	CG11808	Q7K1H5											PRPF38B	Q5VTL8	Q5VTL8	PF03371	IPR005037	Pre-mRNA-splicing factor 38	1	0	1	0	1	1
FBgn0030468	25512	CG1622-RA	Q9VYE9	Q9VYE9	PF03371	IPR005037	Pre-mRNA-splicing factor 38	1	0	1	1	1	1	PRPF38B	Q5VTL8	Q5VTL8	PF03371	IPR005037	Pre-mRNA-splicing factor 38	1	0	1	0	1	1
FBgn0020660	12741	eIF-4B	Q7PLL3	Q7PLL3	PF00076	IPR000504	RNA recognition motif domain	1	1	1	1	1	0	EIF4H	Q15056	Q15056	PF00076	IPR000504	RNA recognition motif domain	1	1	1	1	1	0
FBgn0262734	12741	Rbp2	X2JC79	X2JC79	PF00076	IPR000504	RNA recognition motif domain	1	1	1	1	1	0	EIF4H	Q15056	Q15056	PF00076	IPR000504	RNA recognition motif domain	1	1	1	1	1	0
FBgn0020660	3285	eIF-4B	Q7PLL3	Q7PLL3	PF00076	IPR000504	RNA recognition motif domain	1	1	1	1	1	0	EIF4B	E7EX17	E7EX17	PF00076	IPR000504	RNA recognition motif domain	1	1	1	1	1	0
FBgn0038046	6037	CG5641	Q9VG73	Q9VG73	PF07528	IPR006561	DZF domain	1	0	1	0	1	1	ILF2	Q12905	Q12905	PF07528	IPR006561	DZF domain	1	0	1	1	1	1
FBgn0263603	17277	Zn72D	Q86BI3	Q86BI3	PF07528	IPR006561	DZF domain	1	0	1	1	1	1	ZFR	Q96KR1	Q96KR1	PF07528	IPR006561	DZF domain	1	0	1	0	1	1
FBgn0267727	6395	Pen	P52295											KPNA2	P52292	P52292	PF00514	IPR000225	Armadillo	1	0	0	0	1	1
FBgn0024248	6128	chico	M9PCQ8											IRS4	O14654	O14654	PF02174	IPR002404	IRS-type PTB domain	1	0	0	0	1	1
FBgn0022984	18116	qkr58E-3	O44434	O44434				0	0	0	0	1	0	KHDRBS1	Q07666	Q07666	PF16568	IPR032335	Sam68; tyrosine-rich domain	1	0	1	1	1	1
FBgn0022987	18116	qkr54B	Q7KNS5	Q7KNS5				0	0	1	1	1	0	KHDRBS1	Q07666	Q07666	PF16568	IPR032335	Sam68; tyrosine-rich domain	1	0	1	1	1	1
FBgn0034740	18116	nsr	Q9W224	Q9W224				0	0	0	0	1	0	KHDRBS1	Q07666	Q07666	PF16568	IPR032335	Sam68; tyrosine-rich domain	1	0	1	1	1	1
FBgn0034739	18116	CG3927	Q9W240											KHDRBS1	Q07666	Q07666	PF16568	IPR032335	Sam68; tyrosine-rich domain	1	0	1	1	1	1
FBgn0034731	18116	CG10384-RA	Q9W249											KHDRBS1	Q07666	Q07666	PF16568	IPR032335	Sam68; tyrosine-rich domain	1	0	1	1	1	1
FBgn0022985	18116	qkr58E-2	Q9W254	Q9W254				0	0	1	1	1	0	KHDRBS1	Q07666	Q07666	PF16568	IPR032335	Sam68; tyrosine-rich domain	1	0	1	1	1	1
FBgn0022986	18116	qkr58E-1	Q9W255	Q9W255	PF00013	IPR004088	K Homology domain; type 1	1	1	1	1	1	0	KHDRBS1	Q07666	Q07666	PF16568	IPR032335	Sam68; tyrosine-rich domain	1	0	1	1	1	1
FBgn0034659	18116	CG4021	Q9W2D0	Q9W2D0				0	0	0	0	1	0	KHDRBS1	Q07666	Q07666	PF16568	IPR032335	Sam68; tyrosine-rich domain	1	0	1	1	1	1
FBgn0022984	12950	qkr58E-3	O44434	O44434				0	0	0	0	1	0	SF1	Q15637	Q15637	PF00098	IPR001878	Zinc finger; CCHC-type	1	1	1	0	0	0
FBgn0034740	12950	nsr	Q9W224	Q9W224				0	0	0	0	1	0	SF1	Q15637	Q15637	PF00098	IPR001878	Zinc finger; CCHC-type	1	1	1	0	0	0
FBgn0034739	12950	CG3927	Q9W240											SF1	Q15637	Q15637	PF00098	IPR001878	Zinc finger; CCHC-type	1	1	1	0	0	0
FBgn0025571	12950	SF1	Q9VEJ1	Q9VEJ1	PF00013	IPR004088	K Homology domain; type 1	1	1	1	1	1	0	SF1	Q15637	Q15637	PF00098	IPR001878	Zinc finger; CCHC-type	1	1	1	0	0	0
FBgn0022987	18117	qkr54B	Q7KNS5	Q7KNS5				0	0	1	1	1	0		O75525
FBgn0022985	18117	qkr58E-2	Q9W254	Q9W254				0	0	1	1	1	0		O75525
FBgn0022986	18117	qkr58E-1	Q9W255	Q9W255	PF00013	IPR004088	K Homology domain; type 1	1	1	1	1	1	0		O75525
FBgn0022986	21100	qkr58E-1	Q9W255	Q9W255	PF00013	IPR004088	K Homology domain; type 1	1	1	1	1	1	0		Q96PU8
FBgn0264491	21100	how	B3DNL7	B3DNL7				0	0	0	0	1	0		Q96PU8
FBgn0040890	28330	ksh	Q9VWH8	Q9VWH8	PF06842	IPR009653	Protein kish	1	0	1	0	1	1		Q8TBQ9
FBgn0261618	24704	larp	Q9VAW5	Q9VAW5	PF05383	IPR006630	RNA-binding protein Lupus La	1	1	1	1	1	0	LARP1B	Q659C4	Q659C4	PF05383	IPR006630	RNA-binding protein Lupus La	1	1	1	1	1	0
FBgn0261618	29531	larp	Q9VAW5	Q9VAW5	PF05383	IPR006630	RNA-binding protein Lupus La	1	1	1	1	1	0	LARP1	Q6PKG0	Q6PKG0	PF05383	IPR006630	RNA-binding protein Lupus La	1	1	1	1	1	0
FBgn0035424	28987	CG11505	Q9I7T7	Q9I7T7	PF05383	IPR006630	RNA-binding protein Lupus La	1	1	1	1	1	0	LARP4B	Q92615	Q92615				0	0	1	1	1	0
FBgn0035424	24320	CG11505	Q9I7T7	Q9I7T7	PF05383	IPR006630	RNA-binding protein Lupus La	1	1	1	1	1	0	LARP4	Q71RC2	Q71RC2				0	0	1	1	1	0
FBgn0011638	11316	La	P40796											SSB	P05455	P05455	PF00076,PF05383	IPR000504,IPR006630	RNA recognition motif domain,RNA-binding protein Lupus La	1	1	0	0	0	0
FBgn0036734	21608	CG7564	Q9VVI1	Q9VVI1				0	0	1	1	1	0		Q9Y383
FBgn0036734	6723	CG7564	Q9VVI1	Q9VVI1				0	0	1	1	1	0		Q9NQ29
FBgn0036734	24309	CG7564	Q9VVI1	Q9VVI1				0	0	1	1	1	0	LUC7L3	J3KPP4	J3KPP4	PF03194	IPR004882	Luc7-related	1	1	1	0	0	0
FBgn0029887	24309	CG3198	Q9W3X8	Q9W3X8				0	0	1	1	1	0	LUC7L3	J3KPP4	J3KPP4	PF03194	IPR004882	Luc7-related	1	1	1	0	0	0
FBgn0035626	32207	lin-28	Q9VRN5											LIN28B	Q6ZN17	Q6ZN17	PF00313	IPR002059	Cold-shock protein; DNA-binding	1	1	1	1	1	0
FBgn0032679	15714	bsf	Q9VJ86	Q9VJ86	PF12854,PF13812	IPR002885	Pentatricopeptide repeat	1	1	1	1	1	0	LRPPRC	P42704	P42704	PF17177,PF13812,PF01535	IPR033443,IPR002885	Pentacotripeptide-repeat region of PROPR,Pentatricopeptide repeat	1	1	1	1	1	1
FBgn0027794	15714	Lrpprc2	Q9W592	Q9W592	PF01535	IPR002885	Pentatricopeptide repeat	1	1	0	0	1	0	LRPPRC	P42704	P42704	PF17177,PF13812,PF01535	IPR033443,IPR002885	Pentacotripeptide-repeat region of PROPR,Pentatricopeptide repeat	1	1	1	1	1	1
FBgn0041775	24489	tral	M9PF20	M9PF20	PF12701,PF09532	IPR025609,IPR019050	Lsm14 N-terminal,FDF domain	1	0	1	1	1	1	LSM14A	Q8ND56	Q8ND56	PF09532	IPR019050	FDF domain	1	0	1	0	1	1
FBgn0041775	15887	tral	M9PF20	M9PF20	PF12701,PF09532	IPR025609,IPR019050	Lsm14 N-terminal,FDF domain	1	0	1	1	1	1	LSM14B	Q9BX40	Q9BX40	PF09532	IPR019050	FDF domain	1	0	1	0	1	1
FBgn0041775	24489	tral	M9PF20	M9PF20	PF12701,PF09532	IPR025609,IPR019050	Lsm14 N-terminal,FDF domain	1	0	1	1	1	1		I3L4Q1
FBgn0261067	20472	LSm1	Q9W2K2	Q9W2K2	PF01423	IPR001163	LSM domain; eukaryotic/archaea-type	1	1	0	0	0	0	LSM1	O15116	O15116	PF01423	IPR001163	LSM domain; eukaryotic/archaea-type	1	1	0	0	0	0
FBgn0036277	13940	CG10418	Q9VTW6	Q9VTW6	PF01423	IPR001163	LSM domain; eukaryotic/archaea-type	1	1	1	0	0	0	LSM2	Q9Y333	Q9Y333	PF01423	IPR001163	LSM domain; eukaryotic/archaea-type	1	1	1	0	0	0
FBgn0051184	17874	LSm3	Q8IMX8											LSM3	P62310	P62310	PF01423	IPR001163	LSM domain; eukaryotic/archaea-type	1	1	1	0	0	0
FBgn0035675	17162	CG6610	Q9VRT7											LSM5	Q9Y4Y9	Q9Y4Y9	PF01423	IPR001163	LSM domain; eukaryotic/archaea-type	1	1	1	0	0	0
FBgn0034564	17017	CG9344	Q9W2P5	Q9W2P5	PF01423	IPR001163	LSM domain; eukaryotic/archaea-type	1	1	0	0	0	0	LSM6	P62312	P62312	PF01423	IPR001163	LSM domain; eukaryotic/archaea-type	1	1	1	0	0	0
FBgn0261068	20470	LSm7	Q9VJI7	Q9VJI7	PF01423	IPR001163	LSM domain; eukaryotic/archaea-type	1	1	1	0	0	0		Q9UK45
FBgn0035271	20471	CG2021	Q9W087											LSM8	O95777	O95777	PF01423	IPR001163	LSM domain; eukaryotic/archaea-type	1	1	1	0	0	0
FBgn0283478	16672	und	Q9VL89	Q9VL89	PF00557	IPR000994	Peptidase M24	1	0	1	0	1	1		P50579
FBgn0027066	6890	Eb1	Q7JZD3	Q7JZD3	PF00307	IPR001715	Calponin homology domain	1	0	1	1	1	1		Q15691
FBgn0029514	21721	312	Q9W0F9											MALSU1	Q96EH3	Q96EH3				0	0	0	0	1	0
FBgn0001341	7546	l(1)1Bi	Q9W5E4											MYBBP1A	Q9BQG0	Q9BQG0	PF04931	IPR007015	DNA polymerase V	1	0	1	0	1	1
FBgn0265487	6923	mbl	B7YZJ0											MBNL1	Q9NR56	Q9NR56	PF00642	IPR000571	Zinc finger; CCCH-type	1	1	0	0	1	0
FBgn0035247	25755	metl	Q86BS6	Q86BS6				0	0	0	0	1	0		Q96IZ6
FBgn0035247	18272	metl	Q86BS6	Q86BS6				0	0	0	0	1	0		Q6P1Q9
FBgn0035247	25856	metl	Q86BS6	Q86BS6				0	0	0	0	1	0		B3KW44
FBgn0039920	33482	CG11360-RA	Q9V4F3	Q9V4F3				0	0	1	1	1	0	MEX3A	A1L020	A1L020	PF00013	IPR004088	K Homology domain; type 1	1	1	0	0	1	0
FBgn0039920	25297	CG11360-RA	Q9V4F3	Q9V4F3				0	0	1	1	1	0		Q6ZN04
FBgn0039920	28040	CG11360-RA	Q9V4F3	Q9V4F3				0	0	1	1	1	0	MEX3C	Q5U5Q3	Q5U5Q3	PF00013	IPR004088	K Homology domain; type 1	1	1	1	0	0	0
FBgn0039920	16734	CG11360-RA	Q9V4F3	Q9V4F3				0	0	1	1	1	0	MEX3D	Q86XN8	Q86XN8	PF00013	IPR004088	K Homology domain; type 1	1	1	1	1	1	0
FBgn0002736	25504	mago	P49028											MAGOHB	Q96A72	Q96A72	PF02792	IPR004023	Mago nashi protein	1	0	1	0	1	1
FBgn0002736	6815	mago	P49028											MAGOH	P61326	P61326	PF02792	IPR004023	Mago nashi protein	1	0	1	0	1	1
FBgn0010909	17565	msn	Q9W002	Q9W002				0	0	1	1	1	0		Q8N4C8
FBgn0010909	6866	msn	Q9W002	Q9W002				0	0	1	1	1	0		E7ESS2
FBgn0010909	30765	msn	Q9W002	Q9W002				0	0	1	1	1	0		C9J338
FBgn0016977	17575	spen	Q8SX83	Q8SX83	PF00076	IPR000504	RNA recognition motif domain	1	1	1	1	1	0	SPEN	Q96T58	Q96T58	PF00076,PF07744	IPR000504,IPR012921	RNA recognition motif domain,Spen paralogue and orthologue SPOC; C-terminal	1	1	1	1	1	1
FBgn0017581	7111	Lk6	Q9VGI4	Q9VGI4				0	0	1	1	1	0		Q9HBH9
FBgn0029152	7113	Mkrn1	Q9VP20	Q9VP20	PF00642	IPR000571	Zinc finger; CCCH-type	1	1	1	0	0	0	MKRN2	Q9H000	Q9H000	PF00642	IPR000571	Zinc finger; CCCH-type	1	1	1	0	0	0
FBgn0030578	7113	CG5347	Q9VY20											MKRN2	Q9H000	Q9H000	PF00642	IPR000571	Zinc finger; CCCH-type	1	1	1	0	0	0
FBgn0011661	7373	Moe	M9NG50	M9NG50	PF09380	IPR018980	FERM; C-terminal PH-like domain	1	0	1	0	1	1		P26038
FBgn0011661	9944	Moe	M9NG50	M9NG50	PF09380	IPR018980	FERM; C-terminal PH-like domain	1	0	1	0	1	1		P35241
FBgn0011661	12691	Moe	M9NG50	M9NG50	PF09380	IPR018980	FERM; C-terminal PH-like domain	1	0	1	0	1	1		E7EQR4
FBgn0033889	7200	CG6701	A1Z9K0	A1Z9K0				0	0	1	1	1	0	MOV10	Q9HCE1	Q9HCE1				0	0	1	1	1	0
FBgn0034187	7200	CG6967	A1ZAP7											MOV10	Q9HCE1	Q9HCE1				0	0	1	1	1	0
FBgn0041164	7200	armi	M9NDG7	M9NDG7				0	0	1	1	1	0	MOV10	Q9HCE1	Q9HCE1				0	0	1	1	1	0
FBgn0036889	18485	CG14100	Q9VW14	Q9VW14				0	0	1	1	1	0		Q9HC36
FBgn0034351	26022	trmt10c	Q7JUX9	Q7JUX9				0	0	1	1	1	0	TRMT10C	Q7L0Y3	Q7L0Y3				0	0	0	0	1	0
FBgn0029858	19958	CG15896-RA	Q9W413	Q9W413	PF16953	IPR031595	Protein-only RNase P; C-terminal	1	0	0	0	1	1		O15091
FBgn0028530	21463	mTTF	Q9V3F3	Q9V3F3				0	0	0	0	1	0		Q99551
FBgn0028530	24258	mTTF	Q9V3F3	Q9V3F3				0	0	0	0	1	0		Q96E29
FBgn0039020	32159	CG17141	Q9VCU5	Q9VCU5	PF01926	IPR006073	GTP binding domain	1	0	0	0	1	1		Q9BT17
FBgn0263594	25778	lost	Q9VN21	Q9VN21	PF01812	IPR002698	5-formyltetrahydrofolate cyclo-ligase	1	0	1	1	1	1	MTHFSD	Q2M296	Q2M296	PF01812	IPR002698	5-formyltetrahydrofolate cyclo-ligase	1	0	0	0	1	1
FBgn0086904	7629	Nacalpha	Q94518	Q94518	PF01849	IPR002715	Nascent polypeptide-associated complex NAC domain	1	0	0	0	1	1		E9PAV3
FBgn0022943	31795	Cbp20	Q9V3L6	Q9V3L6	PF00076	IPR000504	RNA recognition motif domain	1	1	1	1	1	0		A6PVI3
FBgn0022943	7659	Cbp20	Q9V3L6	Q9V3L6	PF00076	IPR000504	RNA recognition motif domain	1	1	1	1	1	0	NCBP2	P52298	P52298				0	0	1	1	1	0
FBgn0024542	15909	Neos	Q9U9Q2	Q9U9Q2	PF00076	IPR000504	RNA recognition motif domain	1	1	0	0	0	0	NCOA5	Q9HCD5	Q9HCD5				0	0	1	1	1	0
FBgn0029714	16912	CG3527	Q9W4J5	Q9W4J5	PF03587	IPR005304	Ribosomal biogenesis; methyltransferase; EMG1/NEP1	1	1	1	0	0	0		Q92979
FBgn0001978	7803	stc	P40798	P40798				0	0	1	1	1	0		Q12986
FBgn0039488	29873	CG6066	Q9VB74											NKAP	Q8N5F7	Q8N5F7				0	0	1	1	1	0
FBgn0034307	28473	CG10914	Q8SZ15	Q8SZ15	PF01926	IPR006073	GTP binding domain	1	0	1	0	1	1		Q8NC60
FBgn0037489	24034	CG1234	Q9VI82	Q9VI82	PF07540	IPR011501	Nucleolar complex-associated protein 3; N-terminal	1	0	0	0	1	1		Q8WTT2
FBgn0028473	21535	Non1	Q9V411	Q9V411				0	0	0	0	1	0		Q9BZE4
FBgn0037137	15608	Nopp140	M9PFZ1	M9PFZ1				0	0	1	1	1	0		Q14978
FBgn0004227	7871	nonA	Q04047	Q04047	PF00076	IPR000504	RNA recognition motif domain	1	1	1	1	1	0	NONO	Q15233	Q15233	PF00076,PF08075	IPR000504,IPR012975	RNA recognition motif domain,NOPS	1	1	1	1	1	1
FBgn0015520	7871	nonA-l	Q24113	Q24113				0	0	1	1	1	0	NONO	Q15233	Q15233	PF00076,PF08075	IPR000504,IPR012975	RNA recognition motif domain,NOPS	1	1	1	1	1	1
FBgn0004227	20320	nonA	Q04047	Q04047	PF00076	IPR000504	RNA recognition motif domain	1	1	1	1	1	0	PSPC1	Q8WXF1	Q8WXF1	PF00076	IPR000504	RNA recognition motif domain	1	1	1	1	1	0
FBgn0015520	20320	nonA-l	Q24113	Q24113				0	0	1	1	1	0	PSPC1	Q8WXF1	Q8WXF1	PF00076	IPR000504	RNA recognition motif domain	1	1	1	1	1	0
FBgn0004227	10774	nonA	Q04047	Q04047	PF00076	IPR000504	RNA recognition motif domain	1	1	1	1	1	0	SFPQ	P23246	P23246	PF00076,PF00076,PF08075	IPR000504,IPR000504,IPR012975	RNA recognition motif domain,RNA recognition motif domain,NOPS	1	1	1	1	1	0
FBgn0015520	10774	nonA-l	Q24113	Q24113				0	0	1	1	1	0	SFPQ	P23246	P23246	PF00076,PF00076,PF08075	IPR000504,IPR000504,IPR012975	RNA recognition motif domain,RNA recognition motif domain,NOPS	1	1	1	1	1	0
FBgn0026196	29926	nop5	Q9VM69	Q9VM69				0	0	0	0	1	0	NOP58	Q9Y2X3	Q9Y2X3	PF01798	IPR002687	Nop domain	1	0	0	0	1	1
FBgn0033169	19826	CG11123	Q7JX95											NOP9	Q86U38	Q86U38				0	0	1	1	1	0
FBgn0261552	7886	ps	Q0KI96	Q0KI96	PF00013	IPR004088	K Homology domain; type 1	1	1	1	1	1	0	NOVA1	P51513	P51513	PF00013	IPR004088	K Homology domain; type 1	1	1	0	0	0	0
FBgn0261552	7887	ps	Q0KI96	Q0KI96	PF00013	IPR004088	K Homology domain; type 1	1	1	1	1	1	0	NOVA2	Q9UNW9	Q9UNW9	PF00013	IPR004088	K Homology domain; type 1	1	1	0	0	0	0
FBgn0016685	7910	Nlp	Q27415											NPM1	P06748	P06748	PF16276	IPR032569	Nucleophosmin; C-terminal	1	0	1	0	1	1
FBgn0039735	7910	Nph	Q9VAC4											NPM1	P06748	P06748	PF16276	IPR032569	Nucleophosmin; C-terminal	1	0	1	0	1	1
FBgn0025366	30728	Ip259	O76994	O76994	PF01201	IPR022309	Ribosomal protein S8e/ribosomal biogenesis NSA2	1	1	0	0	0	0		O95478
FBgn0026079	25994	Nsun2	Q9W4M9											NSUN2	Q08J23	Q08J23				0	0	0	0	1	0
FBgn0259704	16385	Nsun5	Q9VDZ4											NSUN5	Q96P11	Q96P11				0	0	0	0	1	0
FBgn0002780	7667	mod	P13469	P13469	PF00076	IPR000504	RNA recognition motif domain	1	1	1	0	0	0	NCL	P19338	P19338	PF00076	IPR000504	RNA recognition motif domain	1	1	1	0	0	0
FBgn0003321	8071	sbr	Q9U1H9	Q9U1H9	PF09162	IPR015245	Nuclear RNA export factor Tap; RNA-binding domain	1	1	1	1	1	0	NXF1	Q9UBU9	Q9UBU9	PF09162	IPR015245	Nuclear RNA export factor Tap; RNA-binding domain	1	1	1	0	0	0
FBgn0036640	8071	nxf2	Q9VV73											NXF1	Q9UBU9	Q9UBU9	PF09162	IPR015245	Nuclear RNA export factor Tap; RNA-binding domain	1	1	1	0	0	0
FBgn0038769	20165	CG10889	Q8T0D9											NYNRIN	Q9P2P1	Q9P2P1				0	0	0	0	1	0
FBgn0259742	20165	CG42360	Q9W135											NYNRIN	Q9P2P1	Q9P2P1				0	0	0	0	1	0
FBgn0022774	8091	Oat	Q9VW26											OAT	P04181	P04181	PF00202	IPR005814	Aminotransferase class-III	1	0	0	0	1	1
FBgn0035630	8550	CG10576	Q9VRP2											PA2G4	Q9UQ80	Q9UQ80				0	0	0	0	1	0
FBgn0265297	31955	pAbp	P21187	P21187	PF00076,PF00658	IPR000504,IPR002004	RNA recognition motif domain,Polyadenylate-binding protein/Hyperplastic disc protein	1	1	1	1	1	0	PABPC4L	P0CB38	P0CB38	PF00076	IPR000504	RNA recognition motif domain	1	1	0	0	0	0
FBgn0035016	31955	CG4612	Q9W158	Q9W158	PF00076	IPR000504	RNA recognition motif domain	1	1	1	0	0	0	PABPC4L	P0CB38	P0CB38	PF00076	IPR000504	RNA recognition motif domain	1	1	0	0	0	0
FBgn0265297	8554	pAbp	P21187	P21187	PF00076,PF00658	IPR000504,IPR002004	RNA recognition motif domain,Polyadenylate-binding protein/Hyperplastic disc protein	1	1	1	1	1	0	PABPC1	P11940	P11940	PF00076,PF00658	IPR000504,IPR002004	RNA recognition motif domain,Polyadenylate-binding protein/Hyperplastic disc protein	1	1	1	1	1	0
FBgn0035016	8554	CG4612	Q9W158	Q9W158	PF00076	IPR000504	RNA recognition motif domain	1	1	1	0	0	0	PABPC1	P11940	P11940	PF00076,PF00658	IPR000504,IPR002004	RNA recognition motif domain,Polyadenylate-binding protein/Hyperplastic disc protein	1	1	1	1	1	0
FBgn0265297	8556	pAbp	P21187	P21187	PF00076,PF00658	IPR000504,IPR002004	RNA recognition motif domain,Polyadenylate-binding protein/Hyperplastic disc protein	1	1	1	1	1	0	PABPC3	Q9H361	Q9H361	PF00076,PF00658	IPR000504,IPR002004	RNA recognition motif domain,Polyadenylate-binding protein/Hyperplastic disc protein	1	1	1	1	1	0
FBgn0035016	8556	CG4612	Q9W158	Q9W158	PF00076	IPR000504	RNA recognition motif domain	1	1	1	0	0	0	PABPC3	Q9H361	Q9H361	PF00076,PF00658	IPR000504,IPR002004	RNA recognition motif domain,Polyadenylate-binding protein/Hyperplastic disc protein	1	1	1	1	1	0
FBgn0265297	8557	pAbp	P21187	P21187	PF00076,PF00658	IPR000504,IPR002004	RNA recognition motif domain,Polyadenylate-binding protein/Hyperplastic disc protein	1	1	1	1	1	0	PABPC4	Q13310	Q13310	PF00076,PF00658	IPR000504,IPR002004	RNA recognition motif domain,Polyadenylate-binding protein/Hyperplastic disc protein	1	1	1	1	1	0
FBgn0035016	8557	CG4612	Q9W158	Q9W158	PF00076	IPR000504	RNA recognition motif domain	1	1	1	0	0	0	PABPC4	Q13310	Q13310	PF00076,PF00658	IPR000504,IPR002004	RNA recognition motif domain,Polyadenylate-binding protein/Hyperplastic disc protein	1	1	1	1	1	0
FBgn0265297	15797	pAbp	P21187	P21187	PF00076,PF00658	IPR000504,IPR002004	RNA recognition motif domain,Polyadenylate-binding protein/Hyperplastic disc protein	1	1	1	1	1	0	PABPC1L	Q4VXU2	Q4VXU2	PF00076	IPR000504	RNA recognition motif domain	1	1	0	0	0	0
FBgn0035016	15797	CG4612	Q9W158	Q9W158	PF00076	IPR000504	RNA recognition motif domain	1	1	1	0	0	0	PABPC1L	Q4VXU2	Q4VXU2	PF00076	IPR000504	RNA recognition motif domain	1	1	0	0	0	0
FBgn0034181	16945	CG8963	Q7K581	Q7K581	PF02854	IPR003890	MIF4G-like; type 3	1	1	1	1	1	0		Q9H074
FBgn0024360	25532	fs(1)N	O46102	O46102	PF03828	IPR002058	PAP/25A-associated	1	0	1	0	1	1	MTPAP	Q9NVV4	Q9NVV4				0	0	1	1	1	0
FBgn0035889	25532	mkg-p	Q95U58											MTPAP	Q9NVV4	Q9NVV4				0	0	1	1	1	0
FBgn0037470	25532	CG1091	Q9VI58	Q9VI58	PF03828	IPR002058	PAP/25A-associated	1	0	0	0	1	1	MTPAP	Q9NVV4	Q9NVV4				0	0	1	1	1	0
FBgn0035889	28981	mkg-p	Q95U58											ZCCHC11	Q5TAX3	Q5TAX3				0	0	0	0	1	0
FBgn0030049	16705	Trf4-1	Q7KVS9	Q7KVS9				0	0	1	1	1	0		Q5XG87
FBgn0030049	30758	Trf4-1	Q7KVS9	Q7KVS9				0	0	1	1	1	0		H3BQM0
FBgn0266053	26721	Patr-1	Q9VEN9	Q9VEN9				0	0	1	1	1	0	PATL1	Q86TB9	Q86TB9	PF09770	IPR019167	Topoisomerase II-associated protein PAT1	1	0	1	0	1	1
FBgn0262737	8647	mub	A4IJ59	A4IJ59	PF00013	IPR004088	K Homology domain; type 1	1	1	1	1	1	0	PCBP1	Q15365	Q15365	PF00013	IPR004088	K Homology domain; type 1	1	1	1	0	0	0
FBgn0262737	8651	mub	A4IJ59	A4IJ59	PF00013	IPR004088	K Homology domain; type 1	1	1	1	1	1	0	PCBP3	P57721	P57721	PF00013	IPR004088	K Homology domain; type 1	1	1	1	0	0	0
FBgn0262737	8652	mub	A4IJ59	A4IJ59	PF00013	IPR004088	K Homology domain; type 1	1	1	1	1	1	0	PCBP4	P57723	P57723	PF00013	IPR004088	K Homology domain; type 1	1	1	0	0	0	0
FBgn0262737	8648	mub	A4IJ59	A4IJ59	PF00013	IPR004088	K Homology domain; type 1	1	1	1	1	1	0	PCBP2	F8VZX2	F8VZX2	PF00013	IPR004088	K Homology domain; type 1	1	1	1	1	1	0
FBgn0030959	23782	CG6961	Q9VWQ3	Q9VWQ3	PF00076	IPR000504	RNA recognition motif domain	1	1	1	1	1	0	POLDIP3	Q9BY77	Q9BY77				0	0	1	1	1	0
FBgn0030956	23782	CG18259-RA	Q9VWQ6	Q9VWQ6	PF00076	IPR000504	RNA recognition motif domain	1	1	1	1	1	0	POLDIP3	Q9BY77	Q9BY77				0	0	1	1	1	0
FBgn0032453	8630	CG6180	Q9VK60	Q9VK60	PF01161	IPR008914	Phosphatidylethanolamine-binding protein	1	0	0	0	1	1		P30086
FBgn0011207	8829	pelo	P48612											PELO	Q9BRX2	Q9BRX2	PF03464	IPR005141	eRF1 domain 2	1	0	1	0	1	1
FBgn0039936	11960	CG11148	Q7KQM6	Q7KQM6	PF02213	IPR003169	GYF domain	1	0	1	1	1	1	GIGYF2	Q6Y7W6	Q6Y7W6				0	0	1	1	1	0
FBgn0032138	8848	CG4364	Q9VL96	Q9VL96				0	0	0	0	1	0		O00541
FBgn0026015	8983	Top3beta	O96651	O96651	PF01131,PF01751	IPR013497,IPR006171	DNA topoisomerase; type IA; central,Toprim domain	1	0	1	0	1	1		P42356
FBgn0026015	11993	Top3beta	O96651	O96651	PF01131,PF01751	IPR013497,IPR006171	DNA topoisomerase; type IA; central,Toprim domain	1	0	1	0	1	1		O95985
FBgn0037737	9162	Pnn	A8JQW3	A8JQW3	PF04696	IPR006786	Pinin/SDK/MemA protein	1	0	1	1	1	1	PNN	Q9H307	Q9H307	PF04697	IPR006787	Pinin/SDK	1	0	1	0	1	1
FBgn0053526	9284	PNUTS	Q7KU01											PPP1R10	Q96QC0	Q96QC0	PF00642	IPR000571	Zinc finger; CCCH-type	1	1	1	0	0	0
FBgn0053526	21149	PNUTS	Q7KU01											PRR3	P79522	P79522				0	0	1	1	1	0
FBgn0004432	9253	Cyp1	P25007	P25007	PF00160	IPR002130	Cyclophilin-type peptidyl-prolyl cis-trans isomerase domain	1	0	0	0	1	1	PPIA	P62937	P62937	PF00160	IPR002130	Cyclophilin-type peptidyl-prolyl cis-trans isomerase domain	1	0	0	0	1	1
FBgn0039581	14650	Moca-cyp	Q9VAW1	Q9VAW1				0	0	1	1	1	0	PPIG	Q13427	Q13427				0	0	1	1	1	0
FBgn0027617	15702	CG5808	Q9XYZ6											PPIL4	Q8WUA2	Q8WUA2	PF00076	IPR000504	RNA recognition motif domain	1	1	0	0	0	0
FBgn0037248	30025	srl	Q8IPM1	Q8IPM1	PF00076	IPR000504	RNA recognition motif domain	1	1	0	0	0	0	PPRC1	Q5VV67	Q5VV67	PF00076	IPR000504	RNA recognition motif domain	1	1	0	0	0	0
FBgn0261710	13918	nocte	Q9W2U7	Q9W2U7				0	0	1	1	1	0	PRRC2A	P48634	P48634				0	0	1	1	1	0
FBgn0040309	9352	Jafrac1	Q9V3P0	Q9V3P0	PF00578,PF10417	IPR000866,IPR019479	Alkyl hydroperoxide reductase subunit C/ Thiol specific antioxidant,Peroxiredoxin; C-terminal	1	0	0	0	1	1		Q06830
FBgn0040309	9353	Jafrac1	Q9V3P0	Q9V3P0	PF00578,PF10417	IPR000866,IPR019479	Alkyl hydroperoxide reductase subunit C/ Thiol specific antioxidant,Peroxiredoxin; C-terminal	1	0	0	0	1	1		P32119
FBgn0040309	9354	Jafrac1	Q9V3P0	Q9V3P0	PF00578,PF10417	IPR000866,IPR019479	Alkyl hydroperoxide reductase subunit C/ Thiol specific antioxidant,Peroxiredoxin; C-terminal	1	0	0	0	1	1		P30048
FBgn0027587	17346	CG7028	X2JAG8	X2JAG8				0	0	1	1	1	0		Q13523
FBgn0033688	17340	Prp8	A1Z8U0	A1Z8U0	PF08083,PF10598,PF10596	IPR012592,IPR019582,IPR019580	PROCN domain,RNA recognition motif; spliceosomal PrP8,Pre-mRNA-processing-splicing factor 8; U6-snRNA-binding	1	1	1	0	1	1	PRPF8	Q6P2Q9	Q6P2Q9	PF08083,PF12134,PF10598,PF10596,PF08084,PF08082,PF10597	IPR012592,IPR021983,IPR019582,IPR019580,IPR012984,IPR012591,IPR019581	PROCN domain,PRP8 domain IV core,RNA recognition motif; spliceosomal PrP8,Pre-mRNA-processing-splicing factor 8; U6-snRNA-binding,PROCT domain,PRO8NT domain,Pre-mRNA-processing-splicing factor 8; U5-snRNA-binding	1	1	1	0	1	1
FBgn0011224	9583	heph	Q8WR53											PTBP1	P26599	P26599	PF00076	IPR000504	RNA recognition motif domain	1	1	1	1	1	0
FBgn0011224	17662	heph	Q8WR53											PTBP2	Q9UKA9	Q9UKA9	PF00076	IPR000504	RNA recognition motif domain	1	1	1	1	1	0
FBgn0011224	10253	heph	Q8WR53											PTBP3	O95758	O95758	PF00076	IPR000504	RNA recognition motif domain	1	1	1	1	1	0
FBgn0035591	22198	CG4611	Q9VRJ7	Q9VRJ7	PF17177	IPR033443	Pentacotripeptide-repeat region of PROPR	1	0	0	0	1	1	PTCD1	O75127	O75127	PF13812,PF17177	IPR002885,IPR033443	Pentatricopeptide repeat,Pentacotripeptide-repeat region of PROPR	1	1	0	0	1	1
FBgn0035591	38844	CG4611	Q9VRJ7	Q9VRJ7	PF17177	IPR033443	Pentacotripeptide-repeat region of PROPR	1	0	0	0	1	1	ATP5J2-PTCD1	G3V325	G3V325	PF13812,PF17177	IPR002885,IPR033443	Pentatricopeptide repeat,Pentacotripeptide-repeat region of PROPR	1	1	0	0	1	1
FBgn0033816	24717	CG4679	A1Z9A8	A1Z9A8				0	0	1	1	1	0	PTCD3	Q96EY7	Q96EY7	PF13812,PF13041	IPR002885	Pentatricopeptide repeat	1	1	0	0	1	0
FBgn0028577	17042	pUf68	Q8T6B9	Q8T6B9	PF00076	IPR000504	RNA recognition motif domain	1	1	1	0	0	0	PUF60	Q9UHX1	Q9UHX1	PF00076	IPR000504	RNA recognition motif domain	1	1	0	0	0	0
FBgn0003165	14958	pum	P25822	P25822	PF00806	IPR001313	Pumilio RNA-binding repeat	1	1	1	1	1	0	PUM2	Q8TB72	Q8TB72	PF00806	IPR001313	Pumilio RNA-binding repeat	1	1	1	1	1	0
FBgn0003165	14957	pum	P25822	P25822	PF00806	IPR001313	Pumilio RNA-binding repeat	1	1	1	1	1	0	PUM1	Q5T1Z8	Q5T1Z8	PF00806	IPR001313	Pumilio RNA-binding repeat	1	1	1	1	1	0
FBgn0015527	29676	pen	O61345	O61345				0	0	0	0	1	0		Q15397
FBgn0022361	9701	Pur-alpha	Q95RR6	Q95RR6	PF04845	IPR006628	Purine-rich element binding protein family	1	1	1	0	0	0	PURA	Q00577	Q00577	PF04845	IPR006628	Purine-rich element binding protein family	1	1	1	0	0	0
FBgn0022361	9702	Pur-alpha	Q95RR6	Q95RR6	PF04845	IPR006628	Purine-rich element binding protein family	1	1	1	0	0	0	PURB	Q96QR8	Q96QR8	PF04845	IPR006628	Purine-rich element binding protein family	1	1	1	0	0	0
FBgn0022361	17930	Pur-alpha	Q95RR6	Q95RR6	PF04845	IPR006628	Purine-rich element binding protein family	1	1	1	0	0	0	PURG	Q9UJV8	Q9UJV8	PF04845	IPR006628	Purine-rich element binding protein family	1	1	1	0	0	0
FBgn0004875	9757	enc	A8JNJ9	A8JNJ9	PF01424,PF12752	IPR001374,IPR024771	R3H domain,SUZ domain	1	1	1	1	1	1	R3HDM1	Q15032	Q15032	PF01424	IPR001374	R3H domain	1	1	1	0	0	0
FBgn0004875	29167	enc	A8JNJ9	A8JNJ9	PF01424,PF12752	IPR001374,IPR024771	R3H domain,SUZ domain	1	1	1	1	1	1	R3HDM2	B5MCU0	B5MCU0	PF01424	IPR001374	R3H domain	1	1	0	0	0	0
FBgn0020618	4399	Rack1	M9PCC1											GNB2L1	P63244	P63244	PF00400	IPR001680	WD40 repeat	1	0	0	0	1	1
FBgn0035323	31022	CG13807	Q9W033	Q9W033	PF15320	IPR028271	RNMT-activating mini protein	1	1	1	0	0	0	FAM103A1	Q9BTL3	Q9BTL3	PF15320	IPR028271	RNMT-activating mini protein	1	1	1	0	0	0
FBgn0035235	32310	CG7879-RB	Q9W0D6	Q9W0D6	PF00076	IPR000504	RNA recognition motif domain	1	1	1	1	1	0	RBM12B	Q8IXT5	Q8IXT5				0	0	1	1	1	0
FBgn0035235	9898	CG7879-RB	Q9W0D6	Q9W0D6	PF00076	IPR000504	RNA recognition motif domain	1	1	1	1	1	0		Q9NTZ6
FBgn0027548	24303	nito	Q7KMJ6	Q7KMJ6	PF00076,PF07744	IPR000504,IPR012921	RNA recognition motif domain,Spen paralogue and orthologue SPOC; C-terminal	1	1	1	1	1	1	RBM15B	Q8NDT2	Q8NDT2	PF00076	IPR000504	RNA recognition motif domain	1	1	1	1	1	0
FBgn0027548	14959	nito	Q7KMJ6	Q7KMJ6	PF00076,PF07744	IPR000504,IPR012921	RNA recognition motif domain,Spen paralogue and orthologue SPOC; C-terminal	1	1	1	1	1	1	RBM15	Q96T37	Q96T37	PF00076	IPR000504	RNA recognition motif domain	1	1	1	1	1	0
FBgn0031319	9896	CG4896	A0A023GRW3											RBM10	P98175	P98175	PF00076	IPR000504	RNA recognition motif domain	1	1	1	1	1	0
FBgn0031318	9896	CG4887-RA	Q9VPY4	Q9VPY4				0	0	1	1	1	0	RBM10	P98175	P98175	PF00076	IPR000504	RNA recognition motif domain	1	1	1	1	1	0
FBgn0031319	9902	CG4896	A0A023GRW3											RBM5	P52756	P52756	PF00076	IPR000504	RNA recognition motif domain	1	1	1	0	0	0
FBgn0031318	9902	CG4887-RA	Q9VPY4	Q9VPY4				0	0	1	1	1	0	RBM5	P52756	P52756	PF00076	IPR000504	RNA recognition motif domain	1	1	1	0	0	0
FBgn0031319	9903	CG4896	A0A023GRW3											RBM6	P78332	P78332				0	0	1	1	1	0
FBgn0031318	9903	CG4887-RA	Q9VPY4	Q9VPY4				0	0	1	1	1	0	RBM6	P78332	P78332				0	0	1	1	1	0
FBgn0031224	9897	CG11454	Q9VPK4	Q9VPK4	PF00076	IPR000504	RNA recognition motif domain	1	1	1	0	0	0		P57052
FBgn0031224	9904	CG11454	Q9VPK4	Q9VPK4	PF00076	IPR000504	RNA recognition motif domain	1	1	1	0	0	0	RBM7	J3KPD3	J3KPD3	PF00076	IPR000504	RNA recognition motif domain	1	1	1	0	0	0
FBgn0011640	14219	lark	Q94901	Q94901	PF00098,PF00076	IPR001878,IPR000504	Zinc finger; CCHC-type,RNA recognition motif domain	1	1	1	0	0	0	RBM14	Q96PK6	Q96PK6	PF00076	IPR000504	RNA recognition motif domain	1	1	1	1	1	0
FBgn0039730	14219	CG7903	Q9VAC9	Q9VAC9	PF00076	IPR000504	RNA recognition motif domain	1	1	1	1	1	0	RBM14	Q96PK6	Q96PK6	PF00076	IPR000504	RNA recognition motif domain	1	1	1	1	1	0
FBgn0011640	28842	lark	Q94901	Q94901	PF00098,PF00076	IPR001878,IPR000504	Zinc finger; CCHC-type,RNA recognition motif domain	1	1	1	0	0	0	RBM4B	Q9BQ04	Q9BQ04	PF00076,PF00076,PF00098	IPR000504,IPR000504,IPR001878	RNA recognition motif domain,RNA recognition motif domain,Zinc finger; CCHC-type	1	1	1	1	1	0
FBgn0011640	9901	lark	Q94901	Q94901	PF00098,PF00076	IPR001878,IPR000504	Zinc finger; CCHC-type,RNA recognition motif domain	1	1	1	0	0	0	RBM4	Q9BWF3	Q9BWF3	PF00076,PF00098,PF00076,PF00098	IPR000504,IPR001878,IPR000504,IPR001878	RNA recognition motif domain,Zinc finger; CCHC-type,RNA recognition motif domain,Zinc finger; CCHC-type	1	1	1	1	1	0
FBgn0039730	9901	CG7903	Q9VAC9	Q9VAC9	PF00076	IPR000504	RNA recognition motif domain	1	1	1	1	1	0	RBM4	Q9BWF3	Q9BWF3	PF00076,PF00098,PF00076,PF00098	IPR000504,IPR001878,IPR000504,IPR001878	RNA recognition motif domain,Zinc finger; CCHC-type,RNA recognition motif domain,Zinc finger; CCHC-type	1	1	1	1	1	0
FBgn0036018	29098	CG3335	Q9VT19											RBM19	Q9Y4C8	Q9Y4C8	PF00076	IPR000504	RNA recognition motif domain	1	1	1	0	0	0
FBgn0035063	29098	Eap	Q9W108											RBM19	Q9Y4C8	Q9Y4C8	PF00076	IPR000504	RNA recognition motif domain	1	1	1	0	0	0
FBgn0037220	25503	CG14641	Q95RB1	Q95RB1	PF00076	IPR000504	RNA recognition motif domain	1	1	1	0	0	0	RBM22	Q9NW64	Q9NW64	PF00076	IPR000504	RNA recognition motif domain	1	1	1	1	1	0
FBgn0031883	20155	Caper	Q9VM49	Q9VM49	PF00076,PF15519	IPR000504,IPR029123	RNA recognition motif domain,Splicing factor RBM39; linker	1	1	1	0	1	1	RBM23	Q86U06	Q86U06	PF00076	IPR000504	RNA recognition motif domain	1	1	1	0	0	0
FBgn0031883	15923	Caper	Q9VM49	Q9VM49	PF00076,PF15519	IPR000504,IPR029123	RNA recognition motif domain,Splicing factor RBM39; linker	1	1	1	0	1	1	RBM39	Q14498	Q14498	PF00076,PF00076,PF15519	IPR000504,IPR000504,IPR029123	RNA recognition motif domain,RNA recognition motif domain,Splicing factor RBM39; linker	1	1	1	0	0	0
FBgn0028474	23244	BcDNA.LD23634	Q9V3Y5	Q9V3Y5	PF00076	IPR000504	RNA recognition motif domain	1	1	0	0	0	0	RBM25	P49756	P49756				0	0	1	1	1	0
FBgn0002044	20327	swm	M9PDF2	M9PDF2				0	0	1	1	1	0	RBM26	Q5T8P6	Q5T8P6				0	0	0	0	1	0
FBgn0002044	29243	swm	M9PDF2	M9PDF2				0	0	1	1	1	0	RBM27	Q9P2N5	Q9P2N5	PF00642	IPR000571	Zinc finger; CCCH-type	1	1	1	1	1	0
FBgn0030243	27223	CG2186	Q9VZ60	Q9VZ60				0	0	1	1	1	0		Q96EV2
FBgn0003742	9900	tra2	P19018	P19018	PF00076	IPR000504	RNA recognition motif domain	1	1	1	1	1	0	RBM3	P98179	P98179	PF00076	IPR000504	RNA recognition motif domain	1	1	1	1	1	0
FBgn0011305	9900	Rsf1	Q8SYR3	Q8SYR3	PF00076	IPR000504	RNA recognition motif domain	1	1	1	1	1	0	RBM3	P98179	P98179	PF00076	IPR000504	RNA recognition motif domain	1	1	1	1	1	0
FBgn0003742	9910	tra2	P19018	P19018	PF00076	IPR000504	RNA recognition motif domain	1	1	1	1	1	0	RBMX	P38159	P38159	PF08081,PF00076	IPR012604,IPR000504	RBM1CTR,RNA recognition motif domain	1	1	1	1	1	1
FBgn0003742	25073	tra2	P19018	P19018	PF00076	IPR000504	RNA recognition motif domain	1	1	1	1	1	0	RBMXL1	Q96E39	Q96E39	PF08081,PF00076	IPR012604,IPR000504	RBM1CTR,RNA recognition motif domain	1	1	1	1	1	1
FBgn0003742	17886	tra2	P19018	P19018	PF00076	IPR000504	RNA recognition motif domain	1	1	1	1	1	0	RBMXL2	O75526	O75526	PF00076	IPR000504	RNA recognition motif domain	1	1	1	1	1	0
FBgn0003742	26859	tra2	P19018	P19018	PF00076	IPR000504	RNA recognition motif domain	1	1	1	1	1	0	RBMXL3	Q8N7X1	Q8N7X1				0	0	1	1	1	0
FBgn0003742	16645	tra2	P19018	P19018	PF00076	IPR000504	RNA recognition motif domain	1	1	1	1	1	0	TRA2A	Q13595	Q13595	PF00076	IPR000504	RNA recognition motif domain	1	1	1	1	1	0
FBgn0003742	10781	tra2	P19018	P19018	PF00076	IPR000504	RNA recognition motif domain	1	1	1	1	1	0	TRA2B	P62995	P62995	PF00076	IPR000504	RNA recognition motif domain	1	1	1	1	1	0
FBgn0011305	10785	Rsf1	Q8SYR3	Q8SYR3	PF00076	IPR000504	RNA recognition motif domain	1	1	1	1	1	0	SRSF3	P84103	P84103	PF00076	IPR000504	RNA recognition motif domain	1	1	1	0	0	0
FBgn0030479	10785	Rbp1-like	M9MS48	M9MS48	PF00076	IPR000504	RNA recognition motif domain	1	1	1	0	0	0	SRSF3	P84103	P84103	PF00076	IPR000504	RNA recognition motif domain	1	1	1	0	0	0
FBgn0260944	10785	Rbp1	Q02427	Q02427	PF00076	IPR000504	RNA recognition motif domain	1	1	1	0	0	0	SRSF3	P84103	P84103	PF00076	IPR000504	RNA recognition motif domain	1	1	1	0	0	0
FBgn0028554	10785	x16	Q9V3V0	Q9V3V0	PF00076	IPR000504	RNA recognition motif domain	1	1	1	1	1	0	SRSF3	P84103	P84103	PF00076	IPR000504	RNA recognition motif domain	1	1	1	0	0	0
FBgn0011305	10789	Rsf1	Q8SYR3	Q8SYR3	PF00076	IPR000504	RNA recognition motif domain	1	1	1	1	1	0	SRSF7	Q16629	Q16629	PF00076	IPR000504	RNA recognition motif domain	1	1	1	1	1	0
FBgn0030479	10789	Rbp1-like	M9MS48	M9MS48	PF00076	IPR000504	RNA recognition motif domain	1	1	1	0	0	0	SRSF7	Q16629	Q16629	PF00076	IPR000504	RNA recognition motif domain	1	1	1	1	1	0
FBgn0260944	10789	Rbp1	Q02427	Q02427	PF00076	IPR000504	RNA recognition motif domain	1	1	1	0	0	0	SRSF7	Q16629	Q16629	PF00076	IPR000504	RNA recognition motif domain	1	1	1	1	1	0
FBgn0028554	10789	x16	Q9V3V0	Q9V3V0	PF00076	IPR000504	RNA recognition motif domain	1	1	1	1	1	0	SRSF7	Q16629	Q16629	PF00076	IPR000504	RNA recognition motif domain	1	1	1	1	1	0
FBgn0037342	28117	CG2931	Q9VND7	Q9VND7	PF00076	IPR000504	RNA recognition motif domain	1	1	0	0	0	0	RBM42	Q9BTD8	Q9BTD8	PF00076	IPR000504	RNA recognition motif domain	1	1	0	0	0	0
FBgn0035526	24468	CG1316	Q9VZE4	Q9VZE4	PF00076	IPR000504	RNA recognition motif domain	1	1	1	1	1	0	RBM45	Q8IUH3	Q8IUH3	PF00076	IPR000504	RNA recognition motif domain	1	1	1	0	0	0
FBgn0033378	9905	tsu	Q9V535	Q9V535	PF00076	IPR000504	RNA recognition motif domain	1	1	1	0	0	0	RBM8A	Q9Y5S9	Q9Y5S9	PF00076	IPR000504	RNA recognition motif domain	1	1	1	0	0	0
FBgn0052423	9907	shep	Q8MSV2	Q8MSV2	PF00076	IPR000504	RNA recognition motif domain	1	1	1	1	1	0	RBMS1	P29558	P29558	PF00076	IPR000504	RNA recognition motif domain	1	1	1	1	1	0
FBgn0052423	9909	shep	Q8MSV2	Q8MSV2	PF00076	IPR000504	RNA recognition motif domain	1	1	1	1	1	0	RBMS2	Q15434	Q15434	PF00076	IPR000504	RNA recognition motif domain	1	1	1	1	1	0
FBgn0052423	13427	shep	Q8MSV2	Q8MSV2	PF00076	IPR000504	RNA recognition motif domain	1	1	1	1	1	0	RBMS3	Q6XE24	Q6XE24	PF00076	IPR000504	RNA recognition motif domain	1	1	1	0	0	0
FBgn0036621	29434	roq	Q9VV48	Q9VV48				0	0	1	1	1	0	RC3H1	Q5TC82	Q5TC82				0	0	1	1	1	0
FBgn0036621	21461	roq	Q9VV48	Q9VV48				0	0	1	1	1	0	RC3H2	Q9HBD1	Q9HBD1				0	0	0	0	1	0
FBgn0030354	9962	Upf1	Q9VYS3	Q9VYS3	PF09416	IPR018999	RNA helicase UPF1; UPF2-interacting domain	1	1	1	1	1	0	UPF1	Q92900	Q92900	PF09416	IPR018999	RNA helicase UPF1; UPF2-interacting domain	1	1	1	1	1	0
FBgn0029992	17854	Upf2	Q9W3L1	Q9W3L1	PF02854	IPR003890	MIF4G-like; type 3	1	1	0	0	0	0	UPF2	Q9HAU5	Q9HAU5	PF02854	IPR003890	MIF4G-like; type 3	1	1	0	0	0	0
FBgn0010173	10289	RpA-70	Q24492	Q24492	PF01336	IPR004365	OB-fold nucleic acid binding domain; AA-tRNA synthetase-type	1	0	0	0	1	1		P27694
FBgn0024733	10298	RpL10	M9PIM0	M9PIM0	PF00252	IPR016180	Ribosomal protein L10e/L16	1	1	0	0	0	0		P27635
FBgn0013325	10301	RpL11	P46222	P46222	PF00281	IPR031310	Ribosomal protein L5; N-terminal	1	1	0	0	0	0		P62913
FBgn0037351	10304	RpL13A	Q9VNE9	Q9VNE9	PF00572	IPR005822	Ribosomal protein L13	1	1	1	0	0	0	RPL13A	P40429	P40429	PF00572	IPR005822	Ribosomal protein L13	1	1	1	0	0	0
FBgn0011272	10303	RpL13	M9PFF0	M9PFF0	PF01294	IPR001380	Ribosomal protein L13e	1	1	1	0	0	0	RPL13	P26373	P26373	PF01294	IPR001380	Ribosomal protein L13e	1	1	1	0	0	0
FBgn0017579	10305	RpL14	P55841	P55841	PF01929	IPR002784	Ribosomal protein L14e domain	1	1	0	0	0	0	RPL14	P50914	P50914	PF01929	IPR002784	Ribosomal protein L14e domain	1	1	0	0	1	0
FBgn0028697	10306	RpL15	A8Y560	A8Y560	PF00827	IPR000439	Ribosomal protein L15e	1	1	1	0	0	0	RPL15	P61313	P61313	PF00827	IPR000439	Ribosomal protein L15e	1	1	1	0	0	0
FBgn0029897	10307	RpL17	Q9W3W8	Q9W3W8	PF00237	IPR001063	Ribosomal protein L22/L17	1	1	0	0	0	0		P18621
FBgn0010409	10311	RpL18A	P41093	P41093	PF01775	IPR023573	Ribosomal protein 50S-L18Ae/60S-L20/60S-L18A	1	1	0	0	0	0	RPL18A	Q02543	Q02543	PF01775	IPR023573	Ribosomal protein 50S-L18Ae/60S-L20/60S-L18A	1	1	1	1	1	0
FBgn0002607	10312	RpL19	P36241											RPL19	P84098	P84098				0	0	1	1	1	0
FBgn0032050	24534	CG13096-RA	H0RNN8											RSL1D1	O76021	O76021	PF00687	IPR028364	Ribosomal protein L1/ribosomal biogenesis protein	1	1	1	0	0	0
FBgn0026372	10317	RpL23A	Q9W0A8											RPL23A	P62750	P62750	PF00276	IPR013025	Ribosomal protein L25/L23	1	1	0	0	0	0
FBgn0032518	10325	RpL24	Q9VJY6	Q9VJY6				0	0	1	1	1	0		P83731
FBgn0086710	10333	RpL30	Q9VJ19	Q9VJ19	PF01248	IPR004038	Ribosomal protein L7Ae/L30e/S12e/Gadd45	1	1	1	0	0	0	RPL30	P62888	P62888	PF01248	IPR004038	Ribosomal protein L7Ae/L30e/S12e/Gadd45	1	1	1	0	0	0
FBgn0039406	10340	RpL34a	Q9VBH8	Q9VBH8	PF01199	IPR008195	Ribosomal protein L34Ae	1	1	1	0	0	0	RPL34	P49207	P49207	PF01199	IPR008195	Ribosomal protein L34Ae	1	1	1	0	0	0
FBgn0037686	10340	RpL34b	Q9VHE5	Q9VHE5	PF01199	IPR008195	Ribosomal protein L34Ae	1	1	1	0	0	0	RPL34	P49207	P49207	PF01199	IPR008195	Ribosomal protein L34Ae	1	1	1	0	0	0
FBgn0037328	10345	RpL35A	Q9VNB9	Q9VNB9	PF01247	IPR001780	Ribosomal protein L35A	1	1	1	0	0	0		P18077
FBgn0020910	10332	RpL3	O16797											RPL3	P39023	P39023	PF00297	IPR000597	Ribosomal protein L3	1	1	1	0	0	0
FBgn0003279	10353	RpL4	P09180	P09180	PF00573,PF14374	IPR002136,IPR025755	Ribosomal protein L4/L1e,60S ribosomal protein L4; C-terminal domain	1	1	1	0	0	0	RPL4	P36578	P36578				0	0	1	1	1	0
FBgn0064225	10360	RpL5	Q9W5R8	Q9W5R8	PF17144,PF14204	IPR005485,IPR025607	Ribosomal protein L5 eukaryotic/L18 archaeal,Ribosomal protein L5 eukaryotic/L18 archaeal; C-terminal	1	1	0	0	0	0	RPL5	P46777	P46777	PF14204,PF17144	IPR025607,IPR005485	Ribosomal protein L5 eukaryotic/L18 archaeal; C-terminal,Ribosomal protein L5 eukaryotic/L18 archaeal	1	1	0	0	0	0
FBgn0039857	10362	RpL6	Q9V9W3	Q9V9W3	PF01159	IPR000915	60S ribosomal protein L6E	1	1	1	1	1	0	RPL6	Q02878	Q02878	PF03868,PF01159	IPR005568,IPR000915	Ribosomal protein L6; N-terminal,60S ribosomal protein L6E	1	1	1	1	1	0
FBgn0005593	10363	RpL7	P32100	P32100	PF00327	IPR016082	Ribosomal protein L30; ferredoxin-like fold domain	1	1	0	0	0	0	RPL7	P18124	P18124	PF00327	IPR016082	Ribosomal protein L30; ferredoxin-like fold domain	1	1	0	0	1	0
FBgn0032404	10363	RpL7-like	Q9VKC1											RPL7	P18124	P18124	PF00327	IPR016082	Ribosomal protein L30; ferredoxin-like fold domain	1	1	0	0	1	0
FBgn0261602	10368	RpL8	Q9V3G1	Q9V3G1	PF00181	IPR022666	Ribosomal Proteins L2; RNA binding domain	1	1	0	0	0	0	RPL8	P62917	P62917	PF00181,PF03947	IPR022666,IPR022669	Ribosomal Proteins L2; RNA binding domain,Ribosomal protein L2; C-terminal	1	1	1	1	1	0
FBgn0037566	14275	mRpL1	Q9VHT5	Q9VHT5	PF00687	IPR028364	Ribosomal protein L1/ribosomal biogenesis protein	1	1	1	1	1	0		Q9BYD6
FBgn0036135	14056	mRpL2	Q9VTF8	Q9VTF8	PF03947,PF00181	IPR022669,IPR022666	Ribosomal protein L2; C-terminal,Ribosomal Proteins L2; RNA binding domain	1	1	1	0	0	0		Q5T653
FBgn0038319	14277	mRpL9	Q9VF89	Q9VF89				0	0	1	1	1	0		Q9BYD2
FBgn0031231	14055	mRpL10	Q9VPL3	Q9VPL3	PF00466	IPR001790	Ribosomal protein L10P	1	1	1	0	0	0	MRPL10	Q7Z7H8	Q7Z7H8	PF00466	IPR001790	Ribosomal protein L10P	1	1	1	0	0	0
FBgn0032720	14278	mRpL13	Q9VJ38	Q9VJ38	PF00572	IPR005822	Ribosomal protein L13	1	1	1	0	1	0	MRPL13	Q9BYD1	Q9BYD1	PF00572	IPR005822	Ribosomal protein L13	1	1	1	1	1	0
FBgn0040389	14279	mRpL14	Q9W4Z2	Q9W4Z2	PF00238	IPR000218	Ribosomal protein L14P	1	1	1	0	0	0		Q6P1L8
FBgn0036990	14054	mRpL15	Q9VPF6	Q9VPF6	PF00828	IPR021131	Ribosomal protein L18e/L15P	1	1	1	0	0	0	MRPL15	Q9P015	Q9P015	PF00828	IPR021131	Ribosomal protein L18e/L15P	1	1	1	0	0	0
FBgn0023519	14476	mRpL16	Q9W547	Q9W547	PF00252	IPR016180	Ribosomal protein L10e/L16	1	1	1	0	0	0		Q9NX20
FBgn0035122	14053	mRpL17	Q9W0S6	Q9W0S6	PF01196	IPR000456	Ribosomal protein L17	1	1	0	0	0	0	MRPL17	Q9NRX2	Q9NRX2	PF01196	IPR000456	Ribosomal protein L17	1	1	1	0	0	0
FBgn0036335	14478	mRpL20	Q9VU36	Q9VU36	PF00453	IPR005813	Ribosomal protein L20	1	1	0	0	0	0		Q9BYC9
FBgn0053002	14483	mRpL27	Q86BM8	Q86BM8	PF01016	IPR001684	Ribosomal protein L27	1	1	1	0	0	0	MRPL27	Q9P0M9	Q9P0M9	PF01016	IPR001684	Ribosomal protein L27	1	1	0	0	0	0
FBgn0031660	14484	mRpL28	A8E702											MRPL28	Q13084	Q13084	PF00830	IPR026569	Ribosomal protein L28/L24	1	1	1	0	0	0
FBgn0030552	14033	mRpL38	Q9VY48	Q9VY48				0	0	1	1	1	0		Q96DV4
FBgn0036462	14027	mRpL39	Q9VUJ0	Q9VUJ0				0	0	1	1	1	0	MRPL39	Q9NYK5	Q9NYK5				0	0	0	0	1	0
FBgn0263863	16651	mRpL45	Q9VCX3	Q9VCX3	PF04280	IPR007379	Tim44-like domain	1	0	1	1	1	1		Q9BRJ2
FBgn0032053	14044	mRpL51	Q9VLJ9	Q9VLJ9	PF10244	IPR019373	Ribosomal protein L51; mitochondrial	1	1	0	0	0	0		Q4U2R6
FBgn0034579	16685	mRpL54	Q9W2M8											MRPL54	Q6P161	Q6P161				0	0	1	1	1	0
FBgn0030678	21176	CG11679	Q9VXQ8	Q9VXQ8	PF02582	IPR003734	Domain of unknown function DUF155	1	0	0	0	1	1		Q9NWS8
FBgn0026722	17904	drosha	Q7KNF1											DROSHA	Q9NRR4	Q9NRR4	PF00636	IPR000999	Ribonuclease III domain	1	1	0	0	0	0
FBgn0263829	10080	CG34334	Q0IGP7	Q0IGP7	PF00076	IPR000504	RNA recognition motif domain	1	1	1	1	1	0	RNPS1	Q15287	Q15287	PF00076	IPR000504	RNA recognition motif domain	1	1	1	0	0	0
FBgn0037707	10080	RnpS1	Q9VHC0	Q9VHC0	PF00076	IPR000504	RNA recognition motif domain	1	1	1	0	0	0	RNPS1	Q15287	Q15287	PF00076	IPR000504	RNA recognition motif domain	1	1	1	0	0	0
FBgn0033092	19909	CG9422-RC	Q0E9N4											RPP25L	Q8N5L8	Q8N5L8	PF01918	IPR002775	DNA/RNA-binding protein Alba-like	1	0	1	0	1	1
FBgn0262955	9188	RpII140	P08266	P08266	PF00562,PF04560	IPR007120,IPR007641	DNA-directed RNA polymerase; subunit 2; domain 6,RNA polymerase Rpb2; domain 7	1	0	1	0	1	1	POLR2B	P30876	P30876	PF04561,PF04563,PF00562	IPR007642,IPR007644,IPR007120	RNA polymerase Rpb2; domain 2,RNA polymerase; beta subunit; protrusion,DNA-directed RNA polymerase; subunit 2; domain 6	1	0	0	0	1	1
FBgn0038585	20870	Non3	Q9VEB3											RPF2	Q9H7B2	Q9H7B2	PF04427	IPR007109	Brix domain	1	0	0	0	1	1
FBgn0261938	9200	mtRNApol	Q9VPW4	Q9VPW4	PF14700	IPR029262	DNA-directed RNA polymerase; N-terminal	1	0	0	0	1	1	POLRMT	O00411	O00411	PF14700,PF00940	IPR029262,IPR002092	DNA-directed RNA polymerase; N-terminal,DNA-directed RNA polymerase; phage-type	1	0	1	0	1	1
FBgn0030504	29100	CG2691	Q9VYA7	Q9VYA7	PF08161	IPR012978	Uncharacterised domain NUC173	1	0	0	0	1	1		Q5JTH9
FBgn0261593	10383	RpS10b	M9NEQ9	M9NEQ9	PF03501	IPR005326	Plectin/S10; N-terminal	1	0	1	1	1	1	RPS10	P46783	P46783	PF03501	IPR005326	Plectin/S10; N-terminal	1	0	1	1	1	1
FBgn0027494	10383	RpS10a	Q9VB14	Q9VB14	PF03501	IPR005326	Plectin/S10; N-terminal	1	0	1	0	1	1	RPS10	P46783	P46783	PF03501	IPR005326	Plectin/S10; N-terminal	1	0	1	1	1	1
FBgn0261593	49181	RpS10b	M9NEQ9	M9NEQ9	PF03501	IPR005326	Plectin/S10; N-terminal	1	0	1	1	1	1	RPS10-NUDT3	S4R435	S4R435	PF03501	IPR005326	Plectin/S10; N-terminal	1	0	1	1	1	1
FBgn0033699	10384	RpS11	Q0E9B6	Q0E9B6	PF00366,PF16205,PF00366,PF16205	IPR000266,IPR032440,IPR000266,IPR032440	Ribosomal protein S17/S11,40S ribosomal protein S11; N-terminal,Ribosomal protein S17/S11,40S ribosomal protein S11; N-terminal	1	1	0	0	0	0	RPS11	P62280	P62280	PF00366,PF16205,PF00366	IPR000266,IPR032440,IPR000266	Ribosomal protein S17/S11,40S ribosomal protein S11; N-terminal,Ribosomal protein S17/S11	1	1	0	0	0	0
FBgn0260441	10385	RpS12	P80455	P80455	PF01248	IPR004038	Ribosomal protein L7Ae/L30e/S12e/Gadd45	1	1	0	0	1	0		P25398
FBgn0010265	10386	RpS13	Q03334	Q03334	PF00312,PF08069	IPR000589,IPR012606	Ribosomal protein S15,Ribosomal protein S13/S15; N-terminal	1	1	0	0	0	0	RPS13	P62277	P62277	PF00312	IPR000589	Ribosomal protein S15	1	1	0	0	0	0
FBgn0010198	10389	RpS15Aa	E1JJM9	E1JJM9	PF00410	IPR000630	Ribosomal protein S8	1	1	0	0	0	0	RPS15A	P62244	P62244	PF00410	IPR000630	Ribosomal protein S8	1	1	0	0	0	0
FBgn0034138	10388	RpS15	Q7JZW2	Q7JZW2	PF00203	IPR002222	Ribosomal protein S19/S15	1	1	1	0	0	0	RPS15	P62841	P62841	PF00203	IPR002222	Ribosomal protein S19/S15	1	1	1	0	1	0
FBgn0034743	10396	RpS16	Q9W237	Q9W237	PF00380	IPR000754	Ribosomal protein S9	1	1	1	0	0	0		P62249
FBgn0010411	10401	RpS18	P41094	P41094	PF00416	IPR001892	Ribosomal protein S13	1	1	0	0	0	0	RPS18	P62269	P62269	PF00416	IPR001892	Ribosomal protein S13	1	1	1	0	0	0
FBgn0010411	10401	RpS18	P41094	P41094	PF00416	IPR001892	Ribosomal protein S13	1	1	0	0	0	0	RPS18	J3JS69	J3JS69	PF00416	IPR001892	Ribosomal protein S13	1	1	1	0	0	0
FBgn0010411	10401	RpS18	P41094	P41094	PF00416	IPR001892	Ribosomal protein S13	1	1	0	0	0	0	RPS18	Q5GGW2	Q5GGW2				0	0	0	0	1	0
FBgn0010412	10402	RpS19a	E2QD65	E2QD65	PF01090	IPR001266	Ribosomal protein S19e	1	1	1	0	0	0	RPS19	P39019	P39019	PF01090	IPR001266	Ribosomal protein S19e	1	1	0	0	0	0
FBgn0039129	10402	RpS19b	Q7KS38											RPS19	P39019	P39019	PF01090	IPR001266	Ribosomal protein S19e	1	1	0	0	0	0
FBgn0019936	10405	RpS20	P55828	P55828	PF00338	IPR027486	Ribosomal protein S10 domain	1	1	1	1	1	0		P60866
FBgn0033912	10410	RpS23	Q8T3U2	Q8T3U2	PF00164	IPR006032	Ribosomal protein S12/S23	1	1	0	0	0	0		P62266
FBgn0261596	10411	RpS24	Q9W229	Q9W229	PF01282	IPR001976	Ribosomal protein S24e	1	1	0	0	0	0	RPS24	P62847	P62847	PF01282	IPR001976	Ribosomal protein S24e	1	1	0	0	0	0
FBgn0261597	10414	RpS26	M9PG47	M9PG47	PF01283	IPR000892	Ribosomal protein S26e	1	1	1	0	0	0	RPS26	P62854	P62854	PF01283	IPR000892	Ribosomal protein S26e	1	1	1	0	0	0
FBgn0030136	10418	RpS28b	Q9W334	Q9W334	PF01200	IPR000289	Ribosomal protein S28e	1	1	1	0	0	0	RPS28	P62857	P62857	PF01200	IPR000289	Ribosomal protein S28e	1	1	1	0	0	0
FBgn0004867	10404	RpS2	M9PB84	M9PB84	PF03719,PF00333	IPR005324,IPR013810	Ribosomal protein S5; C-terminal,Ribosomal protein S5; N-terminal	1	1	1	1	1	0	RPS2	P15880	P15880	PF03719,PF00333	IPR005324,IPR013810	Ribosomal protein S5; C-terminal,Ribosomal protein S5; N-terminal	1	1	0	0	1	0
FBgn0017545	10421	RpS3A	P55830	P55830	PF01015	IPR001593	Ribosomal protein S3Ae	1	1	0	0	0	0		P61247
FBgn0002622	10420	RpS3	G3M3A2	G3M3A2	PF07650	IPR004044	K Homology domain; type 2	1	1	0	0	1	0	RPS3	P23396	P23396	PF07650	IPR004044	K Homology domain; type 2	1	1	0	0	1	0
FBgn0011284	10424	RpS4	P41042	P41042	PF00467,PF16121,PF00900,PF08071,PF01479	IPR005824,IPR032277,IPR013845,IPR013843,IPR002942	KOW,40S ribosomal protein S4; C-terminal domain,Ribosomal protein S4e; central region,Ribosomal protein S4e; N-terminal,RNA-binding S4 domain	1	1	1	0	0	0	RPS4X	P62701	P62701	PF00467,PF16121	IPR005824,IPR032277	KOW,40S ribosomal protein S4; C-terminal domain	1	1	0	0	0	0
FBgn0011284	10425	RpS4	P41042	P41042	PF00467,PF16121,PF00900,PF08071,PF01479	IPR005824,IPR032277,IPR013845,IPR013843,IPR002942	KOW,40S ribosomal protein S4; C-terminal domain,Ribosomal protein S4e; central region,Ribosomal protein S4e; N-terminal,RNA-binding S4 domain	1	1	1	0	0	0		P22090
FBgn0011284	18501	RpS4	P41042	P41042	PF00467,PF16121,PF00900,PF08071,PF01479	IPR005824,IPR032277,IPR013845,IPR013843,IPR002942	KOW,40S ribosomal protein S4; C-terminal domain,Ribosomal protein S4e; central region,Ribosomal protein S4e; N-terminal,RNA-binding S4 domain	1	1	1	0	0	0		Q8TD47
FBgn0039757	10440	RpS7	Q8IMI7	Q8IMI7	PF01251	IPR000554	Ribosomal protein S7e	1	1	1	0	0	0	RPS7	P62081	P62081	PF01251	IPR000554	Ribosomal protein S7e	1	1	1	0	0	0
FBgn0039713	10441	RpS8	Q8MLY8	Q8MLY8	PF01201	IPR022309	Ribosomal protein S8e/ribosomal biogenesis NSA2	1	1	1	0	0	0		P62241
FBgn0010408	10442	RpS9	C6SUW3	C6SUW3	PF00163,PF01479	IPR001912,IPR002942	Ribosomal protein S4/S9; N-terminal,RNA-binding S4 domain	1	1	1	1	1	0	RPS9	P46781	P46781	PF00163	IPR001912	Ribosomal protein S4/S9; N-terminal	1	1	1	1	1	0
FBgn0262601	11153	SmB	Q05856	Q05856	PF01423	IPR001163	LSM domain; eukaryotic/archaea-type	1	1	1	0	0	0		P14678
FBgn0262601	11164	SmB	Q05856	Q05856	PF01423	IPR001163	LSM domain; eukaryotic/archaea-type	1	1	1	0	0	0		P63162
FBgn0003517	6502	sta	X2JC80	X2JC80	PF00318,PF16122	IPR001865,IPR032281	Ribosomal protein S2,40S ribosomal protein SA; C-terminal domain	1	1	1	0	0	0	RPSA	P08865	P08865	PF00318,PF00318,PF16122	IPR001865,IPR001865,IPR032281	Ribosomal protein S2,Ribosomal protein S2,40S ribosomal protein SA; C-terminal domain	1	1	1	0	0	0
FBgn0031639	14495	mRpS2	Q8MSS7											MRPS2	Q9Y399	Q9Y399	PF00318	IPR001865	Ribosomal protein S2	1	1	0	0	0	0
FBgn0044510	14498	mRpS5	Q8SYP9	Q8SYP9	PF03719,PF00333	IPR005324,IPR013810	Ribosomal protein S5; C-terminal,Ribosomal protein S5; N-terminal	1	1	1	1	1	0	MRPS5	P82675	P82675	PF03719,PF00333	IPR005324,IPR013810	Ribosomal protein S5; C-terminal,Ribosomal protein S5; N-terminal	1	1	1	1	1	0
FBgn0037529	14501	mRpS9	Q8SXF0	Q8SXF0	PF00380	IPR000754	Ribosomal protein S9	1	1	1	0	0	0		P82933
FBgn0033907	14048	mRpS16	Q9V6Y3											MRPS16	Q9Y3D3	Q9Y3D3	PF00886	IPR000307	Ribosomal protein S16	1	1	0	0	0	0
FBgn0051450	14515	mRpS18A	Q9VHQ0	Q9VHQ0	PF01084	IPR001648	Ribosomal protein S18	1	1	0	0	0	0	MRPS18A	Q9NVS2	Q9NVS2				0	0	1	1	1	0
FBgn0039765	16633	mRpS18C	Q9VA81											MRPS18C	Q9Y3D5	Q9Y3D5	PF01084	IPR001648	Ribosomal protein S18	1	1	0	0	0	0
FBgn0260407	14509	mRpS23	Q8IP62	Q8IP62	PF10484	IPR023611	Ribosomal protein S23/S25; mitochondrial	1	1	1	0	0	0	MRPS23	Q9Y3D9	Q9Y3D9	PF10484	IPR023611	Ribosomal protein S23/S25; mitochondrial	1	1	1	0	0	0
FBgn0039159	14510	mRpS24	Q9VCC3											MRPS24	Q96EL2	Q96EL2	PF14955	IPR026146	28S ribosomal protein S24; mitochondrial	1	1	0	0	0	0
FBgn0036774	14045	mRpS26	Q9VVN2											MRPS26	Q9BYN8	Q9BYN8	PF14943	IPR026140	28S ribosomal protein S26	1	1	1	0	0	0
FBgn0025336	14512	CG4882	O77477	O77477	PF10037	IPR019266	Ribosomal protein S27; mitochondrial	1	1	0	0	0	0		Q92552
FBgn0034361	14513	mRpS28	A1ZBA5											MRPS28	Q9Y2Q9	Q9Y2Q9	PF10246	IPR019375	Ribosomal protein S28; mitochondrial	1	1	1	0	0	0
FBgn0030692	8769	mRpS30	Q9VXP3	Q9VXP3	PF07147	IPR010793	Ribosomal protein L37/S30	1	1	0	0	1	0	MRPS30	Q9NP92	Q9NP92	PF07147	IPR010793	Ribosomal protein L37/S30	1	1	1	0	0	0
FBgn0036557	16632	mRpS31	Q9VUX1	Q9VUX1	PF15433	IPR026299	Mitochondrial 28S ribosomal protein S31	1	1	1	0	0	0	MRPS31	Q92665	Q92665	PF15433	IPR026299	Mitochondrial 28S ribosomal protein S31	1	1	1	0	0	0
FBgn0035374	16635	mRpS35	Q9VZX6	Q9VZX6				0	0	1	1	1	0		P82673
FBgn0026089	14514	CG14817-RA	Q9W551	Q9W551	PF14978	IPR016576	Ribosomal protein 63; mitochondrial	1	1	0	0	0	0		Q9BQC6
FBgn0032781	26935	CG9987	Q9VIW7	Q9VIW7	PF01139	IPR001233	tRNA-splicing ligase; RtcB	1	0	0	0	1	1	RTCB	Q9Y3I0	Q9Y3I0	PF01139	IPR001233	tRNA-splicing ligase; RtcB	1	0	0	0	1	1
FBgn0016978	11150	snRNP-U1-70K	M9PC89	M9PC89				0	0	1	1	1	0	SNRNP70	P08621	P08621	PF00076	IPR000504	RNA recognition motif domain	1	1	1	1	1	0
FBgn0261790	11161	SmE	Q9VLV5	Q9VLV5	PF01423	IPR001163	LSM domain; eukaryotic/archaea-type	1	1	0	0	0	0		P62304
FBgn0000426	11162	SmF	Q24297	Q24297	PF01423	IPR001163	LSM domain; eukaryotic/archaea-type	1	1	0	0	0	0		P62306
FBgn0261791	11163	SmG	Q9VXE0	Q9VXE0	PF01423	IPR001163	LSM domain; eukaryotic/archaea-type	1	1	0	0	0	0	SNRPG	P62308	P62308	PF01423	IPR001163	LSM domain; eukaryotic/archaea-type	1	1	1	0	0	0
FBgn0039229	10520	Saf-B	Q8IMV6	Q8IMV6				0	0	1	1	1	0	SAFB	Q15424	Q15424				0	0	1	1	1	0
FBgn0039229	21605	Saf-B	Q8IMV6	Q8IMV6				0	0	1	1	1	0	SAFB2	Q14151	Q14151				0	0	1	1	1	0
FBgn0039229	20709	Saf-B	Q8IMV6	Q8IMV6				0	0	1	1	1	0	SLTM	Q9NWH9	Q9NWH9				0	0	1	1	1	0
FBgn0024491	10530	Bin1	Q9VEX9											SAP18	O00422	O00422	PF06487	IPR010516	Sin3 associated polypeptide p18	1	0	1	0	1	1
FBgn0053193	17795	sav	Q9VCR6	Q9VCR6				0	0	1	1	1	0		Q9H4B6
FBgn0087039	28997	Sbp2	Q9VSH1	Q9VSH1				0	0	0	0	1	0		Q93073
FBgn0087039	30972	Sbp2	Q9VSH1	Q9VSH1				0	0	0	0	1	0		Q96T21
FBgn0010638	16993	Sec61beta	Q7JZN0											SEC61B	P60468	P60468	PF03911	IPR016482	Protein transport protein SecG/Sec61-beta/Sbh	1	0	1	0	1	1
FBgn0034598	20959	CG4266	A8DYK5	A8DYK5				0	0	1	1	1	0	SCAF8	Q9UPN6	Q9UPN6				0	0	1	1	1	0
FBgn0034598	19304	CG4266	A8DYK5	A8DYK5				0	0	1	1	1	0	SCAF4	O95104	O95104				0	0	0	0	1	0
FBgn0264255	10583	para	M9PJP5											SCN11A	Q9UI33	Q9UI33				0	0	0	0	1	0
FBgn0266917	10765	CG16941	Q9VEP9	Q9VEP9	PF01805	IPR000061	SWAP/Surp	1	1	0	0	0	0		Q15459
FBgn0031266	10768	CG2807	Q9VPR5	Q9VPR5				0	0	1	1	1	0	SF3B1	O75533	O75533				0	0	0	0	1	0
FBgn0015818	10771	Spx	Q9W424	Q9W424	PF00076	IPR000504	RNA recognition motif domain	1	1	1	0	0	0	SF3B4	Q15427	Q15427	PF00076	IPR000504	RNA recognition motif domain	1	1	1	1	1	0
FBgn0035692	30096	CG13298	Q9VRV7	Q9VRV7	PF00076	IPR000504	RNA recognition motif domain	1	1	0	0	0	0	SF3B6	Q9Y3B4	Q9Y3B4	PF00076	IPR000504	RNA recognition motif domain	1	1	1	0	0	0
FBgn0064117	20495	SLIRP1	Q0KHQ1	Q0KHQ1	PF00076	IPR000504	RNA recognition motif domain	1	1	1	1	1	0	SLIRP	Q9GZT3	Q9GZT3	PF00076	IPR000504	RNA recognition motif domain	1	1	1	1	1	0
FBgn0037602	20495	SLIRP2	Q9VHP3	Q9VHP3	PF00076	IPR000504	RNA recognition motif domain	1	1	1	0	0	0	SLIRP	Q9GZT3	Q9GZT3	PF00076	IPR000504	RNA recognition motif domain	1	1	1	1	1	0
FBgn0016070	25492	smg	Q23972											SAMD4B	Q5PRF9	Q5PRF9				0	0	1	1	1	0
FBgn0263968	30045	nonC	Q70PP2	Q70PP2				0	0	0	0	1	0	SMG1	Q96Q15	Q96Q15				0	0	0	0	1	0
FBgn0037583	30646	CG9684	Q9VHR5	Q9VHR5	PF00567	IPR002999	Tudor domain	1	0	0	0	1	1	SND1	Q7KZF4	Q7KZF4	PF00565,PF00567,PF00565,PF00567	IPR016071,IPR002999,IPR016071,IPR002999	Staphylococcal nuclease (SNase-like); OB-fold,Tudor domain,Staphylococcal nuclease (SNase-like); OB-fold,Tudor domain	1	0	1	0	1	1
FBgn0035121	30646	Tudor-SN	Q9W0S7	Q9W0S7	PF00565	IPR016071	Staphylococcal nuclease (SNase-like); OB-fold	1	0	1	0	1	1	SND1	Q7KZF4	Q7KZF4	PF00565,PF00567,PF00565,PF00567	IPR016071,IPR002999,IPR016071,IPR002999	Staphylococcal nuclease (SNase-like); OB-fold,Tudor domain,Staphylococcal nuclease (SNase-like); OB-fold,Tudor domain	1	0	1	0	1	1
FBgn0037716	11183	CG8273	Q9VHB0											SON	P18583	P18583				0	0	1	1	1	0
FBgn0028982	11470	Spt6	N0D8I3	N0D8I3				0	0	1	1	1	0		Q7KZ85
FBgn0034572	30855	CG9346	Q9W2N6											U2SURP	O15042	O15042	PF00076,PF01805	IPR000504,IPR000061	RNA recognition motif domain,SWAP/Surp	1	1	1	0	1	0
FBgn0024285	17882	Srp54	Q9VL71											SREK1	Q8WXA9	Q8WXA9	PF00076	IPR000504	RNA recognition motif domain	1	1	0	0	0	0
FBgn0026370	11306	SRPK	Q0E965	Q0E965	PF00069	IPR000719	Protein kinase domain	1	0	0	0	1	1	SRPK2	P78362	P78362	PF00069	IPR000719	Protein kinase domain	1	0	0	0	1	1
FBgn0026370	11305	SRPK	Q0E965	Q0E965	PF00069	IPR000719	Protein kinase domain	1	0	0	0	1	1	SRPK1	H3BLV9	H3BLV9	PF00069	IPR000719	Protein kinase domain	1	0	1	0	1	1
FBgn0026370	11402	SRPK	Q0E965	Q0E965	PF00069	IPR000719	Protein kinase domain	1	0	0	0	1	1	SRPK3	E7ETV6	E7ETV6	PF00069	IPR000719	Protein kinase domain	1	0	0	0	1	1
FBgn0035253	16639	CG7971	A8JNI2	A8JNI2				0	0	1	1	1	0	SRRM2	Q9UQ35	Q9UQ35				0	0	1	1	1	0
FBgn0033062	24101	Ars2	Q9V9K7	Q9V9K7	PF04959	IPR007042	Arsenite-resistance protein 2	1	0	1	1	1	1	SRRT	Q9BXP5	Q9BXP5	PF04959	IPR007042	Arsenite-resistance protein 2	1	0	1	0	1	1
FBgn0265298	16713	SC35	Q9V3T8	Q9V3T8	PF00076	IPR000504	RNA recognition motif domain	1	1	1	1	1	0	SRSF10	O75494	O75494	PF00076	IPR000504	RNA recognition motif domain	1	1	1	1	1	0
FBgn0265298	21220	SC35	Q9V3T8	Q9V3T8	PF00076	IPR000504	RNA recognition motif domain	1	1	1	1	1	0	SRSF12	Q8WXF0	Q8WXF0	PF00076	IPR000504	RNA recognition motif domain	1	1	1	0	0	0
FBgn0265298	10783	SC35	Q9V3T8	Q9V3T8	PF00076	IPR000504	RNA recognition motif domain	1	1	1	1	1	0	SRSF2	Q01130	Q01130	PF00076	IPR000504	RNA recognition motif domain	1	1	1	1	1	0
FBgn0265298	16988	SC35	Q9V3T8	Q9V3T8	PF00076	IPR000504	RNA recognition motif domain	1	1	1	1	1	0	SRSF8	Q9BRL6	Q9BRL6	PF00076	IPR000504	RNA recognition motif domain	1	1	1	0	0	0
FBgn0004587	10786	B52	P26686	P26686	PF00076	IPR000504	RNA recognition motif domain	1	1	1	1	1	0	SRSF4	Q08170	Q08170	PF00076	IPR000504	RNA recognition motif domain	1	1	1	0	0	0
FBgn0004587	10787	B52	P26686	P26686	PF00076	IPR000504	RNA recognition motif domain	1	1	1	1	1	0	SRSF5	Q13243	Q13243	PF00076	IPR000504	RNA recognition motif domain	1	1	1	0	0	0
FBgn0004587	10788	B52	P26686	P26686	PF00076	IPR000504	RNA recognition motif domain	1	1	1	1	1	0	SRSF6	Q13247	Q13247	PF00076	IPR000504	RNA recognition motif domain	1	1	1	0	0	0
FBgn0283477	10791	SF2	Q9V3W7	Q9V3W7	PF00076	IPR000504	RNA recognition motif domain	1	1	1	0	0	0	SRSF9	Q13242	Q13242	PF00076	IPR000504	RNA recognition motif domain	1	1	1	0	0	0
FBgn0283477	10780	SF2	Q9V3W7	Q9V3W7	PF00076	IPR000504	RNA recognition motif domain	1	1	1	0	0	0	SRSF1	J3KTL2	J3KTL2	PF00076	IPR000504	RNA recognition motif domain	1	1	1	0	0	0
FBgn0010438	11317	mtSSB	P54622	P54622	PF00436	IPR000424	Primosome PriB/single-strand DNA-binding	1	0	1	0	1	1	SSBP1	Q04837	Q04837	PF00436	IPR000424	Primosome PriB/single-strand DNA-binding	1	0	1	0	1	1
FBgn0003520	11370	stau	P25159	P25159				0	0	1	1	1	0	STAU1	O95793	O95793	PF16482,PF00035	IPR032478,IPR014720	Staufen; C-terminal,Double-stranded RNA-binding domain	1	1	1	0	1	1
FBgn0003520	11371	stau	P25159	P25159				0	0	1	1	1	0	STAU2	Q9NUL3	Q9NUL3	PF00035	IPR014720	Double-stranded RNA-binding domain	1	1	0	0	1	0
FBgn0031951	11371	r2d2	Q9VLW8											STAU2	Q9NUL3	Q9NUL3	PF00035	IPR014720	Double-stranded RNA-binding domain	1	1	0	0	1	0
FBgn0264922	11125	smt3	O97102	O97102	PF11976	IPR022617	Rad60/SUMO-like domain	1	0	1	0	1	1		P61956
FBgn0264922	21181	smt3	O97102	O97102	PF11976	IPR022617	Rad60/SUMO-like domain	1	0	1	0	1	1		Q6EEV6
FBgn0264922	11124	smt3	O97102	O97102	PF11976	IPR022617	Rad60/SUMO-like domain	1	0	1	0	1	1		A8MU27
FBgn0051739	25538	mdy	Q9VJH2	Q9VJH2	PF00152	IPR004364	Aminoacyl-tRNA synthetase; class II (D/K/N)	1	0	1	1	1	1		Q6PI48
FBgn0027083	25133	Aats-met	Q9VFL5	Q9VFL5	PF09334	IPR015413	Methionyl/Leucyl tRNA synthetase	1	0	1	1	1	1		Q96GW9
FBgn0027081	11572	Aats-thr	Q9VKB0	Q9VKB0	PF00587	IPR002314	Aminoacyl-tRNA synthetase; class II (G/ P/ S/T)	1	0	0	0	1	1		P26639
FBgn0032205	24316	CG4957	Q9VL11											TACO1	Q9BSH4	Q9BSH4	PF01709	IPR002876	Transcriptional regulator TACO1-like	1	0	0	0	1	1
FBgn0025790	11571	TBPH	Q8SXP8	Q8SXP8	PF00076	IPR000504	RNA recognition motif domain	1	1	1	1	1	0	TARDBP	Q13148	Q13148	PF00076	IPR000504	RNA recognition motif domain	1	1	1	1	1	0
FBgn0015299	19985	Ssb-c31a	Q9VLR5	Q9VLR5	PF02229	IPR003173	Transcriptional coactivator p15 (PC4)	1	0	1	0	1	1		P53999
FBgn0036450	20612	Tdrd3	Q9VUH8	Q9VUH8	PF06003	IPR010304	Survival motor neuron	1	1	1	1	1	0		Q9H7E2
FBgn0010774	19071	Ref1	Q9V3E7	Q9V3E7	PF00076,PF13865	IPR000504,IPR025715	RNA recognition motif domain,Chromatin target of PRMT1 protein; C-terminal	1	1	1	1	1	1	ALYREF	Q86V81	Q86V81	PF00076,PF00076,PF13865	IPR000504,IPR000504,IPR025715	RNA recognition motif domain,RNA recognition motif domain,Chromatin target of PRMT1 protein; C-terminal	1	1	1	1	1	0
FBgn0035532	23807	CG15014	Q9VZD8											THUMPD1	Q9NXG2	Q9NXG2	PF02926	IPR004114	THUMP domain	1	1	0	0	0	0
FBgn0005649	11802	Rox8	Q8IMX4	Q8IMX4	PF00076	IPR000504	RNA recognition motif domain	1	1	1	0	0	0	TIA1	P31483	P31483	PF00076	IPR000504	RNA recognition motif domain	1	1	1	0	0	0
FBgn0005649	11804	Rox8	Q8IMX4	Q8IMX4	PF00076	IPR000504	RNA recognition motif domain	1	1	1	0	0	0	TIAL1	Q01085	Q01085	PF00076	IPR000504	RNA recognition motif domain	1	1	1	0	0	0
FBgn0011837	1108	Tis11	B3DN56											ZFP36L2	P47974	P47974	PF00642	IPR000571	Zinc finger; CCCH-type	1	1	1	1	1	0
FBgn0053129	25983	CG6089	Q9VKM7	Q9VKM7	PF10151	IPR019308	Transmembrane protein 214	1	0	1	0	1	1		Q6NUQ4
FBgn0024921	6401	Trn	Q9VRV8	Q9VRV8				0	0	0	0	1	0	TNPO1	Q92973	Q92973				0	0	1	1	1	0
FBgn0035693	6401	CG8219	Q9VRV9											TNPO1	Q92973	Q92973				0	0	1	1	1	0
FBgn0024921	19998	Trn	Q9VRV8	Q9VRV8				0	0	0	0	1	0	TNPO2	O14787	O14787				0	0	0	0	1	0
FBgn0051992	11969	gw	Q8SY33	Q8SY33	PF12938	IPR026805	GW182; middle domain	1	0	1	0	1	1		Q8NDV7
FBgn0051992	29190	gw	Q8SY33	Q8SY33	PF12938	IPR026805	GW182; middle domain	1	0	1	0	1	1		Q9UPQ9
FBgn0051992	29318	gw	Q8SY33	Q8SY33	PF12938	IPR026805	GW182; middle domain	1	0	1	0	1	1		Q9HCJ0
FBgn0040268	11992	Top3alpha	Q9NG98	Q9NG98	PF01751	IPR006171	Toprim domain	1	0	0	0	1	1		Q13472
FBgn0026761	16264	Trap1	A1Z6L9	A1Z6L9	PF00183	IPR001404	Heat shock protein Hsp90 family	1	0	0	0	1	1		Q12931
FBgn0024807	11569	DIP1	Q9TW27	Q9TW27				0	0	0	0	1	0		Q15633
FBgn0036838	25748	CG3808	Q9VVV7	Q9VVV7	PF05958	IPR010280	(Uracil-5)-methyltransferase family	1	1	0	0	1	0		Q96GJ1
FBgn0036838	24974	CG3808	Q9VVV7	Q9VVV7	PF05958	IPR010280	(Uracil-5)-methyltransferase family	1	1	0	0	1	0		F2Z2W7
FBgn0031607	30813	CG15440	Q8SXG7	Q8SXG7	PF00076	IPR000504	RNA recognition motif domain	1	1	0	0	0	0		Q9NX07
FBgn0038327	12380	Trax	Q9VF77											TSNAX	Q99598	Q99598	PF01997	IPR002848	Translin family	1	0	1	0	1	1
FBgn0033528	12379	trsn	Q7JVK6	Q7JVK6	PF01997	IPR002848	Translin family	1	0	0	0	1	1	TSN	Q15631	Q15631	PF01997	IPR002848	Translin family	1	0	0	0	1	1
FBgn0017457	12453	U2af38	M9PBM1	M9PBM1	PF00076,PF00642	IPR000504,IPR000571	RNA recognition motif domain,Zinc finger; CCCH-type	1	1	1	1	1	0	U2AF1	Q01081	Q01081	PF00076,PF00642,PF00076	IPR000504,IPR000571,IPR000504	RNA recognition motif domain,Zinc finger; CCCH-type,RNA recognition motif domain	1	1	1	1	1	0
FBgn0017457	23020	U2af38	M9PBM1	M9PBM1	PF00076,PF00642	IPR000504,IPR000571	RNA recognition motif domain,Zinc finger; CCCH-type	1	1	1	1	1	0	U2AF1L4	Q8WU68	Q8WU68	PF00076,PF00642	IPR000504,IPR000571	RNA recognition motif domain,Zinc finger; CCCH-type	1	1	1	1	1	0
FBgn0005411	23156	U2af50	M9NF89	M9NF89	PF00076	IPR000504	RNA recognition motif domain	1	1	1	0	0	0	U2AF2	P26368	P26368	PF00076	IPR000504	RNA recognition motif domain	1	1	0	0	0	0
FBgn0034834	23156	LS2	Q9W1T4											U2AF2	P26368	P26368	PF00076	IPR000504	RNA recognition motif domain	1	1	0	0	0	0
FBgn0020279	14185	lig	E1JH02	E1JH02				0	0	1	1	1	0		Q5T6F2
FBgn0020279	29877	lig	E1JH02	E1JH02				0	0	1	1	1	0	UBAP2L	Q14157	Q14157				0	0	1	1	1	0
FBgn0052479	12608	Usp10	Q9W0L7	Q9W0L7	PF00443	IPR001394	Peptidase C19; ubiquitin carboxyl-terminal hydrolase	1	0	1	1	1	1	USP10	Q14694	Q14694				0	0	0	0	1	0
FBgn0004395	29369	unk	Q86B79	Q86B79	PF00642	IPR000571	Zinc finger; CCCH-type	1	1	1	1	1	0	UNK	Q9C0B0	Q9C0B0	PF00642	IPR000571	Zinc finger; CCCH-type	1	1	1	1	1	0
FBgn0004395	14184	unk	Q86B79	Q86B79	PF00642	IPR000571	Zinc finger; CCCH-type	1	1	1	1	1	0		E9PDK2
FBgn0005632	12632	faf	P55824	P55824				0	0	0	0	1	0		Q93008
FBgn0005632	12633	faf	P55824	P55824				0	0	0	0	1	0		O00507
FBgn0003977	24500	vir	Q9W1R5	Q9W1R5				0	0	1	1	1	0	KIAA1429	Q69YN4	Q69YN4				0	0	1	1	1	0
FBgn0031286	14948	CG3862	Q9VPU0											WBSCR16	Q96I51	Q96I51	PF00415	IPR000408	Regulator of chromosome condensation; RCC1	1	0	1	0	1	1
FBgn0046222	25651	CG1109	Q9VNG2	Q9VNG2				0	0	1	1	1	0	WDR33	Q9C0J8	Q9C0J8				0	0	1	1	1	0
FBgn0030000	13923	CG2260	Q9W3K3	Q9W3K3	PF08149	IPR012952	BING4; C-terminal domain	1	0	0	0	1	1		O15213
FBgn0032915	25725	CG12050-RB	Q9VIG1	Q9VIG1				0	0	0	0	1	0		Q8IWA0
FBgn0031051	17675	Ranbp21	Q9VWE7											XPO5	Q9HAV4	Q9HAV4				0	0	0	0	1	0
FBgn0041627	12833	Ku80	Q9I7M8											XRCC5	P13010	P13010	PF03731,PF02735,PF03730,PF03731	IPR005161,IPR006164,IPR005160,IPR005161	Ku70/Ku80; N-terminal alpha/beta,Ku70/Ku80 beta-barrel domain,Ku70/Ku80 C-terminal arm,Ku70/Ku80; N-terminal alpha/beta	1	0	1	0	1	1
FBgn0028515	12833	EndoGI	Q9V3V9											XRCC5	P13010	P13010	PF03731,PF02735,PF03730,PF03731	IPR005161,IPR006164,IPR005160,IPR005161	Ku70/Ku80; N-terminal alpha/beta,Ku70/Ku80 beta-barrel domain,Ku70/Ku80 C-terminal arm,Ku70/Ku80; N-terminal alpha/beta	1	0	1	0	1	1
FBgn0028515	4055	EndoGI	Q9V3V9											XRCC6	P12956	P12956	PF03731	IPR005161	Ku70/Ku80; N-terminal alpha/beta	1	0	1	0	1	1
FBgn0011774	4055	Irbp	Q23976											XRCC6	P12956	P12956	PF03731	IPR005161	Ku70/Ku80; N-terminal alpha/beta	1	0	1	0	1	1
FBgn0031868	30654	Rat1	M9PEY6	M9PEY6	PF03159	IPR004859	Putative 5-3 exonuclease	1	1	1	1	1	0		Q8IZH2
FBgn0031868	12836	Rat1	M9PEY6	M9PEY6	PF03159	IPR004859	Putative 5-3 exonuclease	1	1	1	1	1	0	XRN2	Q9H0D6	Q9H0D6	PF03159	IPR004859	Putative 5-3 exonuclease	1	1	1	1	1	0
FBgn0020261	12836	pcm	E1JJR3											XRN2	Q9H0D6	Q9H0D6	PF03159	IPR004859	Putative 5-3 exonuclease	1	1	1	1	1	0
FBgn0022959	8014	yps	Q95RE4	Q95RE4	PF00313	IPR002059	Cold-shock protein; DNA-binding	1	1	1	1	1	0	YBX1	P67809	P67809	PF00313	IPR002059	Cold-shock protein; DNA-binding	1	1	1	1	1	0
FBgn0022959	17948	yps	Q95RE4	Q95RE4	PF00313	IPR002059	Cold-shock protein; DNA-binding	1	1	1	1	1	0	YBX2	Q9Y2T7	Q9Y2T7	PF00313	IPR002059	Cold-shock protein; DNA-binding	1	1	1	1	1	0
FBgn0022959	2428	yps	Q95RE4	Q95RE4	PF00313	IPR002059	Cold-shock protein; DNA-binding	1	1	1	1	1	0	YBX3	P16989	P16989	PF00313	IPR002059	Cold-shock protein; DNA-binding	1	1	1	1	1	0
FBgn0052685	17798	ZAP3	M9NGY4	M9NGY4				0	0	1	1	1	0	YLPM1	P49750	P49750				0	0	1	1	1	0
FBgn0030833	24721	CG8915-RA	Q9VX63											YTHDC2	Q9H6S0	Q9H6S0	PF07717,PF00270	IPR011709,IPR011545	Domain of unknown function DUF1605,DEAD/DEAH box helicase domain	1	1	1	1	1	1
FBgn0039261	15867	CG6422	Q9VBZ5	Q9VBZ5				0	0	1	1	1	0	YTHDF1	Q9BYJ9	Q9BYJ9	PF04146	IPR007275	YTH domain	1	1	1	0	0	0
FBgn0039261	31675	CG6422	Q9VBZ5	Q9VBZ5				0	0	1	1	1	0	YTHDF2	Q9Y5A9	Q9Y5A9	PF04146	IPR007275	YTH domain	1	1	1	1	1	0
FBgn0039261	26465	CG6422	Q9VBZ5	Q9VBZ5				0	0	1	1	1	0	YTHDF3	Q7Z739	Q7Z739	PF04146	IPR007275	YTH domain	1	1	1	0	0	0
FBgn0028471	20509	Nab2	Q9V3H9	Q9V3H9				0	0	1	1	1	0	ZC3H14	Q6PJT7	Q6PJT7				0	0	1	1	1	0
FBgn0035021	25265	CG4622	Q2PE14											ZCCHC8	Q6NZY4	Q6NZY4	PF04046	IPR006568	PSP; proline-rich	1	0	0	0	1	1
FBgn0051922	28046	CG31922	Q8IPW7											ZMAT5	Q9UDW3	Q9UDW3	PF00642	IPR000571	Zinc finger; CCCH-type	1	1	0	0	0	0
FBgn0034814	13070	CG9890	Q9W1V7	Q9W1V7	PF12756	IPR015880	Zinc finger; C2H2-like	1	1	1	0	0	0		Q9NRM2
FBgn0035024	28079	CG11414-RA	Q9W149	Q9W149				0	0	1	1	1	0	ZNF598	Q86UK7	Q86UK7				0	0	1	1	1	0
FBgn0039165	29271	CG6204	Q9VCB7	Q9VCB7				0	0	0	0	1	0	ZNFX1	Q9P2E3	Q9P2E3				0	0	1	1	1	0
FBgn0086357	18276	Sec61alpha	Q8STG9	Q8STG9	PF00344	IPR002208	SecY/SEC61-alpha family	1	0	0	0	1	1		B4DR61
FBgn0031456	17103	Trn-SR	Q9VQG0											TNPO3	C9J7E5	C9J7E5				0	0	0	0	1	0
FBgn0027835	4857	Dp1	Q7KN75	Q7KN75	PF00013	IPR004088	K Homology domain; type 1	1	1	1	1	1	0	HDLBP	A0A024R4E5	A0A024R4E5	PF00013	IPR004088	K Homology domain; type 1	1	1	1	0	0	0
FBgn0027616	30626	YT521-B	Q9VZQ1	Q9VZQ1				0	0	1	1	1	0	YTHDC1	J3QR07	J3QR07	PF04146	IPR007275	YTH domain	1	1	1	1	1	0
FBgn0005533	10397	RpS17	P17704	P17704	PF00833	IPR001210	Ribosomal protein S17e	1	1	1	0	0	0		H0YN88
FBgn0010488	3297	NAT1	Q0E996	Q0E996				0	0	1	1	1	0	EIF4G2	D3DQV9	D3DQV9	PF02854	IPR003890	MIF4G-like; type 3	1	1	1	1	1	0
FBgn0263995	19097	cpo	Q01617											RBPMS	B4E3T4	B4E3T4	PF00076	IPR000504	RNA recognition motif domain	1	1	1	0	0	0
FBgn0022023	3273	eIF-3p40	Q9U9Q4	Q9U9Q4				0	0	0	0	1	0		B3KS98
FBgn0015288	10315	RpL22	P50887	P50887	PF01776	IPR002671	Ribosomal protein L22e	1	1	0	0	0	0	RPL22	K7ERI7	K7ERI7	PF01776	IPR002671	Ribosomal protein L22e	1	1	0	0	0	0
FBgn0037046	28204	CG10581	Q9VP84											NTPCR	Q5TDF0	Q5TDF0	PF03266	IPR004948	Nucleoside-triphosphatase; THEP1 type	1	0	1	0	1	1
FBgn0002626	10336	RpL32	P04359	P04359	PF01655	IPR001515	Ribosomal protein L32e	1	1	1	0	0	0		F8W727
FBgn0035335	10322	mRpL23	M9PE14	M9PE14	PF00276	IPR013025	Ribosomal protein L25/L23	1	1	0	0	1	0	MRPL23	A8MYK1	A8MYK1	PF00276	IPR013025	Ribosomal protein L25/L23	1	1	1	0	0	0
FBgn0032240	17259	LSm-4-RB	Q9VKW8	Q9VKW8				0	0	1	1	1	0	LSM4	V9GZ56	V9GZ56	PF01423	IPR001163	LSM domain; eukaryotic/archaea-type	1	1	0	0	0	0
FBgn0032236	14499	mRpS7	M9PCL5											MRPS7	J3QLS3	J3QLS3	PF00177	IPR023798	Ribosomal protein S7 domain	1	1	0	0	0	0
FBgn0035753	10310	RpL18	M9PHM6	M9PHM6	PF17135	IPR021131	Ribosomal protein L18e/L15P	1	1	1	0	0	0	RPL18	J3QQ67	J3QQ67	PF17135	IPR021131	Ribosomal protein L18e/L15P	1	1	0	0	0	0
FBgn0036258	18138	CG5642	Q9VTU4	Q9VTU4	PF10255	IPR019382	Translation initiation factor 3 complex subunit L	1	0	0	0	1	1	EIF3L	B0QY89	B0QY89	PF10255	IPR019382	Translation initiation factor 3 complex subunit L	1	0	0	0	1	1
FBgn0087013	6402	Karybeta3	Q9VN44											IPO5	H0Y8C6	H0Y8C6				0	0	0	0	1	0
FBgn0002590	10426	RpS5a	Q24186	Q24186	PF00177	IPR023798	Ribosomal protein S7 domain	1	1	1	0	1	0	RPS5	M0R0R2	M0R0R2	PF00177	IPR023798	Ribosomal protein S7 domain	1	1	1	0	0	0
FBgn0038277	10426	RpS5b	Q9VFE4	Q9VFE4	PF00177	IPR023798	Ribosomal protein S7 domain	1	1	1	0	1	0	RPS5	M0R0R2	M0R0R2	PF00177	IPR023798	Ribosomal protein S7 domain	1	1	1	0	0	0
FBgn0261380	14034	mRpL37	Q9VGW9	Q9VGW9	PF07147	IPR010793	Ribosomal protein L37/S30	1	1	1	1	1	0	MRPL37	S4R369	S4R369				0	0	1	1	1	0
FBgn0261872	16930	scaf6	Q59E33											CHERP	J3QK89	J3QK89	PF04818	IPR006903	RNA polymerase II-binding domain	1	0	1	1	1	1
FBgn0263198	17066	Acn	Q9VJ12											ACIN1	S4R3H4	S4R3H4	PF16294	IPR032552	Acin1; RNSP1-SAP18 binding (RSB) motif	1	0	1	0	1	1
FBgn0259173	16638	corn	Q8IQ73											SRRM1	A9Z1X7	A9Z1X7				0	0	1	1	1	0
FBgn0035617	16638	l(3)psg2	Q9VRM6											SRRM1	A9Z1X7	A9Z1X7				0	0	1	1	1	0
FBgn0036340	16638	SRm160	Q9VU43	Q9VU43				0	0	1	1	1	0	SRRM1	A9Z1X7	A9Z1X7				0	0	1	1	1	0
FBgn0029941	25091	CG1677-RA	Q9W3R9	Q9W3R9				0	0	1	1	1	0	ZC3H18	E7ERS3	E7ERS3				0	0	1	1	1	0
FBgn0004401	16744	Pep	P41073	P41073				0	0	1	1	1	0		F5H2X7
FBgn0027567	16744	CG8108	Q9VT61	Q9VT61				0	0	1	1	1	0		F5H2X7
FBgn0036451	16878	CG9425	Q9VUH9											HELZ	J3QS41	J3QS41				0	0	1	1	1	0
FBgn0260460	16618	mRpS34	Q9VV39											MRPS34	C9JJ19	C9JJ19	PF16053	IPR032053	Mitochondrial 28S ribosomal protein S34	1	1	1	0	0	0
FBgn0030686	10379	mRpL3	Q9VXQ0	Q9VXQ0				0	0	0	0	1	0	MRPL3	E7ETU7	E7ETU7	PF00297	IPR000597	Ribosomal protein L3	1	1	1	0	0	0
FBgn0038834	3597	RpS30	Q9VDH8	Q9VDH8	PF04758	IPR006846	Ribosomal protein S30	1	1	1	0	0	0	FAU	E9PR30	E9PR30	PF04758	IPR006846	Ribosomal protein S30	1	1	1	0	0	0
FBgn0260799	728	p120ctn	Q7PLI0											ARVCF	C9JJX6	C9JJX6				0	0	1	1	1	0
FBgn0083983	14488	mRpL34	Q0E959											MRPL34	M0R226	M0R226	PF00468	IPR000271	Ribosomal protein L34	1	1	1	0	0	0
FBgn0030786	14480	mRpL22	Q9VXB5	Q9VXB5	PF00237	IPR001063	Ribosomal protein L22/L17	1	1	1	0	0	0		J3KQY1

## Sheet: All conserved novel domain name
Panhale et al Supplementary Data 12
All conserved "non-RBD" domains between humans and Drosophila using CAPRI
domain_id	interpro_id	domain_name
PF00436	IPR000424	Primosome PriB/single-strand DNA-binding
PS50935	IPR000424	Primosome PriB/single-strand DNA-binding
G3DSA:3.30.70.240	IPR000640	Translation elongation factor EFG, V domain
PF00679	IPR000640	Translation elongation factor EFG, V domain
SM00838	IPR000640	Translation elongation factor EFG, V domain
PF01399	IPR000717	Proteasome component (PCI) domain
SM00088	IPR000717	Proteasome component (PCI) domain
PS50011	IPR000719	Protein kinase domain
PF00069	IPR000719	Protein kinase domain
SM00220	IPR000719	Protein kinase domain
PS51722	IPR000795	Transcription factor, GTP-binding domain
PR00315	IPR000795	Transcription factor, GTP-binding domain
PF01139	IPR001233	tRNA-splicing ligase, RtcB
PTHR11118	IPR001233	tRNA-splicing ligase, RtcB
SSF103365	IPR001233	tRNA-splicing ligase, RtcB
PS01288	IPR001233	tRNA-splicing ligase, RtcB
PF02136	IPR002075	Nuclear transport factor 2
PF00940	IPR002092	DNA-directed RNA polymerase, phage-type
PTHR10102	IPR002092	DNA-directed RNA polymerase, phage-type
PS00489	IPR002092	DNA-directed RNA polymerase, phage-type
PS00900	IPR002092	DNA-directed RNA polymerase, phage-type
PF00160	IPR002130	Cyclophilin-type peptidyl-prolyl cis-trans isomerase domain
PR00153	IPR002130	Cyclophilin-type peptidyl-prolyl cis-trans isomerase domain
PS50072	IPR002130	Cyclophilin-type peptidyl-prolyl cis-trans isomerase domain
PF01812	IPR002698	5-formyltetrahydrofolate cyclo-ligase
PIRSF006806	IPR002698	5-formyltetrahydrofolate cyclo-ligase
PTHR23407:SF1	IPR002698	5-formyltetrahydrofolate cyclo-ligase
TIGR02727	IPR002698	5-formyltetrahydrofolate cyclo-ligase
PF01997	IPR002848	Translin family
PTHR10741	IPR002848	Translin family
SSF74784	IPR002848	Translin family
PF00567	IPR002999	Tudor domain
PS50304	IPR002999	Tudor domain
SM00333	IPR002999	Tudor domain
PF02170	IPR003100	PAZ domain
PS50821	IPR003100	PAZ domain
SM00949	IPR003100	PAZ domain
SSF101690	IPR003100	PAZ domain
PF02020	IPR003307	W2 domain
PS51363	IPR003307	W2 domain
SM00515	IPR003307	W2 domain
PF02847	IPR003891	Initiation factor eIF-4 gamma, MA3
PS51366	IPR003891	Initiation factor eIF-4 gamma, MA3
SM00544	IPR003891	Initiation factor eIF-4 gamma, MA3
PF03371	IPR005037	Pre-mRNA-splicing factor 38
PTHR23142	IPR005037	Pre-mRNA-splicing factor 38
TIGR00231	IPR005225	Small GTP-binding protein domain
PF03501	IPR005326	Plectin/S10, N-terminal
PF03764	IPR005517	Translation elongation factor EFG/EF2, domain IV
SM00889	IPR005517	Translation elongation factor EFG/EF2, domain IV
cd01434	IPR005517	Translation elongation factor EFG/EF2, domain IV
TIGR01648	IPR006535	HnRNP R/Q splicing factor
PF07528	IPR006561	DZF domain
PS51703	IPR006561	DZF domain
SM00572	IPR006561	DZF domain
SM00684	IPR006607	Protein of unknown function DM15
PF04959	IPR007042	Arsenite-resistance protein 2
G3DSA:2.40.270.10	IPR007120	DNA-directed RNA polymerase, subunit 2, domain 6
PF00562	IPR007120	DNA-directed RNA polymerase, subunit 2, domain 6
PF04054	IPR007196	CCR4-Not complex component, Not1, C-terminal
PTHR13563	IPR007356	tRNA (guanine-N1-)-methyltransferase, eukaryotic
PF05918	IPR008383	Apoptosis inhibitory 5
SSF50104	IPR008991	Translation protein SH3-like domain
SSF50447	IPR009000	Translation protein, beta-barrel domain
PS50917	IPR010912	Spen paralogue/orthologue C-terminal, metazoa
SSF56112	IPR011009	Protein kinase-like domain
MF_00984	IPR011344	Single-stranded DNA-binding protein
PIRSF002070	IPR011344	Single-stranded DNA-binding protein
PTHR10302	IPR011344	Single-stranded DNA-binding protein
TIGR00621	IPR011344	Single-stranded DNA-binding protein
G3DSA:1.25.10.10	IPR011989	Armadillo-like helical
G3DSA:1.25.40.10	IPR011990	Tetratricopeptide-like helical domain
PF13374	IPR011990	Tetratricopeptide-like helical domain
SSF48452	IPR011990	Tetratricopeptide-like helical domain
PF13414	IPR011990	Tetratricopeptide-like helical domain
G3DSA:1.10.10.10	IPR011991	Winged helix-turn-helix DNA-binding domain
SSF46785	IPR011991	Winged helix-turn-helix DNA-binding domain
SSF50249	IPR012340	Nucleic acid-binding, OB-fold
PF08083	IPR012592	PROCN domain
PF07744	IPR012921	Spen paralogue and orthologue SPOC, C-terminal
PF08373	IPR013584	RAP domain
PS51286	IPR013584	RAP domain
SM00952	IPR013584	RAP domain
SM00487	IPR014001	Helicase superfamily 1/2, ATP-binding domain
PS51192	IPR014001	Helicase superfamily 1/2, ATP-binding domain
PF08699	IPR014811	Argonaute, linker 1 domain
SM01163	IPR014811	Argonaute, linker 1 domain
PTHR20856	IPR015712	DNA-directed RNA polymerase, subunit 2
cd00653	IPR015712	DNA-directed RNA polymerase, subunit 2
G3DSA:1.25.40.180	IPR016021	MIF4G-like domain
SSF48371	IPR016024	Armadillo-type fold
G3DSA:1.20.58.190	IPR016068	Translin, N-terminal
G3DSA:2.40.50.90	IPR016071	Staphylococcal nuclease (SNase-like), OB-fold
PF00565	IPR016071	Staphylococcal nuclease (SNase-like), OB-fold
PS50830	IPR016071	Staphylococcal nuclease (SNase-like), OB-fold
SM00318	IPR016071	Staphylococcal nuclease (SNase-like), OB-fold
SSF50199	IPR016071	Staphylococcal nuclease (SNase-like), OB-fold
G3DSA:2.40.290.10	IPR016194	SPOC-like, C-terminal domain
SSF100939	IPR016194	SPOC-like, C-terminal domain
SSF55186	IPR018163	Threonyl/alanyl tRNA synthetase, class II-like, putative editing domain
PF09405	IPR018545	Btz domain
SM01044	IPR018545	Btz domain
PF09532	IPR019050	FDF domain
SM01199	IPR019050	FDF domain
MF_03011	IPR019382	Translation initiation factor 3 complex subunit L
PF10255	IPR019382	Translation initiation factor 3 complex subunit L
PTHR13242	IPR019382	Translation initiation factor 3 complex subunit L
G3DSA:1.10.287.260	IPR024075	DNA-directed RNA polymerase, helix hairpin domain
G3DSA:3.40.50.10420	IPR024185	5-formyltetrahydrofolate cyclo-ligase-like domain
PTHR11071	IPR024936	Cyclophilin-type peptidyl-prolyl cis-trans isomerase
PIRSF001467	IPR024936	Cyclophilin-type peptidyl-prolyl cis-trans isomerase
PF13865	IPR025715	Chromatin target of PRMT1 protein, C-terminal
SM01218	IPR025715	Chromatin target of PRMT1 protein, C-terminal
PF14327	IPR025742	Cleavage stimulation factor subunit 2, hinge domain
PS51536	IPR025768	TFG box
PTHR13563:SF5	IPR025812	Mitochondrial ribonuclease P protein 1
PTHR10887:SF322	IPR026122	Putative helicase MOV-10
PIRSF038901	IPR026300	CWF11 family
PTHR13413	IPR026314	YLP motif-containing protein 1
PTHR23185	IPR026736	Protein virilizer
PF14304	IPR026896	Transcription termination and cleavage factor, C-terminal domain
PTHR12341	IPR027073	5'-3' exoribonuclease
PTHR18847	IPR027157	Nuclear cap-binding protein subunit 2
G3DSA:3.40.50.300	IPR027417	P-loop containing nucleoside triphosphate hydrolase
SSF52540	IPR027417	P-loop containing nucleoside triphosphate hydrolase
MF_03000	IPR027512	Eukaryotic translation initiation factor 3 subunit A
PTHR14005:SF0	IPR027512	Eukaryotic translation initiation factor 3 subunit A
MF_03144	IPR027513	tRNA-splicing ligase RtcB homologue, eukaryotic
PTHR11140	IPR027652	Pre-mRNA-processing-splicing factor 8
PTHR22922	IPR028816	Caprin
G3DSA:2.40.100.10	IPR029000	Cyclophilin-like domain
SSF50891	IPR029000	Cyclophilin-like domain
G3DSA:1.10.1320.10	IPR029262	DNA-directed RNA polymerase, N-terminal
PF14700	IPR029262	DNA-directed RNA polymerase, N-terminal
SM01311	IPR029262	DNA-directed RNA polymerase, N-terminal
PTHR10887:SF5	IPR032464	Intron-binding protein aquarius
PF16486	IPR032474	Protein argonaute, N-terminal
G3DSA:3.10.450.50	IPR032710	NTF2-like domain
SSF54427	IPR032710	NTF2-like domain
PF17177	IPR033443	Pentacotripeptide-repeat region of PROPR
