# Supplementary material for: CAPRI enables comparison of evolutionarily conserved RNA interacting regions
Source: Nat Commun. 2019 Jun 18;10:2682. doi: 10.1038/s41467-019-10585-3 (PMC6581911; doi:10.1038/s41467-019-10585-3)
Supplement: Supplementary file 16 — Supplementary Data 13 [file 41467_2019_10585_MOESM16_ESM.xlsx]

## Sheet: Panhale_Supplementary Data 13
Panhale et al Supplementary Data 13
"Non-RBD" or new Pfam domains identified in Drosophila.
Legends
Interpro_id_for_Pfam_domains		Interpro IDs of non-RBD Pfam domains identified by CAPRI in Drosophila
Detection as RNA interacting domain in	dme_CAPRI	1: If identified in Drosophila CAPRI, 0: if not identified
	hs_CAPRI	1: If identified in human CAPRI, 0: if not identified
	hs_castello_etal_RBDmap	1: If identified in Castello et al 2016 human RBDmap, 0: if not identified
	hs_mullari_etal_pCLAP	1: If identified in Mullari et at 2017 human pCLAP, 0: if not identified
	mm_he_etal_RBR_ID	1: If identified in He et at 2017 mouse RBR-ID, 0: if not identified
	mm_liao_etal_RBDmap	1: If identified in Liao et at 2016 mouse RBDmap, 0: if not identified
domain_name		domain name
Detection_in_mammalian		1: If identified in the above mammalian domain capture experiments, 0: if not identified
Manual classification	protein_modifying_enzyme	1: Manually identified protein modification function, 0:not identified
	metabolic_enzyme	1: Manually identified metabolic enzyme function, 0:not identified
	Structural	1: Manually identified structured region not having enzymatic activity, 0:not identified
	Probable_RBD_manual	1: Probable RNA binding function found after literature search, 0: not identified
Interpro_id_for_Pfam_domains	Detection as RNA interacting domain in						domain_name	Detection_in_mammalian	Manual classification
	dme_CAPRI	hs_CAPRI	hs_castello_etal_RBDmap	hs_mullari_etal_pCLAP	mm_he_etal_RBR_ID	mm_liao_etal_RBDmap			protein_modifying_enzyme	metabolic_enzyme	Structural	Probable_RBD_manual
IPR000219	1	0	0	1	0	0	Dbl homology (DH) domain	1	0	0	1	0
IPR000357	1	0	0	1	0	0	HEAT repeat	1	0	0	1	0
IPR000424	1	1	1	1	0	1	Primosome PriB/single-strand DNA-binding	1	0	0	1	0
IPR000640	1	1	1	1	0	0	Translation elongation factor EFG, V domain	1	0	0	1	0
IPR000717	1	1	0	1	0	1	Proteasome component (PCI) domain	1	0	0	1	0
IPR001012	1	0	0	1	0	1	UBX domain	1	0	0	1	0
IPR001107	1	0	0	1	1	0	Band 7 domain	1	0	0	1	0
IPR001202	1	0	1	0	0	0	WW domain	1	0	0	1	0
IPR001353	1	0	0	1	0	0	Proteasome, subunit alpha/beta	1	0	0	1	0
IPR001404	1	0	1	1	0	1	Heat shock protein Hsp90 family	1	0	0	1	0
IPR001478	1	0	1	1	1	1	PDZ domain	1	0	0	1	0
IPR001611	1	0	1	1	0	0	Leucine-rich repeat	1	0	0	1	0
IPR001715	1	0	1	1	1	0	Calponin homology domain	1	0	0	1	0
IPR002068	1	0	1	1	0	0	Alpha crystallin/Hsp20 domain	1	0	0	1	0
IPR002075	1	1	0	1	0	0	Nuclear transport factor 2	1	0	0	1	0
IPR002208	1	0	0	1	0	0	SecY/SEC61-alpha family	1	0	0	1	0
IPR002715	1	0	0	0	0	1	Nascent polypeptide-associated complex NAC domain	1	0	0	1	0
IPR002848	1	1	0	1	0	0	Translin family	1	0	0	1	0
IPR002999	1	1	1	0	0	1	Tudor domain	1	0	0	1	0
IPR003121	1	0	0	1	1	0	SWIB/MDM2 domain	1	0	0	1	0
IPR003173	1	0	0	0	1	1	Transcriptional coactivator p15 (PC4)	1	0	0	1	0
IPR003307	1	0	0	1	0	0	W2 domain	1	0	0	1	0
IPR003891	1	1	0	1	0	0	Initiation factor eIF-4 gamma, MA3	1	0	0	1	0
IPR003961	1	0	1	1	0	0	Fibronectin type III	1	0	0	1	0
IPR004160	1	0	0	0	0	0	Translation elongation factor EFTu/EF1A, C-terminal	1	0	0	1	0
IPR004179	1	0	0	1	0	0	Sec63 domain	1	0	0	1	0
IPR004932	1	0	0	1	1	0	Retrieval of early ER protein Rer1	1	0	0	1	0
IPR005037	1	1	0	1	1	0	Pre-mRNA-splicing factor 38	1	0	0	1	1
IPR005517	1	0	1	1	0	0	Translation elongation factor EFG/EF2, domain IV	1	0	0	1	0
IPR005554	1	0	0	1	0	0	Nrap protein	1	0	0	1	1
IPR005612	1	0	0	1	1	0	CCAAT-binding factor	1	0	0	1	1
IPR006171	1	0	0	1	0	0	Toprim domain	1	0	0	1	0
IPR006561	1	1	1	1	1	1	DZF domain	1	0	0	1	1
IPR007042	1	1	0	1	0	0	Arsenite-resistance protein 2	1	0	0	1	0
IPR007120	1	1	0	1	0	0	DNA-directed RNA polymerase, subunit 2, domain 6	1	0	0	1	1
IPR007196	1	1	0	1	0	0	CCR4-Not complex component, Not1, C-terminal	1	0	0	1	1
IPR007379	1	0	0	1	0	0	Tim44-like domain	1	0	0	1	0
IPR007641	1	0	0	1	0	0	RNA polymerase Rpb2, domain 7	1	0	0	1	1
IPR007644	1	1	0	1	0	0	RNA polymerase, beta subunit, protrusion	1	0	0	1	1
IPR007714	1	0	0	1	0	0	Cilia/flagella-associated protein 20/WDR90/C3orf67	1	0	0	1	0
IPR007955	1	0	0	1	0	0	Bystin	1	0	0	1	0
IPR008383	1	1	0	1	1	0	Apoptosis inhibitory 5	1	0	0	1	0
IPR008914	1	0	1	1	0	0	Phosphatidylethanolamine-binding protein	1	0	0	1	0
IPR009818	1	1	0	0	0	0	Ataxin-2, C-terminal	1	0	0	1	0
IPR010487	1	0	0	1	0	0	Neugrin/Rrg9	1	0	0	1	0
IPR011501	1	0	0	0	0	0	Nucleolar complex-associated protein 3, N-terminal	1	0	0	1	1
IPR012592	1	1	0	1	1	0	PROCN domain	1	0	0	1	1
IPR012921	1	1	0	0	1	0	Spen paralogue and orthologue SPOC, C-terminal	1	0	0	1	0
IPR012952	1	0	0	1	0	0	BING4, C-terminal domain	1	0	0	1	0
IPR013880	1	0	0	1	0	0	Yos1-like	1	0	0	1	0
IPR013979	1	0	0	1	0	0	Translation initiation factor, beta propellor-like domain	1	0	0	1	1
IPR014730	1	0	0	1	0	1	Electron transfer flavoprotein, alpha/beta-subunit, N-terminal	1	0	0	1	0
IPR014811	1	1	0	1	0	0	Argonaute, linker 1 domain	1	0	0	1	0
IPR018862	1	0	0	1	0	0	Eukaryotic translation initiation factor 4E binding protein	1	0	0	1	0
IPR019050	1	1	1	1	0	1	FDF domain	1	0	0	1	0
IPR019308	1	0	1	1	0	0	Transmembrane protein 214	1	0	0	1	0
IPR019382	1	1	0	1	0	0	Translation initiation factor 3 complex subunit L	1	0	0	1	0
IPR019479	1	0	0	1	0	0	Peroxiredoxin, C-terminal	1	0	0	1	0
IPR022617	1	0	0	1	0	1	Rad60/SUMO-like domain	1	0	0	1	0
IPR024977	1	0	0	1	1	0	Anaphase-promoting complex subunit 4, WD40 domain	1	0	0	1	0
IPR025715	1	1	0	1	0	0	Chromatin target of PRMT1 protein, C-terminal	1	0	0	1	0
IPR028265	1	0	0	1	0	0	M-phase-specific PLK1-interacting protein-like	1	0	0	1	0
IPR029262	1	1	0	1	0	0	DNA-directed RNA polymerase, N-terminal	1	0	0	1	1
IPR029428	1	0	0	0	0	0	FAM195	1	0	0	1	0
IPR032193	1	0	0	1	0	0	CCR4-NOT transcription complex subunit 1, TTP binding domain	1	0	0	1	0
IPR032474	1	1	1	1	0	0	Protein argonaute, N-terminal	1	0	0	1	0
IPR033443	1	1	0	0	0	0	Pentacotripeptide-repeat region of PROPR	1	0	0	1	1
IPR000034	1	0	0	0	1	0	Laminin IV	0	0	0	1	0
IPR000406	1	0	0	0	0	0	Rho protein GDP-dissociation inhibitor	0	0	0	1	0
IPR000436	1	0	0	0	0	0	Sushi/SCR/CCP domain	0	0	0	1	0
IPR000679	1	0	0	0	0	0	Zinc finger, GATA-type	0	0	0	1	0
IPR000697	1	0	0	0	0	0	WH1/EVH1 domain	0	0	0	1	0
IPR000998	1	0	0	0	0	0	MAM domain	0	0	0	1	0
IPR001258	1	0	0	0	0	0	NHL repeat	0	0	0	1	1
IPR001849	1	0	0	0	1	0	Pleckstrin homology domain	0	0	0	1	0
IPR002716	1	0	0	0	0	0	PIN domain	0	0	0	1	0
IPR003169	1	0	0	0	0	0	GYF domain	0	0	0	1	0
IPR003734	1	0	0	0	0	0	Domain of unknown function DUF155	0	0	0	1	0
IPR006786	1	0	0	0	0	0	Pinin/SDK/MemA protein	0	0	0	1	0
IPR007645	1	0	0	0	0	0	RNA polymerase Rpb2, domain 3	0	0	0	1	1
IPR009360	1	0	0	0	1	0	Isy1-like splicing	0	0	0	1	1
IPR009548	1	0	0	0	0	0	Protein of unknown function DUF1168	0	0	0	1	0
IPR009653	1	0	0	0	0	0	Protein kish	0	0	0	1	0
IPR011021	1	0	0	0	0	0	Arrestin-like, N-terminal	0	0	0	1	0
IPR011990	1	0	0	0	0	0	Tetratricopeptide-like helical domain	0	0	0	1	1
IPR012937	1	0	0	0	0	0	FAM46 family	0	0	0	1	0
IPR012978	1	0	0	0	0	0	Uncharacterised domain NUC173	0	0	0	1	0
IPR013957	1	0	0	0	0	0	Domain of unknown function DUF1777	0	0	0	1	0
IPR013961	1	0	0	0	0	0	RAI1-like	0	0	0	1	0
IPR014847	1	0	0	0	0	0	FERM adjacent (FA)	0	0	0	1	0
IPR018797	1	0	0	0	0	0	Uncharacterised protein family FAM98	0	0	0	1	0
IPR018980	1	0	0	0	0	0	FERM, C-terminal PH-like domain	0	0	0	1	0
IPR019082	1	0	0	0	0	0	Neurogenic mastermind-like, N-terminal	0	0	0	1	0
IPR021625	1	0	0	0	0	0	PI31 proteasome regulator, N-terminal	0	0	0	1	0
IPR024518	1	0	0	0	0	0	Domain of unknown function DUF3421	0	0	0	1	0
IPR024771	1	0	0	0	0	0	SUZ domain	0	0	0	1	1
IPR024810	1	0	0	0	0	0	Mab-21 domain	0	0	0	1	0
IPR025283	1	0	0	0	0	0	Domain of unknown function DUF4042	0	0	0	1	0
IPR025609	1	0	0	0	0	0	Lsm14 N-terminal	0	0	0	1	1
IPR025742	1	0	0	0	0	0	Cleavage stimulation factor subunit 2, hinge domain	0	0	0	1	0
IPR025852	1	0	0	0	0	0	Ataxin 2, SM domain	0	0	0	1	0
IPR026805	1	0	0	0	0	0	GW182, middle domain	0	0	0	1	0
IPR026896	1	0	0	0	0	0	Transcription termination and cleavage factor, C-terminal domain	0	0	0	1	0
IPR027806	1	0	0	0	0	0	Harbinger transposase-derived nuclease domain	0	0	0	1	0
IPR029123	1	0	0	0	0	0	Splicing factor RBM39, linker	0	0	0	1	0
IPR031595	1	0	0	0	0	0	Protein-only RNase P, C-terminal	0	0	0	1	0
IPR031947	1	0	0	0	0	0	Headcase, middle domain	0	0	0	1	0
IPR032194	1	0	0	0	0	0	CCR4-NOT transcription complex subunit 1, HEAT repeat	0	0	0	1	0
IPR032472	1	0	0	0	1	0	Argonaute linker 2 domain	0	0	0	1	0
IPR032473	1	0	0	0	0	0	Protein argonaute, Mid domain	0	0	0	1	1
IPR000073	1	0	0	1	0	0	Alpha/beta hydrolase fold-1	1	0	1	0	0
IPR000131	1	0	1	1	1	0	ATPase, F1 complex, gamma subunit	1	0	1	0	0
IPR000866	1	0	1	1	0	0	Alkyl hydroperoxide reductase subunit C/ Thiol specific antioxidant	1	0	1	0	0
IPR001017	1	0	0	1	0	0	Dehydrogenase, E1 component	1	0	1	0	0
IPR001030	1	0	1	1	0	1	Aconitase/3-isopropylmalate dehydratase large subunit, alpha/beta/alpha domain	1	0	1	0	1
IPR001233	1	1	1	1	0	1	tRNA-splicing ligase, RtcB	1	0	1	0	0
IPR001694	1	0	0	1	0	0	NADH:ubiquinone oxidoreductase, subunit 1/F420H2 oxidoreductase subunit H	1	0	1	0	0
IPR001750	1	0	0	1	0	0	NADH:quinone oxidoreductase/Mrp antiporter, membrane subunit	1	0	1	0	0
IPR002314	1	0	0	1	0	0	Aminoacyl-tRNA synthetase, class II (G/ P/ S/T)	1	0	1	0	0
IPR002347	1	0	0	1	1	0	Short-chain dehydrogenase/reductase SDR	1	0	1	0	0
IPR002429	1	0	0	1	0	0	Cytochrome c oxidase subunit II C-terminal	1	0	1	0	0
IPR002698	1	1	0	0	0	0	5-formyltetrahydrofolate cyclo-ligase	1	0	1	0	0
IPR004839	1	0	0	1	0	1	Aminotransferase, class I/classII	1	0	1	0	0
IPR005475	1	0	1	0	0	1	Transketolase-like, pyrimidine-binding domain	1	0	1	0	0
IPR006148	1	0	0	1	0	0	Glucosamine/galactosamine-6-phosphate isomerase	1	0	1	0	0
IPR015590	1	0	1	1	0	1	Aldehyde dehydrogenase domain	1	0	1	0	0
IPR020616	1	0	1	1	0	1	Thiolase, N-terminal	1	0	1	0	0
IPR032341	1	0	0	1	0	0	MIT, C-terminal phospholipase D-like domain	1	0	1	0	0
IPR000883	1	0	0	0	0	0	Cytochrome c oxidase subunit I	0	0	1	0	0
IPR001962	1	0	0	0	0	0	Asparagine synthase	0	0	1	0	0
IPR002018	1	0	0	0	0	0	Carboxylesterase, type B	0	0	1	0	0
IPR002587	1	0	0	0	0	0	Myo-inositol-1-phosphate synthase	0	0	1	0	0
IPR006137	1	0	0	0	0	0	NADH:ubiquinone oxidoreductase-like, 20kDa subunit	0	0	1	0	0
IPR009288	1	0	0	0	0	0	Gamma-glutamylcyclotransferase, AIG2-like	0	0	1	0	0
IPR011682	1	0	0	0	0	0	Glycosyl hydrolase family 38, C-terminal	0	0	1	0	0
IPR017456	1	0	0	0	0	0	CTP synthase, N-terminal	0	0	1	0	0
IPR026888	1	0	0	0	0	0	Acetyl-CoA hydrolase/transferase C-terminal domain	0	0	1	0	0
IPR013497	1	0	1	0	0	0	DNA topoisomerase, type IA, central	1	0	1	1	0
IPR015413	1	0	0	1	1	0	Methionyl/Leucyl tRNA synthetase	1	0	1	1	0
IPR016071	1	1	1	1	0	1	Staphylococcal nuclease (SNase-like), OB-fold	1	0	1	1	1
IPR000192	1	0	0	1	0	0	Aminotransferase class V domain	1	1	0	0	0
IPR000242	1	0	1	1	0	0	PTP type protein phosphatase	1	1	0	0	0
IPR000340	1	0	0	1	0	0	Dual specificity phosphatase, catalytic domain	1	1	0	0	0
IPR000608	1	0	1	1	1	1	Ubiquitin-conjugating enzyme E2	1	1	0	0	0
IPR000719	1	1	1	1	1	0	Protein kinase domain	1	1	0	0	0
IPR000994	1	0	0	1	1	0	Peptidase M24	1	1	0	0	0
IPR001179	1	0	1	1	0	1	FKBP-type peptidyl-prolyl cis-trans isomerase domain	1	1	0	0	0
IPR001394	1	0	0	1	1	1	Peptidase C19, ubiquitin carboxyl-terminal hydrolase	1	1	0	0	0
IPR001753	1	0	0	1	1	0	Crotonase superfamily	1	1	0	0	0
IPR001936	1	0	0	1	0	0	Ras GTPase-activating protein	1	1	0	0	0
IPR002130	1	0	1	1	0	1	Cyclophilin-type peptidyl-prolyl cis-trans isomerase domain	1	1	0	0	0
IPR002554	1	0	0	1	0	0	Protein phosphatase 2A, regulatory B subunit, B56	1	1	0	0	0
IPR003439	1	1	1	1	0	1	ABC transporter-like	1	1	0	0	0
IPR000198	1	0	0	0	0	0	Rho GTPase-activating protein domain	0	1	0	0	0
IPR006169	1	0	0	0	0	0	GTP1/OBG domain	0	1	0	0	0
IPR006222	1	0	0	0	0	0	Glycine cleavage T-protein-like, N-terminal	0	1	0	0	0
IPR017892	1	0	0	0	0	0	Protein kinase, C-terminal	0	1	0	0	0
IPR019369	1	0	0	0	0	0	Protein-lysine N-methyltransferase Efm5	0	1	0	0	0
