# Supplementary material for: CAPRI enables comparison of evolutionarily conserved RNA interacting regions
Source: Nat Commun. 2019 Jun 18;10:2682. doi: 10.1038/s41467-019-10585-3 (PMC6581911; doi:10.1038/s41467-019-10585-3)
Supplement: Supplementary file 18 — Source Data [file 41467_2019_10585_MOESM18_ESM.xlsx]

## Sheet: Sup Fig 1d
Supplementary Fig. 1d
DNA and RNA concetrations by Qubit
	No UV		UV		No FA		FA		FA RNAse
	RNA ng/ul	DNA ng/ul	RNA ng/ul	DNA ng/ul	RNA ng/ul	DNA ng/ul	RNA ng/ul	DNA ng/ul	RNA ng/ul	DNA
Conc Rep1	1305.62	30	879.675	18.6667	1216.17	29.3333	600.025	24.6667	72.5	39
Conc Rep2	1239.98	26	761.35	16.6667	1320.85	27	705.35	22.6667
Conc Rep3	1200.58	27	838.35	17	1273.5	26.6667	647.725	21
	No UV		UV		No FA		FA		FA RNAse
	RNA	DNA	RNA	DNA	RNA	DNA	RNA	DNA	RNA	DNA
Average	1248.73	27.6667	826.458	17.4444	1270.17	27.6667	651.033	22.7778	72.5	39
std dev	53.0688	2.08167	60.0521	1.07152	52.4167	1.45297	52.7404	1.83586

## Sheet: Sup Fig 1f
Supplementary Fig. 1f
	hxk				rpl22				roX2
	noUV	UV	noFA	FA	noUV	UV	noFA	FA	noUV	UV	noFA	FA
% input replicate 1	0.020233	0.522615	0.0245985	0.0592553	0.001007	0.00014781	0.00053367	0.00013219	0.053367	0.271227	0.0429866	0.198139
% input replicate 2	0.0568258	0.358546	0.0511789	0.0284804	0.00113382	0.00083409	0.00049424	0.00065793	0.081681	0.366131	0.0487392	0.153055
% input replicate 3	0.0322917	0.20233	0.038715	0.0276965	0.0006957	4.2987e-05	0.0005967	7.7246e-05	0.120731	0.227812	0.079989	0.0564307
	hxk				rpl22				roX2
	noUV	UV	noFA	FA	noUV	UV	noFA	FA	noUV	UV	noFA	FA
% Input Average	0.0364502	0.361164	0.0381641	0.0384774	0.000945507	0.000341629	0.000541537	0.000289122	0.0852596	0.28839	0.0572383	0.135875
Std Dev	0.0186474	0.160158	0.0132987	0.0179985	0.00022544	0.000429692	5.1681e-05	0.000320576	0.0338242	0.0707388	0.0199115	0.0723994

## Sheet: Sup Fig 1g
Supplementary Fig. 1g
	18srRNA					Tubulin					Actin					RPL32
	noUV	UV	noFA	FA	FA RNase	noUV	UV	noFA	FA	FA RNase	noUV	UV	noFA	FA	FA RNase	noUV	UV	noFA	FA	FA RNase
% input rep1	14.7046	8.55296	4.81245	2.29516	2.68136	82.5506	38.7791	29.7491	24.5847	0.90626		85.2115	77.168	106.723	1.39333	74.1226	48.2183	33.9333	22.563	0.20385
% input rep2	6.66635	13.1584	6.53097	7.12703		43.063	70.5863	45.6068	48.4294		94.0615	117.072	85.4627	139.14		43.039	73.7747	38.6779	37.9122
% input rep3	11.3557	14.5241	4.63917	6.90078		57.8398	48.599	64.1262	67.3258		108.827	115.968	119.146	153.97		48.1668	46.0718	48.7616	36.5916
	18srRNA					Tubulin					Actin					RPL32
	noUV	UV	noFA	FA	FA RNase	noUV	UV	noFA	FA	FA RNase	noUV	UV	noFA	FA	FA RNase	noUV	UV	noFA	FA	FA RNase
%Input	10.9089	12.0785	5.32753	5.44099	2.68136	61.1511	52.6548	46.494	46.78	0.90626	101.444	106.084	93.9254	133.278	1.39333	55.1095	56.0216	40.4576	32.3556	0.20385
Std Dev	4.0377	3.12863	1.04581	2.72671		19.951	16.2868	17.2057	21.4183		10.4408	18.0845	22.2316	24.1631		16.6643	15.412	7.57265	8.5063

## Sheet: Sup Fig 5d
Supplementary Fig. 5d
	18srRNA		Actin		Tubulin		Rpl32
	noUV	UV	noUV	UV	noUV	UV	noUV	UV
% input rep1	1.24666	6.75333	62.5915	74.6578	132.289	119.475	87.5268	98.5642
% input rep2	1.42872	2.81463	62.2004	38.6522	83.1861	74.0994	76.4102	95.5336
% input rep3	1.24839	1.61435	37.6246	26.1342	72.8532	110.118	97.9367	76.6381
	18srRNA		Actin		Tubulin		Rpl32
	noUV	UV	noUV	UV	noUV	UV	noUV	UV
% Input	1.30792	3.72744	54.1388	46.4814	96.1093	101.231	87.2912	90.2453
Std Dev	0.104617	2.68835	14.3031	25.1914	31.7554	23.9577	10.7652	11.8812

## Sheet: Sup Fig 6e
Supplementary Fig. 6e
	18srRNA		GAPDH		HPRT		POLG
	NoX	UV	NoX	UV	NoX	UV	NoX	UV
	6.28486	8.75075	33.0988	59.7174	36.9661	95.5659	80.8306	71.9462
	5.80025	5.16723	33.3192	27.6182	53.5068	98.2707	72.2921	72.4499
	4.29679	5.33205	27.1242	33.3393	47.8547		66.0233	65.2504
	18srRNA		GAPDH		HPRT		POLG
	NoX	UV	NoX	UV	NoX	UV	NoX	UV
Average % Input	5.46063	6.41668	31.1808	40.2249	46.1092	96.9183	73.0487	69.8822
Std Dev	1.03663	2.02305	3.51478	17.1216	8.40739	1.9126	7.4326	4.01911
